# Supplementary material for: Copper(II) Complexes of 5–Fluoro–Salicylaldehyde: Synthesis, Characterization, Antioxidant Properties, Interaction with DNA and Serum Albumins
Source: Molecules. 2022 Dec 15;27(24):8929. doi: 10.3390/molecules27248929 (PMC9782626; doi:10.3390/molecules27248929)
Supplement: Supplementary file 1 [file molecules-27-08929-s001.zip]

Archive with 9 entries (9 files):
- checkcif of 1.pdf
- checkcif of 2.pdf
- checkcif of 3.pdf
- checkcif of 4.pdf
- cif of 1.cif
- cif of 2.cif
- cif of 3.cif
- cif of 4.cif
- molecules-2062742, ESI revised.pdf
