# Supplementary material for: Copper(II) Complexes of 5–Fluoro–Salicylaldehyde: Synthesis, Characterization, Antioxidant Properties, Interaction with DNA and Serum Albumins
Source: Molecules. 2022 Dec 15;27(24):8929. doi: 10.3390/molecules27248929 (PMC9782626; doi:10.3390/molecules27248929)
Supplement: Supplementary file 1 [file molecules-27-08929-s001.zip › cif of 1.cif]

data_global 
_audit_creation_date        "2022-12-04"
_audit_creation_method CRYSTALS_ver_14.61_build_6236 

_oxford_structure_analysis_title  'psom_ed03fin_0m in Pca2(1)'
_chemical_name_systematic         ?
_chemical_melting_point           ?

#looking for refcif 
 
 
# Check this file using the IUCr facility at: 
# http://checkcif.iucr.org/ 
 
# The content below is held in the file 'script/refcif.dat'. This is a text 
# file which you may edit to reflect local conditions. 
# Items which need looking at are represented by a '?'. 
# Items for which there are choices are prefixed with 'choose from'. 
 
_publ_contact_letter 
; 
 Please consider this CIF submission for 
 publication as a Short Format Paper in Acta 
 Crystallographica E. 
; 
_publ_contact_author_name         'Anthony Other' 
_publ_contact_author_address 
; 
 Chemical Crystallography Laboratory, 
 Department of Chemistry, 
 University of Nowhere, 
 Nowhere, NO1 4T, UK. 
; 
 
_publ_contact_author_phone        '+44 1865 000000' 
_publ_contact_author_fax          '+44 1865 000000' 
_publ_contact_author_email        'a.n.other@chem.no.ac.uk' 
_publ_requested_journal           'Section E' 
_publ_requested_category          EO # choose from: FI FM FO CI CM CO AD 
_publ_requested_coeditor_name     'Prof William Clegg' 
 
_publ_section_title 
# Title of paper - generally just the systematic or trivial name 
; ? 
; 
 
# The loop structure below should contain the names and addresses of all 
# authors, in the required order of publication. Repeat as necessary. 
loop_ 
 _publ_author_name 
 _publ_author_address 
 _publ_author_footnote 
 'Other, Anthony N.' # Author 1 
; 
 ? # Address for author 1 
; 
; 
 ? # Footnote for author 1 
; 
 'Else, S. O.' # Author 2 
; 
 ? # Address 2 
; 
; 
 ? # Footnote 2 
; 
 
 
_publ_section_abstract 
# Text of the abstract 
# (a) The Abstract must be self-contained and comprehensible 
# without the rest of the paper. This means no references 
# to atom names or to compound numbers; compounds must be 
# identified as the title compound, or by name or by some other 
# means such as derivatives of each other (e.g. "the 
# corresponding ketone"). 
# (b) The chemical formula of "the title compound" must be given. 
# (c) Any crystallographic molecular symmetry should be 
# mentioned, and also the presence of more than one molecule 
# in the asymmetric unit (i.e. anything other than Z'=1). 
; 
? 
; 
 
_publ_section_related_literature  # Not in version 2.3.1 
############################################################### 
# Essential references (e.g. to the origin of the material studied, related 
# structural studies, and to information supporting the reported structure) 
# should be cited in this section, with appropriate very brief explanatory 
# text, for example `The synthesis of the complex is described by Jones 
# (2001). The anhydrous complex has essentially the same coordination 
# geometry (Smith, 2003).' In addition, all references included in the 
# supplementary materials, but not elsewhere in the published article, 
# should be given here. The simple text `For related literature, see:...' 
# may be used, but further details should be provided in the Comment 
# section, which forms part of the supplementary material. 
############################################################### 
; 
? 
; 
 
_publ_section_comment 
# Text of the paper 
# Note that atoms are referenced as N2, not N(2) or N~2~ 
# If text containing () occur within (), the outer ones should be [] 
# Figures should be referenced as Fig. 
; 
? 
; 
_publ_section_acknowledgements    # Acknowledgments 
; 
? 
; 
_publ_section_figure_captions 
# Captions to figures - Start each caption on a new line after a blank line 
; 
Fig. 1. 
The title compound with displacement ellipsoids drawn at the 50% 
probability level. H atoms are shown as spheres of 
arbitary radius. 
 
; 
 
 
_publ_section_exptl_refinement 
# Some potentially useful phrases are donated by Bill Clegg: 
; 
In the absence of significant anomalous scattering, Friedel pairs were 
merged. 
 
The absolute configuration was arbitrarily assigned. 
 
The relatively large ratio of minimum to maximum corrections applied 
in the multiscan process (1:nnn) reflect changes in the illuminated 
volume of the crystal. 
 
Changes in illuminated volume were kept to a minimum, and were 
taken into account (G\"orbitz, 1999) by the multi-scan inter-frame 
scaling (DENZO/SCALEPACK, Otwinowski & Minor, 1997). 
 
 
G\"orbitz, C. H. (1999). Acta Cryst. B55, 1090-1098. 
 
 
 
 
The H atoms were all located in a difference map, but those 
attached to carbon atoms were repositioned geometrically. 
The H atoms were initially refined with soft restraints on the 
bond lengths and angles to regularise their geometry 
(C---H in the range 0.93--0.98, 
N---H in the range 0.86--0.89 
N---H to 0.86 
O---H = 0.82 
\%A) 
and 
U~iso~(H) (in the range 1.2-1.5 times U~eq~ of the parent atom), 
after which the positions were refined with riding constraints 
(Cooper et al, 2010). 
 
Cooper, R. I., Thompson, A. L. & Watkin, D. J. (2010). J. Appl. Cryst. 
43, 1100-1107. 
 
; 
 
_publ_section_exptl_prep 
# Brief details or a reference. Include solvent if known 
; 
? 
; 
 
# Hand-made tables can be put in the cif. The number of columns 
# is set in the loop header. 
# The contants of each column can either be a piece of text 
# without any spaces (eg a number) or other text enclosed in " " 
# Remove the leading # in the following example 
 
#_geom_extra_table_head_A 
#; 
#Table 2. 
#Molecular parameters deviating most from MOGUL averages 
#; 
# 
#loop_ 
#_geom_extra_tableA_col_1 
#_geom_extra_tableA_col_2 
#_geom_extra_tableA_col_3 
#_geom_extra_tableA_col_4 
# 
#Parameter "Observed Value" "MOGUL Value" "MOGUL e.s.d" 
#N5-C6-C4 129 124 "7 (\%)" 
#C3-O10-C2 105 109 "2 (\%)" 
#C6-O7 1.25 1.22 ".02 (\%A)" 
# 
 
data_I 
 
_exptl_special_details 
; 
 The crystal was 
placed in the cold stream of an Oxford 
Cryosystems open-flow nitrogen cryostat (Cosier & 
Glazer, 1986) with a nominal stability of 0.1K. 
 
Cosier, J. & Glazer, A.M., 1986. J. Appl. Cryst. 105-107. 
; 
_refine_special_details 
; 
? 
; 
#--------------------------------------------------------------- 
# _oxford_ data items, April 2010: 
# There is some uncertainty about the correct way of forming local data 
# names, e.g. 
 
# _atom_site_special_shape_oxford 
# or 
# _oxford_atom_site_special_shape 
 
# see: 
# http://www.iucr.org/resources/cif/spec/version1.1/semantics#namespace 
 
# A reserved prefix, e.g. foo, must be used in the following way 
# " If the data file contains items defined in a DDL1 dictionary, the 
# local data names assigned under the reserved prefix must contain it as 
# their first component, e.g. _foo_atom_site_my_item. " 
 
# However, this seems to say the opposite: 
# http://www.iucr.org/__data/iucr/cif/standard/cifstd8.html 
 
# According to advice from the IUCr, CRYSTALS is correct 
#--------------------------------------------------------------- 
# End of 'script/refcif.dat' 
#end of refcif 
_cell_length_a                    12.5045(17)
_cell_length_b                    3.8457(6)
_cell_length_c                    25.277(3)
_cell_angle_alpha                 90
_cell_angle_beta                  90
_cell_angle_gamma                 90
_cell_volume                      1215.5(3)
 
_symmetry_cell_setting            'orthorhombic' 
_symmetry_space_group_name_H-M    'P c a 21 ' 
_symmetry_space_group_name_Hall   ? 
loop_
 _symmetry_equiv_pos_as_xyz
 'x,y,z'
 '-x+1/2,y,z+1/2'
 'x+1/2,-y,z'
 '-x,-y,z+1/2'

loop_
_atom_type_symbol
_atom_type_scat_dispersion_real
_atom_type_scat_dispersion_imag
_atom_type_scat_Cromer_Mann_a1
_atom_type_scat_Cromer_Mann_b1
_atom_type_scat_Cromer_Mann_a2
_atom_type_scat_Cromer_Mann_b2
_atom_type_scat_Cromer_Mann_a3
_atom_type_scat_Cromer_Mann_b3
_atom_type_scat_Cromer_Mann_a4
_atom_type_scat_Cromer_Mann_b4
_atom_type_scat_Cromer_Mann_c
_atom_type_scat_source  
 C       0.0033   0.0016   2.3100  20.8439   1.0200  10.2075   1.5886   0.5687
   0.8650  51.6512   0.2156 'International Tables Vol C 4.2.6.8 and 6.1.1.4'
 H       0.0000   0.0000   0.4930  10.5109   0.3229  26.1257   0.1402   3.1424
   0.0408  57.7998   0.0030 'International Tables Vol C 4.2.6.8 and 6.1.1.4'
 O       0.0106   0.0060   3.0485  13.2771   2.2868   5.7011   1.5463   0.3239
   0.8670  32.9089   0.2508 'International Tables Vol C 4.2.6.8 and 6.1.1.4'
 F       0.0171   0.0103   3.5392  10.2825   2.6412   4.2944   1.5170   0.2615
   1.0243  26.1476   0.2776 'International Tables Vol C 4.2.6.8 and 6.1.1.4'
 Cu      0.3201   1.2651  13.3380   3.5828   7.1676   0.2470   5.6158  11.3966
   1.6735  64.8126   1.1910 'International Tables Vol C 4.2.6.8 and 6.1.1.4'
 
 
_cell_formula_units_Z                    4

# Given Formula = C10 H10 Cu1 F1 O2 
# Dc =      1.34 Fooo =    496.00 Mu =     17.83 M =    244.73
# Found Formula = C14 H8 Cu1 F2 O4 
# Dc =      1.87 FOOO =    684.00 Mu =     18.36 M =    341.76

_chemical_formula_sum             'C14 H8 Cu1 F2 O4'
_chemical_formula_moiety          'C14 H8 Cu1 F2 O4'
_chemical_compound_source                ?
_chemical_formula_weight            341.76
 
 
_cell_measurement_reflns_used          215
_cell_measurement_theta_min             10
_cell_measurement_theta_max             20
_cell_measurement_temperature          295
 
_exptl_crystal_description        'bar' 
_exptl_crystal_colour             'brown' 
_exptl_crystal_size_min           0.020 
_exptl_crystal_size_mid           0.020 
_exptl_crystal_size_max           0.210 
 
_exptl_crystal_density_diffrn     1.867 
_exptl_crystal_density_meas       ? 
_exptl_crystal_density_method     'not measured' 
# Non-dispersive F(000): 
_exptl_crystal_F_000              684 
_exptl_absorpt_coefficient_mu     1.836 
 
# Sheldrick geometric approximatio 0.96 0.96 
_exptl_absorpt_correction_type    numerical 
_exptl_absorpt_process_details 
; 
 Analytical Absorption (De Meulenaer & Tompa, 1965) 
; 
_exptl_absorpt_correction_T_min   0.95 
_exptl_absorpt_correction_T_max   0.96 
_diffrn_measurement_device_type   'Bruker Kappa Apex2' 
_diffrn_measurement_device        'Area' 
_diffrn_radiation_monochromator   'graphite' 
_diffrn_radiation_type            'Mo K\a'
_diffrn_radiation_wavelength           0.71073
_diffrn_measurement_method        '\f & \w scans' 
 
# If a reference occurs more than once, delete the author 
# and date from subsequent references. 
_computing_data_collection        'Apex2 (Bruker AXS, 2006)' 
_computing_cell_refinement        'Apex2 (Bruker AXS, 2006)' 
_computing_data_reduction         'Apex2 (Bruker AXS, 2006)' 
_computing_structure_solution     'Superflip (Palatinus & Chapuis, 2007)' 
_computing_structure_refinement   'CRYSTALS (Betteridge et al., 2003)' 
_computing_publication_material   'CRYSTALS (Betteridge et al., 2003)' 
_computing_molecular_graphics     'CAMERON (Watkin et al., 1996)' 
 
_diffrn_standards_interval_time   . 
_diffrn_standards_interval_count  . 
_diffrn_standards_number          0 
_diffrn_standards_decay_%         ? 
 
_diffrn_ambient_temperature        295
_diffrn_reflns_number             9456 
_reflns_number_total              3671 
_diffrn_reflns_av_R_equivalents   0.030 
# Number of reflections without Friedels Law is 3671 
# Number of reflections with Friedels Law is 1946 
# Theoretical number of reflections is about 1921 
 
 
_diffrn_reflns_theta_min          1.611 
_diffrn_reflns_theta_max          31.023 
_diffrn_measured_fraction_theta_max 0.980 
 
_diffrn_reflns_theta_full         30.093 
_diffrn_measured_fraction_theta_full 0.995 
 
 
_diffrn_reflns_limit_h_min        -18 
_diffrn_reflns_limit_h_max        15 
_diffrn_reflns_limit_k_min        -5 
_diffrn_reflns_limit_k_max        3 
_diffrn_reflns_limit_l_min        -36 
_diffrn_reflns_limit_l_max        35 
_reflns_limit_h_min               0 
_reflns_limit_h_max               18 
_reflns_limit_k_min               0 
_reflns_limit_k_max               5 
_reflns_limit_l_min               -36 
_reflns_limit_l_max               35 
 
_oxford_diffrn_Wilson_B_factor    2.44 
_oxford_diffrn_Wilson_scale       29.58 
 
_atom_sites_solution_primary      Other  #heavy,direct,difmap,geom,iterative
# _atom_sites_solution_secondary  difmap
_atom_sites_solution_hydrogens    difmap
 
_refine_diff_density_min          -0.51 
_refine_diff_density_max          0.47 
 
 
# The current dictionary definitions do not cover the 
# situation where the reflections used for refinement were 
# selected by a user-defined sigma threshold 
 
 
# The values actually used during refinement 
_oxford_reflns_threshold_expression_ref     I>2.0\s(I)
_refine_ls_number_reflns          2454 
_refine_ls_number_restraints      1 
_refine_ls_number_parameters      191 
_oxford_refine_ls_R_factor_ref    0.0330 
_refine_ls_wR_factor_ref          0.0661 
_refine_ls_goodness_of_fit_ref    0.9996 
_refine_ls_shift/su_max           0.0005135 
_refine_ls_shift/su_mean          0.0000321 
 
 
# The values computed with all filters except I/sigma 
_oxford_reflns_number_all         3662 
_refine_ls_R_factor_all           0.0553 
_refine_ls_wR_factor_all          0.0709 
 
# The values computed with a 2 sigma cutoff - a la SHELX 
_reflns_threshold_expression      I>2.0\s(I)
_reflns_number_gt                 2454 
_refine_ls_R_factor_gt            0.0330 
_refine_ls_wR_factor_gt           0.0661 
 
_refine_ls_abs_structure_Flack    0.19(2) 
_refine_ls_abs_structure_details  'Flack (1983), 1725 Friedel-pairs' 
# choose from: rm (reference molecule of known chirality), 
# ad (anomolous dispersion - Flack), rmad (rm and ad), 
# syn (from synthesis), unk (unknown) or . (not applicable). 
_chemical_absolute_configuration  'ad' 
 
 
_refine_ls_structure_factor_coef  Fsqd 
_refine_ls_matrix_type            full
_refine_ls_hydrogen_treatment     constr         #undef, noref, refall,
                                                 # refxyz, refU, constr or mixed
_refine_ls_weighting_scheme       calc 
_refine_ls_weighting_details 
;
 Method, part 1, Chebychev polynomial, (Watkin, 1994, Prince, 1982) 
 [weight] = 1.0/[A~0~*T~0~(x)+A~1~*T~1~(x) ... +A~n-1~]*T~n-1~(x)] 
 where A~i~ are the Chebychev coefficients listed below and x= Fcalc/Fmax 
 Method = Robust Weighting (Prince, 1982) 
 W = [weight] * [1-(deltaF/6*sigmaF)^2^]^2^ 
 A~i~ are: 
 8.83 14.4 9.02 3.96 1.14 
;
# Insert your own references if required - in alphabetical order 
_publ_section_references 
; 
Betteridge, P.W., Carruthers, J.R., Cooper, R.I., 
Prout, K. & Watkin, D.J. (2003). J. Appl. Cryst. 36, 1487. 
 
Bruker Analytical X-ray Systems, Inc., 2006. <i>Apex2</i>, 
Version 2 User Manual, M86-E01078, Madison, WI. 
 
De Meulenaer, J. & Tompa, H. (1965). Acta Cryst. 19, 1014. 
 
Flack, H. D. (1983). Acta Cryst. A39, 876-881. 
 
Palatinus, L. & Chapuis, G. (2007). J. Appl. Cryst. 40, 786-790. 
 
Prince, E. 
Mathematical Techniques in Crystallography 
and Materials Science 
Springer-Verlag, New York, 1982. 
 
Watkin D.J. (1994). 
Acta Cryst, A50, 411-437. 
 
Watkin, D.J., Prout, C.K. & Pearce, L.J. (1996). CAMERON, Chemical 
Crystallography Laboratory, Oxford, UK. 
; 

# Uequiv = arithmetic mean of Ui i.e. Ueqiv = (U1+U2+U3)/3

# Replace last . with number of unfound hydrogen atoms attached to an atom.

# ..._refinement_flags_... 
# . no refinement constraints           S special position constraint on site
# G rigid group refinement of site      R riding atom
# D distance or angle restraint on site T thermal displacement constraints
# U Uiso or Uij restraint (rigid bond)  P partial occupancy constraint


loop_
_atom_site_label
_atom_site_type_symbol
_atom_site_fract_x
_atom_site_fract_y
_atom_site_fract_z
_atom_site_U_iso_or_equiv
_atom_site_occupancy
_atom_site_adp_type
_atom_site_refinement_flags_posn
_atom_site_refinement_flags_adp
_atom_site_refinement_flags_occupancy
_atom_site_disorder_assembly
_atom_site_disorder_group
_atom_site_attached_hydrogens
Cu1 Cu 0.62606(3) 0.25664(16) 0.62667(8) 0.0317 1.0000 Uani . . . . . . 
O1 O 0.47378(16) 0.2299(8) 0.63941(11) 0.0332 1.0000 Uani . . . . . . 
O2 O 0.6470(3) 0.5688(10) 0.68365(17) 0.0375 1.0000 Uani . . . . . . 
O3 O 0.77806(15) 0.2741(7) 0.61495(11) 0.0327 1.0000 Uani . . . . . . 
O4 O 0.6017(3) -0.0419(8) 0.56791(18) 0.0338 1.0000 Uani . . . . . . 
F1 F 0.3833(2) 0.9295(8) 0.84475(14) 0.0567 1.0000 Uani . . . . . . 
F2 F 0.8876(2) -0.4258(8) 0.41347(14) 0.0556 1.0000 Uani . . . . . . 
C1 C 0.4262(2) 0.3434(10) 0.67912(16) 0.0317 1.0000 Uani . . . . . . 
C2 C 0.4733(4) 0.5429(12) 0.7204(3) 0.0299 1.0000 Uani . . . . . . 
C3 C 0.5798(3) 0.6390(11) 0.72158(16) 0.0348 1.0000 Uani . . . . . . 
C4 C 0.6161(3) 0.8301(14) 0.7656(2) 0.0371 1.0000 Uani . . . . . . 
C5 C 0.5482(4) 0.9219(14) 0.8063(2) 0.0418 1.0000 Uani . . . . . . 
C6 C 0.4422(4) 0.8228(10) 0.80269(19) 0.0443 1.0000 Uani . . . . . . 
C7 C 0.4024(3) 0.6390(11) 0.76146(17) 0.0408 1.0000 Uani . . . . . . 
C8 C 0.8261(3) 0.1588(10) 0.57616(15) 0.0318 1.0000 Uani . . . . . . 
C9 C 0.7832(4) -0.0390(11) 0.5339(3) 0.0311 1.0000 Uani . . . . . . 
C10 C 0.6724(3) -0.1256(11) 0.53140(16) 0.0330 1.0000 Uani . . . . . . 
C11 C 0.6381(4) -0.3100(15) 0.4866(2) 0.0393 1.0000 Uani . . . . . . 
C12 C 0.7063(4) -0.4058(14) 0.4470(2) 0.0435 1.0000 Uani . . . . . . 
C13 C 0.8144(3) -0.3192(11) 0.45105(17) 0.0426 1.0000 Uani . . . . . . 
C14 C 0.8517(3) -0.1428(11) 0.49306(17) 0.0394 1.0000 Uani . . . . . . 
H11 H 0.3547 0.2951 0.6816 0.0376 1.0000 Uiso R . . . . . 
H41 H 0.6879 0.8934 0.7678 0.0443 1.0000 Uiso R . . . . . 
H51 H 0.5728 1.0489 0.8354 0.0499 1.0000 Uiso R . . . . . 
H71 H 0.3305 0.5703 0.7595 0.0494 1.0000 Uiso R . . . . . 
H81 H 0.8986 0.2099 0.5746 0.0375 1.0000 Uiso R . . . . . 
H111 H 0.5664 -0.3686 0.4841 0.0473 1.0000 Uiso R . . . . . 
H121 H 0.6813 -0.5236 0.4179 0.0523 1.0000 Uiso R . . . . . 
H141 H 0.9230 -0.0830 0.4952 0.0475 1.0000 Uiso R . . . . . 
loop_
_atom_site_aniso_label
_atom_site_aniso_U_11
_atom_site_aniso_U_22
_atom_site_aniso_U_33
_atom_site_aniso_U_23
_atom_site_aniso_U_13
_atom_site_aniso_U_12
Cu1 0.02072(11) 0.04225(16) 0.03225(13) -0.00540(19) 0.00234(14) -0.00558(18) 
O1 0.0200(8) 0.0435(13) 0.0360(15) -0.0010(14) -0.0002(7) -0.0032(12) 
O2 0.0225(12) 0.0503(16) 0.040(2) -0.0073(17) 0.0052(15) -0.0080(15) 
O3 0.0196(8) 0.0443(13) 0.0341(16) -0.0045(14) 0.0010(7) -0.0032(11) 
O4 0.0202(11) 0.0437(17) 0.038(2) -0.0062(14) 0.0005(14) -0.0047(12) 
F1 0.0573(16) 0.0592(16) 0.0536(16) 0.0006(15) 0.0265(13) 0.0112(16) 
F2 0.0530(15) 0.0651(16) 0.0487(15) -0.0087(16) 0.0137(12) -0.0076(15) 
C1 0.0180(12) 0.038(2) 0.0392(18) 0.0056(14) 0.0017(12) 0.0010(12) 
C2 0.0249(19) 0.0306(19) 0.034(3) 0.0034(18) 0.0019(17) -0.0037(15) 
C3 0.0281(16) 0.040(2) 0.0360(19) 0.0042(16) 0.0005(14) 0.0009(15) 
C4 0.031(2) 0.042(2) 0.038(2) 0.001(2) -0.0028(15) 0.0049(16) 
C5 0.049(2) 0.038(2) 0.039(2) 0.003(2) 0.0014(18) 0.002(2) 
C6 0.050(2) 0.035(2) 0.048(2) 0.0029(17) 0.0197(18) 0.0059(16) 
C7 0.0322(19) 0.047(2) 0.044(2) 0.0073(18) 0.0108(15) 0.0055(15) 
C8 0.0213(13) 0.038(2) 0.0361(18) 0.0046(14) -0.0001(12) -0.0029(12) 
C9 0.0235(19) 0.034(2) 0.036(3) 0.0026(18) 0.0023(17) 0.0051(15) 
C10 0.0265(15) 0.036(2) 0.0365(19) -0.0028(16) 0.0002(14) 0.0031(15) 
C11 0.0337(19) 0.040(3) 0.044(3) -0.004(2) -0.0024(17) -0.0008(18) 
C12 0.051(3) 0.042(2) 0.038(2) -0.003(3) -0.0016(18) 0.003(2) 
C13 0.045(2) 0.042(3) 0.040(2) 0.0031(17) 0.0093(17) 0.0043(16) 
C14 0.037(2) 0.037(2) 0.044(2) 0.0013(16) 0.0079(15) 0.0006(15) 

_refine_ls_extinction_method 
    'None'
_oxford_refine_ls_scale 0.17424(9) 
loop_
 _geom_bond_atom_site_label_1
 _geom_bond_site_symmetry_1
 _geom_bond_atom_site_label_2
 _geom_bond_site_symmetry_2
 _geom_bond_distance
 _geom_bond_publ_flag
Cu1 . O1 . 1.934(2)    yes
Cu1 . O2 . 1.893(4)    yes
Cu1 . O3 . 1.925(2)    yes
Cu1 . O4 . 1.902(4)    yes
O1 . C1 . 1.246(4)    yes
O2 . C3 . 1.304(5)    yes
O3 . C8 . 1.232(4)    yes
O4 . C10 . 1.318(5)    yes
F1 . C6 . 1.357(5)    yes
F2 . C13 . 1.382(5)    yes
C1 . C2 . 1.423(7)    yes
C1 . H11 . 0.916    no
C2 . C3 . 1.382(6)    yes
C2 . C7 . 1.414(8)    yes
C3 . C4 . 1.410(7)    yes
C4 . C5 . 1.379(7)    yes
C4 . H41 . 0.931    no
C5 . C6 . 1.382(6)    yes
C5 . H51 . 0.934    no
C6 . C7 . 1.354(7)    yes
C7 . H71 . 0.939    no
C8 . C9 . 1.416(7)    yes
C8 . H81 . 0.929    no
C9 . C10 . 1.427(6)    yes
C9 . C14 . 1.400(8)    yes
C10 . C11 . 1.403(7)    yes
C11 . C12 . 1.366(8)    yes
C11 . H111 . 0.926    no
C12 . C13 . 1.396(6)    yes
C12 . H121 . 0.919    no
C13 . C14 . 1.344(6)    yes
C14 . H141 . 0.923    no
loop_
 _geom_angle_atom_site_label_1
 _geom_angle_site_symmetry_1
 _geom_angle_atom_site_label_2
 _geom_angle_site_symmetry_2
 _geom_angle_atom_site_label_3
 _geom_angle_site_symmetry_3
 _geom_angle
 _geom_angle_publ_flag
O1 . Cu1 . O2 . 92.50(13)    yes
O1 . Cu1 . O3 . 178.72(14)    yes
O2 . Cu1 . O3 . 87.60(13)    yes
O1 . Cu1 . O4 . 86.56(14)    yes
O2 . Cu1 . O4 . 177.6(2)    yes
O3 . Cu1 . O4 . 93.39(13)    yes
Cu1 . O1 . C1 . 125.8(2)    yes
Cu1 . O2 . C3 . 127.0(3)    yes
Cu1 . O3 . C8 . 126.2(2)    yes
Cu1 . O4 . C10 . 125.9(3)    yes
O1 . C1 . C2 . 125.6(3)    yes
O1 . C1 . H11 . 116.8    no
C2 . C1 . H11 . 117.6    no
C1 . C2 . C3 . 124.0(5)    yes
C1 . C2 . C7 . 114.8(4)    yes
C3 . C2 . C7 . 121.2(5)    yes
C2 . C3 . O2 . 123.4(5)    yes
C2 . C3 . C4 . 117.8(4)    yes
O2 . C3 . C4 . 118.8(4)    yes
C3 . C4 . C5 . 121.6(4)    yes
C3 . C4 . H41 . 119.6    no
C5 . C4 . H41 . 118.8    no
C4 . C5 . C6 . 118.1(5)    yes
C4 . C5 . H51 . 121.2    no
C6 . C5 . H51 . 120.7    no
F1 . C6 . C5 . 112.7(4)    yes
F1 . C6 . C7 . 124.1(4)    yes
C5 . C6 . C7 . 123.2(4)    yes
C2 . C7 . C6 . 118.1(4)    yes
C2 . C7 . H71 . 119.3    no
C6 . C7 . H71 . 122.6    no
O3 . C8 . C9 . 127.5(4)    yes
O3 . C8 . H81 . 115.7    no
C9 . C8 . H81 . 116.8    no
C8 . C9 . C10 . 121.8(5)    yes
C8 . C9 . C14 . 118.6(4)    yes
C10 . C9 . C14 . 119.6(5)    yes
C9 . C10 . O4 . 124.3(5)    yes
C9 . C10 . C11 . 116.8(4)    yes
O4 . C10 . C11 . 118.9(4)    yes
C10 . C11 . C12 . 122.5(4)    yes
C10 . C11 . H111 . 118.3    no
C12 . C11 . H111 . 119.3    no
C11 . C12 . C13 . 119.1(5)    yes
C11 . C12 . H121 . 120.5    no
C13 . C12 . H121 . 120.4    no
F2 . C13 . C12 . 121.4(4)    yes
F2 . C13 . C14 . 117.6(4)    yes
C12 . C13 . C14 . 120.9(4)    yes
C9 . C14 . C13 . 121.0(4)    yes
C9 . C14 . H141 . 118.5    no
C13 . C14 . H141 . 120.5    no


_iucr_refine_instructions_details
;
#
# Punched on 04/12/22 at 19:15:31
#
#LIST     12                                                                    
BLOCK SCALE X'S  U'S 
CONT ENANTIO 
RIDE C   (   1,X'S) H   (  11,X'S) 
RIDE C   (   4,X'S) H   (  41,X'S) 
RIDE C   (   5,X'S) H   (  51,X'S) 
RIDE C   (   7,X'S) H   (  71,X'S) 
RIDE C   (   8,X'S) H   (  81,X'S) 
RIDE C   (  11,X'S) H   ( 111,X'S) 
RIDE C   (  12,X'S) H   ( 121,X'S) 
RIDE C   (  14,X'S) H   ( 141,X'S) 
END                                                                             
#
# Punched on 04/12/22 at 19:15:31
#
#LIST     16                                                                    
NO 
REM   HREST   START (DO NOT REMOVE THIS LINE) 
REM   HREST   END (DO NOT REMOVE THIS LINE) 
END                                                                             
;
# looking for ARCHIVE-HKL.CIF 
 
_iucr_refine_reflections_details 
; 
# An asterisk in column 34 indicates a format overflow 
# Data was input as F-squared 
   1   0   0    0.01    0.02 
  -1   0   0   -0.01    0.03 
   2   0   0    1.29    0.08 
  -2   0   0    1.39    0.12 
  -3   0   0    0.01    0.15 
   3   0   0   -0.03    0.14 
   5   0   0   -0.06    0.18 
  -5   0   0    0.10    0.23 
   6   0   0    1.78    0.33 
  -6   0   0    2.73    0.38 
  -7   0   0    0.10    0.30 
   7   0   0   -0.28    0.21 
   8   0   0  162.83    8.24 
  -8   0   0  166.36    8.36 
   9   0   0   -0.17    0.30 
  -9   0   0   -0.25    0.39 
 -10   0   0    0.52    0.41 
  10   0   0    0.55    0.35 
 -11   0   0   -0.38    0.42 
  11   0   0   -0.73    0.36 
 -12   0   0   73.42    3.83 
 -13   0   0   -0.25    0.59 
 -15   0   0   -0.10    0.62 
 -15   0   0   -0.18    0.74 
 -16   0   0    3.86    1.07 
 -16   0   0    2.14    0.92 
 -17   0   0    0.28    0.92 
 -17   0   0   -0.58    0.84 
 -18   0   0    0.45    0.99 
   0  -1   0   -0.17    0.17 
   0  -1   0   -0.03    0.17 
  -1  -1   0    8.42    0.44 
  -1  -1   0    7.48    0.44 
   1  -1   0    8.67    0.42 
   1  -1   0    7.29    0.50 
   1   1   0    7.69    0.30 
  -2  -1   0    0.19    0.15 
  -2  -1   0    0.22    0.11 
  -2  -1   0    0.22    0.11 
  -2   1   0    0.21    0.14 
   2  -1   0   -0.21    0.21 
  -2  -1   0    0.36    0.23 
   3  -1   0    3.01    0.42 
  -3   1   0    3.21    0.33 
  -3  -1   0    2.98    0.29 
  -3  -1   0    3.27    0.36 
  -4  -1   0    0.06    0.18 
  -4  -1   0    0.33    0.27 
   4  -1   0   -0.16    0.27 
  -4   1   0   -0.13    0.18 
  -5  -1   0   37.02    1.94 
   5  -1   0   36.42    2.00 
  -5  -1   0   39.55    1.98 
  -5   1   0   35.90    1.97 
  -6   1   0    0.52    0.29 
   6  -1   0    0.89    0.39 
  -6  -1   0    0.69    0.33 
  -6  -1   0    0.86    0.29 
  -7  -1   0  100.27    5.22 
  -7   1   0   96.24    5.25 
   7  -1   0  103.69    5.28 
  -7  -1   0  103.71    5.25 
  -8  -1   0    0.14    0.30 
   8  -1   0    0.29    0.42 
  -8  -1   0    0.27    0.35 
  -8   1   0   -0.26    0.33 
  -9  -1   0   27.15    1.62 
   9  -1   0   25.15    1.67 
  -9  -1   0   27.29    1.61 
  -9   1   0   25.96    1.67 
  10  -1   0    0.25    0.50 
 -10  -1   0    0.11    0.39 
 -10   1   0   -0.20    0.42 
 -10  -1   0    0.23    0.45 
 -11  -1   0   20.06    1.56 
 -11   1   0   24.13    1.80 
 -11  -1   0   20.86    1.62 
  11  -1   0   19.11    1.64 
 -12  -1   0    0.04    0.45 
  12  -1   0   -0.05    0.62 
 -12   1   0    0.29    0.63 
 -12  -1   0   -0.08    0.50 
  13  -1   0   20.12    1.79 
 -13  -1   0   20.25    1.58 
 -13  -1   0   19.60    1.70 
 -13   1   0   24.41    1.92 
 -14   1   0    1.13    0.81 
 -14  -1   0    1.27    0.60 
 -14  -1   0    1.31    0.72 
 -15  -1   0   11.23    1.29 
 -15  -1   0   12.64    1.58 
 -15   1   0   12.09    1.64 
 -16  -1   0   -0.07    0.72 
 -16   1   0   -0.58    0.81 
 -16  -1   0    0.23    0.80 
 -17  -1   0    1.60    0.87 
 -17   1   0    1.75    1.17 
 -17  -1   0    1.22    1.02 
   0  -2   0  122.22    5.61 
   0  -2   0  119.90    5.64 
  -1  -2   0    7.33    0.63 
   1  -2   0    7.10    0.65 
   1  -2   0    8.11    0.77 
  -1  -2   0    7.52    0.66 
  -2   2   0    0.43    0.15 
   2  -2   0    0.56    0.41 
  -2  -2   0    0.93    0.36 
  -2  -2   0    0.36    0.29 
  -3  -2   0    3.80    0.36 
  -3  -2   0    3.68    0.47 
   3  -2   0    3.59    0.53 
  -3   2   0    3.91    0.33 
  -4  -2   0   46.85    2.66 
  -4   2   0   49.09    2.55 
   4  -2   0   48.54    2.70 
  -5   2   0    3.14    0.41 
   5  -2   0    3.08    0.60 
  -5  -2   0    3.30    0.29 
  -5  -2   0    2.87    0.50 
  -7  -2   0    0.43    0.30 
  -7   2   0    0.31    0.42 
   7  -2   0    0.61    0.65 
  -7  -2   0    0.60    0.44 
  -8  -2   0   38.24    2.34 
  -8   2   0   39.26    2.30 
   8  -2   0   39.78    2.49 
  -8  -2   0   40.08    2.19 
  -9   2   0    1.91    0.54 
  -9  -2   0    3.00    0.60 
  -9  -2   0    2.68    0.45 
   9  -2   0    2.83    0.89 
  10  -2   0    4.12    0.92 
 -10  -2   0    3.32    0.69 
 -10  -2   0    2.30    0.47 
  11  -2   0    6.65    1.28 
 -11  -2   0    4.91    0.95 
 -11   2   0    7.80    1.14 
 -11  -2   0    6.27    0.89 
 -12  -2   0   19.19    1.34 
 -12   2   0   18.82    1.56 
  12  -2   0   17.75    1.89 
 -12  -2   0   17.63    1.41 
 -13   2   0    1.67    0.83 
 -13  -2   0    2.36    0.68 
 -13  -2   0    1.94    0.71 
  13  -2   0    1.56    1.11 
  14  -2   0    4.32    1.26 
 -14  -2   0    1.06    0.71 
 -14  -2   0    1.22    0.63 
 -14   2   0    2.70    1.05 
 -15  -2   0    0.59    0.80 
 -15  -2   0    1.01    0.74 
  15  -2   0    1.59    1.23 
 -15   2   0    0.24    0.99 
 -16  -2   0    9.99    1.23 
 -16  -2   0   10.50    1.29 
 -16   2   0   12.64    1.82 
   0  -3   0    3.88    0.62 
   0  -3   0    2.64    0.62 
   1  -3   0   89.28    4.13 
  -1  -3   0   90.08    4.05 
   1  -3   0   84.61    4.11 
  -1  -3   0   85.09    4.14 
  -2  -3   0    1.47    0.53 
   2  -3   0    0.86    0.59 
  -2  -3   0    0.31    0.60 
   2  -3   0    0.90    0.59 
  -3  -3   0   15.13    1.16 
   3  -3   0   17.06    1.23 
  -3  -3   0   17.95    1.05 
   3  -3   0   15.53    1.16 
  -4  -3   0    1.36    0.63 
  -4  -3   0    1.57    0.44 
   4  -3   0    1.84    0.62 
   5  -3   0   22.78    1.53 
  -5  -3   0   21.94    1.55 
  -6  -3   0   17.67    1.49 
   6  -3   0   21.62    1.89 
   7  -3   0   22.60    1.79 
  -7  -3   0   20.58    1.64 
   8  -3   0    0.38    0.80 
  -8  -3   0   -0.06    0.53 
  -9  -3   0    3.73    0.80 
   9  -3   0    4.03    1.01 
 -10  -3   0    5.75    1.01 
  10  -3   0    5.23    1.17 
  11  -3   0    2.55    1.11 
 -11  -3   0    2.68    0.80 
 -12  -3   0   -0.24    0.72 
  12  -3   0   -0.13    1.07 
 -13  -3   0   12.46    1.35 
  13  -3   0   15.35    2.06 
 -14  -3   0    0.94    0.86 
  14  -3   0    0.29    1.25 
 -15  -3   0    0.60    0.75 
   0  -4   0    3.90    0.72 
   0  -4   0    3.52    0.78 
   1  -4   0   -0.46    0.71 
  -1  -4   0    0.10    0.68 
   1  -4   0    0.68    0.74 
  -1  -4   0    0.82    0.74 
  -2  -4   0    0.98    0.90 
  -2  -4   0    0.80    0.72 
   2  -4   0    0.85    0.81 
   2  -4   0    0.07    0.80 
  -3  -4   0   -0.51    0.77 
   3  -4   0    0.04    0.71 
   3  -4   0   -0.14    0.68 
   4  -4   0    1.87    0.84 
  -4  -4   0    1.27    0.80 
   5  -4   0    2.93    1.01 
  -5  -4   0    3.36    1.05 
  -6  -4   0    2.18    1.05 
   6  -4   0    2.55    1.14 
   7  -4   0    5.13    1.17 
  -7  -4   0    5.09    1.14 
  -8  -4   0   12.82    1.44 
   8  -4   0   13.66    1.71 
   9  -4   0    1.30    1.11 
  -9  -4   0    1.38    0.87 
 -10  -4   0   -0.29    0.87 
  10  -4   0   -0.01    1.05 
  11  -4   0    1.50    1.17 
 -11  -4   0    1.34    0.83 
  12  -4   0    8.75    1.77 
 -12  -4   0    6.41    1.16 
   0  -5   0   -0.03    0.92 
   0  -5   0   -0.07    1.01 
   1  -5   0    1.72    1.08 
   1  -5   0    3.49    1.26 
  -1  -5   0    1.97    1.13 
  -2  -5   0   -0.53    1.01 
   2  -5   0   -0.41    0.86 
   2  -5   0   -0.14    0.98 
  -3  -5   0    2.20    1.19 
   3  -5   0    0.91    0.96 
  -4  -5   0   -0.26    1.04 
   4  -5   0   -0.01    0.99 
   5  -5   0    2.16    1.19 
  -5  -5   0    2.45    1.23 
   6  -5   0   -0.22    1.16 
  -6  -5   0    0.26    1.19 
   7  -5   0    0.98    1.20 
  -7  -5   0    1.43    1.17 
   0   0   1    0.00    0.02 
   0   0  -1    0.01    0.02 
   1   0  -1   -0.50    0.02 
  -1   0  -1   -0.54    0.03 
  -1   0   1   -0.52    0.03 
  -2   0   1  390.14   21.11 
  -2   0  -1  382.70   21.11 
  -3   0   1   -0.12    0.14 
  -3   0  -1   -0.10    0.15 
   3   0  -1   -0.08    0.15 
   3   0   1   -0.04    0.14 
  -4   0   1   13.72    0.96 
   4   0  -1   13.08    0.92 
   4   0   1   13.80    0.92 
  -4   0  -1   13.42    0.98 
   5   0  -1   -0.01    0.20 
  -5   0  -1   -0.01    0.23 
  -5   0   1    0.12    0.23 
   5   0   1    0.09    0.20 
  -6   0  -1  725.45   39.05 
  -6   0   1  724.59   39.03 
   6   0  -1  712.12   38.94 
   6   0   1  718.92   38.94 
   7   0  -1    0.04    0.24 
  -7   0   1    0.08    0.30 
   7   0   1   -0.01    0.24 
  -7   0  -1    0.12    0.29 
   8   0   1    0.29    0.35 
  -8   0   1    1.12    0.39 
  -8   0  -1    1.42    0.44 
   8   0  -1    0.52    0.33 
   9   0  -1    0.43    0.30 
   9   0   1   -0.14    0.30 
  -9   0  -1   -0.27    0.35 
  -9   0   1   -0.37    0.35 
  10   0  -1   42.25    2.58 
  10   0   1   41.51    2.60 
 -10   0   1   41.66    2.72 
 -10   0  -1   41.48    2.72 
 -11   0   1    0.19    0.50 
  11   0  -1   -0.08    0.44 
  11   0   1   -0.55    0.41 
 -11   0  -1   -0.10    0.48 
 -12   0  -1    2.37    0.74 
 -12   0   1    2.48    0.74 
 -13   0  -1   -0.60    0.53 
 -13   0   1   -0.52    0.57 
 -14   0  -1   44.26    2.90 
 -14   0   1   45.40    2.96 
 -15   0   1   -0.71    0.66 
 -15   0  -1    0.01    0.81 
 -15   0  -1   -0.20    0.63 
 -16   0   1    0.38    0.86 
 -16   0   1    3.39    1.22 
 -16   0  -1    0.89    0.89 
 -16   0  -1    0.38    0.87 
 -17   0  -1    0.02    0.89 
 -17   0  -1   -0.45    0.92 
 -17   0   1   -0.30    0.89 
 -17   0   1   -0.43    0.75 
 -18   0   1    3.85    1.38 
 -18   0  -1    3.75    1.23 
   0  -1   1   -0.25    0.17 
   0  -1   1   -0.09    0.18 
   0  -1  -1   -0.27    0.17 
   0  -1  -1   -0.12    0.18 
  -1  -1  -1  138.38    5.93 
  -1  -1  -1  132.96    5.87 
  -1   1   1  124.77    5.84 
   1  -1   1  120.56    5.91 
   1  -1   1  126.97    5.90 
   1  -1  -1  133.76    5.91 
   1  -1  -1  137.11    5.91 
  -1  -1   1  120.22    5.87 
  -1  -1   1  127.45    5.91 
   1   1   1  123.06    5.82 
  -2  -1  -1   16.12    0.80 
  -2  -1  -1   14.45    0.68 
  -2   1   1   14.62    0.69 
   2  -1   1   14.53    0.78 
  -2  -1  -1   14.39    0.68 
   2  -1  -1   14.22    0.78 
  -2  -1   1   14.76    0.65 
  -2  -1   1   15.56    0.75 
   2  -1  -1   13.91    0.66 
  -2   1  -1   14.06    0.68 
  -2  -1   1   14.76    0.68 
  -3  -1  -1    8.34    0.54 
   3  -1   1    4.38    0.51 
  -3  -1  -1    6.91    0.41 
  -3   1   1    4.82    0.44 
   3  -1  -1    7.69    0.59 
  -3   1  -1    7.37    0.45 
  -3  -1   1    4.60    0.38 
  -3  -1   1    5.30    0.45 
  -4   1   1   41.47    2.37 
  -4  -1  -1   44.30    2.37 
  -4  -1  -1   46.51    2.42 
   4  -1   1   43.65    2.43 
  -4  -1   1   45.00    2.37 
   4  -1  -1   44.52    2.45 
  -4   1  -1   42.48    2.37 
  -4  -1   1   44.75    2.40 
  -5  -1  -1   81.59    3.87 
  -5  -1  -1   86.89    3.92 
   5  -1   1   81.29    3.95 
  -5   1   1   75.69    3.89 
  -5  -1   1   78.37    3.87 
  -5   1  -1   78.63    3.89 
   5  -1  -1   84.53    3.95 
  -5  -1   1   82.60    3.92 
  -6   1   1   48.68    2.49 
   6  -1   1   49.56    2.51 
  -6  -1  -1   49.69    2.46 
  -6  -1  -1   51.64    2.51 
   6  -1  -1   49.87    2.52 
  -6   1  -1   48.67    2.49 
  -6  -1   1   51.54    2.49 
  -6  -1   1   49.63    2.45 
  -7  -1  -1  111.72    5.73 
   7  -1   1  111.43    5.76 
  -7  -1  -1  109.39    5.72 
  -7   1   1  107.91    5.75 
  -7   1  -1  113.21    5.76 
  -7  -1   1  108.40    5.70 
  -7  -1   1  112.63    5.73 
   7  -1  -1  112.14    5.76 
  -8  -1  -1    5.45    0.59 
  -8  -1  -1    4.27    0.48 
  -8   1   1    4.73    0.59 
   8  -1   1    4.97    0.65 
  -8  -1   1    5.32    0.59 
  -8   1  -1    4.32    0.54 
   8  -1  -1    5.04    0.68 
  -8  -1   1    4.77    0.54 
  -9   1   1   24.27    1.59 
  -9  -1  -1   23.53    1.46 
  -9  -1  -1   23.78    1.49 
   9  -1   1   20.44    1.49 
  -9   1  -1   23.83    1.56 
  -9  -1   1   22.91    1.46 
   9  -1  -1   22.89    1.55 
  -9  -1   1   23.33    1.50 
 -10  -1  -1    0.39    0.42 
 -10   1   1    0.01    0.42 
  10  -1   1    0.41    0.50 
 -10  -1  -1    0.69    0.44 
 -10   1  -1    0.23    0.44 
 -10  -1   1    0.55    0.47 
 -10  -1   1    0.66    0.42 
  10  -1  -1    0.54    0.56 
  11  -1   1   27.64    2.00 
 -11   1   1   29.11    2.01 
 -11  -1  -1   28.07    1.89 
 -11  -1  -1   28.58    1.95 
 -11  -1   1   27.35    1.92 
 -11   1  -1   27.93    1.98 
  11  -1  -1   26.76    2.00 
 -11  -1   1   28.41    1.91 
 -12  -1  -1    7.74    0.90 
 -12   1   1    8.30    1.01 
  12  -1   1    7.90    0.99 
 -12  -1  -1    8.03    0.81 
  12  -1  -1    7.86    1.01 
 -12  -1   1    7.74    0.86 
 -12   1  -1    6.75    0.92 
 -12  -1   1    7.98    0.80 
 -13   1   1   20.53    1.80 
 -13  -1  -1   19.29    1.61 
 -13  -1  -1   17.07    1.43 
  13  -1   1   19.00    1.83 
 -13  -1   1   18.29    1.52 
  13  -1  -1   20.02    1.88 
 -13  -1   1   19.14    1.76 
 -13   1  -1   21.41    1.82 
 -14   1   1    0.25    0.78 
 -14  -1  -1   -0.31    0.60 
 -14  -1  -1   -0.18    0.51 
 -14  -1   1    0.33    0.56 
 -14   1  -1    0.25    0.75 
 -14  -1   1    0.37    0.71 
 -15  -1  -1   16.14    1.58 
 -15   1   1   18.85    2.00 
 -15  -1  -1   14.56    1.68 
 -15  -1   1   15.09    1.52 
 -15  -1   1   16.22    1.82 
 -15   1  -1   16.86    1.88 
 -16  -1  -1    0.78    0.80 
 -16  -1  -1    0.89    0.80 
 -16   1   1    1.08    0.90 
 -16  -1   1    1.03    0.78 
 -16  -1   1    1.46    0.81 
 -16   1  -1    1.43    0.98 
 -17   1   1    1.54    1.08 
 -17  -1  -1    1.12    0.80 
 -17  -1  -1    1.45    0.87 
 -17   1  -1    2.19    1.13 
 -17  -1   1    2.41    0.96 
 -17  -1   1    0.44    0.78 
   0  -2  -1    0.33    0.35 
   0  -2   1    0.65    0.35 
  -1   2   1    2.46    0.23 
  -1  -2  -1    2.20    0.44 
   1  -2   1    2.32    0.47 
  -1  -2  -1    2.08    0.42 
   1  -2   1    2.48    0.53 
  -1  -2   1    2.12    0.41 
   1   2   1    2.25    0.21 
   1  -2  -1    1.88    0.48 
  -1  -2   1    2.05    0.42 
   1  -2  -1    2.42    0.48 
  -2  -2  -1   48.81    2.43 
  -2  -2  -1   49.84    2.33 
   2  -2   1   49.35    2.40 
  -2   2   1   53.15    2.25 
   2  -2   1   49.32    2.40 
   2  -2  -1   50.14    2.43 
  -2  -2   1   50.49    2.31 
  -2   2  -1   50.78    2.22 
  -2  -2   1   50.54    2.43 
   2  -2  -1   51.18    2.43 
  -3  -2  -1    1.76    0.33 
  -3  -2  -1    1.70    0.45 
   3  -2   1    1.69    0.47 
  -3   2   1    1.69    0.26 
  -3  -2   1    1.71    0.32 
   3  -2  -1    1.63    0.47 
  -3  -2   1    1.35    0.36 
  -3   2  -1    1.81    0.24 
  -4  -2  -1    2.50    0.48 
  -4  -2  -1    2.72    0.23 
  -4  -2   1    3.55    0.57 
  -5  -2  -1    3.62    0.29 
  -5   2   1    3.70    0.42 
   5  -2   1    3.98    0.60 
  -5  -2  -1    3.48    0.47 
  -5  -2   1    3.78    0.27 
  -5  -2   1    3.73    0.54 
  -5   2  -1    3.54    0.39 
   5  -2  -1    3.18    0.56 
  -6  -2  -1  118.13    5.54 
  -6  -2  -1  121.84    5.39 
  -6   2   1  123.61    5.49 
   6  -2   1  119.82    5.60 
  -6   2  -1  123.89    5.49 
   6  -2  -1  120.14    5.60 
  -6  -2   1  116.46    5.54 
  -6  -2   1  119.96    5.36 
   7  -2   1    0.14    0.62 
  -7   2   1    0.32    0.41 
  -7  -2  -1    0.47    0.45 
  -7  -2  -1    0.38    0.27 
  -7  -2   1    0.36    0.24 
  -7  -2   1    0.39    0.41 
   7  -2  -1   -0.43    0.51 
  -7   2  -1    0.08    0.36 
  -8  -2  -1    1.56    0.56 
  -8  -2  -1    0.68    0.33 
  -8  -2   1    1.28    0.50 
  -8  -2   1    0.67    0.30 
   9  -2   1    0.80    0.72 
  -9  -2  -1    0.67    0.39 
  -9  -2  -1    0.73    0.53 
  -9   2   1    0.35    0.50 
   9  -2  -1    0.39    0.72 
  -9  -2   1    0.57    0.48 
  -9   2  -1    0.28    0.48 
  -9  -2   1    0.72    0.39 
 -10  -2  -1   35.60    2.18 
 -10   2   1   38.86    2.27 
 -10  -2  -1   40.38    2.15 
  10  -2   1   37.58    2.46 
 -10  -2   1   39.81    2.13 
 -10   2  -1   41.14    2.30 
 -10  -2   1   37.38    2.27 
  10  -2  -1   40.14    2.46 
  11  -2   1   12.30    1.37 
 -11  -2  -1   11.12    0.95 
 -11  -2  -1   10.96    1.02 
 -11   2   1   12.92    1.17 
 -11   2  -1   12.98    1.25 
 -11  -2   1   12.15    1.01 
 -11  -2   1   11.14    1.05 
  11  -2  -1   12.71    1.38 
 -12  -2  -1    3.44    0.75 
  12  -2   1    6.01    1.26 
 -12  -2  -1    3.53    0.71 
 -12   2   1    5.93    1.04 
  12  -2  -1    4.57    1.11 
 -12  -2   1    3.14    0.75 
 -12   2  -1    4.66    0.93 
 -12  -2   1    2.85    0.62 
 -13   2   1    3.82    0.93 
  13  -2   1    3.75    1.13 
 -13  -2  -1    3.94    0.72 
 -13  -2  -1    3.67    0.75 
 -13  -2   1    3.87    0.75 
 -13  -2   1    3.28    0.65 
 -13   2  -1    3.03    0.86 
  13  -2  -1    3.53    1.02 
 -14  -2  -1   23.29    1.83 
 -14   2   1   24.37    2.25 
 -14  -2  -1   23.35    1.82 
  14  -2   1   27.13    2.75 
  14  -2  -1   24.50    2.54 
 -14  -2   1   23.07    1.79 
 -14   2  -1   24.64    2.30 
 -14  -2   1   23.30    1.83 
 -15   2   1    0.88    0.96 
  15  -2   1    0.55    1.16 
 -15  -2  -1    1.61    0.71 
 -15  -2  -1    1.06    0.65 
 -15  -2   1    1.42    0.68 
 -15  -2   1    1.40    0.83 
 -15   2  -1    0.97    0.98 
  15  -2  -1    1.43    1.32 
 -16  -2  -1    0.93    0.81 
 -16   2   1    1.81    1.13 
 -16  -2  -1    0.78    0.74 
 -16  -2   1    0.58    0.66 
 -16  -2   1    0.08    0.71 
 -16   2  -1    1.71    1.10 
   0  -3  -1   -0.03    0.56 
   0  -3   1    0.38    0.48 
   0  -3  -1    0.51    0.50 
   0  -3   1    0.13    0.50 
  -1  -3  -1   81.49    3.81 
   1  -3   1   82.70    3.89 
  -1  -3  -1   77.55    3.90 
   1  -3   1   88.16    3.89 
   1  -3  -1   77.49    3.92 
  -1  -3   1   86.17    3.84 
  -1  -3   1   84.52    3.95 
   1  -3  -1   79.67    3.86 
  -2  -3  -1    4.41    0.77 
   2  -3   1    4.40    0.72 
   2  -3   1    4.87    0.74 
  -2  -3  -1    5.99    0.66 
  -2  -3   1    5.53    0.71 
   2  -3  -1    5.77    0.80 
   2  -3  -1    4.34    0.75 
  -2  -3   1    3.44    0.62 
  -3  -3  -1   18.14    1.28 
   3  -3   1   21.11    1.43 
   3  -3   1   21.13    1.44 
  -3  -3  -1   18.76    1.08 
   3  -3  -1   20.27    1.41 
   3  -3  -1   18.14    1.29 
  -3  -3   1   19.72    1.07 
  -3  -3   1   22.55    1.49 
  -4  -3  -1    2.57    0.72 
   4  -3   1    3.58    0.84 
  -4  -3  -1    3.08    0.57 
   4  -3  -1    2.63    0.69 
  -4  -3   1    2.89    0.56 
  -4  -3   1    2.83    0.75 
   5  -3   1   26.64    1.85 
  -5  -3  -1   24.00    1.56 
   5  -3  -1   24.66    1.62 
  -5  -3   1   26.41    1.71 
  -6  -3  -1   10.77    1.11 
   6  -3   1   12.67    1.47 
   6  -3  -1   11.87    1.35 
  -6  -3   1   11.78    1.22 
   7  -3   1   34.13    2.12 
  -7  -3  -1   33.73    1.98 
   7  -3  -1   32.77    2.03 
  -7  -3   1   33.19    2.01 
   8  -3   1    1.17    0.80 
  -8  -3  -1    1.06    0.59 
  -8  -3   1    1.44    0.65 
   8  -3  -1    1.72    0.86 
   9  -3   1    4.22    0.99 
  -9  -3  -1    4.05    0.84 
  -9  -3   1    4.45    0.84 
   9  -3  -1    4.30    1.10 
  10  -3   1    1.98    0.99 
 -10  -3  -1    0.64    0.60 
  10  -3  -1    1.26    0.98 
 -10  -3   1    0.94    0.75 
  11  -3   1    6.51    1.29 
 -11  -3  -1    5.06    0.93 
 -11  -3   1    4.99    0.83 
  11  -3  -1    4.99    1.26 
 -12  -3  -1    0.85    0.74 
  12  -3   1    1.82    1.17 
 -12  -3   1    1.35    0.74 
  12  -3  -1    1.58    1.10 
  13  -3   1    8.49    1.80 
 -13  -3  -1    7.00    1.17 
  13  -3  -1    7.31    1.58 
 -13  -3   1    8.53    1.19 
 -14  -3  -1   -0.16    0.65 
  14  -3   1   -0.15    1.11 
  14  -3  -1   -0.56    1.22 
 -14  -3   1    0.57    0.86 
 -15  -3  -1    0.95    0.77 
  15  -3   1    1.12    1.32 
  15  -3  -1    1.61    1.68 
 -15  -3   1    1.72    1.07 
   0  -4  -1    1.10    0.80 
   0  -4   1    0.01    0.71 
   0  -4  -1    1.96    0.83 
   0  -4   1    0.59    0.80 
  -1  -4  -1    0.58    0.81 
   1  -4   1    0.36    0.71 
   1  -4   1    1.19    0.81 
  -1  -4  -1    1.38    0.71 
  -1  -4   1    0.80    0.78 
  -1  -4   1    1.00    0.69 
   1  -4  -1    0.79    0.83 
   1  -4  -1    0.97    0.77 
   2  -4   1   12.36    1.17 
   2  -4   1   14.53    1.35 
  -2  -4  -1   15.54    1.25 
  -2  -4  -1   12.30    1.11 
   2  -4  -1   12.13    1.16 
  -2  -4   1   13.78    1.14 
  -2  -4   1   12.80    1.23 
   2  -4  -1   13.65    1.26 
   3  -4   1    0.89    0.74 
  -3  -4  -1    0.59    0.77 
   3  -4   1    0.60    0.71 
   3  -4  -1    1.18    0.81 
  -3  -4   1    0.98    0.74 
   3  -4  -1    1.35    0.83 
   4  -4   1   -0.05    0.78 
  -4  -4  -1    0.32    0.86 
   4  -4  -1    0.33    0.84 
  -4  -4   1    0.69    0.87 
   5  -4   1    1.99    0.99 
  -5  -4  -1    2.08    0.92 
   5  -4  -1    1.81    0.98 
  -5  -4   1    1.25    0.83 
   6  -4   1   21.14    1.73 
  -6  -4  -1   20.67    1.68 
   6  -4  -1   22.26    1.92 
  -6  -4   1   20.83    1.67 
   7  -4   1    1.58    0.98 
  -7  -4  -1    1.03    0.86 
   7  -4  -1    1.80    1.05 
  -7  -4   1    1.93    0.98 
  -8  -4  -1    1.52    0.95 
   8  -4   1    1.90    1.11 
   8  -4  -1    1.65    1.07 
  -8  -4   1    1.43    0.92 
  -9  -4  -1   -0.21    0.89 
   9  -4   1    0.38    0.99 
   9  -4  -1    0.58    0.99 
  -9  -4   1    0.72    0.96 
  10  -4   1    1.64    1.22 
 -10  -4  -1    2.29    0.96 
  10  -4  -1    1.94    1.08 
 -10  -4   1    1.85    0.86 
 -11  -4  -1   -0.15    0.84 
  11  -4   1    0.43    1.20 
 -11  -4   1   -0.63    0.87 
  11  -4  -1    0.26    1.13 
 -12  -4  -1    0.77    0.87 
  12  -4   1    0.93    1.34 
 -12  -4   1    0.71    0.87 
  12  -4  -1    0.08    1.17 
   0  -5   1   -0.77    0.90 
   0  -5  -1   -0.67    0.98 
  -1  -5  -1    1.42    1.01 
   1  -5   1    1.74    1.05 
   1  -5   1    1.34    0.96 
   1  -5  -1    1.61    0.98 
   1  -5  -1    2.37    1.20 
  -1  -5   1    0.90    0.98 
   2  -5   1   -0.40    0.90 
   2  -5   1    0.45    1.01 
  -2  -5  -1   -0.01    1.10 
   2  -5  -1    0.24    0.92 
  -2  -5   1   -0.16    0.99 
   2  -5  -1    0.43    0.99 
  -3  -5  -1    2.78    1.32 
   3  -5   1    1.79    1.32 
   3  -5  -1    2.00    1.11 
  -3  -5   1    2.90    1.13 
   4  -5   1   -0.23    0.99 
  -4  -5  -1    0.31    1.14 
  -4  -5   1    0.77    1.04 
   4  -5  -1    0.07    1.02 
   5  -5   1    1.80    1.28 
  -5  -5  -1    1.51    1.10 
  -5  -5   1    1.65    1.23 
   5  -5  -1    1.36    1.23 
  -6  -5  -1    1.64    1.19 
   6  -5   1   -0.14    1.01 
  -6  -5   1    0.11    0.90 
   6  -5  -1    0.47    1.16 
   7  -5   1    1.46    1.25 
  -7  -5  -1    1.96    1.17 
  -7  -5   1    0.57    0.93 
   7  -5  -1    1.78    1.26 
   0   0   2   -0.12    0.03 
   0   0   2   -0.14    0.02 
  -1   0   2   -0.01    0.05 
   1   0  -2   -0.06    0.03 
  -2   0  -2  563.99   29.99 
  -2   0   2  560.91   29.99 
   3   0  -2   -0.03    0.15 
   3   0   2   -0.07    0.15 
  -3   0   2   -0.09    0.15 
  -3   0  -2    0.04    0.17 
   4   0   2   84.67    4.62 
  -4   0   2   82.56    4.67 
  -4   0  -2   82.47    4.67 
   4   0  -2   80.55    4.61 
   5   0   2    0.09    0.21 
  -5   0  -2   -0.07    0.23 
  -5   0   2   -0.12    0.20 
   5   0  -2   -0.07    0.21 
   6   0  -2   42.07    2.37 
  -6   0  -2   45.12    2.46 
  -6   0   2   45.72    2.45 
   6   0   2   44.39    2.37 
  -7   0   2    0.02    0.27 
  -7   0  -2    0.08    0.33 
   7   0  -2    0.18    0.27 
   7   0   2    0.22    0.27 
  -8   0   2  115.74    6.69 
  -8   0  -2  116.26    6.71 
   8   0   2  114.98    6.60 
   8   0  -2  116.70    6.60 
   9   0  -2   -0.03    0.30 
   9   0   2    0.03    0.33 
  -9   0  -2    0.04    0.39 
  -9   0   2   -0.44    0.33 
 -10   0   2    6.05    0.71 
 -10   0  -2    5.93    0.72 
  10   0  -2    5.44    0.56 
  10   0   2    6.11    0.65 
  11   0  -2   -0.58    0.36 
 -11   0  -2   -0.44    0.42 
 -11   0   2   -0.24    0.42 
 -12   0   2   26.80    2.24 
 -12   0  -2   26.14    2.27 
 -13   0   2   -0.17    0.62 
 -13   0  -2   -0.43    0.59 
 -14   0  -2    2.60    0.78 
 -14   0   2    2.73    0.84 
 -14   0  -2    2.29    0.69 
 -15   0   2   -0.17    0.74 
 -15   0  -2   -0.44    0.74 
 -15   0  -2   -0.22    0.66 
 -16   0  -2    2.30    1.07 
 -16   0   2    4.49    1.20 
 -16   0  -2    3.02    1.17 
 -16   0   2    2.33    0.99 
 -17   0  -2    0.31    0.89 
 -17   0  -2    0.67    1.10 
 -17   0   2   -0.39    0.81 
 -17   0   2   -0.15    0.84 
   0  -1  -2   60.98    3.14 
   0  -1  -2   60.55    3.14 
   0  -1   2   63.54    3.14 
   0  -1   2   60.41    3.12 
   0   1   2   58.78    3.06 
  -1  -1  -2  278.38   13.41 
  -1  -1  -2  289.87   13.49 
   1  -1   2  291.62   13.50 
  -1  -1  -2  279.25   13.46 
   1  -1   2  291.17   13.47 
  -1   1   2  296.58   13.44 
   1   1   2  292.47   13.43 
   1  -1  -2  289.01   13.50 
  -1  -1   2  284.62   13.46 
  -1  -1   2  304.35   13.49 
   1  -1  -2  282.46   13.49 
   2  -1   2   25.99    1.55 
  -2  -1  -2   26.44    1.47 
  -2  -1  -2   25.99    1.46 
  -2  -1  -2   26.53    1.55 
  -2   1   2   26.42    1.49 
  -2  -1   2   28.56    1.55 
  -2  -1   2   27.24    1.46 
   2  -1  -2   25.04    1.53 
  -2  -1   2   26.76    1.43 
  -3   1   2    2.55    0.24 
   3  -1   2    2.43    0.33 
  -3  -1  -2    2.09    0.21 
  -3  -1  -2    2.06    0.30 
  -3   1  -2    2.05    0.23 
   3  -1  -2    1.65    0.32 
  -3  -1   2    2.43    0.20 
  -3  -1   2    2.73    0.29 
  -4   1   2    2.68    0.35 
  -4  -1  -2    2.65    0.35 
  -4  -1  -2    2.36    0.30 
   4  -1   2    2.50    0.41 
  -4  -1   2    2.67    0.30 
   4  -1  -2    2.21    0.41 
  -4  -1   2    2.88    0.35 
  -4   1  -2    2.60    0.33 
   5  -1   2  153.92    7.74 
  -5  -1  -2  152.13    7.71 
  -5   1   2  153.65    7.73 
  -5  -1  -2  151.95    7.73 
  -5  -1   2  156.68    7.70 
   5  -1  -2  155.53    7.77 
  -5  -1   2  166.30    7.76 
  -5   1  -2  140.96    7.70 
  -6  -1  -2    0.62    0.35 
  -6   1   2    0.55    0.32 
   6  -1   2    0.52    0.35 
  -6  -1  -2    0.50    0.29 
  -6   1  -2    0.47    0.32 
  -6  -1   2    0.50    0.27 
  -6  -1   2    0.51    0.29 
   6  -1  -2    0.95    0.42 
  -7   1   2   79.76    4.23 
  -7  -1  -2   79.15    4.20 
   7  -1   2   78.00    4.22 
  -7  -1  -2   78.34    4.19 
  -7  -1   2   83.66    4.22 
  -7   1  -2   79.20    4.23 
  -7  -1   2   78.05    4.17 
   7  -1  -2   81.93    4.26 
  -8  -1  -2    0.62    0.33 
  -8  -1  -2    0.56    0.35 
  -8   1   2    1.01    0.44 
   8  -1   2    1.08    0.47 
  -8  -1   2    0.67    0.36 
   8  -1  -2    0.50    0.44 
  -8   1  -2    0.57    0.41 
  -8  -1   2    0.81    0.36 
  -9  -1  -2   28.27    1.80 
  -9  -1  -2   28.52    1.80 
   9  -1   2   28.13    1.83 
  -9   1   2   28.46    1.86 
  -9   1  -2   29.36    1.88 
  -9  -1   2   29.33    1.79 
   9  -1  -2   27.59    1.88 
  -9  -1   2   27.93    1.79 
 -10  -1  -2    7.54    0.80 
 -10  -1  -2    8.67    0.80 
  10  -1   2    9.00    1.01 
 -10   1   2    9.32    0.96 
  10  -1  -2    8.26    0.96 
 -10  -1   2    8.56    0.84 
 -10   1  -2    9.47    1.01 
 -10  -1   2    9.38    0.86 
 -11  -1  -2   26.40    1.74 
 -11   1   2   30.94    1.98 
 -11  -1  -2   27.24    1.83 
  11  -1   2   27.68    1.86 
  11  -1  -2   27.34    1.94 
 -11  -1   2   26.17    1.73 
 -11   1  -2   26.74    1.88 
 -11  -1   2   27.46    1.80 
 -12  -1  -2    6.26    0.81 
  12  -1   2    4.67    0.78 
 -12  -1  -2    6.15    0.75 
 -12   1   2    4.81    0.75 
 -12  -1   2    5.09    0.65 
  12  -1  -2    5.78    0.86 
 -12  -1   2    5.54    0.74 
 -12   1  -2    6.05    0.87 
  13  -1   2   25.25    2.01 
 -13   1   2   29.11    2.13 
 -13  -1  -2   25.16    1.82 
 -13  -1  -2   26.55    2.00 
 -13  -1   2   26.51    1.86 
 -13  -1   2   26.02    1.95 
 -13   1  -2   27.13    2.09 
  13  -1  -2   25.82    2.04 
 -14  -1  -2    1.09    0.60 
 -14  -1  -2    1.34    0.80 
 -14   1   2    0.80    0.78 
 -14  -1   2    1.42    0.72 
 -14  -1   2    1.43    0.65 
 -14   1  -2    1.30    0.89 
 -15   1   2   12.97    1.65 
 -15  -1  -2   10.02    1.22 
 -15  -1  -2   11.07    1.46 
 -15  -1   2   10.72    1.32 
 -15   1  -2   11.83    1.58 
 -15  -1   2   11.59    1.37 
 -16  -1  -2    2.80    0.87 
 -16  -1  -2    2.94    0.95 
 -16   1   2    2.64    1.04 
 -16  -1   2    3.58    0.83 
 -16   1  -2    2.50    1.05 
 -16  -1   2    3.67    0.98 
 -17  -1  -2    2.78    1.08 
 -17  -1  -2    2.78    1.02 
 -17   1   2    2.46    1.05 
 -17  -1   2    2.61    1.04 
 -17  -1   2    2.45    1.01 
 -17   1  -2    2.69    1.16 
   0  -2  -2  269.77   11.63 
   0  -2  -2  283.24   11.58 
   0   2   2  273.03   11.43 
   0  -2   2  271.01   11.60 
   0  -2   2  271.75   11.57 
   1  -2   2   14.84    0.90 
  -1  -2  -2   14.70    0.90 
   1  -2   2   14.02    0.90 
  -1   2   2   15.04    0.71 
  -1  -2  -2   14.19    0.86 
   1   2   2   14.87    0.69 
  -1  -2   2   15.32    0.90 
  -1  -2   2   14.19    0.84 
   1  -2  -2   13.90    0.90 
   1  -2  -2   15.42    0.93 
  -2   2   2    0.21    0.17 
   2  -2   2    0.85    0.39 
  -2  -2  -2    0.12    0.36 
  -2  -2  -2   -0.18    0.27 
   2  -2   2    0.59    0.39 
   2  -2  -2    0.04    0.38 
   2  -2  -2    0.29    0.33 
  -2  -2   2    0.62    0.39 
  -2  -2   2    0.43    0.29 
  -3  -2  -2    1.81    0.36 
  -3   2   2    2.11    0.24 
   3  -2   2    2.23    0.47 
  -3  -2  -2    1.99    0.29 
  -3  -2   2    2.00    0.39 
  -3  -2   2    1.79    0.29 
   3  -2  -2    1.91    0.42 
  -3   2  -2    1.94    0.21 
  -4  -2  -2   70.93    3.09 
  -4  -2  -2   67.97    3.03 
  -4   2   2   71.40    3.15 
  -4  -2  -2   69.43    3.30 
  -4  -2  -2   69.73    3.09 
   4  -2   2   68.81    3.27 
   4  -2  -2   69.53    3.29 
  -4  -2   2   68.75    3.27 
  -4   2  -2   70.70    3.12 
   5  -2   2    0.03    0.47 
  -5  -2  -2    0.22    0.41 
  -5  -2  -2    0.51    0.21 
  -5   2   2    0.52    0.33 
  -5   2  -2    0.30    0.27 
   5  -2  -2    0.08    0.44 
  -5  -2   2    0.38    0.39 
  -5  -2   2    0.26    0.15 
  -6  -2  -2   16.53    1.13 
  -6   2   2   20.27    1.29 
  -6  -2  -2   17.26    1.32 
  -6  -2   2   16.45    1.10 
   6  -2  -2   18.57    1.44 
  -6   2  -2   20.94    1.28 
  -6  -2   2   16.83    1.32 
  -7  -2  -2    6.24    0.57 
  -7   2   2    7.61    0.69 
  -7  -2  -2    7.09    0.50 
   7  -2   2    6.98    0.87 
  -7   2  -2    6.40    0.57 
  -7  -2   2    6.48    0.59 
  -7  -2   2    6.97    0.45 
   7  -2  -2    6.46    0.81 
  -8  -2  -2   66.50    3.14 
  -8   2   2   67.79    3.26 
  -8  -2  -2   62.72    3.26 
   8  -2   2   63.73    3.38 
  -8  -2   2   65.88    3.11 
   8  -2  -2   65.02    3.41 
  -8  -2   2   63.94    3.26 
  -8   2  -2   65.67    3.23 
   9  -2   2    0.10    0.66 
  -9  -2  -2    0.40    0.36 
  -9  -2  -2    0.40    0.53 
  -9   2   2    0.33    0.50 
   9  -2  -2    0.24    0.71 
  -9  -2   2    0.17    0.44 
  -9   2  -2    0.33    0.50 
  -9  -2   2    0.02    0.32 
 -10  -2  -2    4.72    0.80 
  10  -2   2    7.59    1.28 
 -10   2   2    5.75    0.93 
 -10  -2  -2    5.44    0.75 
  10  -2  -2    6.46    1.16 
 -10  -2   2    4.98    0.84 
 -10  -2   2    5.33    0.74 
 -11  -2  -2   17.82    1.28 
 -11  -2  -2   19.56    1.23 
  11  -2   2   22.20    1.83 
 -11   2   2   19.98    1.50 
 -11  -2   2   17.58    1.26 
 -11   2  -2   18.81    1.38 
  11  -2  -2   20.18    1.73 
 -11  -2   2   19.40    1.16 
 -12   2   2   33.88    2.12 
 -12  -2  -2   28.94    1.86 
 -12  -2  -2   32.46    1.91 
  12  -2   2   31.10    2.25 
 -12   2  -2   29.92    2.03 
  12  -2  -2   30.82    2.21 
 -12  -2   2   32.46    1.86 
 -12  -2   2   32.69    2.03 
  13  -2   2    1.24    0.93 
 -13  -2  -2    0.41    0.54 
 -13  -2  -2    0.64    0.65 
 -13   2   2    0.05    0.71 
 -13  -2   2    0.30    0.60 
 -13  -2   2    0.47    0.53 
  13  -2  -2    0.74    0.98 
 -13   2  -2    0.56    0.80 
  14  -2   2    4.97    1.32 
 -14  -2  -2    1.71    0.78 
 -14  -2  -2    1.43    0.75 
 -14   2   2    3.72    1.16 
 -14   2  -2    2.78    1.05 
 -14  -2   2    1.20    0.86 
 -14  -2   2    0.88    0.63 
 -15  -2  -2    2.32    0.74 
 -15   2   2    2.71    1.08 
 -15  -2  -2    2.42    0.75 
  15  -2   2    3.32    1.20 
  15  -2  -2    2.95    1.38 
 -15   2  -2    2.90    1.05 
 -15  -2   2    2.74    0.71 
 -15  -2   2    2.73    0.81 
 -16   2   2    6.84    1.49 
 -16  -2  -2    6.13    1.14 
 -16  -2  -2    6.90    1.17 
 -16  -2   2    9.02    1.40 
 -16  -2   2    6.15    1.05 
 -16   2  -2    7.98    1.58 
   0  -3   2    2.93    0.57 
   0  -3   2    2.44    0.60 
   0  -3  -2    3.32    0.65 
   0  -3  -2    3.09    0.59 
   1  -3   2   59.02    2.70 
  -1  -3  -2   51.50    2.64 
  -1  -3  -2   53.14    2.58 
   1  -3   2   52.85    2.64 
  -1  -3   2   58.47    2.64 
   1  -3  -2   53.77    2.64 
  -1  -3   2   53.89    2.69 
   1  -3  -2   52.72    2.66 
  -2  -3  -2    1.01    0.48 
   2  -3   2    1.01    0.62 
   2  -3   2    0.72    0.62 
  -2  -3  -2    0.09    0.50 
  -2  -3   2    1.31    0.54 
   2  -3  -2    0.66    0.59 
   2  -3  -2    0.84    0.66 
  -2  -3   2    0.68    0.63 
   3  -3   2   17.97    1.25 
  -3  -3  -2   15.63    1.01 
   3  -3   2   17.71    1.34 
  -3  -3  -2   14.62    1.16 
   3  -3  -2   17.37    1.37 
  -3  -3   2   16.81    1.05 
   3  -3  -2   15.54    1.23 
  -3  -3   2   15.32    1.20 
  -4  -3  -2    2.42    0.53 
  -4  -3  -2    2.32    0.72 
   4  -3   2    3.56    0.83 
  -4  -3   2    1.24    0.59 
   4  -3  -2    1.84    0.69 
  -4  -3   2    2.97    0.57 
   5  -3   2   37.78    2.07 
  -5  -3  -2   37.77    2.04 
   5  -3  -2   35.15    1.95 
  -5  -3   2   35.76    1.98 
  -6  -3  -2   11.17    1.19 
   6  -3   2   13.22    1.58 
  -6  -3   2   13.48    1.35 
   6  -3  -2   11.31    1.35 
  -7  -3  -2   30.40    1.92 
   7  -3   2   33.31    2.16 
   7  -3  -2   32.11    2.12 
  -7  -3   2   32.55    2.06 
  -8  -3  -2    1.96    0.63 
   8  -3   2    1.92    0.86 
  -8  -3   2    1.19    0.68 
   8  -3  -2    1.91    0.81 
   9  -3   2    9.68    1.37 
  -9  -3  -2    7.27    0.89 
  -9  -3   2    7.32    0.87 
   9  -3  -2    7.34    1.22 
  10  -3   2    0.59    0.98 
 -10  -3  -2    0.69    0.65 
  10  -3  -2    0.01    0.87 
 -10  -3   2    0.51    0.65 
 -11  -3  -2    5.93    0.93 
  11  -3   2    6.92    1.47 
  11  -3  -2    6.48    1.32 
 -11  -3   2    5.25    1.01 
  12  -3   2    4.07    1.29 
 -12  -3  -2    3.86    0.90 
  12  -3  -2    4.40    1.29 
 -12  -3   2    4.37    0.98 
  13  -3   2   11.53    1.98 
 -13  -3  -2    7.28    1.11 
 -13  -3   2   10.33    1.49 
  13  -3  -2    8.11    1.58 
  14  -3   2   -0.22    1.11 
 -14  -3  -2    0.17    0.68 
  14  -3  -2   -0.43    1.19 
 -14  -3   2   -0.38    0.66 
 -15  -3  -2    0.81    0.86 
  15  -3   2    1.92    1.41 
  15  -3  -2    1.51    1.67 
 -15  -3   2    1.81    0.96 
   0  -4   2   28.92    1.83 
   0  -4   2   26.65    1.80 
   0  -4  -2   24.94    1.68 
   0  -4  -2   28.52    1.89 
  -1  -4  -2    0.65    0.84 
  -1  -4  -2    1.71    0.78 
   1  -4   2    1.32    0.80 
   1  -4   2    1.09    0.80 
  -1  -4   2    0.93    0.81 
   1  -4  -2    1.24    0.78 
  -1  -4   2    1.98    0.83 
   1  -4  -2    1.34    0.83 
   2  -4   2    1.36    0.77 
   2  -4   2    2.02    0.92 
  -2  -4  -2    1.72    0.80 
  -2  -4  -2    0.53    0.83 
  -2  -4   2    2.50    0.86 
   2  -4  -2    1.94    0.90 
   2  -4  -2    1.35    0.87 
  -2  -4   2    1.80    0.84 
   3  -4   2    0.68    0.83 
  -3  -4  -2   -0.19    0.83 
   3  -4  -2   -0.20    0.72 
   3  -4  -2    0.88    0.84 
  -3  -4   2    0.15    0.78 
  -4  -4  -2    6.58    0.95 
   4  -4   2    7.12    1.10 
  -4  -4   2    6.04    0.84 
   4  -4  -2    7.56    1.10 
   5  -4   2    4.07    1.16 
  -5  -4  -2    4.01    1.10 
   5  -4  -2    4.06    1.13 
  -5  -4   2    4.07    1.10 
  -6  -4  -2    4.39    1.04 
   6  -4   2    5.66    1.26 
   6  -4  -2    5.01    1.22 
  -6  -4   2    6.31    1.23 
   7  -4   2    0.94    0.90 
  -7  -4  -2    0.72    0.92 
  -7  -4   2    1.35    0.96 
   7  -4  -2    1.74    1.08 
  -8  -4  -2    9.89    1.20 
   8  -4   2   10.53    1.38 
  -8  -4   2   10.61    1.28 
   8  -4  -2   10.98    1.49 
   9  -4   2    0.71    1.02 
  -9  -4  -2    0.65    0.78 
  -9  -4   2    0.60    0.86 
   9  -4  -2    0.74    0.99 
  10  -4   2    0.53    1.11 
 -10  -4  -2    0.46    0.83 
 -10  -4   2    0.90    0.96 
  10  -4  -2   -0.24    0.96 
  11  -4   2    0.81    1.37 
 -11  -4  -2   -0.60    0.68 
  11  -4  -2   -0.64    1.01 
 -11  -4   2    0.02    0.75 
 -12  -4  -2    6.36    1.08 
  12  -4   2    6.78    1.50 
 -12  -4   2    7.39    1.23 
  12  -4  -2    6.04    1.32 
   0  -5  -2    0.55    1.07 
   0  -5   2   -0.31    0.92 
   0  -5  -2   -0.50    0.96 
   1  -5   2    1.85    1.01 
  -1  -5  -2    1.09    0.96 
   1  -5   2    1.66    1.07 
   1  -5  -2    1.06    1.13 
   1  -5  -2    1.38    1.10 
  -1  -5   2    2.17    1.10 
   2  -5   2   -0.27    1.07 
   2  -5   2    0.21    1.01 
  -2  -5  -2    0.17    1.01 
  -2  -5   2    0.62    1.05 
   2  -5  -2   -0.12    0.93 
   2  -5  -2    0.14    0.96 
  -3  -5  -2    1.93    1.20 
   3  -5   2    1.69    1.08 
  -3  -5   2    1.95    1.04 
   3  -5  -2    1.67    1.31 
  -4  -5  -2    0.22    0.96 
   4  -5   2    0.77    1.37 
  -4  -5   2    0.04    0.93 
   4  -5  -2    0.65    1.25 
  -5  -5  -2    0.52    1.11 
   5  -5   2    1.16    1.29 
  -5  -5   2    1.68    1.26 
   5  -5  -2    1.32    1.22 
  -6  -5  -2   -0.09    1.05 
   6  -5   2    0.07    1.22 
  -6  -5   2    0.40    0.98 
   6  -5  -2    0.79    1.22 
   7  -5   2    1.38    1.29 
  -7  -5  -2    1.75    1.22 
  -7  -5   2    1.15    1.04 
   7  -5  -2    1.28    1.19 
   0   0   3   -0.29    0.05 
  -1   0   3    0.03    0.08 
   1   0  -3   -0.03    0.06 
  -1   0  -3   -0.01    0.05 
  -2   0   3  524.66   26.90 
  -2   0  -3  522.02   26.90 
   2   0  -3  501.06   26.87 
  -3   0   3    0.15    0.17 
  -3   0  -3   -0.13    0.17 
   3   0  -3    0.15    0.17 
   4   0  -3  101.48    5.37 
  -4   0  -3  103.93    5.43 
   5   0   3   -0.11    0.21 
   5   0  -3   -0.15    0.21 
  -5   0   3   -0.04    0.20 
  -5   0  -3   -0.01    0.26 
  -6   0  -3  641.73   33.66 
   6   0   3  667.16   33.60 
   6   0  -3  631.80   33.57 
  -6   0   3  632.72   33.65 
   7   0  -3    0.11    0.27 
  -7   0   3   -0.28    0.27 
  -7   0  -3   -0.04    0.32 
   7   0   3    0.08    0.29 
  -8   0   3    1.10    0.44 
  -8   0  -3    1.03    0.47 
   8   0  -3   -0.06    0.38 
  -9   0   3   -0.33    0.39 
  -9   0  -3   -0.08    0.39 
   9   0  -3    0.25    0.35 
  10   0  -3   48.33    2.90 
 -10   0   3   49.46    3.00 
 -10   0  -3   49.33    3.03 
 -11   0   3   -0.57    0.42 
  11   0  -3    0.00    0.42 
 -11   0  -3    0.41    0.56 
 -12   0   3   13.40    1.22 
 -12   0  -3   12.44    1.25 
 -13   0  -3   -0.52    0.60 
 -13   0   3   -0.45    0.59 
 -14   0   3   33.15    2.49 
 -14   0  -3   30.28    2.45 
 -14   0  -3   35.91    2.34 
 -15   0   3   -0.08    0.78 
 -15   0  -3    0.25    0.80 
 -15   0  -3   -0.02    0.81 
 -16   0  -3    0.13    0.89 
 -16   0   3    0.96    0.93 
 -16   0  -3    0.97    0.87 
 -16   0   3    0.51    0.77 
 -17   0   3    0.40    0.93 
 -17   0  -3    0.36    0.92 
 -17   0   3   -0.04    0.98 
 -17   0  -3    0.18    1.01 
   0  -1   3   -0.26    0.17 
   0  -1  -3   -0.25    0.09 
   0  -1  -3   -0.09    0.21 
   0  -1  -3   -0.39    0.20 
   0  -1   3   -0.33    0.21 
   0   1   3   -0.23    0.11 
  -1  -1  -3  464.74   21.78 
   1  -1   3  452.38   21.81 
  -1  -1  -3  470.06   21.77 
   1  -1   3  474.29   21.78 
  -1  -1  -3  474.30   21.81 
  -1   1   3  465.87   21.78 
  -1  -1   3  469.10   21.78 
   1  -1  -3  467.30   21.83 
  -1  -1   3  470.74   21.80 
   1  -1  -3  467.07   21.83 
   1   1   3  475.43   21.77 
   2  -1   3   15.82    0.89 
  -2   1   3   15.39    0.83 
  -2  -1  -3   16.69    0.80 
  -2  -1  -3   16.30    0.87 
  -2  -1  -3   16.43    0.81 
   2  -1  -3   15.77    0.87 
  -2  -1   3   15.98    0.77 
  -2  -1   3   16.80    0.87 
  -3  -1  -3   17.96    1.05 
  -3  -1  -3   17.97    0.98 
  -3   1   3   20.73    1.07 
   3  -1   3   20.75    1.11 
  -3  -1  -3   19.02    1.13 
  -3   1  -3   17.03    1.04 
   3  -1  -3   17.81    1.11 
  -3  -1   3   21.86    1.01 
  -3  -1   3   23.23    1.10 
  -4  -1  -3    2.22    0.30 
  -4  -1  -3    2.45    0.35 
   4  -1   3    2.01    0.36 
  -4   1   3    2.16    0.33 
   4  -1  -3    2.26    0.41 
  -4   1  -3    1.95    0.27 
  -4  -1   3    2.27    0.32 
  -4  -1   3    2.01    0.24 
   5  -1   3  177.64    9.20 
  -5  -1  -3  184.40    9.18 
  -5   1   3  175.06    9.18 
  -5  -1  -3  187.93    9.20 
  -5  -1   3  182.76    9.15 
  -5  -1   3  198.91    9.23 
   5  -1  -3  185.71    9.23 
  -5   1  -3  172.79    9.17 
   6  -1   3    1.44    0.42 
  -6  -1  -3    1.30    0.35 
  -6   1   3    1.45    0.39 
  -6  -1  -3    1.15    0.33 
  -6  -1   3    1.79    0.39 
   6  -1  -3    1.31    0.45 
  -6  -1   3    1.36    0.32 
  -6   1  -3    1.02    0.35 
  -7   1   3   83.18    4.55 
   7  -1   3   84.03    4.56 
  -7  -1  -3   87.06    4.55 
  -7  -1  -3   85.90    4.55 
  -7  -1   3   84.68    4.52 
  -7   1  -3   86.52    4.58 
   7  -1  -3   87.84    4.61 
  -7  -1   3   88.43    4.55 
   8  -1   3    4.58    0.62 
  -8  -1  -3    4.70    0.51 
  -8  -1  -3    4.30    0.50 
  -8   1   3    4.51    0.62 
  -8  -1   3    4.49    0.53 
   8  -1  -3    4.42    0.62 
  -8   1  -3    4.07    0.54 
  -8  -1   3    4.30    0.50 
  -9  -1  -3   28.94    1.80 
   9  -1   3   27.23    1.89 
  -9   1   3   27.30    1.86 
  -9  -1  -3   28.32    1.82 
  -9   1  -3   30.92    1.94 
  -9  -1   3   29.02    1.82 
  -9  -1   3   31.44    1.88 
   9  -1  -3   29.90    1.92 
 -10   1   3    8.32    0.86 
  10  -1   3    9.03    0.96 
 -10  -1  -3    8.90    0.86 
 -10  -1  -3    9.57    0.86 
 -10  -1   3    8.74    0.80 
 -10   1  -3    8.51    0.87 
 -10  -1   3    8.53    0.81 
  10  -1  -3    8.78    0.98 
 -11  -1  -3   33.29    2.04 
 -11   1   3   34.86    2.15 
 -11  -1  -3   33.70    2.00 
  11  -1   3   31.75    2.04 
 -11  -1   3   33.20    2.01 
 -11   1  -3   35.24    2.16 
  11  -1  -3   32.88    2.09 
 -11  -1   3   34.99    2.07 
 -12  -1  -3    3.01    0.71 
 -12   1   3    2.69    0.75 
  12  -1   3    1.93    0.72 
 -12  -1  -3    3.15    0.66 
 -12  -1   3    2.58    0.59 
 -12  -1   3    2.73    0.66 
  12  -1  -3    2.51    0.80 
 -12   1  -3    3.11    0.81 
 -13   1   3   28.35    2.00 
 -13  -1  -3   22.57    1.70 
  13  -1   3   24.22    1.86 
 -13  -1  -3   24.39    1.89 
  13  -1  -3   21.48    1.94 
 -13  -1   3   22.80    1.64 
 -13   1  -3   24.19    1.94 
 -13  -1   3   25.17    1.77 
 -14  -1  -3    0.52    0.60 
 -14   1   3    0.05    0.72 
 -14  -1  -3    0.17    0.65 
 -14  -1   3    0.47    0.68 
 -14  -1   3    0.44    0.63 
 -14   1  -3    0.45    0.81 
 -15   1   3   14.68    1.70 
 -15  -1  -3   13.62    1.41 
 -15  -1  -3   13.57    1.64 
 -15  -1   3   15.70    1.68 
 -15  -1   3   13.57    1.50 
 -15   1  -3   13.52    1.65 
 -16   1   3    1.61    0.93 
 -16  -1  -3    0.59    0.75 
 -16  -1  -3    1.66    0.89 
 -16  -1   3    0.33    0.63 
 -16   1  -3    0.85    0.90 
 -16  -1   3    0.45    0.74 
 -17  -1  -3    3.28    1.04 
 -17   1   3    3.37    1.11 
 -17  -1  -3    2.11    1.02 
 -17  -1   3    3.65    1.02 
 -17  -1   3    2.59    0.93 
 -17   1  -3    2.69    1.16 
   0  -2  -3    0.02    0.38 
  -1  -2  -3   16.53    1.11 
  -1  -2  -3   16.10    0.99 
   1  -2   3   15.86    1.05 
  -1   2   3   16.05    0.86 
   1  -2   3   15.27    1.02 
   1   2   3   16.34    0.86 
   1  -2  -3   16.70    1.08 
  -1  -2   3   15.63    1.04 
  -1  -2   3   14.86    0.99 
   1  -2  -3   16.05    1.05 
  -2  -2  -3   38.88    1.94 
   2  -2   3   38.21    1.88 
   2  -2   3   38.25    1.92 
  -2   2   3   39.73    1.77 
  -2  -2  -3   39.13    1.83 
   2  -2  -3   38.93    1.94 
  -2  -2   3   38.85    1.82 
   2  -2  -3   39.93    1.97 
  -2  -2   3   40.55    1.94 
   2   2   3   38.46    1.74 
   3  -2   3    4.55    0.62 
  -3   2   3    5.40    0.48 
  -3  -2  -3    5.71    0.68 
  -3  -2  -3    5.91    0.51 
   3  -2  -3    5.30    0.68 
  -3  -2   3    5.11    0.60 
  -3  -2   3    5.09    0.50 
  -3   2  -3    5.36    0.41 
  -4  -2  -3    7.89    0.54 
  -4  -2  -3    7.88    0.60 
  -4  -2  -3    7.90    0.81 
  -4   2   3    8.14    0.71 
  -4  -2   3    8.90    0.84 
  -4   2  -3    9.42    0.66 
   4  -2  -3    8.83    0.95 
  -5  -2  -3    1.43    0.29 
  -5  -2  -3    1.52    0.47 
   5  -2   3    1.86    0.60 
  -5   2   3    1.99    0.42 
   5  -2  -3    1.30    0.54 
  -5  -2   3    1.47    0.23 
  -5  -2   3    1.89    0.48 
  -5   2  -3    1.51    0.35 
  -6  -2  -3   59.84    2.96 
   6  -2   3   61.77    3.18 
  -6   2   3   61.50    3.06 
  -6  -2  -3   59.55    3.12 
  -6   2  -3   60.27    3.02 
  -6  -2   3   59.17    3.12 
   6  -2  -3   60.48    3.20 
  -6  -2   3   59.20    2.90 
  -7  -2  -3    0.72    0.30 
  -7  -2  -3    1.20    0.56 
  -7   2   3    0.65    0.42 
   7  -2   3    0.86    0.62 
  -7   2  -3    0.72    0.39 
  -7  -2   3    0.80    0.44 
   7  -2  -3    0.16    0.59 
  -7  -2   3    1.06    0.30 
  -8  -2  -3    1.47    0.36 
  -8  -2  -3    1.32    0.48 
  -8  -2   3    1.23    0.32 
   8  -2  -3    1.97    0.74 
  -8  -2   3    1.83    0.53 
  -9   2   3    1.89    0.62 
  -9  -2  -3    1.31    0.53 
   9  -2   3    1.67    0.78 
  -9  -2  -3    1.68    0.44 
  -9  -2   3    1.70    0.41 
   9  -2  -3    2.08    0.86 
  -9   2  -3    1.18    0.53 
  -9  -2   3    1.47    0.53 
 -10   2   3   10.31    1.20 
 -10  -2  -3    9.17    1.01 
  10  -2   3   12.36    1.53 
 -10  -2  -3    9.05    0.92 
  10  -2  -3    9.32    1.29 
 -10  -2   3    8.95    0.89 
 -10   2  -3   10.59    1.17 
 -10  -2   3    9.22    1.04 
 -11   2   3    3.61    0.86 
 -11  -2  -3    3.87    0.68 
 -11  -2  -3    3.32    0.68 
  11  -2   3    5.74    1.20 
 -11   2  -3    3.98    0.83 
  11  -2  -3    4.32    1.11 
 -11  -2   3    4.54    0.81 
 -11  -2   3    4.37    0.66 
 -12  -2  -3    3.83    0.74 
 -12  -2  -3    4.69    0.90 
 -12   2   3    7.12    1.19 
  12  -2   3    7.85    1.41 
 -12  -2   3    4.52    0.95 
 -12   2  -3    5.38    0.96 
  12  -2  -3    5.93    1.29 
 -12  -2   3    4.80    0.78 
  13  -2   3    0.48    0.87 
 -13  -2  -3    0.55    0.57 
 -13   2   3    0.71    0.74 
 -13  -2  -3    0.22    0.48 
 -13  -2   3    0.28    0.47 
 -13   2  -3    1.72    0.87 
  13  -2  -3    0.50    0.90 
 -13  -2   3    1.01    0.72 
 -14  -2  -3   22.61    1.76 
 -14  -2  -3   23.98    1.85 
 -14   2   3   25.48    2.13 
  14  -2   3   24.17    2.64 
 -14  -2   3   23.09    1.64 
 -14  -2   3   23.90    1.98 
  14  -2  -3   24.67    2.30 
 -14   2  -3   23.65    2.18 
  15  -2   3    1.24    1.31 
 -15   2   3    1.45    1.01 
 -15  -2  -3    1.49    0.74 
 -15  -2  -3    1.27    0.72 
 -15   2  -3    2.23    1.05 
 -15  -2   3    1.76    0.71 
 -15  -2   3    1.09    0.78 
  15  -2  -3    2.11    1.17 
 -16  -2  -3    1.15    0.78 
 -16  -2  -3    0.25    0.74 
 -16   2   3    1.02    1.01 
 -16  -2   3    0.87    0.65 
 -16   2  -3    0.93    1.04 
 -16  -2   3    0.41    0.72 
   0  -3   3    0.53    0.53 
   0  -3   3   -0.29    0.48 
   0  -3  -3    0.21    0.50 
   0  -3  -3   -0.30    0.42 
   1  -3   3   33.62    1.67 
  -1  -3  -3   28.96    1.53 
  -1  -3  -3   30.16    1.68 
   1  -3   3   30.42    1.56 
  -1  -3   3   34.72    1.62 
   1  -3  -3   29.20    1.58 
  -1  -3   3   31.94    1.65 
   1  -3  -3   28.69    1.59 
  -2  -3  -3    7.10    0.78 
  -2  -3  -3    5.20    0.74 
   2  -3   3    5.47    0.78 
   2  -3   3    5.91    0.84 
   2  -3  -3    5.06    0.74 
   2  -3  -3    5.38    0.77 
  -2  -3   3    6.33    0.75 
  -2  -3   3    5.01    0.71 
   3  -3   3   17.62    1.26 
  -3  -3  -3   17.77    1.08 
   3  -3   3   18.16    1.43 
  -3  -3  -3   18.34    1.34 
  -3  -3   3   18.96    1.41 
   3  -3  -3   17.89    1.38 
  -3  -3   3   18.35    1.10 
   3  -3  -3   18.77    1.38 
  -4  -3  -3    0.36    0.42 
  -4  -3  -3    0.37    0.60 
   4  -3   3    0.95    0.71 
   4  -3  -3    0.10    0.59 
  -4  -3   3    0.74    0.48 
  -4  -3   3    0.03    0.62 
  -5  -3  -3   34.52    2.00 
   5  -3   3   36.67    2.03 
  -5  -3   3   32.80    1.95 
   5  -3  -3   35.05    1.98 
  -6  -3  -3    5.80    0.90 
   6  -3   3    7.20    1.20 
   6  -3  -3    5.81    1.13 
  -6  -3   3    6.50    0.99 
  -7  -3  -3   36.50    2.04 
   7  -3   3   43.09    2.36 
  -7  -3   3   37.40    2.04 
   7  -3  -3   39.42    2.25 
  -8  -3  -3    1.37    0.65 
   8  -3   3    1.22    0.84 
   8  -3  -3    1.30    0.86 
  -8  -3   3    0.73    0.60 
   9  -3   3    6.49    1.20 
  -9  -3  -3    6.63    0.90 
   9  -3  -3    7.48    1.29 
  -9  -3   3    6.43    1.02 
 -10  -3  -3    0.60    0.63 
  10  -3   3    0.89    1.11 
 -10  -3   3   -0.02    0.66 
  10  -3  -3    1.24    0.96 
  11  -3   3   10.34    1.62 
 -11  -3  -3    8.03    1.14 
  11  -3  -3    8.15    1.52 
 -11  -3   3    8.97    1.20 
 -12  -3  -3    6.32    0.92 
  12  -3   3    8.23    1.61 
  12  -3  -3    7.90    1.47 
 -12  -3   3    6.89    1.08 
  13  -3   3    4.80    1.43 
 -13  -3  -3    4.58    1.01 
  13  -3  -3    4.54    1.44 
 -13  -3   3    3.81    0.93 
  14  -3   3   -0.44    1.19 
 -14  -3  -3   -0.33    0.78 
  14  -3  -3   -0.28    1.13 
 -14  -3   3   -0.29    0.81 
   0  -4  -3    3.11    0.93 
   0  -4  -3    2.18    1.04 
   0  -4   3    2.41    0.95 
   0  -4   3    2.39    0.96 
   1  -4   3    2.34    0.86 
  -1  -4  -3    1.54    0.80 
   1  -4   3    2.18    0.81 
  -1  -4  -3    2.67    0.78 
  -1  -4   3    2.34    0.87 
   1  -4  -3    1.68    0.86 
  -1  -4   3    2.65    0.75 
   1  -4  -3    2.34    0.86 
   2  -4   3   12.40    1.34 
  -2  -4  -3   10.70    1.13 
  -2  -4  -3   12.58    1.13 
   2  -4   3   11.20    1.22 
  -2  -4   3   11.17    1.19 
   2  -4  -3   10.98    1.17 
  -2  -4   3   11.35    1.08 
   2  -4  -3   12.72    1.32 
  -3  -4  -3    0.27    0.72 
   3  -4   3    0.78    0.78 
   3  -4  -3    0.93    0.80 
   3  -4  -3    0.88    0.81 
  -3  -4   3    1.15    0.86 
   4  -4   3    1.36    0.90 
  -4  -4  -3    0.50    0.90 
   4  -4  -3    1.33    0.92 
  -4  -4   3    0.89    0.87 
  -5  -4  -3    4.08    1.05 
   5  -4   3    4.47    1.10 
  -5  -4   3    4.88    1.07 
   5  -4  -3    3.72    0.96 
   6  -4   3   10.40    1.44 
  -6  -4  -3   10.11    1.26 
   6  -4  -3    9.90    1.31 
  -6  -4   3   11.56    1.43 
   7  -4   3    2.13    1.10 
  -7  -4  -3    2.09    0.93 
   7  -4  -3    1.67    0.96 
  -7  -4   3    1.86    0.84 
  -8  -4  -3    0.65    0.93 
   8  -4   3    1.50    1.19 
   8  -4  -3    1.60    1.16 
  -8  -4   3    0.89    0.87 
   9  -4   3    0.04    1.20 
  -9  -4  -3    0.58    0.81 
  -9  -4   3   -0.16    0.90 
   9  -4  -3    0.56    1.05 
 -10  -4  -3    2.32    0.98 
  10  -4   3    2.72    1.35 
 -10  -4   3    2.25    0.90 
  10  -4  -3    2.27    1.13 
  11  -4   3   -0.21    1.19 
 -11  -4  -3    0.05    0.77 
  11  -4  -3    0.04    1.13 
 -11  -4   3   -0.08    0.90 
 -12  -4  -3    0.54    0.96 
  12  -4   3    1.11    1.37 
  12  -4  -3    0.05    1.19 
 -12  -4   3    0.16    0.86 
   0  -5   3   -0.08    0.92 
   0  -5  -3   -0.44    0.92 
   0  -5  -3    0.56    0.99 
   1  -5   3    2.78    1.17 
   1  -5   3    1.33    1.07 
  -1  -5  -3    1.34    1.17 
  -1  -5   3    1.20    0.98 
   1  -5  -3    1.52    1.17 
   1  -5  -3    1.01    0.93 
  -2  -5  -3   -0.27    0.96 
   2  -5   3    0.04    0.93 
   2  -5   3    0.73    1.05 
   2  -5  -3    0.08    1.07 
   2  -5  -3    0.26    1.08 
  -2  -5   3    0.09    1.01 
   3  -5   3    1.17    1.07 
  -3  -5  -3    0.67    0.99 
   3  -5  -3    1.60    1.13 
  -3  -5   3    0.77    1.02 
  -4  -5  -3    0.14    1.13 
   4  -5   3    0.20    1.05 
  -4  -5   3   -0.27    0.96 
   4  -5  -3    0.05    1.01 
  -5  -5  -3    1.96    1.13 
   5  -5   3    1.91    1.19 
   5  -5  -3    0.78    1.14 
  -5  -5   3    1.74    1.04 
   6  -5   3    0.12    1.16 
  -6  -5  -3    0.20    1.13 
   6  -5  -3    0.02    1.14 
  -6  -5   3    0.45    1.16 
  -7  -5  -3    2.54    1.16 
   7  -5   3    3.45    1.41 
   7  -5  -3    3.06    1.26 
  -7  -5   3    3.52    1.29 
   0   0   4   94.30    4.25 
  -1   0   4    0.03    0.09 
   1   0  -4   -0.02    0.11 
  -1   0  -4    0.06    0.06 
   2   0  -4    0.16    0.15 
  -2   0   4    0.15    0.15 
  -2   0  -4    0.29    0.14 
  -3   0  -4    0.02    0.18 
   3   0  -4    0.10    0.17 
  -3   0   4    0.01    0.15 
   4   0  -4  102.75    5.19 
  -4   0   4  106.64    5.25 
  -4   0  -4  106.71    5.27 
  -5   0   4   -0.02    0.20 
   5   0  -4   -0.31    0.21 
  -5   0  -4   -0.01    0.24 
  -6   0   4   22.72    1.37 
   6   0  -4   21.47    1.31 
  -6   0  -4   22.58    1.41 
   7   0  -4    0.11    0.30 
  -7   0  -4    0.03    0.33 
  -7   0   4    0.01    0.30 
  -8   0   4  195.89   10.62 
   8   0  -4  204.94   10.56 
  -8   0  -4  201.17   10.67 
  -9   0  -4    0.03    0.42 
   9   0  -4   -0.04    0.33 
  -9   0   4   -0.43    0.35 
  10   0  -4    1.97    0.60 
 -10   0  -4    3.16    0.74 
 -10   0   4    3.40    0.69 
  11   0  -4   -0.44    0.41 
 -11   0   4   -0.47    0.42 
 -11   0  -4    0.04    0.51 
 -12   0   4   65.78    3.86 
 -12   0  -4   64.48    3.86 
 -13   0   4   -0.31    0.57 
 -13   0  -4   -0.02    0.65 
 -13   0  -4   -0.20    0.57 
 -14   0   4    6.56    1.01 
 -14   0  -4    6.28    1.04 
 -14   0  -4    5.51    0.99 
 -15   0  -4    0.51    0.81 
 -15   0  -4   -0.04    0.72 
 -15   0   4    0.02    0.71 
 -16   0   4   14.63    1.74 
 -16   0  -4   14.94    1.64 
 -16   0  -4   11.53    1.56 
 -17   0  -4    0.37    0.96 
 -17   0   4    0.10    0.98 
 -17   0   4    0.45    0.93 
 -17   0  -4    0.10    0.87 
   0  -1   4  963.23   48.44 
   0  -1  -4  988.16   48.45 
   0  -1  -4  982.39   48.48 
   0  -1   4 1000.00   48.44 
   1  -1   4  563.07   27.26 
  -1  -1  -4  596.97   27.20 
  -1   1   4  568.72   27.21 
   1  -1   4  591.34   27.23 
  -1  -1  -4  602.42   27.23 
  -1  -1  -4  604.15   27.27 
   1   1   4  581.75   27.21 
   1  -1  -4  602.71   27.26 
   1  -1  -4  592.14   27.26 
  -1  -1   4  598.74   27.24 
   2  -1   4   28.73    1.62 
  -2  -1  -4   28.15    1.55 
  -2   1   4   28.29    1.58 
  -2  -1  -4   27.92    1.56 
  -2  -1  -4   28.54    1.61 
   2  -1  -4   28.48    1.62 
  -2  -1   4   29.15    1.59 
  -2  -1   4   28.45    1.52 
   3  -1   4   67.11    3.32 
  -3  -1  -4   78.17    3.35 
  -3  -1  -4   72.39    3.21 
  -3   1   4   66.08    3.27 
  -3  -1  -4   73.95    3.27 
   3  -1  -4   73.71    3.32 
  -3  -1   4   68.56    3.23 
  -3  -1   4   69.50    3.29 
  -4  -1  -4   68.27    3.33 
  -4  -1  -4   66.08    3.20 
  -4  -1  -4   67.58    3.29 
  -4   1   4   64.83    3.29 
   4  -1   4   66.29    3.32 
  -4  -1   4   70.68    3.32 
   4  -1  -4   66.82    3.33 
  -4  -1   4   70.32    3.27 
  -4   1  -4   66.08    3.27 
   5  -1   4  203.85   10.08 
  -5  -1  -4  203.94   10.05 
  -5  -1  -4  207.69   10.08 
  -5   1   4  198.69   10.07 
  -5   1  -4  208.84   10.07 
   5  -1  -4  210.96   10.11 
  -5  -1   4  205.35   10.04 
  -5  -1   4  205.74   10.07 
  -6  -1  -4    1.81    0.32 
  -6  -1  -4    1.79    0.32 
   6  -1   4    1.82    0.38 
  -6   1   4    1.84    0.35 
  -6  -1   4    2.02    0.33 
  -6   1  -4    1.86    0.33 
  -6  -1   4    1.93    0.27 
   6  -1  -4    1.74    0.42 
  -7  -1  -4   89.57    4.77 
  -7  -1  -4   91.46    4.80 
   7  -1   4   92.42    4.82 
  -7   1   4   90.34    4.82 
  -7  -1   4   90.39    4.74 
   7  -1  -4   90.48    4.85 
  -7   1  -4   91.81    4.82 
  -7  -1   4  100.91    4.85 
   8  -1   4    0.37    0.44 
  -8  -1  -4   -0.09    0.33 
  -8   1   4   -0.16    0.38 
  -8  -1  -4    0.41    0.38 
  -8  -1   4    0.19    0.32 
  -8   1  -4    0.53    0.42 
   8  -1  -4    0.52    0.50 
  -8  -1   4    0.48    0.38 
  -9   1   4   40.85    2.37 
   9  -1   4   37.77    2.31 
  -9  -1  -4   38.78    2.27 
  -9  -1  -4   40.81    2.34 
  -9   1  -4   40.45    2.39 
  -9  -1   4   43.26    2.36 
   9  -1  -4   37.57    2.37 
  -9  -1   4   39.70    2.27 
 -10  -1  -4    0.98    0.44 
 -10  -1  -4    1.17    0.44 
 -10   1   4    1.21    0.53 
  10  -1   4    1.63    0.59 
 -10  -1   4    1.39    0.47 
 -10  -1   4    1.31    0.42 
 -10   1  -4    0.90    0.50 
  10  -1  -4    0.74    0.56 
 -11   1   4   14.41    1.40 
 -11  -1  -4   13.33    1.34 
 -11  -1  -4   13.91    1.22 
  11  -1   4   15.96    1.55 
 -11  -1   4   15.47    1.37 
 -11  -1   4   14.27    1.25 
  11  -1  -4   15.46    1.62 
 -11   1  -4   14.56    1.49 
  12  -1   4    0.70    0.66 
 -12   1   4    0.83    0.65 
 -12  -1  -4    0.94    0.60 
 -12  -1  -4    0.77    0.50 
 -12  -1   4    0.60    0.54 
 -12  -1   4    0.77    0.51 
  12  -1  -4    0.52    0.63 
 -12   1  -4    1.26    0.71 
 -13  -1  -4   36.82    2.42 
 -13   1   4   35.88    2.43 
 -13  -1  -4   36.41    2.36 
  13  -1   4   35.94    2.46 
 -13  -1   4   35.66    2.34 
 -13  -1   4   36.43    2.36 
  13  -1  -4   35.98    2.48 
 -13   1  -4   36.86    2.51 
 -14   1   4    0.57    0.83 
 -14  -1  -4    0.84    0.74 
 -14  -1  -4    0.03    0.65 
 -14  -1   4    0.30    0.66 
 -14  -1   4    0.38    0.66 
 -14   1  -4   -0.09    0.77 
 -15  -1  -4    8.03    1.35 
 -15   1   4    7.98    1.32 
 -15  -1  -4    6.78    1.22 
 -15  -1   4    6.49    1.04 
 -15  -1   4    6.46    1.11 
 -15   1  -4    7.74    1.38 
 -16  -1  -4    0.82    0.98 
 -16   1   4    0.45    0.93 
 -16  -1  -4    0.66    0.87 
 -16   1  -4    0.42    0.95 
 -16  -1   4    0.63    0.80 
 -16  -1   4    1.20    0.89 
 -17  -1  -4    4.25    1.14 
 -17   1   4    3.88    1.23 
 -17  -1  -4    4.91    1.04 
 -17   1  -4    4.09    1.19 
 -17  -1   4    4.31    1.01 
 -17  -1   4    4.51    1.13 
   0  -2  -4  164.17    7.38 
   0   2   4  166.31    7.22 
   0  -2   4  166.30    7.34 
   0  -2   4  167.73    7.32 
   0  -2  -4  171.45    7.35 
   1  -2   4   56.57    2.99 
  -1  -2  -4   57.19    3.03 
  -1   2   4   58.64    2.87 
   1  -2   4   56.72    2.97 
  -1  -2  -4   59.09    2.97 
   1  -2  -4   60.89    3.03 
   1  -2  -4   57.77    3.05 
  -1  -2   4   56.76    3.00 
   1   2   4   56.81    2.87 
  -1  -2   4   55.40    2.94 
  -2  -2  -4    1.40    0.32 
   2  -2   4    1.81    0.39 
  -2  -2  -4    1.49    0.42 
   2   2   4    1.23    0.18 
   2  -2  -4    1.66    0.41 
   2  -2  -4    1.15    0.42 
  -2  -2   4    2.04    0.36 
  -2  -2   4    1.64    0.35 
  -3  -2  -4   14.20    0.80 
  -3  -2  -4   13.79    0.99 
  -3   2   4   13.50    0.78 
   3  -2   4   14.74    1.08 
  -3  -2  -4   14.24    0.66 
   3  -2  -4   14.04    0.96 
  -3  -2   4   13.36    0.90 
  -4  -2  -4    7.51    0.54 
  -4  -2  -4    6.63    0.42 
  -4   2   4    7.65    0.56 
  -4  -2  -4    6.82    0.68 
   4  -2   4    8.09    0.78 
  -4   2  -4    7.02    0.53 
  -4  -2   4    8.23    0.68 
   4  -2  -4    6.88    0.78 
  -5  -2  -4    9.38    0.63 
  -5  -2  -4    9.08    0.65 
  -5  -2  -4    9.64    0.90 
  -5   2   4   10.61    0.78 
   5  -2   4   10.30    1.02 
  -5  -2   4    9.00    0.56 
  -5   2  -4    8.93    0.71 
   5  -2  -4    9.58    0.98 
  -5  -2   4    8.85    0.86 
  -6  -2  -4    4.50    0.65 
  -6  -2   4    5.01    0.44 
  -6  -2   4    5.27    0.71 
   7  -2   4    1.43    0.63 
  -7  -2  -4    2.60    0.42 
  -7   2   4    3.18    0.62 
  -7  -2  -4    1.75    0.53 
   7  -2  -4    2.68    0.75 
  -7  -2   4    2.33    0.53 
  -7  -2   4    2.20    0.36 
  -7   2  -4    2.49    0.51 
  -8   2   4   43.14    2.28 
   8  -2   4   39.02    2.39 
  -8  -2  -4   38.55    2.22 
  -8  -2  -4   39.72    2.10 
   8  -2  -4   39.89    2.39 
  -8  -2   4   39.88    2.06 
  -8   2  -4   41.68    2.24 
  -8  -2   4   41.32    2.30 
   9  -2   4    2.77    0.86 
  -9   2   4    2.46    0.65 
  -9  -2  -4    2.74    0.48 
  -9  -2  -4    3.18    0.69 
   9  -2  -4    2.55    0.90 
  -9  -2   4    2.64    0.47 
  -9  -2   4    3.10    0.71 
  -9   2  -4    2.42    0.59 
  10  -2   4    3.97    1.07 
 -10  -2  -4    1.64    0.48 
 -10   2   4    3.02    0.77 
 -10  -2  -4    1.73    0.65 
 -10   2  -4    1.59    0.62 
  10  -2  -4    2.39    0.92 
 -10  -2   4    1.89    0.48 
 -10  -2   4    1.89    0.60 
  11  -2   4    0.56    0.83 
 -11  -2  -4    0.32    0.60 
 -11  -2  -4   -0.04    0.42 
 -11   2   4    0.12    0.63 
 -11  -2   4    0.07    0.60 
 -11  -2   4    0.13    0.39 
 -11   2  -4   -0.26    0.53 
  11  -2  -4    0.17    0.81 
 -12  -2  -4   29.72    1.94 
 -12  -2  -4   25.56    1.92 
 -12   2   4   29.43    2.09 
  12  -2   4   29.45    2.21 
 -12   2  -4   28.14    2.06 
  12  -2  -4   29.20    2.61 
 -12  -2   4   28.79    1.98 
 -12  -2   4   29.37    1.82 
 -13   2   4    1.06    0.78 
 -13  -2  -4    0.49    0.57 
 -13  -2  -4    0.52    0.57 
  13  -2   4    0.88    1.01 
 -13  -2   4    0.62    0.63 
 -13   2  -4    0.37    0.75 
 -13  -2   4    0.84    0.53 
  13  -2  -4    0.94    0.96 
 -14   2   4    4.69    1.19 
  14  -2   4    6.12    1.50 
 -14  -2  -4    0.55    0.63 
 -14  -2  -4    0.27    0.63 
 -14  -2   4    1.78    0.81 
 -14  -2   4    1.07    0.60 
 -14   2  -4    1.64    0.96 
  14  -2  -4    2.19    1.13 
 -15  -2  -4    0.69    0.71 
 -15   2   4    0.11    0.86 
 -15  -2  -4    0.64    0.75 
  15  -2   4    0.60    1.05 
 -15   2  -4    0.09    0.99 
 -15  -2   4    0.34    0.57 
  15  -2  -4   -0.38    1.07 
 -15  -2   4    0.23    0.78 
 -16  -2  -4    1.78    0.89 
 -16   2   4    2.05    1.08 
 -16  -2  -4    2.65    0.93 
 -16  -2   4    1.89    0.80 
 -16  -2   4    2.82    1.04 
 -16   2  -4    1.84    1.07 
   0  -3   4    3.22    0.68 
   0  -3  -4    4.11    0.75 
   0  -3   4    4.63    0.80 
   0  -3  -4    3.22    0.80 
  -1  -3  -4   24.47    1.55 
  -1  -3  -4   23.70    1.32 
   1  -3   4   29.02    1.52 
   1  -3   4   25.66    1.40 
  -1  -3   4   25.68    1.38 
   1  -3  -4   24.23    1.43 
   1  -3  -4   23.98    1.38 
  -1  -3   4   26.62    1.43 
  -2  -3  -4   -0.52    0.48 
   2  -3   4    0.03    0.56 
  -2  -3  -4   -0.28    0.42 
   2  -3   4    0.45    0.51 
   2  -3  -4   -0.36    0.48 
  -2  -3   4    0.11    0.48 
   2  -3  -4   -0.04    0.54 
  -2  -3   4    0.93    0.54 
   3  -3   4   18.19    1.35 
   3  -3   4   18.17    1.44 
  -3  -3  -4   15.11    1.26 
  -3  -3  -4   16.02    1.17 
  -3  -3   4   15.26    1.20 
   3  -3  -4   15.60    1.34 
  -3  -3   4   16.74    1.11 
   3  -3  -4   15.77    1.35 
  -4  -3  -4    0.83    0.60 
  -4  -3  -4    1.48    0.45 
   4  -3   4    1.40    0.66 
  -4  -3   4    1.46    0.60 
   4  -3  -4    1.06    0.65 
   5  -3   4   33.00    1.89 
  -5  -3  -4   23.35    1.70 
   5  -3  -4   25.43    1.70 
  -5  -3   4   28.57    1.74 
  -6  -3  -4    0.58    0.59 
   6  -3   4    0.73    0.75 
   6  -3  -4    0.25    0.68 
  -6  -3   4    1.16    0.65 
  -7  -3  -4   22.10    1.52 
   7  -3  -4   24.19    1.88 
  -7  -3   4   27.25    1.64 
  -8  -3  -4    5.66    0.80 
   8  -3   4    6.52    1.14 
  -8  -3   4    5.96    0.87 
   8  -3  -4    7.71    1.25 
   9  -3   4   11.24    1.68 
  -9  -3  -4    9.70    1.16 
  -9  -3   4   11.01    1.26 
   9  -3  -4   10.75    1.49 
  10  -3   4    0.23    0.95 
 -10  -3  -4    0.74    0.66 
  10  -3  -4    0.99    0.98 
 -10  -3   4    0.79    0.78 
 -11  -3  -4    6.77    1.04 
  11  -3   4    9.92    1.67 
 -11  -3   4    6.89    1.07 
  11  -3  -4    7.45    1.44 
  12  -3   4    3.40    1.34 
 -12  -3  -4    1.98    0.80 
  12  -3  -4    1.93    1.32 
 -12  -3   4    2.11    0.89 
  13  -3   4    9.74    1.86 
 -13  -3  -4    5.52    1.04 
  13  -3  -4    7.08    1.62 
 -13  -3   4    7.21    1.22 
 -14  -3  -4    0.49    0.84 
 -14  -3   4   -0.39    0.68 
  14  -3  -4    0.68    1.29 
   0  -4  -4   34.28    1.92 
   0  -4   4   34.82    2.18 
   0  -4  -4   32.31    2.06 
   0  -4   4   34.97    1.94 
  -1  -4  -4    3.09    0.77 
   1  -4   4    3.76    0.93 
  -1  -4  -4    2.28    0.95 
   1  -4   4    2.64    0.71 
   1  -4  -4    2.94    0.96 
  -1  -4   4    3.32    0.83 
   1  -4  -4    2.82    0.80 
  -1  -4   4    3.43    0.90 
   2  -4   4    1.71    0.98 
   2  -4   4    1.03    0.86 
  -2  -4  -4    0.91    0.86 
  -2  -4  -4    1.53    0.77 
  -2  -4   4    1.85    0.84 
   2  -4  -4    1.59    0.86 
   2  -4  -4    1.71    1.04 
  -2  -4   4    1.18    0.89 
   3  -4   4    0.58    0.75 
  -3  -4  -4    0.78    0.89 
  -3  -4   4    1.00    0.83 
   3  -4  -4    0.91    0.83 
   3  -4  -4    0.38    0.78 
   4  -4   4   16.00    1.65 
  -4  -4  -4   13.69    1.40 
  -4  -4   4   13.72    1.43 
   4  -4  -4   15.32    1.55 
   5  -4   4    1.09    0.99 
  -5  -4  -4   -0.08    0.78 
   5  -4  -4    0.40    0.99 
  -5  -4   4   -0.09    0.74 
  -6  -4  -4    2.40    1.01 
   6  -4   4    2.98    1.17 
   6  -4  -4    3.20    1.11 
  -6  -4   4    2.13    0.90 
  -7  -4  -4    0.78    0.83 
   7  -4   4    0.90    1.02 
  -7  -4   4    0.59    0.93 
   7  -4  -4    0.47    0.93 
   8  -4   4    7.06    1.49 
  -8  -4  -4    6.34    1.05 
  -8  -4   4    6.34    1.11 
   8  -4  -4    6.83    1.25 
  -9  -4  -4    0.59    0.89 
   9  -4   4    0.86    1.20 
  -9  -4   4    0.20    0.77 
   9  -4  -4    0.45    1.05 
 -10  -4  -4    0.72    0.93 
  10  -4   4    0.33    1.05 
 -10  -4   4    0.41    0.92 
  10  -4  -4    0.00    1.04 
  11  -4   4    1.36    1.41 
 -11  -4  -4    0.68    0.86 
 -11  -4   4    1.29    0.92 
  11  -4  -4    0.86    1.13 
 -12  -4  -4    3.25    0.99 
  12  -4   4    2.77    1.38 
  12  -4  -4    3.30    1.41 
 -12  -4   4    2.53    1.05 
   0  -5  -4    0.65    1.04 
   0  -5  -4   -0.20    0.92 
   0  -5   4    0.73    0.98 
   1  -5   4    1.47    0.92 
  -1  -5  -4    0.99    1.05 
   1  -5   4    1.51    1.01 
  -1  -5   4    2.01    0.99 
   1  -5  -4    1.35    0.98 
   1  -5  -4    1.42    1.17 
  -2  -5  -4    0.16    1.19 
   2  -5  -4    0.14    1.13 
  -2  -5   4    0.30    1.01 
   2  -5  -4    0.34    1.01 
   3  -5   4    0.72    1.05 
  -3  -5  -4    0.19    1.20 
  -3  -5   4    0.75    0.99 
   3  -5  -4    0.43    1.01 
  -4  -5  -4    1.00    1.11 
   4  -5   4   -0.44    0.93 
  -4  -5   4    0.15    1.04 
   4  -5  -4    0.33    1.05 
   5  -5   4    1.72    1.20 
  -5  -5  -4    2.10    1.23 
  -5  -5   4    1.44    1.05 
   5  -5  -4    1.78    1.17 
   6  -5   4    1.13    1.19 
  -6  -5  -4    0.63    1.10 
   6  -5  -4    1.32    1.25 
  -6  -5   4    1.74    1.17 
   7  -5   4    2.18    1.32 
  -7  -5  -4    3.18    1.25 
  -7  -5   4    2.07    1.13 
   7  -5  -4    2.69    1.38 
   0   0   5   -0.09    0.11 
  -1   0  -5    0.03    0.08 
  -1   0   5    0.17    0.14 
   1   0  -5   -0.03    0.14 
   2   0  -5    8.75    0.47 
  -2   0  -5    8.20    0.44 
  -2   0   5    7.44    0.48 
  -3   0  -5    0.01    0.15 
   3   0  -5   -0.06    0.17 
  -3   0  -5   -0.07    0.18 
  -3   0   5   -0.03    0.15 
   4   0  -5   70.99    3.93 
  -4   0   5   72.00    3.98 
  -4   0  -5   72.44    3.99 
   5   0  -5   -0.15    0.23 
  -5   0   5   -0.05    0.21 
  -5   0  -5   -0.19    0.26 
  -6   0   5   86.07    4.98 
   6   0  -5   85.87    4.92 
  -6   0  -5   84.88    5.00 
  -7   0   5   -0.08    0.27 
   7   0  -5    0.14    0.30 
  -7   0  -5    0.08    0.36 
  -8   0  -5    5.96    0.71 
   8   0  -5    6.22    0.63 
  -8   0   5    4.83    0.54 
  -9   0   5   -0.22    0.36 
  -9   0  -5    0.08    0.42 
   9   0  -5    0.14    0.36 
  10   0  -5   68.75    3.89 
 -10   0  -5   63.98    3.99 
 -10   0   5   60.46    3.92 
 -11   0  -5    0.23    0.56 
  11   0  -5   -0.20    0.48 
 -11   0   5    0.10    0.48 
 -12   0   5   12.38    1.22 
 -12   0  -5   10.88    1.17 
 -12   0  -5   12.60    1.13 
 -13   0   5   -0.24    0.57 
 -13   0  -5    0.29    0.54 
 -13   0  -5   -0.24    0.66 
 -14   0  -5   31.68    2.52 
 -14   0  -5   35.74    2.40 
 -14   0   5   29.90    2.45 
 -15   0  -5   -0.54    0.75 
 -15   0  -5   -0.03    0.60 
 -15   0   5    0.04    0.71 
 -16   0   5    3.48    1.01 
 -16   0  -5    1.94    0.92 
 -16   0  -5    1.76    0.78 
 -17   0  -5    0.17    0.92 
 -17   0   5   -0.18    0.75 
 -17   0  -5   -0.08    0.78 
 -17   0   5    0.14    0.87 
   0  -1  -5   -0.06    0.21 
   0  -1   5    0.03    0.17 
   0   1   5   -0.09    0.14 
   0  -1  -5   -0.07    0.21 
   1  -1   5  338.68   15.59 
  -1  -1  -5  336.51   15.59 
  -1  -1  -5  329.10   15.56 
  -1   1   5  346.36   15.56 
   1  -1   5  356.18   15.54 
   1  -1  -5  336.29   15.59 
   1  -1  -5  334.14   15.59 
  -1  -1   5  358.67   15.57 
   1   1   5  349.74   15.56 
  -2  -1  -5  173.35    8.42 
   2  -1   5  169.51    8.48 
  -2   1   5  171.36    8.45 
  -2  -1  -5  175.51    8.45 
  -2  -1  -5  176.71    8.48 
   2   1   5  176.84    8.45 
  -2  -1   5  172.67    8.46 
   2  -1  -5  177.58    8.49 
  -2  -1   5  175.27    8.40 
  -3  -1  -5   84.79    3.93 
  -3  -1  -5   85.36    3.89 
  -3  -1  -5   87.55    3.98 
  -3   1   5   84.32    3.95 
   3  -1   5   83.29    3.96 
  -3  -1   5   88.88    3.90 
  -3  -1   5   88.38    3.95 
   3  -1  -5   87.99    3.99 
  -4  -1  -5    0.51    0.15 
  -4  -1  -5    0.52    0.29 
   4  -1   5    0.90    0.30 
  -4   1   5    0.71    0.24 
  -4  -1  -5    0.66    0.24 
  -4   1  -5    0.79    0.23 
  -4  -1   5    0.80    0.24 
   4  -1  -5    0.92    0.35 
  -4  -1   5    0.67    0.17 
  -5  -1  -5  114.68    5.45 
  -5  -1  -5  113.17    5.58 
  -5  -1  -5  112.63    5.57 
   5  -1   5  115.12    5.61 
  -5   1   5  109.45    5.60 
  -5  -1   5  117.81    5.60 
   5  -1  -5  110.41    5.60 
  -5  -1   5  111.18    5.54 
  -5   1  -5  105.82    5.55 
  -6  -1  -5   42.77    2.30 
   6  -1   5   40.58    2.30 
  -6   1   5   43.36    2.33 
  -6  -1  -5   43.10    2.28 
  -6   1  -5   42.44    2.30 
  -6  -1   5   42.06    2.24 
  -6  -1   5   42.58    2.28 
   6  -1  -5   41.67    2.33 
  -7  -1  -5  140.63    7.16 
  -7  -1  -5  141.35    7.16 
   7  -1   5  131.84    7.14 
  -7   1   5  141.67    7.20 
   7  -1  -5  141.14    7.20 
  -7  -1   5  136.89    7.10 
  -7  -1   5  150.24    7.20 
  -7   1  -5  142.76    7.17 
  -8  -1  -5    3.78    0.56 
  -8  -1  -5    3.35    0.56 
   8  -1   5    3.43    0.60 
  -8   1   5    3.72    0.62 
  -8  -1   5    3.85    0.57 
  -8   1  -5    4.02    0.65 
  -8  -1   5    3.87    0.57 
   8  -1  -5    3.09    0.65 
   9  -1   5   25.46    1.64 
  -9  -1  -5   25.76    1.58 
  -9   1   5   24.15    1.65 
  -9  -1  -5   24.60    1.61 
  -9   1  -5   25.20    1.64 
  -9  -1   5   23.91    1.55 
   9  -1  -5   24.81    1.70 
  -9  -1   5   23.26    1.55 
 -10  -1  -5    6.62    0.80 
 -10  -1  -5    6.48    0.71 
 -10   1   5    5.78    0.77 
  10  -1   5    5.89    0.78 
  10  -1  -5    5.19    0.78 
 -10  -1   5    6.08    0.71 
 -10   1  -5    6.09    0.80 
 -10  -1   5    5.96    0.68 
 -11   1   5    9.82    1.31 
 -11  -1  -5   11.55    1.20 
 -11  -1  -5    9.05    1.13 
  11  -1   5   11.14    1.37 
 -11  -1   5    8.39    1.10 
 -11   1  -5   10.44    1.26 
 -11  -1   5   10.52    1.20 
  11  -1  -5   10.29    1.37 
  12  -1   5    6.22    1.05 
 -12  -1  -5    6.31    0.87 
 -12  -1  -5    5.90    0.87 
 -12   1   5    6.34    1.01 
 -12   1  -5    5.24    0.90 
  12  -1  -5    6.52    1.11 
 -12  -1   5    6.48    0.90 
 -12  -1   5    5.69    0.78 
 -13  -1  -5   21.79    1.80 
 -13  -1  -5   20.20    1.64 
 -13   1   5   23.63    1.89 
 -13   1  -5   24.49    1.95 
 -13  -1   5   25.03    1.82 
  13  -1  -5   21.92    2.06 
 -13  -1   5   23.81    1.80 
 -14  -1  -5   -0.18    0.62 
 -14  -1  -5    0.29    0.68 
 -14   1   5   -0.46    0.74 
 -14   1  -5    0.01    0.80 
 -14  -1   5   -0.31    0.62 
 -14  -1   5   -0.16    0.54 
 -15   1   5    6.14    1.25 
 -15  -1  -5    6.99    1.25 
 -15  -1  -5    7.96    1.22 
 -15  -1   5    7.59    1.23 
 -15   1  -5    6.46    1.28 
 -15  -1   5    7.43    1.26 
 -16  -1  -5    0.78    0.83 
 -16   1   5    0.67    0.92 
 -16  -1  -5   -0.15    0.80 
 -16  -1   5    0.35    0.74 
 -16  -1   5    0.26    0.74 
 -16   1  -5    0.64    0.99 
 -17  -1  -5    2.59    0.92 
 -17  -1  -5    2.18    1.13 
 -17   1   5    3.26    1.19 
 -17   1  -5    3.09    1.23 
 -17  -1   5    3.46    1.10 
 -17  -1   5    2.46    0.96 
  -1  -2  -5   64.90    3.30 
  -1   2   5   67.15    3.15 
  -1  -2  -5   67.81    3.26 
   1  -2   5   67.66    3.27 
  -1  -2   5   68.45    3.27 
   1  -2  -5   66.32    3.32 
   1  -2  -5   69.06    3.30 
  -1  -2   5   70.50    3.24 
   1   2   5   64.29    3.15 
   2  -2   5   92.68    3.84 
   2  -2   5   92.61    3.90 
  -2   2   5   95.59    3.78 
  -2  -2  -5   95.87    3.84 
  -2  -2  -5   92.96    3.92 
   2   2   5   92.87    3.77 
   2  -2  -5   95.29    3.93 
   2  -2  -5   95.29    3.93 
  -2  -2   5   94.86    3.90 
   3  -2   5   19.07    1.26 
  -3   2   5   19.70    1.11 
  -3  -2  -5   16.96    1.23 
  -3  -2  -5   18.23    1.10 
  -3  -2  -5   19.04    1.01 
   3  -2  -5   18.90    1.26 
   3  -2  -5   17.54    0.98 
  -3  -2   5   18.75    1.23 
   4  -2   5    4.33    0.74 
  -4  -2  -5    4.42    0.51 
  -4  -2  -5    3.44    0.65 
  -4  -2  -5    3.73    0.41 
  -4   2   5    5.52    0.59 
  -4   2  -5    3.86    0.47 
  -4  -2   5    4.31    0.63 
   4  -2  -5    3.83    0.72 
  -5  -2  -5   22.10    0.96 
   5  -2   5   24.93    1.31 
  -5  -2  -5   21.84    1.22 
  -5  -2  -5   22.40    0.99 
  -5   2   5   22.39    1.08 
   5  -2  -5   23.06    1.26 
  -5  -2   5   23.48    1.19 
  -5  -2   5   22.15    0.90 
  -5   2  -5   22.42    1.04 
   6  -2   5  252.30   11.43 
  -6  -2  -5  241.24   11.39 
  -6  -2  -5  250.97   11.24 
  -6   2   5  248.72   11.31 
  -6  -2   5  249.92   11.39 
  -6   2  -5  251.70   11.28 
   6  -2  -5  251.04   11.45 
  -6  -2   5  244.78   11.18 
  -7   2   5   11.61    0.99 
  -7  -2  -5   10.74    1.10 
  -7  -2  -5    9.96    0.83 
   7  -2   5   12.42    1.38 
  -7   2  -5   10.65    0.96 
  -7  -2   5    9.27    0.74 
  -7  -2   5   10.62    1.01 
   7  -2  -5   10.23    1.20 
   8  -2   5    7.57    1.19 
  -8   2   5    6.30    0.87 
  -8  -2  -5    3.23    0.71 
  -8  -2  -5    3.33    0.56 
  -8  -2   5    2.98    0.71 
  -8   2  -5    3.98    0.69 
  -8  -2   5    2.92    0.48 
   8  -2  -5    3.04    0.90 
  -9   2   5    1.70    0.56 
  -9  -2  -5    1.63    0.53 
  -9  -2  -5    1.67    0.42 
   9  -2   5    2.44    0.83 
  -9  -2   5    2.24    0.62 
  -9  -2   5    1.79    0.36 
  -9   2  -5    1.39    0.48 
   9  -2  -5    1.72    0.77 
 -10   2   5   17.08    1.41 
 -10  -2  -5   15.82    1.14 
 -10  -2  -5   14.40    1.19 
  10  -2   5   15.32    1.49 
 -10   2  -5   15.53    1.35 
  10  -2  -5   15.99    1.56 
 -10  -2   5   14.40    1.04 
 -10  -2   5   16.53    1.38 
  11  -2   5    2.31    0.86 
 -11  -2  -5    2.79    0.59 
 -11  -2  -5    3.15    0.74 
 -11   2   5    3.21    0.80 
  11  -2  -5    2.23    0.86 
 -11  -2   5    3.01    0.54 
 -11  -2   5    2.76    0.72 
 -11   2  -5    2.76    0.72 
 -12   2   5    4.34    1.04 
 -12  -2  -5    0.84    0.57 
  12  -2   5    6.34    1.40 
 -12  -2  -5    1.28    0.69 
 -12  -2   5    1.46    0.78 
  12  -2  -5    1.10    0.99 
 -12   2  -5    1.62    0.81 
 -12  -2   5    0.60    0.50 
 -13  -2  -5    0.76    0.59 
 -13   2   5    0.84    0.77 
 -13  -2  -5    0.73    0.69 
  13  -2   5    0.84    0.92 
 -13   2  -5    0.79    0.78 
 -13  -2   5    0.41    0.68 
 -13  -2   5    0.63    0.50 
  13  -2  -5    0.59    1.04 
 -14   2   5   20.20    1.94 
 -14  -2  -5   17.10    1.56 
  14  -2   5   19.62    2.07 
 -14  -2  -5   18.91    1.76 
 -14  -2   5   20.38    1.91 
 -14  -2   5   20.44    1.76 
  14  -2  -5   20.82    2.45 
 -14   2  -5   19.72    1.95 
 -15  -2  -5   -0.02    0.69 
  15  -2   5   -0.23    1.26 
 -15   2   5    0.35    0.86 
 -15  -2  -5   -0.22    0.75 
 -15  -2   5   -0.42    0.65 
 -15   2  -5    0.26    0.99 
 -15  -2   5   -0.20    0.57 
  15  -2  -5   -0.75    1.04 
 -16  -2  -5    0.03    0.69 
 -16   2   5    0.30    0.92 
 -16  -2  -5    0.30    0.77 
 -16   2  -5    0.14    1.02 
 -16  -2   5    0.72    0.92 
 -16  -2   5    1.09    0.78 
   0  -3  -5   -0.17    0.50 
   0  -3   5    0.53    0.54 
   0  -3  -5    0.04    0.62 
   0  -3   5    0.57    0.56 
   1  -3   5   23.87    1.43 
   1  -3   5   25.86    1.55 
  -1  -3  -5   22.34    1.55 
  -1  -3  -5   22.57    1.41 
  -1  -3   5   25.11    1.44 
   1  -3  -5   23.99    1.56 
   1  -3  -5   22.45    1.44 
  -1  -3   5   25.76    1.44 
   2  -3   5    0.61    0.59 
   2  -3   5    0.99    0.54 
  -2  -3  -5    0.69    0.48 
  -2  -3  -5    0.84    0.57 
  -2  -3   5    0.42    0.50 
  -2  -3   5    0.72    0.51 
   2  -3  -5    0.96    0.60 
   2  -3  -5    0.79    0.59 
  -3  -3  -5   14.84    1.01 
  -3  -3  -5   12.81    1.13 
   3  -3   5   18.92    1.47 
   3  -3  -5   14.01    1.22 
  -3  -3   5   16.77    1.26 
   3  -3  -5   14.68    1.26 
   4  -3   5    0.37    0.68 
  -4  -3  -5   -0.23    0.51 
  -4  -3  -5    0.03    0.41 
   4  -3  -5    0.23    0.62 
  -4  -3   5   -0.16    0.54 
   5  -3   5   13.84    1.58 
  -5  -3  -5   11.88    1.25 
  -5  -3   5   11.05    1.16 
   5  -3  -5   12.36    1.37 
   6  -3   5    1.93    0.80 
  -6  -3  -5    1.40    0.65 
  -6  -3   5    1.75    0.71 
   6  -3  -5    2.28    0.92 
  -7  -3  -5   15.81    1.26 
   7  -3  -5   15.97    1.49 
  -7  -3   5   16.58    1.28 
   8  -3   5    0.80    0.90 
  -8  -3  -5   -0.27    0.53 
   8  -3  -5    0.31    0.84 
  -8  -3   5    0.41    0.68 
  -9  -3  -5    7.67    1.08 
   9  -3   5    9.47    1.50 
  -9  -3   5    7.79    1.04 
   9  -3  -5    7.51    1.29 
  10  -3   5    5.59    1.26 
 -10  -3  -5    3.94    0.83 
  10  -3  -5    4.60    1.19 
 -10  -3   5    4.32    0.90 
 -11  -3  -5   11.59    1.23 
  11  -3   5   16.16    1.80 
  11  -3  -5   12.35    1.61 
 -11  -3   5   12.50    1.34 
 -12  -3  -5    0.27    0.66 
  12  -3   5    0.37    1.19 
  12  -3  -5    1.01    1.17 
 -12  -3   5    0.18    0.81 
 -13  -3  -5    4.87    1.05 
  13  -3   5    6.07    1.71 
 -13  -3   5    4.69    0.98 
  13  -3  -5    5.56    1.44 
  14  -3   5    0.39    1.26 
 -14  -3  -5   -0.16    0.75 
 -14  -3   5    0.51    0.93 
  14  -3  -5    0.14    1.20 
   0  -4   5    4.09    1.04 
   0  -4   5    5.77    1.28 
   0  -4  -5    1.15    0.96 
   1  -4   5    0.63    0.78 
  -1  -4  -5   -0.16    0.75 
   1  -4   5    1.28    0.81 
  -1  -4  -5    0.75    0.81 
   1  -4  -5    0.41    0.75 
  -1  -4   5    1.40    0.81 
   1  -4  -5   -0.02    0.71 
  -1  -4   5    0.04    0.72 
  -2  -4  -5   14.80    1.31 
   2  -4   5   15.85    1.41 
   2  -4   5   13.38    1.13 
  -2  -4  -5   17.06    1.32 
   2  -4  -5   16.01    1.46 
  -2  -4   5   15.00    1.31 
   2  -4  -5   14.51    1.32 
  -2  -4   5   16.83    1.31 
  -3  -4  -5    0.24    0.89 
   3  -4   5    0.96    0.81 
  -3  -4   5    0.63    0.81 
   3  -4  -5    0.59    0.84 
   4  -4   5    2.17    1.02 
  -4  -4  -5    0.92    0.84 
  -4  -4   5    1.86    0.96 
   4  -4  -5    0.82    0.92 
  -5  -4  -5    0.83    0.83 
   5  -4   5    1.12    1.04 
  -5  -4   5    0.42    0.80 
   5  -4  -5    0.52    0.90 
   6  -4   5   13.34    1.43 
  -6  -4  -5   10.05    1.05 
   6  -4  -5   12.73    1.40 
  -6  -4   5   10.42    1.11 
  -7  -4  -5    0.39    0.80 
   7  -4   5    1.41    1.10 
   7  -4  -5    0.53    0.95 
  -7  -4   5    0.86    0.95 
   8  -4   5    0.45    0.99 
  -8  -4  -5    0.45    0.81 
  -8  -4   5    0.36    0.92 
   8  -4  -5    0.48    1.07 
   9  -4   5   -0.28    0.92 
  -9  -4  -5    0.07    0.89 
   9  -4  -5    0.45    1.08 
  -9  -4   5    0.26    0.90 
 -10  -4  -5    1.91    0.90 
  10  -4   5    2.65    1.22 
 -10  -4   5    1.97    0.99 
  10  -4  -5    1.69    1.16 
 -11  -4  -5    1.14    0.98 
  11  -4   5    0.97    1.17 
  11  -4  -5    1.19    1.29 
 -11  -4   5    0.31    0.93 
  12  -4   5    0.50    1.29 
 -12  -4  -5    0.70    0.84 
  12  -4  -5    0.77    1.23 
 -12  -4   5    1.04    1.11 
   0  -5  -5   -0.83    1.08 
   0  -5  -5   -0.43    0.86 
   0  -5   5   -0.06    0.90 
   1  -5   5    2.56    1.11 
   1  -5   5    2.31    1.17 
  -1  -5  -5    2.47    1.10 
   1  -5  -5    2.16    1.05 
   1  -5  -5    2.08    1.05 
  -1  -5   5    2.24    1.05 
  -2  -5  -5    0.36    1.10 
   2  -5   5   -0.54    0.87 
   2  -5  -5    0.31    0.90 
  -2  -5   5    0.23    1.01 
   2  -5  -5    0.46    1.13 
  -3  -5  -5    0.68    1.07 
   3  -5   5    0.49    1.05 
  -3  -5   5    0.86    0.92 
   3  -5  -5    1.78    1.13 
  -4  -5  -5    0.79    1.17 
   4  -5  -5    1.15    1.08 
  -4  -5   5    1.18    1.01 
   5  -5   5    1.97    1.20 
  -5  -5  -5    1.69    1.07 
  -5  -5   5    1.99    1.07 
   5  -5  -5    2.18    1.26 
   6  -5   5    1.08    1.23 
  -6  -5  -5    0.11    0.99 
   6  -5  -5    0.11    1.11 
  -6  -5   5    0.34    1.05 
   7  -5   5    4.46    1.53 
  -7  -5  -5    3.30    1.05 
  -7  -5   5    4.08    1.32 
   7  -5  -5    3.21    1.34 
   0   0   6  422.95   19.05 
  -1   0  -6   -0.08    0.09 
   1   0   6   -0.10    0.12 
  -1   0   6   -0.13    0.12 
   1   0  -6    0.15    0.18 
  -2   0  -6   15.18    0.84 
   2   0  -6   15.92    0.89 
  -2   0   6   15.30    0.90 
  -3   0   6   -0.15    0.15 
  -3   0  -6    0.04    0.14 
   3   0  -6   -0.08    0.18 
  -4   0   6   54.30    2.97 
  -4   0  -6   54.19    2.99 
   4   0  -6   54.46    2.94 
  -4   0  -6   55.47    2.94 
   5   0  -6   -0.14    0.24 
  -5   0  -6   -0.23    0.26 
  -5   0   6   -0.03    0.20 
  -6   0   6   32.43    2.00 
  -6   0  -6   33.61    2.06 
   6   0  -6   33.46    1.95 
  -7   0   6   -0.05    0.29 
  -7   0  -6   -0.13    0.33 
   7   0  -6    0.07    0.32 
  -8   0  -6   97.41    5.84 
   8   0  -6  101.11    5.75 
  -8   0   6   95.47    5.79 
  -9   0  -6    0.23    0.45 
  -9   0   6   -0.29    0.35 
   9   0  -6    0.20    0.41 
 -10   0   6   48.81    2.63 
 -10   0  -6   48.03    2.70 
  10   0  -6   49.00    2.58 
 -11   0  -6   -0.06    0.54 
 -11   0   6   -0.48    0.39 
 -11   0  -6    0.07    0.48 
  11   0  -6    0.10    0.53 
 -12   0  -6   84.09    4.53 
 -12   0  -6   83.03    4.37 
 -12   0   6   86.44    4.47 
 -13   0  -6    0.52    0.75 
 -13   0   6    0.02    0.60 
 -13   0  -6    0.33    0.66 
 -14   0  -6   12.96    1.32 
 -14   0   6   13.37    1.41 
 -14   0  -6   10.21    1.37 
 -15   0  -6   -0.61    0.66 
 -15   0  -6   -0.06    0.78 
 -15   0   6    0.07    0.68 
 -16   0  -6   15.94    1.88 
 -16   0   6   16.96    1.88 
 -16   0  -6   16.60    1.73 
 -17   0  -6   -0.18    0.92 
 -17   0   6    0.04    0.93 
 -17   0  -6   -0.03    0.90 
 -17   0   6   -0.55    0.89 
   0  -1   6   62.11    2.84 
   0  -1  -6   60.78    2.88 
   0   1   6   58.56    2.85 
   0  -1  -6   61.40    2.88 
  -1  -1  -6  175.78    7.88 
   1  -1   6  172.29    7.85 
  -1   1   6  173.79    7.89 
  -1  -1  -6  179.05    7.91 
   1  -1  -6  175.16    7.91 
  -1  -1   6  169.95    7.86 
   1  -1  -6  174.70    7.91 
   1   1   6  172.05    7.88 
  -1  -1   6  168.57    7.83 
  -2  -1  -6   84.49    4.26 
  -2   1   6   83.88    4.28 
  -2  -1  -6   87.80    4.31 
   2  -1   6   86.51    4.32 
  -2  -1  -6   87.36    4.28 
  -2  -1   6   85.42    4.23 
  -2  -1   6   82.28    4.26 
   2  -1  -6   87.31    4.34 
   2   1   6   86.43    4.28 
  -3  -1  -6   78.73    3.84 
  -3  -1  -6   78.17    3.77 
   3  -1   6   78.68    3.86 
  -3   1   6   78.19    3.84 
  -3  -1  -6   78.23    3.83 
  -3  -1   6   80.87    3.83 
  -3  -1   6   78.82    3.78 
   3  -1  -6   80.67    3.89 
  -4  -1  -6    1.31    0.21 
  -4  -1  -6    1.61    0.35 
  -4   1   6    1.25    0.24 
  -4  -1  -6    1.07    0.24 
   4  -1   6    1.57    0.35 
  -4  -1   6    1.62    0.29 
  -4  -1   6    1.36    0.21 
   4  -1  -6    1.11    0.35 
  -5   1   6   50.58    2.84 
  -5  -1  -6   56.13    2.75 
   5  -1   6   57.54    2.90 
  -5  -1  -6   52.21    2.84 
  -5  -1  -6   52.37    2.84 
  -5  -1   6   53.21    2.81 
  -5   1  -6   55.27    2.85 
   5  -1  -6   53.50    2.90 
  -5  -1   6   53.62    2.85 
  -6  -1  -6    3.66    0.47 
  -6   1   6    2.92    0.41 
  -6  -1  -6    3.49    0.45 
  -6  -1   6    3.25    0.42 
  -6  -1   6    3.30    0.39 
   6  -1  -6    3.53    0.54 
  -6   1  -6    3.63    0.48 
   7  -1   6  130.20    6.59 
  -7   1   6  128.08    6.59 
  -7  -1  -6  122.24    6.53 
  -7  -1  -6  127.39    6.57 
  -7  -1   6  141.10    6.62 
  -7  -1   6  129.07    6.51 
   7  -1  -6  120.03    6.59 
  -7   1  -6  125.56    6.57 
   8  -1   6    1.15    0.50 
  -8   1   6    0.75    0.44 
  -8  -1  -6    1.42    0.44 
  -8  -1  -6    1.21    0.42 
  -8  -1   6    1.31    0.36 
   8  -1  -6    1.10    0.50 
  -8  -1   6    0.94    0.39 
  -8   1  -6    1.31    0.44 
   9  -1   6   17.31    1.32 
  -9  -1  -6   16.98    1.22 
  -9   1   6   16.41    1.34 
  -9  -1  -6   18.09    1.29 
  -9   1  -6   19.17    1.37 
   9  -1  -6   18.52    1.38 
  -9  -1   6   17.47    1.26 
  -9  -1   6   16.17    1.19 
 -10  -1  -6   15.19    1.20 
 -10   1   6   15.26    1.35 
  10  -1   6   15.77    1.35 
 -10  -1  -6   13.72    1.19 
 -10  -1   6   16.35    1.31 
 -10   1  -6   14.35    1.23 
  10  -1  -6   15.14    1.43 
 -10  -1   6   15.18    1.22 
 -11  -1  -6    8.11    1.04 
 -11   1   6    9.67    1.05 
 -11  -1  -6    7.61    0.96 
 -11  -1   6   10.45    1.01 
 -11   1  -6    7.79    1.11 
 -11  -1   6    8.71    0.87 
  11  -1  -6    9.02    1.26 
 -12  -1  -6    1.86    0.62 
 -12   1   6    2.39    0.78 
 -12  -1  -6    2.70    0.68 
  12  -1  -6    2.24    0.86 
 -12  -1   6    1.84    0.53 
 -12   1  -6    1.75    0.77 
 -12  -1   6    2.44    0.62 
 -13  -1  -6   26.70    2.07 
 -13  -1  -6   27.25    1.94 
 -13   1   6   25.32    2.00 
 -13  -1   6   26.06    1.86 
 -13   1  -6   25.44    2.09 
  13  -1  -6   24.07    2.04 
 -13  -1   6   25.72    1.88 
 -14  -1  -6    0.74    0.75 
 -14   1   6   -0.02    0.66 
 -14  -1  -6    0.56    0.60 
 -14  -1   6    0.48    0.68 
 -14   1  -6    0.66    0.80 
 -14  -1   6    0.18    0.63 
 -15  -1  -6    4.61    0.89 
 -15   1   6    6.50    1.25 
 -15  -1  -6    4.43    1.04 
 -15   1  -6    4.05    1.11 
 -15  -1   6    5.48    0.93 
 -15  -1   6    6.01    1.01 
 -16  -1  -6    0.18    0.71 
 -16  -1  -6   -0.40    0.75 
 -16   1   6   -0.22    0.75 
 -16  -1   6   -0.20    0.74 
 -16   1  -6   -0.45    0.92 
 -16  -1   6   -0.08    0.72 
 -17  -1  -6    3.74    1.20 
 -17   1   6    1.86    1.01 
 -17  -1  -6    3.86    1.19 
 -17  -1   6    3.61    1.11 
 -17   1  -6    2.65    1.16 
 -17  -1   6    2.36    0.87 
   0  -2   6  412.89   18.99 
   0  -2  -6  434.85   19.02 
   0  -2   6  418.98   18.99 
   0  -2  -6  430.36   19.07 
   0   2   6  417.95   18.92 
   1  -2   6    3.11    0.45 
  -1  -2  -6    1.55    0.44 
  -1  -2  -6    1.46    0.17 
  -1  -2  -6    1.82    0.44 
   1  -2  -6    1.83    0.47 
  -1  -2   6    1.91    0.39 
   1  -2  -6    1.84    0.50 
   1   2   6    1.51    0.24 
  -2  -2  -6    9.58    0.86 
  -2  -2  -6   10.31    0.62 
   2  -2   6   10.64    0.78 
  -2  -2  -6   10.10    0.75 
   2  -2  -6   10.89    0.60 
   2  -2  -6   11.64    0.92 
   2   2   6   10.01    0.68 
  -2  -2   6   10.25    0.84 
   3  -2   6   40.37    2.24 
  -3  -2  -6   37.99    2.03 
  -3   2   6   39.44    2.10 
  -3  -2  -6   38.91    2.09 
  -3  -2  -6   37.77    2.25 
  -3  -2   6   39.48    2.21 
   3  -2  -6   40.21    2.25 
  -4  -2  -6   72.74    3.15 
  -4  -2  -6   75.13    3.15 
   4  -2   6   72.93    3.32 
  -4  -2  -6   70.79    3.35 
  -4   2   6   72.71    3.21 
   4  -2  -6   72.59    3.35 
  -4  -2   6   77.53    3.35 
  -5  -2  -6    0.16    0.48 
   5  -2   6    2.28    0.62 
  -5   2   6    0.12    0.30 
  -5  -2  -6    0.16    0.27 
  -5  -2  -6   -0.02    0.24 
  -5  -2   6    0.39    0.41 
  -5  -2   6   -0.09    0.15 
   5  -2  -6   -0.13    0.47 
  -5   2  -6    0.18    0.27 
  -6  -2   6    3.43    0.71 
   7  -2   6   21.60    1.50 
  -7  -2  -6   18.01    1.31 
  -7   2   6   21.29    1.31 
  -7  -2  -6   20.73    1.17 
   7  -2  -6   20.44    1.46 
  -7  -2   6   18.98    1.07 
  -7  -2   6   19.67    1.32 
  -7   2  -6   20.16    1.23 
  -8  -2  -6   74.25    3.32 
  -8   2   6   77.41    3.45 
  -8  -2  -6   71.26    3.44 
   8  -2   6   70.57    3.51 
  -8  -2   6   72.07    3.42 
  -8   2  -6   71.17    3.35 
  -8  -2   6   72.19    3.21 
   8  -2  -6   65.09    3.50 
  -9  -2  -6    0.92    0.41 
   9  -2   6    0.92    0.69 
  -9   2   6    1.47    0.59 
  -9  -2  -6    0.79    0.57 
   9  -2  -6    1.13    0.75 
  -9   2  -6    1.68    0.54 
  -9  -2   6    1.26    0.54 
  -9  -2   6    1.32    0.35 
  10  -2   6    2.16    0.90 
 -10  -2  -6    0.15    0.42 
 -10   2   6    0.97    0.65 
 -10  -2  -6    0.60    0.62 
 -10   2  -6    0.23    0.56 
  10  -2  -6    0.01    0.78 
 -10  -2   6    0.47    0.39 
 -10  -2   6    0.13    0.53 
 -11  -2  -6    0.47    0.48 
  11  -2   6    0.84    0.86 
 -11   2   6    0.30    0.63 
 -11  -2  -6    0.42    0.54 
 -11  -2   6   -0.16    0.54 
  11  -2  -6    0.37    0.81 
 -11   2  -6    0.56    0.68 
 -11  -2   6    0.27    0.41 
 -12  -2  -6   33.47    2.01 
  12  -2   6   31.81    2.24 
 -12  -2  -6   32.16    2.00 
 -12   2   6   33.96    2.15 
  12  -2  -6   31.38    2.31 
 -12  -2   6   32.21    1.88 
 -12   2  -6   33.35    2.16 
 -12  -2   6   32.48    2.10 
 -13  -2  -6    0.45    0.60 
  13  -2   6    0.67    0.93 
 -13  -2  -6    0.48    0.74 
 -13   2   6   -0.15    0.68 
 -13   2  -6    0.13    0.80 
  13  -2  -6    1.02    1.02 
 -13  -2   6    0.60    0.54 
 -13  -2   6   -0.60    0.63 
 -14  -2  -6    0.48    0.72 
  14  -2   6    5.75    1.73 
 -14   2   6    2.37    0.98 
 -14  -2  -6    1.51    0.90 
  14  -2  -6    0.32    1.04 
 -14  -2   6   -0.51    0.60 
 -14  -2   6    0.85    0.71 
 -14   2  -6    1.46    0.98 
 -15   2   6    0.07    0.86 
 -15  -2  -6   -0.03    0.71 
 -15  -2  -6    0.08    0.71 
 -15   2  -6    0.07    0.90 
 -15  -2   6   -0.15    0.60 
  15  -2  -6   -0.45    0.93 
 -15  -2   6   -1.02    0.69 
 -16   2   6    1.84    1.01 
 -16  -2  -6    2.30    0.81 
 -16  -2  -6    2.15    0.89 
 -16   2  -6    1.83    1.16 
 -16  -2   6    2.58    0.87 
 -16  -2   6    1.15    0.93 
   0  -3   6    0.18    0.53 
   0  -3   6    0.02    0.38 
   0  -3  -6   -0.06    0.51 
   0  -3  -6    0.00    0.53 
   1  -3   6   21.27    1.37 
  -1  -3  -6   22.04    1.38 
   1  -3   6   22.09    1.41 
  -1  -3  -6   20.64    1.32 
   1  -3  -6   22.35    1.50 
  -1  -3   6   20.63    1.25 
  -1  -3   6   23.60    1.43 
   1  -3  -6   22.54    1.35 
   2  -3   6    2.95    0.60 
  -2  -3  -6    2.68    0.63 
   2  -3   6    3.33    0.78 
  -2  -3  -6    2.54    0.60 
  -2  -3   6    2.64    0.60 
  -2  -3   6    3.38    0.66 
   2  -3  -6    2.85    0.77 
   2  -3  -6    2.95    0.71 
  -3  -3  -6   10.48    0.93 
   3  -3   6   13.68    1.40 
  -3  -3  -6   11.28    0.92 
  -3  -3   6   11.36    1.07 
   3  -3  -6   12.77    1.16 
   3  -3  -6    9.71    1.01 
  -4  -3  -6    0.37    0.44 
  -4  -3  -6    0.15    0.60 
   4  -3   6   -0.02    0.62 
   4  -3  -6    0.11    0.66 
  -4  -3   6    0.33    0.59 
  -5  -3  -6    7.99    0.86 
  -5  -3  -6    7.63    0.95 
   5  -3   6    9.82    1.17 
   5  -3  -6    8.12    1.05 
  -5  -3   6    8.21    0.87 
   6  -3   6    4.30    0.98 
  -6  -3  -6    3.36    0.75 
   6  -3  -6    2.74    0.87 
  -6  -3   6    4.31    0.86 
  -7  -3  -6   13.19    1.19 
   7  -3   6   16.34    1.67 
  -7  -3   6   14.78    1.34 
   7  -3  -6   12.92    1.32 
   8  -3   6    0.48    0.92 
  -8  -3  -6    0.73    0.68 
   8  -3  -6   -0.24    0.80 
  -8  -3   6   -0.13    0.62 
  -9  -3  -6    9.98    1.17 
   9  -3   6   11.83    1.49 
   9  -3  -6   10.11    1.41 
  -9  -3   6    9.02    1.08 
 -10  -3  -6    0.55    0.77 
  10  -3   6    1.25    1.02 
 -10  -3   6    0.48    0.78 
  10  -3  -6   -0.47    0.83 
 -11  -3  -6    8.65    1.05 
  11  -3   6   10.61    1.61 
 -11   3   6    9.31    1.67 
 -11  -3   6   10.01    1.35 
  11  -3  -6    8.16    1.43 
 -12   3   6   -0.01    0.99 
 -12  -3  -6    0.66    0.81 
  12  -3   6    0.33    1.11 
  12  -3  -6    0.59    1.14 
 -12  -3   6   -0.42    0.66 
  13  -3   6   10.20    1.70 
 -13  -3  -6    9.54    1.29 
 -13  -3   6    9.13    1.32 
  13  -3  -6    8.42    1.56 
  14  -3   6    0.52    1.19 
 -14  -3  -6    0.98    1.02 
  14  -3  -6    1.30    1.37 
 -14  -3   6    1.31    0.89 
   0  -4  -6   15.93    1.31 
   0  -4  -6   17.06    1.38 
   0  -4   6   15.86    1.25 
   0  -4   6   17.44    1.32 
   1  -4   6    0.78    0.72 
   1  -4   6    1.34    0.81 
  -1  -4  -6    1.16    0.78 
  -1  -4  -6    0.73    0.84 
   1  -4  -6    1.12    0.87 
   1  -4  -6    0.91    0.78 
  -1  -4   6    1.15    0.75 
  -1  -4   6    0.71    0.71 
  -2  -4  -6    1.47    0.80 
  -2  -4  -6    0.51    0.80 
   2  -4   6    1.91    0.99 
   2  -4   6    1.97    0.89 
  -2  -4   6    0.94    0.77 
   2  -4  -6    0.63    0.81 
   2  -4  -6    0.53    0.80 
   3  -4   6    0.72    0.86 
  -3  -4  -6   -0.45    0.72 
   3  -4  -6    0.10    0.78 
  -3  -4   6    0.39    0.80 
  -4  -4  -6    9.69    1.14 
   4  -4   6   12.93    1.53 
   4  -4  -6   11.25    1.37 
  -4  -4   6   12.15    1.37 
  -5  -4  -6    0.59    0.81 
   5  -4   6    0.54    0.87 
  -5  -4   6    1.12    0.84 
   5  -4  -6    1.06    0.96 
   6  -4   6    1.67    1.14 
  -6  -4  -6    0.18    0.81 
  -6  -4   6    1.42    0.96 
   6  -4  -6    0.08    0.93 
   7  -4   6    2.24    1.04 
  -7  -4  -6    1.60    0.84 
   7  -4  -6    2.22    1.11 
  -7  -4   6    0.89    0.84 
   8  -4   6    7.18    1.32 
  -8  -4  -6    4.97    0.96 
   8  -4  -6    5.28    1.23 
  -8  -4   6    6.04    1.01 
   9  -4   6   -0.04    1.14 
  -9  -4  -6   -0.38    0.84 
  -9  -4   6   -0.06    0.89 
   9  -4  -6   -0.31    0.93 
 -10  -4  -6    0.31    0.89 
  10  -4   6    0.63    1.07 
  10  -4  -6    0.85    1.19 
 -10  -4   6    0.24    0.95 
 -11  -4  -6    1.65    0.99 
  11  -4   6    1.76    1.37 
  11  -4  -6    2.30    1.37 
 -11  -4   6    1.17    0.99 
   0  -5  -6    1.12    0.95 
   0  -5   6   -0.34    0.84 
   0  -5  -6   -0.01    0.99 
   1  -5   6    3.25    1.04 
   1  -5   6    2.82    1.04 
  -1  -5  -6    2.34    1.23 
  -1  -5   6    3.28    1.11 
   1  -5  -6    3.51    1.29 
   1  -5  -6    3.09    1.05 
  -2  -5  -6    0.36    1.19 
   2  -5   6   -0.63    0.92 
  -2  -5   6   -0.44    0.89 
   2  -5  -6    0.23    1.01 
   2  -5  -6   -0.17    0.93 
  -3  -5  -6    0.39    1.20 
   3  -5  -6    0.82    1.04 
  -3  -5   6    0.79    0.98 
  -4  -5  -6    0.97    1.13 
   4  -5   6    0.74    1.08 
   4  -5  -6   -0.17    0.92 
  -4  -5   6    0.55    0.90 
   5  -5   6    3.60    1.35 
  -5  -5  -6    4.92    1.37 
  -5  -5   6    5.08    1.29 
   5  -5  -6    5.81    1.55 
   6  -5   6   -0.27    1.19 
  -6  -5  -6    0.05    1.11 
   6  -5  -6    0.28    1.20 
  -6  -5   6    0.36    1.08 
   0   0   7    0.63    0.21 
   1   0   7   -0.07    0.14 
  -1   0   7   -0.06    0.14 
  -1   0  -7   -0.12    0.09 
  -2   0  -7  322.83   15.80 
   2   0  -7  341.74   15.84 
  -2   0   7  336.53   15.86 
  -3   0   7    0.15    0.18 
  -3   0  -7    0.17    0.17 
   3   0  -7   -0.04    0.21 
   4   0  -7   54.14    2.63 
  -4   0  -7   53.27    2.61 
  -4   0   7   55.82    2.67 
  -4   0  -7   52.68    2.67 
   5   0  -7    0.12    0.27 
  -5   0  -7   -0.43    0.27 
  -5   0  -7    0.12    0.24 
  -5   0   7    0.06    0.24 
  -6   0  -7  335.42   16.47 
   6   0  -7  350.30   16.49 
  -6   0  -7  347.34   16.55 
  -6   0   7  351.63   16.55 
  -7   0  -7   -0.18    0.36 
  -7   0   7   -0.19    0.27 
  -7   0  -7    0.38    0.30 
   7   0  -7    0.25    0.35 
  -8   0  -7   22.20    1.32 
  -8   0  -7   18.80    1.11 
  -8   0   7   21.34    1.23 
   8   0  -7   21.45    1.19 
  -9   0   7   -0.48    0.32 
  -9   0  -7    0.37    0.48 
   9   0  -7    0.59    0.45 
  -9   0  -7    0.01    0.39 
 -10   0  -7   92.77    4.94 
 -10   0   7   92.17    4.88 
 -10   0  -7  101.57    4.86 
  10   0  -7   93.95    4.83 
 -11   0   7   -0.25    0.45 
 -11   0  -7   -0.10    0.47 
 -11   0  -7   -0.29    0.53 
  11   0  -7   -0.06    0.56 
 -12   0  -7    3.13    0.87 
 -12   0   7    2.31    0.66 
 -12   0  -7    2.31    0.63 
 -13   0  -7    0.44    0.62 
 -13   0  -7    0.80    0.83 
 -13   0   7   -0.28    0.59 
 -14   0  -7   56.44    3.39 
 -14   0  -7   55.49    3.09 
 -14   0   7   56.03    3.29 
 -15   0   7    0.13    0.72 
 -15   0  -7   -0.15    0.66 
 -15   0  -7    0.08    0.81 
 -16   0   7    2.87    0.92 
 -16   0  -7    3.05    1.10 
 -16   0  -7    3.74    1.01 
 -17   0   7   -0.12    0.86 
 -17   0  -7    0.73    1.04 
 -17   0   7   -0.17    0.93 
 -17   0  -7    0.28    0.89 
   0  -1   7   -0.03    0.14 
   0  -1  -7   -0.16    0.21 
   0  -1  -7   -0.40    0.23 
   0   1   7   -0.09    0.17 
  -1   1   7  138.91    6.44 
  -1  -1  -7  133.73    6.44 
  -1  -1  -7  138.59    6.48 
   1  -1   7  140.10    6.39 
  -1  -1   7  141.79    6.42 
   1  -1  -7  138.61    6.47 
  -1  -1   7  140.61    6.39 
   1  -1  -7  136.95    6.48 
   1   1   7  139.92    6.44 
  -2   1   7    1.81    0.27 
  -2  -1  -7    2.09    0.35 
  -2  -1  -7    2.30    0.32 
   2   1   7    1.79    0.24 
  -2  -1   7    1.76    0.24 
  -2  -1   7    2.14    0.24 
   2  -1  -7    2.33    0.41 
  -3  -1  -7   54.07    2.52 
  -3  -1  -7   54.56    2.57 
  -3   1   7   53.20    2.58 
  -3  -1  -7   53.51    2.58 
  -3  -1   7   54.83    2.52 
  -3  -1   7   52.36    2.55 
   3  -1  -7   54.25    2.63 
  -4  -1  -7   24.84    1.40 
  -4   1   7   22.96    1.37 
  -4  -1  -7   22.35    1.35 
   4  -1   7   21.88    1.38 
  -4  -1  -7   23.89    1.29 
   4  -1  -7   22.92    1.43 
  -4  -1   7   22.10    1.32 
  -4  -1   7   24.38    1.32 
  -5   1   7   26.35    1.49 
  -5  -1  -7   28.55    1.41 
   5   1  -7   28.04    1.37 
  -5  -1  -7   28.50    1.52 
   5  -1   7   31.84    1.59 
  -5  -1  -7   29.48    1.55 
  -5   1  -7   27.66    1.50 
   5  -1  -7   28.72    1.56 
  -5  -1   7   28.93    1.46 
  -5  -1   7   27.55    1.49 
   6  -1   7    2.37    0.51 
  -6   1   7    2.08    0.45 
  -6  -1  -7    1.84    0.41 
  -6  -1  -7    2.06    0.47 
  -6   1  -7    2.02    0.44 
   6  -1  -7    2.30    0.57 
  -6  -1   7    2.25    0.39 
  -6  -1   7    2.02    0.42 
   7  -1   7  131.61    6.80 
  -7  -1  -7  134.79    6.80 
  -7  -1  -7  132.94    6.77 
  -7   1   7  132.18    6.80 
  -7   1  -7  136.16    6.80 
  -7  -1   7  122.87    6.75 
   7  -1  -7  130.82    6.81 
  -7  -1   7  129.28    6.71 
  -8  -1  -7    0.22    0.44 
   8  -1   7    0.16    0.45 
  -8   1   7   -0.46    0.36 
  -8  -1  -7    0.02    0.39 
   8  -1  -7    0.11    0.50 
  -8   1  -7    0.17    0.41 
  -8  -1   7   -0.28    0.30 
  -8  -1   7    0.20    0.44 
  -9  -1  -7   12.21    1.10 
  -9   1   7   14.50    1.17 
  -9  -1  -7   11.01    1.08 
  -9   1  -7   10.23    1.07 
  -9  -1   7   15.93    1.23 
  -9  -1   7   14.64    1.01 
   9  -1  -7   12.25    1.28 
 -10  -1  -7    8.75    0.99 
 -10  -1  -7    7.34    0.98 
 -10   1   7    7.66    0.98 
 -10  -1   7    7.51    0.87 
 -10  -1   7    8.25    0.99 
  10  -1  -7    7.68    1.10 
 -10   1  -7    7.00    0.96 
 -11   1   7   18.90    1.53 
 -11  -1  -7   15.41    1.43 
 -11  -1  -7   16.15    1.31 
 -11  -1   7   15.99    1.31 
 -11  -1   7   19.00    1.46 
 -11   1  -7   16.18    1.58 
  11  -1  -7   16.18    1.58 
 -12   1   7    2.13    0.74 
 -12  -1  -7    2.15    0.65 
 -12  -1  -7    1.24    0.71 
  12  -1  -7    1.73    0.81 
 -12   1  -7    1.76    0.78 
 -12  -1   7    2.63    0.75 
 -12  -1   7    2.38    0.69 
 -13  -1  -7   15.97    1.59 
 -13   1   7   17.01    1.71 
 -13  -1  -7   16.22    1.49 
 -13  -1   7   16.23    1.55 
 -13   1  -7   16.58    1.70 
 -13  -1   7   17.08    1.50 
  13  -1  -7   15.41    1.76 
 -14  -1  -7    0.49    0.75 
 -14   1   7    0.08    0.71 
 -14  -1  -7    0.55    0.72 
 -14  -1   7   -0.06    0.56 
 -14   1  -7    0.62    0.86 
 -14  -1   7   -0.19    0.57 
 -15  -1  -7    5.15    1.07 
 -15  -1  -7    6.17    1.08 
 -15   1   7    4.68    1.01 
 -15   1  -7    6.12    1.32 
 -15  -1   7    5.04    0.99 
 -15  -1   7    5.04    1.04 
 -16   1   7   -0.31    0.83 
 -16  -1  -7    0.63    0.89 
 -16  -1  -7    0.10    0.89 
 -16  -1   7   -0.36    0.63 
 -16  -1   7    0.02    0.75 
 -16   1  -7    0.89    1.04 
 -17   1   7    3.10    1.26 
 -17  -1  -7    2.93    1.05 
 -17  -1  -7    2.45    1.10 
 -17   1  -7    2.00    1.13 
 -17  -1   7    3.22    1.11 
 -17   1  -7    2.70    1.11 
 -17  -1   7    1.52    0.87 
  -1  -2  -7   25.24    1.37 
  -1  -2  -7   26.66    1.55 
  -1   2   7   28.18    1.47 
  -1  -2  -7   25.93    1.64 
   1  -2   7   25.26    1.53 
   1  -2   7   25.62    1.50 
   1  -2  -7   27.36    1.61 
  -1  -2   7   25.62    1.52 
   1  -2  -7   26.23    1.61 
   1   2   7   25.90    1.44 
  -2   2   7  107.21    4.50 
   2  -2   7  104.32    4.55 
   2  -2   7  102.07    4.58 
  -2  -2  -7  107.21    4.53 
  -2  -2  -7  103.94    4.64 
  -2  -2  -7  107.27    4.43 
   2  -2  -7  107.06    4.62 
  -2  -2   7  107.14    4.58 
   2   2   7  102.95    4.49 
   2  -2  -7  104.35    4.62 
  -3  -2  -7   22.37    1.25 
  -3  -2  -7   22.71    1.31 
  -3  -2  -7   20.97    1.47 
  -3   2   7   21.18    1.29 
   3  -2  -7   21.79    1.44 
  -3  -2   7   22.39    1.41 
  -4  -2  -7   24.49    1.49 
  -4  -2  -7   23.93    1.68 
  -4  -2  -7   24.78    1.49 
  -4   2   7   26.56    1.55 
   4  -2  -7   24.70    1.68 
  -4  -2   7   25.34    1.62 
  -5   2   7    2.55    0.36 
  -5  -2  -7    3.28    0.38 
  -5  -2  -7    2.95    0.35 
   5  -2   7    3.29    0.62 
  -5  -2  -7    3.11    0.57 
   5  -2  -7    3.45    0.69 
  -5  -2   7    2.93    0.24 
  -5  -2   7    3.08    0.44 
  -5   2  -7    2.95    0.35 
   6  -2   7  138.21    6.77 
  -6  -2  -7  134.77    6.39 
  -6  -2  -7  137.16    6.48 
  -6   2   7  142.03    6.57 
  -6  -2  -7  132.84    6.59 
  -6  -2   7  140.65    6.63 
  -6   2  -7  138.66    6.51 
  -6  -2   7  134.15    6.39 
   6  -2  -7  139.15    6.69 
  -7  -2  -7   11.34    0.99 
  -7  -2  -7   11.86    0.90 
  -7   2   7   12.61    1.05 
   7  -2   7   15.59    1.25 
  -7  -2   7   11.53    0.99 
  -7  -2   7   11.13    0.74 
  -7   2  -7   11.87    0.92 
   7  -2  -7   12.99    1.31 
  -8  -2  -7   10.06    0.81 
  -8  -2  -7    9.27    0.93 
  -8  -2   7    9.90    0.72 
  -8   2  -7   10.61    0.90 
  -8  -2   7   11.85    1.07 
   8  -2  -7   10.52    1.14 
  -9  -2  -7    2.05    0.53 
   9  -2   7    1.78    0.80 
  -9  -2  -7    1.54    0.62 
  -9   2   7    1.73    0.62 
   9  -2  -7    2.42    0.93 
  -9   2  -7    1.56    0.56 
  -9  -2   7    1.56    0.41 
  -9  -2   7    1.82    0.68 
 -10   2   7   13.12    1.32 
 -10  -2  -7   10.13    1.11 
 -10  -2  -7   11.54    1.11 
  10  -2   7   13.31    1.59 
 -10  -2   7   12.55    1.08 
 -10  -2   7   12.71    1.34 
 -10   2  -7   13.37    1.37 
  10  -2  -7   11.67    1.52 
 -11  -2  -7    0.49    0.50 
  11  -2   7    0.63    0.84 
 -11   2   7    0.34    0.65 
 -11  -2  -7   -0.36    0.59 
 -11   2  -7    0.24    0.62 
 -11  -2   7    0.18    0.62 
  11  -2  -7    0.48    0.87 
 -11  -2   7    0.40    0.39 
 -12  -2  -7    1.39    0.74 
 -12   2   7    4.69    1.05 
 -12  -2  -7    0.97    0.57 
 -12  -2   7    1.40    0.80 
 -12  -2   7    1.32    0.56 
 -12   2  -7    1.21    0.75 
  12  -2  -7    0.97    1.01 
 -13  -2  -7    0.65    0.68 
 -13  -2  -7    0.78    0.66 
 -13   2   7    0.80    0.84 
  13  -2   7    0.70    0.99 
 -13   2  -7    0.81    0.84 
 -13  -2   7    0.65    0.59 
  13  -2  -7    0.26    0.93 
 -13  -2   7    0.88    0.81 
 -14   2   7   19.22    2.03 
 -14  -2  -7   17.31    1.67 
 -14  -2  -7   15.13    1.58 
 -14  -2   7   17.94    1.55 
  14  -2  -7   16.49    1.92 
 -14   2  -7   16.67    1.83 
 -14  -2   7   16.43    1.65 
 -15  -2  -7    0.13    0.69 
 -15  -2  -7    0.73    0.80 
 -15   2   7    0.77    0.90 
 -15   2  -7    0.30    0.95 
 -15  -2   7    0.35    0.62 
 -15  -2   7    0.04    0.69 
  15  -2  -7    0.52    1.08 
 -16   2   7    1.87    1.20 
 -16  -2  -7   -0.04    0.69 
 -16  -2  -7    0.49    0.86 
 -16  -2   7    1.01    0.84 
 -16  -2   7    0.13    0.71 
 -16   2  -7    0.31    1.17 
   0  -3   7   -0.10    0.53 
   0  -3  -7    0.08    0.54 
   0  -3  -7   -0.50    0.51 
   0  -3   7    0.22    0.47 
   1  -3   7   15.37    1.29 
   1  -3   7   14.39    1.13 
  -1  -3  -7   12.85    1.10 
  -1  -3  -7   13.79    1.13 
   1  -3  -7   12.93    1.05 
  -1  -3   7   14.76    1.11 
   1  -3  -7   14.49    1.25 
  -1  -3   7   15.83    1.17 
   2  -3   7    1.96    0.56 
  -2  -3  -7    1.59    0.54 
  -2  -3  -7    1.66    0.60 
   2  -3   7    2.26    0.74 
   2   3   7    1.57    0.44 
   2  -3  -7    1.83    0.69 
  -2  -3   7    1.89    0.56 
   2  -3  -7    1.86    0.63 
  -3  -3  -7    3.94    0.72 
  -3  -3  -7    4.40    0.62 
   3  -3   7    6.13    0.95 
   3  -3  -7    5.46    0.80 
   3  -3  -7    4.46    0.81 
  -3  -3   7    4.96    0.75 
  -4  -3  -7    0.27    0.56 
   4  -3   7    0.16    0.62 
  -4  -3  -7    0.42    0.45 
   4  -3  -7    0.05    0.65 
  -4  -3   7    0.44    0.50 
  -5  -3  -7   11.21    1.05 
  -5  -3  -7   13.51    1.16 
   5  -3   7   12.31    1.23 
   5  -3  -7   13.99    1.34 
  -5  -3   7   13.14    1.19 
   6  -3   7    1.35    0.83 
  -6  -3  -7    0.86    0.72 
  -6  -3   7    0.21    0.51 
   6  -3  -7   -0.34    0.68 
   7  -3   7   12.65    1.38 
  -7   3   7   11.58    1.23 
  -7  -3  -7   10.12    1.05 
   7  -3  -7    9.57    1.28 
  -7  -3   7   12.17    1.10 
   8  -3   7    1.13    0.86 
  -8  -3  -7    1.27    0.72 
  -8   3   7    1.10    0.51 
  -8  -3   7    1.17    0.60 
   8  -3  -7    0.97    0.84 
  -9   3   7    9.35    1.11 
  -9  -3  -7    8.10    1.01 
   9  -3   7   10.39    1.46 
   9  -3  -7    9.48    1.40 
  -9  -3   7    8.11    1.16 
 -10  -3  -7    0.55    0.74 
  10  -3   7    0.48    0.90 
 -10   3   7    0.90    0.69 
 -10  -3   7    0.93    0.81 
  10  -3  -7    1.21    1.13 
  11  -3   7    5.94    1.52 
 -11  -3  -7    4.33    0.89 
 -11   3   7    4.60    0.93 
  11  -3  -7    3.61    1.29 
 -11  -3   7    4.58    0.95 
 -12  -3  -7    0.43    0.86 
  12  -3   7    0.63    1.23 
 -12   3   7    0.55    0.80 
  12  -3  -7    1.77    1.23 
 -12  -3   7    0.39    0.77 
 -13  -3  -7    5.10    1.19 
  13  -3   7    8.26    1.82 
 -13   3   7    5.40    1.32 
  13  -3  -7    6.68    1.58 
 -13  -3   7    5.28    1.11 
 -14  -3  -7    1.35    0.92 
  14  -3   7    0.61    1.40 
 -14  -3   7    0.36    0.86 
  14  -3  -7    0.79    1.40 
   0  -4  -7    0.44    0.75 
   0  -4   7    2.47    0.99 
   0  -4   7    1.33    0.81 
   0  -4  -7    0.49    0.81 
  -1  -4  -7    0.86    0.75 
   1  -4   7    1.13    0.75 
   1  -4   7    0.24    0.75 
  -1  -4  -7   -0.04    0.90 
  -1  -4   7   -0.49    0.62 
   1  -4  -7    0.36    0.78 
   1  -4  -7    0.18    0.74 
  -2  -4  -7   11.21    1.29 
  -2  -4  -7   13.22    1.28 
   2  -4   7   13.17    1.43 
   2  -4   7   11.31    1.23 
   2  -4  -7   11.21    1.29 
  -2  -4   7   11.89    1.25 
   2  -4  -7   13.27    1.44 
   3  -4   7    0.64    0.84 
  -3  -4  -7    0.20    0.77 
  -3  -4   7   -0.61    0.69 
   3  -4  -7   -0.09    0.78 
  -4  -4  -7   -0.25    0.84 
   4  -4   7    2.69    1.10 
   4  -4  -7    0.88    0.93 
  -4  -4   7    1.48    0.90 
   5  -4   7    7.15    1.19 
  -5  -4  -7    6.48    1.14 
   5  -4  -7    6.05    1.19 
  -5  -4   7    6.10    0.95 
  -6  -4  -7    9.08    1.07 
   6  -4   7   11.08    1.34 
   6  -4  -7   10.38    1.38 
  -6  -4   7   10.78    1.22 
   7  -4   7    1.04    1.05 
  -7  -4  -7    0.89    0.87 
   7  -4  -7    0.95    1.07 
  -7  -4   7    1.02    0.86 
  -8  -4  -7    0.21    0.80 
   8  -4   7    0.78    1.01 
   8  -4  -7    0.64    1.13 
  -8  -4   7    0.65    0.78 
  -9  -4  -7    2.47    0.99 
   9  -4   7    3.08    1.38 
   9  -4  -7    2.47    1.31 
  -9  -4   7    1.78    0.90 
 -10  -4  -7    3.16    1.01 
  10  -4   7    2.60    1.32 
  10  -4  -7    3.95    1.46 
 -10  -4   7    3.41    1.04 
  11  -4   7    0.99    1.26 
 -11  -4  -7    0.26    0.95 
 -11  -4   7    0.36    1.01 
  11  -4  -7    0.62    1.19 
   0  -5  -7    0.63    1.22 
   0  -5  -7    0.59    1.01 
   0  -5   7    0.06    0.95 
   1  -5   7    4.18    1.10 
   1  -5   7    4.25    1.19 
  -1  -5  -7    3.05    1.08 
   1  -5  -7    4.81    1.10 
   1  -5  -7    3.87    1.20 
  -1  -5   7    3.20    0.99 
   2  -5   7    0.42    0.99 
  -2  -5  -7    0.73    1.08 
   2  -5  -7    1.23    1.04 
  -2  -5   7    0.67    0.96 
   3  -5   7    0.37    0.99 
  -3  -5  -7    0.06    1.17 
  -3  -5   7    0.33    0.95 
   3  -5  -7    1.29    1.07 
   4  -5   7   -0.75    1.01 
  -4  -5  -7   -0.73    1.10 
  -4  -5   7    0.21    1.04 
   4  -5  -7    0.45    1.10 
  -5  -5  -7    3.29    1.16 
   5  -5   7    4.72    1.37 
   5  -5  -7    4.70    1.31 
  -5  -5   7    3.49    1.20 
   6  -5   7    1.05    1.25 
  -6  -5  -7    1.33    1.10 
   6  -5  -7    0.66    1.07 
  -6  -5   7    1.00    1.02 
   0   0   8   78.54    3.44 
   1   0   8   -0.01    0.15 
  -1   0  -8    0.09    0.09 
  -1   0   8   -0.06    0.14 
  -2   0   8    3.05    0.33 
  -2   0  -8    2.65    0.21 
   2   0  -8    3.05    0.35 
   3   0  -8   -0.09    0.21 
  -3   0   8    0.02    0.18 
  -3   0  -8   -0.04    0.15 
  -4   0   8  102.30    4.98 
  -4   0  -8   96.55    4.91 
   4   0  -8  102.83    4.95 
   5   0  -8   -0.17    0.26 
  -5   0  -8    0.00    0.21 
  -5   0   8   -0.06    0.24 
  -5   0  -8   -0.52    0.26 
  -6   0  -8    1.67    0.35 
  -6   0   8    1.56    0.36 
   6   0  -8    1.48    0.39 
  -6   0  -8    1.12    0.39 
   7   0  -8   -0.13    0.33 
  -7   0  -8   -0.29    0.36 
  -7   0   8   -0.19    0.30 
  -7   0  -8   -0.13    0.30 
   8   0  -8  226.84   10.70 
  -8   0   8  217.10   10.74 
  -8   0  -8  228.22   10.82 
  -8   0  -8  206.04   10.67 
   9   0  -8    0.22    0.45 
  -9   0   8   -0.23    0.36 
  -9   0  -8   -0.05    0.38 
  -9   0  -8    0.07    0.48 
  10   0  -8    0.41    0.56 
 -10   0  -8    0.53    0.57 
 -10   0   8    0.21    0.41 
 -10   0  -8    0.68    0.50 
 -11   0  -8   -0.36    0.47 
 -11   0   8   -0.12    0.45 
  11   0  -8    0.13    0.60 
 -11   0  -8   -0.51    0.54 
 -12   0  -8   52.67    3.45 
 -12   0   8   52.05    3.33 
 -12   0  -8   55.56    3.27 
 -13   0   8   -0.09    0.60 
 -13   0  -8   -0.11    0.56 
 -13   0  -8   -0.14    0.71 
 -14   0  -8    1.65    0.80 
 -14   0   8    2.17    0.81 
 -14   0  -8    2.00    0.96 
 -15   0   8   -0.29    0.68 
 -15   0  -8   -0.21    0.78 
 -15   0  -8   -0.34    0.71 
 -16   0   8    7.56    1.41 
 -16   0  -8    7.16    1.44 
 -16   0  -8    7.26    1.32 
 -17   0   8   -0.02    0.84 
 -17   0  -8   -0.36    0.80 
 -17   0  -8   -0.52    0.92 
 -17   0   8    0.11    0.81 
   0  -1  -8    0.82    0.32 
   0   1   8    0.75    0.27 
   0  -1  -8    0.84    0.29 
   0  -1   8    0.91    0.20 
   1  -1   8  189.01    8.24 
  -1  -1  -8  187.25    8.31 
  -1   1   8  177.60    8.31 
  -1  -1  -8  188.26    8.33 
   1  -1  -8  189.75    8.34 
  -1  -1   8  180.58    8.27 
   1   1   8  182.41    8.31 
  -1  -1   8  175.36    8.27 
   1  -1  -8  187.43    8.33 
  -2   1   8   15.74    0.87 
  -2  -1  -8   15.99    0.90 
  -2  -1  -8   16.09    0.86 
  -2  -1   8   16.50    0.83 
   2   1   8   15.79    0.86 
   2  -1  -8   16.12    0.93 
  -2  -1   8   15.99    0.84 
  -3  -1  -8   35.83    1.62 
  -3   1   8   33.27    1.61 
  -3  -1  -8   34.11    1.56 
  -3  -1  -8   34.52    1.64 
  -3  -1   8   34.11    1.56 
  -3  -1   8   33.69    1.59 
   3  -1  -8   34.46    1.67 
  -4  -1  -8   72.65    3.41 
  -4  -1  -8   73.53    3.50 
  -4  -1  -8   72.45    3.48 
  -4   1   8   68.01    3.47 
   4  -1  -8   74.39    3.54 
  -4  -1   8   72.67    3.44 
  -4  -1   8   67.77    3.44 
  -5  -1  -8   46.45    2.21 
  -5   1   8   43.30    2.18 
   5   1  -8   44.53    2.06 
  -5  -1  -8   44.72    2.19 
  -5  -1  -8   45.59    2.10 
  -5   1  -8   45.14    2.18 
  -5  -1   8   45.16    2.18 
   5  -1  -8   44.83    2.24 
  -5  -1   8   44.77    2.13 
   6   1  -8   14.55    0.72 
  -6  -1  -8   15.49    1.01 
  -6   1   8   14.64    0.99 
  -6  -1  -8   14.10    0.86 
   6  -1  -8   14.86    1.08 
  -6  -1   8   14.07    0.81 
  -6  -1   8   14.65    0.90 
  -6   1  -8   14.59    0.98 
   7   1  -8   87.18    4.49 
  -7  -1  -8   88.94    4.65 
  -7   1   8   84.78    4.67 
  -7  -1  -8   89.96    4.68 
   7  -1  -8   88.60    4.71 
  -7  -1   8   89.34    4.68 
  -7  -1   8   88.84    4.61 
  -7   1  -8   95.50    4.71 
  -8   1   8    9.48    0.84 
  -8  -1  -8    9.14    0.78 
  -8  -1  -8    8.99    0.84 
   8  -1  -8    9.25    0.93 
  -8  -1   8   10.25    0.92 
  -8  -1   8   10.87    0.87 
  -8   1  -8    8.55    0.81 
  -9  -1  -8   13.07    1.22 
  -9   1   8   13.06    1.22 
  -9  -1  -8   12.99    1.07 
  -9  -1   8   11.41    1.04 
   9  -1  -8   12.24    1.26 
  -9   1  -8   12.39    1.16 
  -9  -1   8   12.15    1.20 
 -10  -1  -8    2.33    0.66 
 -10   1   8    2.77    0.71 
 -10  -1  -8    2.42    0.65 
  10  -1  -8    2.44    0.80 
 -10  -1   8    3.14    0.69 
 -10   1  -8    2.52    0.69 
 -10  -1   8    2.15    0.53 
 -11  -1  -8   24.03    1.58 
 -11  -1  -8   24.55    1.73 
 -11   1   8   22.25    1.67 
 -11   1  -8   23.66    1.73 
 -11  -1   8   22.34    1.53 
 -11  -1   8   21.83    1.58 
  11  -1  -8   24.40    1.76 
 -12   1   8    0.75    0.69 
 -12  -1  -8   -0.40    0.60 
 -12  -1  -8    0.63    0.66 
 -12  -1   8    0.57    0.54 
 -12   1  -8   -0.44    0.66 
  12  -1  -8    0.42    0.77 
 -12  -1   8   -0.08    0.53 
 -13  -1  -8   21.65    1.76 
 -13  -1  -8   21.07    1.95 
 -13   1   8   23.10    1.83 
 -13   1  -8   21.50    2.06 
  13  -1  -8   18.56    1.94 
 -13  -1   8   20.95    1.67 
 -13  -1   8   22.46    1.70 
 -14  -1  -8    3.93    0.99 
 -14   1   8    3.77    0.99 
 -14  -1  -8    4.24    0.98 
 -14  -1   8    4.06    0.92 
 -14  -1   8    3.19    0.74 
 -14   1  -8    3.90    1.10 
 -15   1   8    3.37    0.99 
 -15  -1  -8    4.00    0.90 
 -15  -1  -8    4.29    1.14 
 -15  -1   8    3.54    0.90 
 -15   1  -8    3.28    1.19 
 -15  -1   8    3.13    0.84 
 -16  -1  -8    0.49    0.72 
 -16  -1  -8    0.21    0.81 
 -16   1   8    0.37    0.80 
 -16  -1   8   -0.03    0.68 
 -16  -1   8    0.50    0.84 
 -16   1  -8    0.23    0.95 
 -17  -1  -8    3.79    1.23 
 -17   1   8    3.84    1.19 
 -17  -1  -8    3.05    0.92 
 -17   1  -8    3.93    1.31 
 -17  -1   8    3.52    0.96 
 -17  -1   8    3.19    1.05 
 -17   1  -8    1.92    1.14 
   0  -2   8  297.52   12.74 
   0   2   8  295.08   12.71 
   0  -2  -8  292.11   12.84 
   0  -2  -8  289.78   12.63 
   0  -2  -8  297.06   12.80 
  -1  -2  -8   56.87    2.72 
  -1  -2  -8   59.51    2.88 
  -1  -2  -8   56.64    2.93 
   1  -2   8   59.96    2.84 
  -1   2   8   60.09    2.81 
   1  -2  -8   58.45    2.91 
   1   2   8   57.95    2.78 
   1  -2  -8   56.05    2.91 
  -1  -2   8   59.29    2.84 
  -2  -2  -8   27.85    1.56 
   2  -2   8   27.48    1.62 
  -2  -2  -8   26.71    1.80 
  -2  -2  -8   26.92    1.65 
  -2  -2   8   26.64    1.68 
   2  -2  -8   26.50    1.76 
   2   2   8   28.12    1.62 
  -3   2   8    4.20    0.45 
  -3  -2  -8    4.34    0.41 
  -3  -2  -8    4.07    0.66 
  -3  -2  -8    4.39    0.51 
  -3  -2   8    4.01    0.50 
   3  -2  -8    4.14    0.66 
  -4  -2  -8  102.10    4.92 
  -4   2   8  102.84    4.79 
  -4  -2  -8  104.07    4.74 
  -4  -2  -8  103.51    4.74 
   4  -2   8  104.33    4.91 
   4  -2  -8  102.24    4.92 
  -4  -2   8  109.29    4.89 
  -5  -2  -8    5.41    0.50 
   5  -2   8    5.74    0.81 
  -5  -2  -8    5.14    0.71 
  -5   2   8    4.80    0.54 
  -5  -2  -8    4.78    0.48 
  -5   2  -8    4.68    0.50 
  -5  -2   8    4.57    0.57 
  -5  -2   8    4.89    0.36 
   5  -2  -8    4.54    0.77 
  -6  -2  -8    0.56    0.33 
  -6  -2  -8    0.83    0.33 
  -6  -2  -8    0.23    0.48 
  -6  -2   8    1.01    0.48 
   6  -2  -8    0.71    0.66 
  -6  -2   8    0.59    0.24 
  -6   2  -8    0.40    0.35 
  -7   2   8    1.86    0.54 
   7  -2   8    2.22    0.80 
  -7  -2  -8    0.73    0.39 
  -7  -2  -8    0.79    0.53 
  -7  -2  -8    0.87    0.36 
  -7   2  -8    1.09    0.48 
  -7  -2   8    0.75    0.29 
  -7  -2   8    1.09    0.54 
   7  -2  -8    1.24    0.74 
   8  -2   8   83.08    4.13 
  -8  -2  -8   78.89    4.04 
  -8   2   8   86.05    4.02 
  -8  -2  -8   86.73    3.96 
   8  -2  -8   80.09    4.16 
  -8  -2   8   82.73    4.05 
  -8  -2   8   82.62    3.84 
  -8   2  -8   83.91    3.96 
   9  -2   8    2.69    0.86 
  -9  -2  -8    1.94    0.63 
  -9  -2  -8    2.18    0.53 
  -9   2   8    2.84    0.71 
   9  -2  -8    2.48    0.93 
  -9  -2   8    1.96    0.44 
  -9   2  -8    2.59    0.63 
  -9  -2   8    2.63    0.68 
 -10  -2  -8    0.27    0.50 
 -10  -2  -8   -0.24    0.62 
 -10   2   8    1.26    0.68 
  10  -2   8    2.52    1.02 
 -10  -2   8    0.26    0.36 
  10  -2  -8    0.29    0.87 
 -10   2  -8   -0.15    0.50 
 -10  -2   8    0.10    0.54 
 -11  -2  -8    0.46    0.56 
  11  -2   8   -0.12    0.92 
 -11  -2  -8    0.05    0.59 
 -11   2   8    0.11    0.62 
 -11  -2   8    0.14    0.41 
  11  -2  -8   -0.47    0.78 
 -11   2  -8   -0.52    0.59 
 -11  -2   8   -0.31    0.53 
 -12   2   8   31.69    2.03 
  12  -2   8   29.74    2.09 
 -12  -2  -8   31.72    1.91 
 -12  -2  -8   28.79    1.89 
 -12   2  -8   29.75    2.01 
 -12  -2   8   28.53    1.70 
  12  -2  -8   30.61    2.61 
 -12  -2   8   30.49    1.97 
 -13  -2  -8    0.90    0.86 
 -13  -2  -8    0.43    0.62 
 -13   2   8    1.06    0.84 
 -13   2  -8    0.75    0.84 
  13  -2  -8    1.34    1.17 
 -13  -2   8    0.23    0.65 
 -13  -2   8    0.75    0.59 
 -14  -2  -8    2.11    0.84 
 -14  -2  -8    1.63    0.78 
 -14   2   8    3.52    1.10 
 -14  -2   8    1.36    0.90 
 -14  -2   8    2.04    0.71 
 -14   2  -8    2.36    1.05 
  14  -2  -8    1.73    1.25 
 -15   2   8   -0.36    0.81 
 -15  -2  -8    0.50    0.81 
 -15  -2  -8    0.32    0.74 
 -15  -2   8    0.05    0.66 
 -15  -2   8   -0.02    0.71 
 -15   2  -8   -0.83    0.90 
  15  -2  -8    0.20    1.35 
 -16  -2  -8    1.94    1.07 
 -16   2   8    2.29    1.10 
 -16  -2  -8    1.55    0.96 
 -16  -2   8    1.76    0.96 
 -16   2  -8    1.13    1.08 
 -16  -2   8    2.08    1.02 
   0  -3   8    3.29    0.66 
   0   3   8    3.53    0.45 
   0  -3   8    3.05    0.54 
   0  -3  -8    3.64    0.72 
   0  -3  -8    3.61    0.71 
  -1  -3  -8   12.52    1.17 
  -1  -3  -8   12.19    1.19 
   1  -3   8   14.39    1.11 
   1  -3   8   16.13    1.26 
  -1  -3   8   14.47    1.08 
   1  -3  -8   11.70    1.17 
   1  -3  -8   10.98    1.07 
   1   3   8   12.88    0.80 
   2  -3   8    0.58    0.62 
  -2  -3  -8    0.08    0.48 
  -2  -3  -8    0.29    0.56 
   2  -3   8    0.38    0.50 
   2   3   8    0.79    0.29 
   2  -3  -8    0.65    0.66 
   2  -3  -8    0.73    0.62 
  -2  -3   8    0.36    0.45 
   3  -3   8    5.10    0.81 
  -3  -3  -8    2.84    0.56 
  -3  -3  -8    2.76    0.74 
  -3  -3   8    4.60    0.65 
   3  -3  -8    2.59    0.72 
  -4  -3  -8    2.82    0.75 
  -4   3   8    2.60    0.60 
  -4  -3  -8    2.41    0.57 
   4  -3   8    2.63    0.80 
   4  -3  -8    3.33    0.90 
  -4  -3   8    2.54    0.65 
  -5  -3  -8   19.07    1.55 
  -5  -3  -8   20.35    1.31 
   5  -3   8   22.87    1.64 
  -5   3   8   20.67    1.28 
   5  -3  -8   21.76    1.88 
  -5  -3   8   24.92    1.59 
  -6  -3  -8   -0.09    0.62 
   6  -3   8    0.09    0.72 
  -6   3   8   -0.01    0.41 
   6  -3  -8   -0.64    0.78 
  -6  -3   8   -0.08    0.56 
  -7  -3  -8    9.82    1.10 
  -7   3   8   12.59    1.07 
   7  -3   8   13.50    1.49 
  -7  -3   8   10.73    1.08 
   7  -3  -8    9.52    1.25 
  -8  -3  -8    0.23    0.65 
  -8   3   8    0.53    0.50 
   8  -3   8    0.72    0.86 
  -8  -3   8    0.39    0.65 
   8  -3  -8   -0.40    0.81 
  -9  -3  -8    6.99    0.99 
  -9   3   8    9.81    1.05 
   9  -3   8   10.95    1.49 
  -9  -3   8    8.36    1.11 
   9  -3  -8    8.19    1.44 
 -10  -3  -8    0.12    0.66 
  10  -3   8   -0.30    0.95 
 -10   3   8   -0.28    0.56 
 -10  -3   8   -0.38    0.71 
  10  -3  -8   -0.23    0.92 
  11  -3   8    2.69    1.17 
 -11   3   8    3.23    0.87 
 -11  -3  -8    1.67    0.75 
  11  -3  -8    1.24    1.11 
 -11  -3   8    1.76    0.90 
 -12  -3  -8   -0.37    0.74 
  12  -3   8   -0.24    1.10 
 -12   3   8    0.17    0.71 
 -12  -3   8   -0.09    0.81 
  12  -3  -8    0.59    1.17 
 -13   3   8    6.87    1.43 
  13  -3   8    7.72    2.04 
 -13  -3  -8    4.71    1.02 
 -13  -3   8    5.73    1.16 
  13  -3  -8    5.70    1.55 
 -14  -3  -8   -0.08    0.75 
 -14   3   8    0.19    0.96 
  14  -3  -8    0.97    1.26 
 -14  -3   8    0.65    1.01 
   0  -4   8   17.40    1.38 
   0  -4  -8   17.88    1.53 
   0  -4  -8   17.13    1.40 
  -1  -4  -8    1.21    0.72 
   1  -4   8    1.36    0.75 
   1  -4   8    1.89    0.86 
  -1  -4  -8    1.98    1.05 
  -1  -4   8    0.98    0.69 
   1  -4  -8    0.94    0.80 
   1  -4  -8    1.55    0.84 
   2  -4   8    1.16    0.93 
   2  -4   8    2.45    1.04 
  -2  -4  -8   -0.06    0.86 
  -2  -4  -8    0.32    0.74 
  -2  -4   8    0.27    0.75 
   2  -4  -8    0.59    0.87 
   2  -4  -8   -0.07    0.77 
  -3  -4  -8    2.40    0.86 
   3  -4   8    3.64    1.04 
  -3  -4   8    3.06    0.86 
   3  -4  -8    3.41    1.01 
   4  -4   8    3.61    0.90 
  -4  -4  -8    3.46    0.95 
   4  -4  -8    3.00    0.90 
  -4  -4   8    2.56    0.74 
   5  -4   8    2.16    1.05 
  -5  -4  -8    0.93    0.92 
  -5  -4   8    1.40    0.84 
   5  -4  -8    0.45    0.96 
  -6  -4  -8    0.51    0.87 
   6  -4   8    1.31    1.23 
   6  -4  -8    1.28    1.13 
  -6  -4   8    0.83    0.87 
  -7  -4  -8   -0.19    0.74 
   7  -4   8   -0.04    0.87 
  -7  -4   8    0.41    0.78 
   7  -4  -8    0.89    1.05 
   8  -4   8    2.73    1.02 
  -8  -4  -8    3.52    0.93 
   8  -4  -8    3.30    1.16 
  -8  -4   8    4.00    0.98 
   9  -4   8    0.73    1.11 
  -9  -4  -8   -0.45    0.86 
   9  -4  -8    1.15    1.10 
  -9  -4   8    0.21    0.92 
 -10  -4  -8    0.83    0.98 
  10  -4   8    0.51    1.11 
 -10  -4   8    0.44    0.92 
  10  -4  -8    1.00    1.22 
 -11  -4  -8    0.50    1.01 
  11  -4   8    0.87    1.32 
 -11  -4   8   -0.06    0.87 
  11  -4  -8    0.20    1.13 
   0  -5  -8    1.91    1.05 
   0  -5   8    0.89    0.96 
   0  -5  -8    1.20    1.05 
  -1  -5  -8    5.41    1.35 
   1  -5   8    3.97    1.16 
   1  -5  -8    4.87    1.11 
  -1  -5   8    4.18    1.11 
   1  -5  -8    5.23    1.34 
  -2  -5  -8    0.04    1.19 
   2  -5  -8    0.32    0.98 
  -2  -5   8    0.87    1.07 
  -3  -5  -8    2.48    1.20 
  -3  -5   8    1.43    0.99 
   3  -5  -8    1.42    1.02 
   4  -5   8    0.85    1.13 
  -4  -5  -8    1.41    1.32 
   4  -5  -8    1.06    1.19 
  -4  -5   8    0.04    0.96 
  -5  -5  -8    3.23    1.14 
   5  -5   8    4.26    1.32 
  -5  -5   8    4.56    1.26 
   5  -5  -8    3.76    1.25 
  -6  -5  -8   -0.57    0.92 
   6  -5   8    0.22    1.11 
   6  -5  -8    0.36    1.19 
  -6  -5   8   -0.42    0.93 
   0   0   9   -0.08    0.15 
  -1   0  -9   -0.02    0.11 
  -1   0   9    0.05    0.15 
   1   0   9    0.02    0.17 
  -2   0   9   19.65    1.07 
   2   0  -9   21.01    1.05 
  -3   0   9   -0.09    0.18 
  -3   0  -9    0.10    0.17 
   3   0  -9   -0.15    0.23 
  -4   0   9   42.45    2.30 
   4   0  -9   43.88    2.28 
  -4   0  -9   40.33    2.21 
  -5   0  -9   -0.15    0.29 
   5   0  -9   -0.06    0.30 
  -5   0   9    0.02    0.24 
  -5   0  -9    0.17    0.23 
  -6   0  -9   62.27    3.63 
  -6   0   9   62.23    3.60 
   6   0  -9   64.77    3.56 
  -6   0  -9   63.90    3.53 
  -7   0  -9    0.25    0.33 
  -7   0  -9   -0.05    0.41 
   7   0  -9    0.17    0.38 
  -7   0   9   -0.10    0.30 
  -8   0  -9    9.38    0.77 
  -8   0  -9    9.16    0.89 
   8   0  -9   10.39    0.90 
  -8   0   9    9.66    0.87 
   9   0  -9   -0.05    0.45 
  -9   0  -9    0.30    0.42 
  -9   0   9   -0.04    0.42 
  -9   0  -9    0.19    0.56 
  10   0  -9    0.96    0.50 
 -10   0   9    2.45    0.53 
 -10   0  -9    1.59    0.45 
 -10   0  -9    1.70    0.60 
 -11   0  -9   -0.08    0.41 
  11   0  -9   -0.24    0.60 
 -11   0   9   -0.29    0.47 
 -11   0  -9   -0.63    0.54 
 -12   0  -9    2.21    0.80 
 -12   0   9    3.18    0.72 
 -12   0  -9    2.31    0.60 
 -13   0  -9    0.16    0.62 
 -13   0   9   -0.13    0.59 
 -13   0  -9   -0.25    0.72 
 -14   0  -9   26.91    1.98 
 -14   0  -9   26.96    2.43 
 -14   0   9   25.38    2.06 
 -15   0   9   -0.36    0.63 
 -15   0  -9   -0.71    0.66 
 -15   0  -9   -0.55    0.83 
 -16   0  -9    0.83    0.78 
 -16   0   9    1.59    0.87 
 -16   0  -9    1.32    0.98 
 -17   0   9    0.06    0.86 
 -17   0  -9   -0.24    0.98 
 -17   0  -9   -0.02    0.81 
   0  -1  -9   -0.12    0.24 
   0   1   9   -0.14    0.18 
   0  -1   9   -0.01    0.11 
   0  -1  -9    0.02    0.27 
  -1  -1  -9  173.48    7.91 
  -1  -1  -9  172.65    7.91 
  -1   1   9  173.78    7.91 
   1   1   9  176.78    7.91 
  -1  -1   9  167.45    7.83 
   1  -1  -9  168.87    7.92 
  -1  -1   9  179.54    7.86 
   1  -1  -9  168.62    7.89 
  -2  -1  -9   54.80    2.63 
  -2  -1  -9   54.14    2.64 
  -2   1   9   52.31    2.64 
  -2  -1   9   52.50    2.58 
   2   1   9   54.14    2.64 
   2  -1  -9   55.59    2.69 
  -2  -1   9   53.45    2.60 
  -3   1   9   56.21    3.03 
  -3  -1  -9   62.74    3.05 
  -3  -1  -9   65.23    3.03 
  -3  -1   9   60.09    3.00 
  -3  -1   9   57.74    3.00 
   3  -1  -9   63.67    3.09 
  -4  -1  -9   25.59    1.53 
  -4  -1  -9   26.52    1.61 
  -4  -1  -9   26.95    1.59 
  -4   1   9   25.23    1.58 
  -4  -1   9   25.39    1.53 
   4  -1  -9   26.81    1.65 
  -4  -1   9   23.68    1.53 
  -5  -1  -9   68.96    3.48 
  -5  -1  -9   68.18    3.50 
  -5   1   9   67.16    3.51 
  -5  -1  -9   68.11    3.41 
   5   1  -9   68.20    3.38 
   5  -1  -9   68.95    3.54 
  -5  -1   9   66.96    3.45 
  -5  -1   9   66.97    3.48 
  -6  -1  -9   38.83    2.13 
  -6  -1  -9   37.81    2.13 
   6   1  -9   39.43    2.01 
  -6   1   9   38.89    2.16 
  -6  -1   9   41.39    2.19 
  -6  -1   9   39.45    2.09 
   6  -1  -9   40.23    2.22 
  -6   1  -9   40.23    2.16 
   7   1  -9  103.31    5.24 
  -7  -1  -9  104.63    5.37 
  -7  -1  -9  101.99    5.37 
  -7   1   9  103.23    5.40 
  -7  -1   9  110.23    5.45 
  -7   1  -9  108.58    5.42 
  -7  -1   9  102.88    5.33 
   7  -1  -9  102.24    5.43 
  -8  -1  -9   15.03    1.23 
   8   1  -9   13.83    0.98 
  -8  -1  -9   15.46    1.19 
  -8   1   9   14.39    1.20 
   8  -1  -9   14.25    1.25 
  -8   1  -9   15.24    1.23 
  -8  -1   9   13.73    1.10 
  -8  -1   9   14.35    1.22 
  -9  -1  -9   19.15    1.47 
  -9   1   9   18.92    1.44 
  -9  -1  -9   18.10    1.40 
  -9   1  -9   18.75    1.47 
  -9  -1   9   18.34    1.35 
  -9  -1   9   19.79    1.50 
   9  -1  -9   17.22    1.47 
 -10  -1  -9    1.87    0.62 
 -10  -1  -9    2.60    0.60 
 -10   1   9    2.34    0.63 
 -10  -1   9    3.36    0.65 
 -10  -1   9    2.33    0.62 
 -10   1  -9    2.60    0.74 
  10  -1  -9    3.07    0.87 
 -11   1   9   36.50    2.13 
 -11  -1  -9   31.12    2.07 
 -11  -1  -9   31.99    1.98 
 -11  -1   9   36.77    2.12 
 -11  -1   9   34.24    1.95 
  11  -1  -9   29.61    2.18 
 -11   1  -9   33.27    2.13 
 -12  -1  -9    0.77    0.72 
 -12   1   9    1.00    0.66 
 -12  -1  -9    0.58    0.62 
  12  -1  -9    0.33    0.74 
 -12  -1   9    0.91    0.56 
 -12  -1   9    0.69    0.66 
 -12   1  -9    0.78    0.72 
 -13  -1  -9   21.25    1.67 
 -13  -1  -9   18.10    1.70 
 -13   1   9   21.87    1.77 
 -13  -1   9   16.77    1.55 
  13  -1  -9   17.20    1.82 
 -13   1  -9   18.22    1.82 
 -13  -1   9   19.43    1.67 
 -14  -1  -9    0.43    0.62 
 -14   1   9    0.58    0.77 
 -14  -1  -9    0.34    0.78 
 -14  -1   9    0.36    0.62 
 -14  -1   9    0.24    0.69 
 -14   1  -9   -0.14    0.84 
 -15  -1  -9    7.05    1.17 
 -15  -1  -9    6.41    1.31 
 -15   1   9    8.43    1.37 
 -15  -1   9    6.54    1.11 
 -15   1  -9    6.43    1.41 
 -15  -1   9    7.05    1.17 
 -16  -1  -9   -0.20    0.83 
 -16  -1  -9    0.30    0.86 
 -16   1   9   -0.11    0.81 
 -16  -1   9    0.03    0.83 
 -16  -1   9   -0.14    0.72 
 -16   1  -9    0.10    0.99 
 -16   1  -9   -0.35    0.81 
 -17  -1  -9    2.90    1.11 
 -17  -1  -9    3.21    1.07 
 -17   1   9    2.41    1.02 
 -17  -1   9    2.37    1.04 
 -17  -1   9    2.12    0.93 
 -17   1  -9    1.52    1.11 
 -17   1  -9    2.04    1.07 
   0  -2  -9    0.34    0.42 
   0  -2  -9    0.80    0.44 
  -1  -2  -9    6.28    0.56 
  -1  -2  -9    6.65    0.77 
   1  -2   9    7.71    0.65 
  -1  -2  -9    8.16    0.87 
  -1   2   9    6.85    0.63 
   1   2   9    7.21    0.63 
   1  -2  -9    6.28    0.81 
   1  -2  -9    7.89    0.93 
  -1  -2   9    7.10    0.65 
  -2  -2  -9  251.52   10.76 
   2  -2   9  253.83   10.82 
  -2  -2  -9  250.67   10.91 
  -2   2   9  251.45   10.82 
  -2  -2  -9  257.01   10.83 
   2   2   9  249.16   10.80 
   2  -2  -9  256.72   10.94 
   2  -2  -9  247.24   10.92 
  -2  -2   9  255.54   10.86 
  -3   2   9   18.10    1.01 
  -3  -2  -9   17.41    1.22 
   3  -2   9   17.88    1.16 
  -3  -2  -9   16.33    0.93 
  -3  -2  -9   16.71    0.99 
  -3  -2   9   17.85    1.07 
   3  -2  -9   16.71    1.14 
  -4  -2  -9    3.11    0.48 
  -4  -2  -9    2.74    0.65 
  -4  -2  -9    3.53    0.48 
  -4  -2   9    3.16    0.53 
   4  -2  -9    3.60    0.75 
  -4  -2   9    3.33    0.30 
  -5  -2  -9    3.30    0.39 
  -5  -2  -9    3.20    0.39 
   5  -2   9    3.37    0.59 
  -5   2   9    3.47    0.42 
  -5  -2  -9    3.09    0.57 
  -5  -2   9    3.32    0.42 
  -5  -2   9    3.34    0.27 
   5  -2  -9    3.09    0.71 
  -6  -2  -9  103.72    4.56 
  -6  -2  -9   99.60    4.46 
  -6  -2  -9   97.93    4.67 
  -6   2   9   98.63    4.58 
   6  -2   9  101.97    4.74 
  -6   2  -9  102.43    4.58 
  -6  -2   9  104.98    4.68 
   6  -2  -9  100.58    4.74 
  -6  -2   9  100.44    4.46 
  -7  -2  -9   13.17    1.11 
  -7  -2  -9   13.31    0.81 
   7  -2   9   15.27    1.32 
  -7   2   9   14.26    1.08 
  -7  -2  -9   13.95    0.96 
  -7  -2   9   13.39    1.05 
  -7   2  -9   15.49    1.16 
  -7  -2   9   13.81    0.83 
   7  -2  -9   14.00    1.37 
  -8  -2  -9    4.49    0.66 
  -8  -2  -9    5.82    0.92 
  -8   2   9    7.22    0.87 
   8  -2  -9    5.21    1.04 
  -8  -2   9    4.53    0.57 
  -8  -2   9    6.56    0.93 
  -8   2  -9    5.15    0.75 
  -9  -2  -9    4.51    0.72 
  -9  -2  -9    4.83    0.60 
   9  -2   9    5.72    0.87 
  -9   2   9    4.80    0.65 
  -9  -2   9    4.56    0.68 
   9  -2  -9    4.87    0.90 
  -9   2  -9    4.65    0.59 
  -9  -2   9    4.82    0.47 
  10  -2   9   21.06    1.80 
 -10  -2  -9   18.64    1.49 
 -10   2   9   20.51    1.55 
 -10  -2  -9   19.80    1.29 
  10  -2  -9   17.97    1.70 
 -10  -2   9   20.59    1.58 
 -10  -2   9   17.54    1.11 
 -10   2  -9   19.27    1.46 
 -11   2   9    0.57    0.65 
 -11  -2  -9    0.61    0.53 
 -11  -2  -9    0.59    0.65 
 -11   2  -9    0.44    0.62 
 -11  -2   9    0.27    0.56 
 -11  -2   9    0.88    0.42 
  11  -2  -9    0.77    0.96 
 -12  -2  -9    2.02    0.66 
 -12   2   9    4.07    0.93 
 -12  -2  -9    2.29    0.84 
 -12  -2   9    2.15    0.86 
 -12  -2   9    2.33    0.60 
 -12   2  -9    2.63    0.92 
  12  -2  -9    2.20    1.11 
 -13   2   9    1.05    0.75 
 -13  -2  -9    1.12    0.63 
 -13  -2  -9    2.00    0.78 
 -13  -2   9    1.00    0.78 
 -13  -2   9    1.95    0.65 
 -13   2  -9    1.25    0.83 
  13  -2  -9    1.34    1.07 
 -14  -2  -9   13.06    1.44 
 -14  -2  -9   12.42    1.28 
 -14   2   9   14.50    1.50 
 -14  -2   9   13.48    1.22 
  14  -2  -9   11.84    1.73 
 -14  -2   9   12.35    1.31 
 -14   2  -9   14.83    1.73 
 -15  -2  -9    0.49    0.96 
 -15  -2  -9   -0.11    0.72 
 -15   2   9    0.10    0.83 
 -15   2  -9   -0.02    1.01 
 -15  -2   9   -0.08    0.66 
 -15  -2   9   -0.17    0.83 
 -16  -2  -9    0.57    0.86 
 -16   2   9    0.97    0.89 
 -16  -2  -9    0.53    0.99 
 -16   2  -9    1.14    1.07 
 -16  -2   9    0.23    0.90 
   0  -3  -9   -0.34    0.54 
   0   3   9    0.10    0.24 
   0  -3   9    0.02    0.42 
   0  -3  -9   -0.24    0.59 
  -1  -3  -9   14.24    1.17 
  -1   3   9   15.53    0.87 
  -1  -3  -9   15.80    1.22 
   1  -3   9   15.44    1.14 
   1   3   9   15.39    0.84 
  -1  -3   9   16.49    1.16 
   1  -3  -9   16.81    1.38 
  -2   3   9   15.16    1.02 
  -2  -3  -9   16.03    1.22 
   2  -3   9   17.58    1.43 
  -2  -3  -9   16.98    1.47 
   2  -3   9   16.43    1.32 
  -2  -3   9   15.72    1.20 
   2   3   9   14.03    0.96 
   2  -3  -9   17.80    1.55 
   2  -3  -9   19.33    1.62 
  -3  -3  -9    4.13    0.80 
  -3  -3  -9    4.86    0.74 
   3  -3   9    6.54    0.93 
  -3   3   9    5.79    0.60 
   3  -3  -9    4.52    0.95 
  -3  -3   9    5.29    0.74 
   4  -3   9    1.66    0.75 
  -4  -3  -9    1.13    0.54 
  -4   3   9    1.28    0.42 
  -4  -3  -9    1.15    0.78 
   4  -3  -9    0.86    0.78 
  -4  -3   9    1.00    0.56 
  -5  -3  -9   16.45    1.19 
  -5   3   9   15.59    1.05 
   5  -3   9   18.57    1.68 
  -5  -3  -9   16.35    1.43 
   5  -3  -9   15.95    1.43 
  -5  -3   9   17.40    1.43 
   6  -3   9    0.92    0.78 
  -6   3   9    0.51    0.39 
  -6  -3  -9    0.70    0.72 
  -6  -3   9    0.54    0.59 
   6  -3  -9    0.63    0.86 
   7  -3   9   20.23    1.86 
  -7  -3  -9   16.99    1.47 
  -7   3   9   17.85    1.14 
  -7  -3   9   18.41    1.43 
   7  -3  -9   16.58    1.58 
  -8  -3  -9    0.19    0.74 
  -8   3   9    0.18    0.44 
   8  -3   9   -0.11    0.81 
  -8  -3   9   -0.13    0.66 
   8  -3  -9   -0.55    0.86 
  -9   3   9    4.53    0.80 
  -9  -3  -9    2.62    0.84 
   9  -3   9    5.32    1.26 
   9  -3  -9    3.30    1.11 
  -9  -3   9    3.00    0.80 
  10  -3   9    0.02    1.04 
 -10  -3  -9   -0.24    0.74 
 -10   3   9    0.23    0.59 
 -10  -3   9    0.03    0.66 
  10  -3  -9   -0.39    1.05 
 -11  -3  -9    3.09    0.96 
 -11   3   9    3.95    0.90 
  11  -3   9    3.45    1.32 
  11  -3  -9    2.74    1.29 
 -11  -3   9    2.07    0.89 
 -12   3   9    0.04    0.74 
  12  -3   9    0.00    1.08 
 -12  -3  -9   -0.28    0.72 
  12  -3  -9   -0.52    1.14 
 -12  -3   9   -0.72    0.77 
 -13   3   9    5.48    1.17 
 -13  -3  -9    3.29    0.89 
 -13  -3   9    4.37    1.16 
  13  -3  -9    4.98    1.47 
 -14  -3  -9   -0.12    0.96 
 -14   3   9    0.34    0.86 
 -14  -3   9   -0.67    0.87 
  14  -3  -9    0.38    1.20 
   0  -4  -9    0.87    0.93 
   0  -4  -9    0.56    0.77 
   0  -4   9    0.74    0.74 
   1  -4   9    1.29    0.80 
  -1  -4  -9    1.00    0.80 
  -1  -4  -9    0.47    0.81 
   1  -4  -9    0.58    0.81 
   1  -4  -9    0.60    0.92 
  -1  -4   9    0.36    0.68 
   2  -4   9    6.27    0.96 
  -2  -4  -9    6.74    0.96 
  -2  -4  -9    5.88    1.08 
   2  -4   9    6.46    1.04 
  -2  -4   9    6.40    0.98 
   2  -4  -9    6.47    1.07 
   2  -4  -9    6.43    1.02 
  -3  -4  -9    2.78    0.93 
   3  -4   9    4.11    1.10 
   3  -4  -9    2.37    0.98 
  -3  -4   9    3.37    0.92 
  -4  -4  -9    2.02    1.07 
   4  -4   9    1.53    0.98 
  -4  -4   9    1.49    0.83 
   4  -4  -9    1.46    0.96 
  -5  -4  -9    0.25    0.93 
   5  -4   9    0.70    1.05 
  -5  -4   9    0.92    0.80 
   5  -4  -9    0.43    0.98 
  -6  -4  -9   14.53    1.44 
   6  -4   9   15.73    1.59 
  -6  -4   9   15.55    1.44 
   6  -4  -9   14.81    1.68 
   7  -4   9    0.34    1.10 
  -7  -4  -9    0.22    0.84 
  -7  -4   9    0.03    0.81 
   7  -4  -9   -0.21    0.92 
  -8  -4  -9    0.64    0.81 
   8  -4   9    1.16    1.25 
   8  -4  -9    1.50    1.19 
  -8  -4   9    0.96    0.86 
  -9  -4  -9    1.51    1.05 
   9  -4   9    1.51    1.41 
   9  -4  -9    1.21    1.19 
  -9  -4   9    1.09    0.98 
  10  -4   9    5.81    1.52 
 -10  -4  -9    6.86    1.26 
 -10  -4   9    6.29    1.11 
  10  -4  -9    6.33    1.41 
 -11  -4  -9    0.71    1.05 
  11  -4   9    1.14    1.46 
  11  -4  -9    0.05    1.17 
 -11  -4   9   -0.27    0.87 
   0  -5  -9    0.17    0.89 
   0  -5  -9    0.88    1.23 
  -1  -5  -9    3.00    1.17 
   1  -5  -9    3.29    1.01 
  -1  -5   9    3.14    1.16 
   1  -5  -9    3.13    1.20 
  -2  -5  -9    0.55    1.26 
   2  -5  -9    0.27    0.98 
  -2  -5   9   -0.25    0.93 
  -3  -5  -9    1.10    1.23 
   3  -5  -9    2.23    1.14 
  -3  -5   9    1.20    0.93 
  -4  -5  -9   -0.10    1.07 
  -4  -5   9    0.37    1.01 
   4  -5  -9    0.81    1.14 
  -5  -5  -9    2.56    1.13 
   5  -5   9    2.49    1.41 
   5  -5  -9    2.47    1.32 
  -5  -5   9    2.32    1.10 
  -6  -5  -9   -0.04    1.05 
   6  -5   9    0.72    1.23 
  -6  -5   9    0.32    1.01 
   6  -5  -9    0.51    1.23 
   0   0  10  275.09   12.33 
  -1   0 -10   -0.01    0.11 
  -1   0  10   -0.09    0.18 
   1   0  10   -0.05    0.17 
  -2   0 -10    5.57    0.41 
   2   0 -10    6.57    0.62 
  -2   0  10    6.25    0.59 
  -3   0  10   -0.17    0.21 
  -3   0 -10    0.03    0.18 
   3   0 -10    0.13    0.27 
  -4   0  10    5.18    0.38 
  -4   0 -10    4.29    0.30 
   4   0 -10    4.06    0.41 
  -5   0 -10    0.17    0.24 
  -5   0 -10   -0.15    0.29 
   5   0 -10    0.10    0.33 
  -5   0  10   -0.24    0.23 
  -6   0 -10    0.69    0.29 
   6   0 -10    0.62    0.39 
  -6   0  10    0.69    0.33 
  -6   0 -10    0.46    0.36 
   7   0 -10    0.09    0.39 
  -7   0  10   -0.16    0.33 
  -7   0 -10    0.02    0.32 
  -7   0 -10   -0.44    0.38 
  -8   0  10   81.63    4.37 
  -8   0 -10   80.53    4.43 
   8   0 -10   81.41    4.35 
  -8   0 -10   79.29    4.29 
   9   0 -10   -0.17    0.50 
  -9   0  10   -0.41    0.38 
  -9   0 -10    0.01    0.54 
  -9   0 -10    0.01    0.42 
 -10   0 -10   22.54    1.19 
 -10   0 -10   21.88    1.38 
  10   0 -10   23.38    1.26 
 -10   0  10   22.32    1.28 
 -11   0 -10   -0.38    0.63 
 -11   0  10   -0.15    0.47 
 -11   0 -10   -0.18    0.48 
  11   0 -10    0.06    0.72 
 -12   0  10   64.91    3.83 
 -12   0 -10   62.70    3.93 
 -12   0 -10   67.54    3.77 
 -13   0 -10   -0.43    0.75 
 -13   0  10    0.35    0.63 
 -13   0 -10   -0.34    0.59 
 -14   0  10    4.70    0.87 
 -14   0 -10    6.79    1.31 
 -14   0 -10    5.59    0.98 
 -15   0  10   -0.37    0.68 
 -15   0 -10   -0.02    0.90 
 -15   0 -10   -0.22    0.68 
 -16   0 -10    6.33    1.43 
 -16   0  10    5.78    1.20 
 -16   0 -10    5.82    1.11 
 -17   0  10   -0.60    0.74 
 -17   0 -10   -0.25    0.90 
 -17   0 -10    0.14    0.86 
   0  -1 -10   32.58    1.74 
   0  -1  10   33.44    1.62 
   0   1  10   31.82    1.73 
   0  -1 -10   31.95    1.71 
  -1  -1 -10  131.36    6.03 
  -1   1  10  129.68    6.05 
  -1  -1 -10  130.26    6.02 
   1   1  10  126.80    6.02 
  -1  -1  10  121.12    5.94 
   1  -1 -10  130.57    6.05 
   1  -1 -10  127.29    6.00 
  -1  -1  10  130.06    5.99 
  -2   1  10    9.18    0.71 
  -2  -1 -10    9.17    0.69 
  -2  -1 -10    9.09    0.68 
   2   1  10    9.22    0.68 
   2  -1 -10    9.53    0.75 
  -2  -1  10    8.57    0.62 
  -2  -1  10    9.34    0.63 
  -3  -1 -10   90.95    4.62 
  -3   1  10  100.96    4.67 
  -3  -1 -10   93.24    4.61 
   3  -1 -10   93.68    4.68 
  -3  -1  10   97.20    4.61 
  -3  -1  10   99.33    4.61 
  -4  -1 -10   28.40    1.49 
  -4   1  10   27.52    1.49 
  -4  -1 -10   28.65    1.50 
  -4  -1 -10   27.95    1.44 
  -4  -1  10   26.98    1.44 
   4  -1 -10   28.56    1.56 
  -4  -1  10   28.77    1.44 
  -5  -1 -10  107.79    5.55 
   5   1 -10  107.75    5.54 
  -5  -1 -10  107.17    5.64 
  -5  -1 -10  113.08    5.64 
  -5   1  10  113.35    5.64 
  -5  -1  10  107.78    5.61 
  -5  -1  10  112.59    5.58 
   5  -1 -10  109.96    5.69 
   6   1 -10    7.26    0.62 
  -6   1  10    6.78    0.77 
  -6  -1 -10    6.24    0.72 
  -6  -1 -10    6.53    0.71 
  -6  -1  10    6.33    0.74 
  -6  -1  10    7.12    0.68 
  -6   1 -10    6.57    0.74 
   6  -1 -10    6.12    0.83 
   7   1 -10   89.19    4.32 
  -7  -1 -10   90.88    4.47 
  -7   1  10   97.08    4.52 
  -7  -1 -10   88.68    4.49 
  -7   1 -10   90.49    4.49 
  -7  -1  10   92.58    4.41 
  -7  -1  10   88.01    4.49 
   7  -1 -10   90.23    4.55 
  -8  -1 -10   14.87    1.07 
  -8   1  10   15.10    1.10 
  -8  -1 -10   14.97    1.01 
   8   1 -10   14.50    0.81 
   8  -1 -10   15.74    1.25 
  -8  -1  10   15.06    0.93 
  -8   1 -10   14.50    1.04 
  -8  -1  10   12.50    0.98 
  -9   1  10   57.46    3.09 
  -9  -1 -10   56.38    3.09 
  -9  -1 -10   58.04    3.08 
   9  -1 -10   53.83    3.12 
  -9   1 -10   54.39    3.09 
  -9  -1  10   53.29    3.06 
  -9  -1  10   57.64    2.99 
 -10  -1 -10    8.71    0.93 
 -10   1  10    8.22    0.98 
 -10  -1 -10    8.66    1.01 
 -10  -1  10    8.24    0.99 
 -10   1 -10    7.19    0.92 
 -10  -1  10    7.22    0.77 
  10  -1 -10    8.06    1.07 
 -11  -1 -10   19.72    1.56 
 -11  -1 -10   16.47    1.56 
 -11   1  10   19.55    1.59 
  11  -1 -10   17.66    1.70 
 -11  -1  10   18.50    1.65 
 -11  -1  10   16.20    1.38 
 -11   1 -10   19.43    1.62 
 -12  -1 -10    0.13    0.63 
 -12  -1 -10    0.18    0.68 
 -12   1  10   -0.07    0.60 
  12  -1 -10    0.04    0.83 
 -12  -1  10   -0.23    0.50 
 -12  -1  10   -0.08    0.65 
 -12   1 -10    0.51    0.78 
 -13   1  10   41.87    2.55 
 -13  -1 -10   37.73    2.58 
 -13  -1 -10   38.20    2.42 
  13  -1 -10   31.81    2.49 
 -13   1 -10   34.42    2.55 
 -13  -1  10   37.41    2.46 
 -13  -1  10   35.71    2.33 
 -14  -1 -10    4.99    0.98 
 -14  -1 -10    5.43    1.19 
 -14   1  10    5.01    1.01 
 -14   1 -10    3.96    1.13 
 -14  -1  10    4.95    1.01 
 -14  -1  10    3.98    0.86 
 -15   1  10    3.77    0.98 
 -15  -1 -10    3.46    1.04 
 -15  -1 -10    2.51    0.99 
 -15   1 -10    4.23    1.29 
 -15  -1  10    3.25    0.99 
 -15   1 -10    3.70    1.02 
 -15  -1  10    3.61    1.01 
 -16   1  10   -0.28    0.75 
 -16  -1 -10    0.62    0.75 
 -16  -1 -10   -0.52    0.90 
 -16  -1  10   -0.32    0.72 
 -16  -1  10    0.04    0.72 
 -16   1 -10   -0.58    1.02 
 -16   1 -10    0.30    1.04 
 -17  -1 -10    3.76    1.16 
 -17   1  10    4.96    1.29 
 -17   1 -10    3.63    1.17 
 -17  -1  10    5.10    1.19 
   0  -2 -10   69.05    2.69 
   0   2  10   67.82    2.58 
   0  -2  10   67.78    2.58 
   0  -2 -10   69.20    2.73 
  -1  -2 -10    3.33    0.54 
  -1  -2 -10    2.54    0.48 
   1  -2  10    3.19    0.38 
  -1   2  10    3.13    0.41 
  -1  -2 -10    2.78    0.35 
   1  -2 -10    3.49    0.60 
  -1  -2  10    2.74    0.36 
   1   2  10    2.88    0.39 
   1  -2 -10    2.52    0.53 
  -2  -2 -10    7.16    0.66 
  -2  -2 -10    8.00    0.90 
  -2  -2 -10    8.06    0.84 
  -2   2  10    8.84    0.72 
   2   2  10    7.64    0.68 
   2  -2 -10    7.91    0.90 
  -2  -2  10    8.38    0.74 
   2  -2 -10    8.46    0.98 
  -3  -2 -10   10.91    0.80 
  -3   2  10   10.63    0.78 
  -3  -2 -10   11.80    1.05 
  -3  -2 -10   10.51    0.74 
   3  -2 -10   11.76    1.13 
  -3  -2  10   11.38    0.86 
  -4   2  10   49.43    2.21 
  -4  -2 -10   51.58    2.18 
  -4  -2 -10   50.14    2.15 
  -4  -2 -10   51.55    2.37 
   4  -2 -10   51.30    2.37 
  -4  -2  10   50.75    2.25 
  -4  -2  10   50.35    2.04 
  -5  -2 -10    0.51    0.35 
  -5  -2 -10    0.23    0.54 
  -5  -2 -10   -0.08    0.29 
  -5   2  10    0.23    0.35 
  -5  -2  10   -0.07    0.18 
   5  -2 -10   -0.17    0.60 
  -5  -2  10    0.31    0.39 
  -6  -2 -10    5.77    0.62 
  -6   2  10    7.38    0.78 
  -6  -2 -10    4.97    0.62 
  -6  -2 -10    6.40    0.87 
  -6  -2  10    5.65    0.54 
   6  -2 -10    5.85    0.96 
  -6   2 -10    5.89    0.71 
  -6  -2  10    5.75    0.75 
  -7  -2 -10   10.62    0.99 
  -7   2  10   13.47    1.10 
  -7  -2 -10   12.56    0.96 
  -7  -2 -10   12.31    0.77 
  -7  -2  10   13.04    1.07 
  -7   2 -10   12.47    0.99 
   7  -2 -10   12.01    1.26 
  -7  -2  10   11.28    0.74 
  -8   2  10   41.16    2.24 
  -8  -2 -10   42.55    2.36 
  -8  -2 -10   43.10    2.21 
  -8  -2  10   39.36    2.06 
  -8  -2  10   41.41    2.31 
  -8   2 -10   41.68    2.24 
   8  -2 -10   41.17    2.43 
  -9  -2 -10    1.34    0.68 
  -9  -2 -10    1.63    0.54 
  -9   2  10    1.64    0.62 
  -9   2 -10    1.06    0.50 
  -9  -2  10    0.93    0.35 
  -9  -2  10    1.77    0.68 
   9  -2 -10    1.31    0.84 
 -10  -2 -10    0.66    0.56 
 -10  -2 -10    1.25    0.75 
 -10   2  10    1.59    0.69 
 -10   2 -10    0.71    0.59 
 -10  -2  10    0.51    0.66 
  10  -2 -10    0.90    0.93 
 -10  -2  10    0.47    0.39 
 -11  -2 -10    0.59    0.72 
 -11  -2 -10    0.80    0.54 
 -11   2  10    0.67    0.62 
 -11  -2  10    0.17    0.65 
  11  -2 -10    0.34    0.93 
 -11   2 -10    0.36    0.62 
 -11  -2  10    0.66    0.42 
 -12  -2 -10   15.22    1.61 
 -12  -2 -10   14.70    1.37 
 -12   2  10   16.68    1.58 
 -12   2 -10   14.01    1.46 
 -12  -2  10   14.06    1.50 
  12  -2 -10   12.13    1.58 
 -12  -2  10   16.47    1.32 
 -13   2  10    0.30    0.75 
 -13  -2 -10    0.27    0.83 
 -13  -2 -10    0.36    0.72 
 -13  -2  10   -0.14    0.72 
 -13  -2  10    0.40    0.53 
  13  -2 -10   -0.33    0.95 
 -13   2 -10   -0.04    0.80 
 -14   2  10    2.15    0.92 
 -14  -2 -10    1.13    0.78 
 -14  -2 -10    1.34    0.83 
 -14  -2  10    2.01    0.71 
  14  -2 -10    1.36    1.13 
 -14   2 -10    1.92    1.04 
 -14  -2  10    1.43    0.86 
 -15  -2 -10   -0.12    0.74 
 -15  -2 -10    0.01    0.74 
 -15   2  10    0.40    0.89 
 -15  -2  10   -0.31    0.62 
 -15  -2  10    0.12    0.84 
 -15   2 -10   -0.70    0.92 
 -16   2  10    3.79    1.13 
 -16  -2 -10    2.24    0.96 
 -16   2 -10    2.85    1.32 
   0  -3 -10    2.05    0.80 
   0  -3  10    2.53    0.60 
   0   3  10    2.59    0.45 
   0  -3 -10    2.68    0.77 
  -1   3  10   27.76    1.40 
  -1  -3 -10   29.92    1.62 
  -1  -3 -10   30.65    1.76 
   1  -3  10   26.78    1.53 
   1  -3 -10   30.08    1.70 
   1   3  10   27.22    1.37 
   1  -3 -10   30.74    1.73 
  -1  -3  10   28.76    1.61 
   2  -3  10    4.95    0.74 
  -2   3  10    3.88    0.56 
  -2  -3 -10    2.87    0.74 
  -2  -3 -10    4.00    0.78 
   2  -3 -10    3.97    0.84 
   2   3  10    3.52    0.47 
   2  -3 -10    3.44    0.84 
  -2  -3  10    4.88    0.74 
  -3   3  10    9.75    0.78 
  -3  -3 -10   11.62    0.93 
  -3  -3 -10   10.89    1.02 
   3  -3  10   10.40    1.17 
   3  -3 -10   11.72    1.16 
  -3  -3  10    9.64    0.93 
  -4  -3 -10    0.61    0.50 
  -4   3  10    1.96    0.48 
   4  -3  10    0.95    0.68 
  -4  -3 -10    0.09    0.62 
   4  -3 -10    0.21    0.72 
  -4  -3  10    0.82    0.57 
  -5  -3 -10   11.70    0.98 
  -5  -3 -10   10.81    1.13 
   5  -3  10   14.44    1.40 
  -5   3  10   11.67    0.92 
  -5  -3  10   12.96    1.16 
   5  -3 -10   10.80    1.31 
  -6  -3 -10   -0.78    0.60 
  -6   3  10    0.00    0.38 
   6  -3  10   -0.02    0.74 
  -6  -3  10    0.22    0.59 
   6  -3 -10   -0.55    0.75 
   7  -3  10   16.42    1.62 
  -7  -3 -10   13.17    1.28 
  -7   3  10   13.65    1.10 
  -7  -3  10   14.03    1.28 
   7  -3 -10   12.71    1.44 
  -8  -3 -10    1.07    0.74 
  -8   3  10    1.37    0.56 
   8  -3  10    1.27    0.87 
  -8  -3  10    1.36    0.75 
   8  -3 -10    1.73    1.04 
  -9  -3 -10    2.63    0.75 
  -9   3  10    2.85    0.72 
   9  -3  10    2.91    1.05 
   9  -3 -10    2.88    1.08 
  -9  -3  10    1.76    0.72 
  10  -3  10    0.19    0.92 
 -10   3  10    0.33    0.59 
 -10  -3 -10   -0.04    0.80 
  10  -3 -10    0.18    1.16 
 -10  -3  10    0.40    0.71 
 -11   3  10    2.99    0.75 
  11  -3  10    4.59    1.26 
 -11  -3 -10    3.04    0.87 
 -11  -3  10    2.48    0.89 
  11  -3 -10    2.48    1.29 
 -12  -3 -10   -0.01    0.87 
 -12   3  10    0.51    0.75 
 -12  -3  10   -0.23    0.83 
  12  -3 -10   -0.59    1.10 
 -13  -3 -10    6.51    1.40 
 -13   3  10    6.28    1.19 
 -13  -3  10    4.71    1.10 
  13  -3 -10    6.00    1.47 
 -14  -3 -10   -0.07    1.05 
 -14   3  10    0.30    0.83 
 -14  -3  10   -0.38    0.84 
  14  -3 -10    0.14    1.20 
   0  -4  10   18.65    1.43 
   0  -4 -10   16.48    1.43 
   0  -4 -10   17.83    1.44 
  -1  -4 -10    0.38    0.86 
  -1  -4 -10    0.54    0.75 
   1  -4  10    0.83    0.74 
  -1  -4  10    0.96    0.72 
   1  -4 -10    0.62    0.75 
   1  -4 -10    0.65    0.87 
   2  -4  10    1.36    0.83 
  -2  -4 -10    0.86    0.78 
  -2  -4 -10    1.00    1.01 
   2  -4 -10    1.87    1.05 
   2  -4 -10    0.42    0.81 
  -2  -4  10    0.94    0.72 
   3  -4  10    2.73    0.98 
  -3  -4 -10    1.92    0.87 
  -3  -4  10    2.48    0.87 
   3  -4 -10    1.62    0.95 
  -4  -4 -10    6.29    1.17 
   4  -4  10    6.45    1.10 
   4  -4 -10    6.20    1.13 
  -4  -4  10    6.32    1.01 
  -5  -4 -10    0.17    0.80 
   5  -4  10    1.39    0.93 
  -5  -4  10    1.44    0.84 
   5  -4 -10    1.29    1.05 
   6  -4  10    2.14    1.07 
  -6  -4 -10    0.81    0.92 
  -6  -4  10    1.19    0.84 
   6  -4 -10    0.80    1.01 
  -7  -4 -10    0.30    0.80 
   7  -4  10    0.78    0.90 
   7  -4 -10    1.48    1.13 
  -7  -4  10    0.58    0.78 
   8  -4  10    7.23    1.28 
  -8  -4 -10    7.65    1.20 
  -8  -4  10    7.31    1.11 
   8  -4 -10    7.04    1.35 
   9  -4  10    0.24    1.22 
  -9  -4 -10    0.21    0.96 
  -9  -4  10   -0.37    0.87 
   9  -4 -10    0.47    1.14 
  10  -4  10    0.95    1.13 
 -10  -4 -10    0.75    1.07 
  10  -4 -10    0.02    1.17 
 -10  -4  10    0.46    0.81 
 -11  -4 -10    0.47    1.10 
 -11  -4  10    0.63    0.99 
  11  -4 -10    0.98    1.32 
   0  -5 -10    0.45    0.92 
   0  -5 -10    1.22    1.10 
  -1  -5 -10    1.70    1.01 
   1  -5 -10    3.42    1.31 
   1  -5 -10    3.40    1.13 
  -2  -5 -10    0.34    1.08 
   2  -5 -10    0.06    0.99 
  -3  -5 -10    1.77    1.25 
   3  -5 -10    1.58    1.11 
  -4  -5 -10    0.03    1.11 
  -4  -5  10    0.08    1.02 
   4  -5 -10    0.40    1.13 
  -5  -5 -10    1.91    1.22 
   5  -5 -10    2.69    1.25 
  -5  -5  10    1.85    1.04 
   0   0  11    0.08    0.21 
   1   0  11    0.02    0.21 
  -1   0 -11   -0.15    0.12 
  -1   0  11   -0.10    0.18 
  -2   0 -11  312.40   14.48 
   2   0 -11  304.87   14.57 
  -2   0  11  318.25   14.58 
  -3   0 -11   -0.12    0.17 
   3   0 -11    0.10    0.30 
  -3   0  11   -0.24    0.21 
  -4   0 -11   12.39    0.81 
   4   0 -11   12.84    0.92 
  -4   0  11   11.86    0.93 
   5   0 -11   -0.02    0.33 
  -5   0 -11    0.00    0.23 
  -5   0  11   -0.08    0.29 
  -6   0  11  205.15   10.23 
  -6   0 -11  203.73   10.26 
  -6   0 -11  205.10   10.16 
   6   0 -11  212.90   10.22 
   7   0 -11   -0.06    0.41 
  -7   0 -11   -0.07    0.33 
  -7   0  11   -0.31    0.32 
  -7   0 -11   -0.43    0.39 
  -8   0 -11   43.84    2.36 
   8   0 -11   40.60    2.36 
  -8   0 -11   39.79    2.45 
  -8   0  11   40.55    2.40 
  -9   0 -11   -0.20    0.42 
   9   0 -11    0.32    0.54 
  -9   0 -11   -0.57    0.48 
  -9   0  11   -0.29    0.41 
 -10   0  11    3.31    0.65 
 -10   0 -11    4.16    0.83 
  10   0 -11    4.06    0.74 
 -10   0 -11    3.96    0.63 
  11   0 -11   -0.25    0.60 
 -11   0 -11   -0.08    0.68 
 -11   0 -11   -0.07    0.48 
 -11   0  11   -0.28    0.45 
 -12   0 -11    2.18    0.69 
 -12   0 -11    2.43    0.86 
 -12   0  11    2.85    0.75 
 -13   0 -11    0.19    0.60 
 -13   0  11   -0.17    0.57 
 -13   0 -11   -0.62    0.78 
 -14   0 -11   18.47    1.61 
 -14   0  11   18.02    1.70 
 -14   0 -11   17.88    1.86 
 -15   0  11    0.59    0.81 
 -15   0 -11    0.14    0.93 
 -15   0 -11   -0.13    0.74 
 -16   0 -11    0.31    0.80 
 -16   0 -11    1.36    1.16 
 -16   0  11    0.73    0.89 
 -17   0  11   -0.44    0.87 
 -17   0 -11   -0.25    0.86 
 -17   0 -11   -0.02    0.99 
   0   1  11   -0.01    0.23 
   0  -1 -11    0.03    0.27 
   0  -1 -11   -0.14    0.30 
   0  -1  11    0.02    0.11 
  -1  -1 -11   85.24    3.83 
  -1  -1 -11   86.84    3.81 
  -1   1  11   84.74    3.83 
   1  -1 -11   85.04    3.86 
  -1  -1  11   88.13    3.78 
  -1  -1  11   84.00    3.72 
   1   1  11   86.74    3.83 
  -2  -1 -11    0.04    0.27 
  -2  -1 -11    0.40    0.32 
  -2   1  11    0.64    0.29 
   2  -1 -11    0.13    0.30 
  -2  -1  11    0.41    0.20 
   2   1  11    0.32    0.24 
  -2  -1  11    0.45    0.23 
  -3  -1 -11  117.85    5.36 
  -3  -1 -11  119.04    5.36 
  -3   1  11  114.63    5.37 
  -3  -1  11  111.82    5.30 
  -3  -1  11  119.15    5.33 
   3  -1 -11  118.67    5.40 
  -4  -1 -11    6.37    0.56 
  -4   1  11    6.33    0.60 
  -4  -1 -11    6.39    0.60 
  -4  -1 -11    6.44    0.60 
  -4  -1  11    6.59    0.54 
  -4  -1  11    6.35    0.54 
   4  -1 -11    6.98    0.71 
  -5   1  11   89.66    4.34 
   5   1 -11   89.82    4.20 
  -5  -1 -11   89.13    4.31 
  -5  -1 -11   90.32    4.28 
  -5  -1 -11   88.86    4.23 
  -5  -1  11   81.52    4.28 
  -5  -1  11   86.78    4.26 
   5  -1 -11   91.73    4.37 
   6   1 -11    0.01    0.32 
  -6  -1 -11    0.44    0.42 
  -6  -1 -11   -0.23    0.36 
  -6   1  11    0.04    0.33 
   6  -1 -11   -0.38    0.48 
  -6   1 -11   -0.30    0.36 
  -6  -1  11    0.20    0.30 
  -6  -1  11   -0.07    0.36 
   7   1 -11  111.66    5.21 
  -7   1  11  107.88    5.34 
  -7  -1 -11  117.07    5.37 
  -7  -1 -11  112.86    5.37 
   7  -1 -11  109.75    5.40 
  -7  -1  11  111.82    5.30 
  -7   1 -11  111.86    5.36 
  -7  -1  11  109.69    5.39 
  -8   1  11   39.91    2.06 
   8   1 -11   41.13    1.89 
  -8  -1 -11   39.90    2.09 
  -8  -1 -11   39.12    2.01 
  -8  -1  11   38.65    1.95 
  -8  -1  11   36.58    2.06 
   8  -1 -11   38.60    2.13 
  -8   1 -11   39.81    2.09 
  -9   1  11   47.50    2.63 
  -9  -1 -11   43.37    2.63 
  -9  -1 -11   45.28    2.57 
  -9  -1  11   43.67    2.49 
   9  -1 -11   42.77    2.64 
  -9   1 -11   44.26    2.58 
  -9  -1  11   41.62    2.60 
 -10   1  11    0.40    0.53 
 -10  -1 -11    0.40    0.59 
 -10  -1 -11    0.61    0.66 
 -10  -1  11    0.28    0.60 
 -10  -1  11    0.32    0.44 
  10  -1 -11    0.40    0.74 
 -10   1 -11    0.15    0.59 
 -11  -1 -11   15.65    1.56 
 -11  -1 -11   14.92    1.41 
 -11   1  11   16.50    1.55 
  11  -1 -11   13.51    1.52 
 -11  -1  11   14.61    1.38 
 -11  -1  11   15.84    1.32 
 -11   1 -11   12.84    1.44 
 -12  -1 -11    0.38    0.72 
 -12   1  11    0.06    0.62 
 -12  -1 -11    0.93    0.69 
 -12   1 -11    0.32    0.74 
  12  -1 -11    0.27    0.87 
 -12  -1  11    0.48    0.54 
 -12  -1  11    0.26    0.57 
 -13  -1 -11   25.87    2.09 
 -13  -1 -11   26.06    1.92 
 -13   1  11   30.24    2.12 
 -13   1 -11   23.35    2.09 
  13  -1 -11   22.23    2.07 
 -13  -1  11   25.00    1.83 
 -13  -1  11   24.77    1.91 
 -14  -1 -11    0.12    0.84 
 -14  -1 -11    0.19    0.75 
 -14   1  11    0.81    0.78 
 -14   1 -11   -0.12    0.90 
 -14  -1  11    0.38    0.62 
 -14  -1  11    0.11    0.60 
 -15   1  11    4.67    1.17 
 -15  -1 -11    4.86    0.96 
 -15  -1 -11    3.92    1.10 
 -15   1 -11    4.07    0.93 
 -15  -1  11    4.43    0.98 
 -15  -1  11    5.21    1.07 
 -15   1 -11    4.55    1.26 
 -16   1  11   -0.42    0.72 
 -16  -1 -11   -0.18    0.87 
 -16  -1 -11   -0.33    0.75 
 -16  -1  11    0.17    0.72 
 -16   1 -11    0.38    1.08 
 -16  -1  11    0.03    0.72 
   0   2  11    0.37    0.26 
   0  -2 -11    0.23    0.44 
   0  -2 -11    0.40    0.47 
   0  -2  11    0.46    0.29 
  -1   2  11    2.24    0.44 
  -1  -2 -11    1.61    0.50 
   1  -2  11    2.00    0.35 
  -1  -2 -11    2.05    0.51 
   1  -2 -11    1.59    0.47 
  -1  -2  11    2.00    0.36 
   1  -2 -11    2.07    0.60 
   1   2  11    1.87    0.38 
  -2   2  11   58.86    2.70 
  -2  -2 -11   58.56    2.70 
  -2  -2 -11   57.96    2.81 
  -2  -2 -11   58.22    2.64 
   2  -2 -11   58.02    2.81 
   2  -2 -11   57.70    2.81 
  -2  -2  11   58.17    2.67 
   2   2  11   58.66    2.69 
  -3  -2 -11    3.77    0.56 
  -3  -2 -11    3.19    0.62 
  -3  -2 -11    3.40    0.47 
  -3   2  11    3.64    0.53 
   3  -2 -11    3.83    0.78 
  -3  -2  11    3.48    0.50 
  -4  -2 -11    4.60    0.59 
  -4  -2 -11    3.22    0.60 
  -4  -2 -11    3.85    0.50 
  -4  -2  11    3.88    0.54 
   4  -2 -11    4.97    0.87 
  -4  -2  11    3.56    0.35 
  -5   2  11    1.11    0.41 
  -5  -2 -11    1.21    0.41 
  -5  -2 -11    1.17    0.62 
  -5  -2 -11    0.98    0.39 
  -5  -2  11    1.11    0.44 
  -5  -2  11    0.91    0.29 
   5  -2 -11    0.92    0.65 
  -6  -2 -11   57.00    2.58 
  -6  -2 -11   56.32    2.81 
  -6  -2 -11   57.31    2.66 
  -6   2  11   57.53    2.72 
  -6  -2  11   55.97    2.54 
  -6  -2  11   57.90    2.75 
  -6   2 -11   56.02    2.67 
   6  -2 -11   58.41    2.90 
  -7   2  11    5.40    0.71 
  -7  -2 -11    5.13    0.72 
  -7  -2 -11    6.09    0.62 
  -7  -2  11    5.61    0.53 
   7  -2 -11    5.07    0.99 
  -7  -2  11    5.20    0.72 
  -7   2 -11    5.69    0.72 
  -8  -2 -11    0.44    0.63 
  -8  -2 -11    0.57    0.45 
  -8  -2  11    0.41    0.32 
  -8   2 -11    0.79    0.53 
  -8  -2  11    0.76    0.53 
   8  -2 -11    0.56    0.83 
  -9  -2 -11    4.32    0.77 
  -9   2  11    4.56    0.68 
  -9  -2 -11    4.58    0.65 
  -9   2 -11    4.73    0.66 
  -9  -2  11    4.56    0.50 
   9  -2 -11    5.09    1.10 
  -9  -2  11    4.07    0.72 
 -10  -2 -11   15.44    1.35 
 -10  -2 -11   14.04    1.37 
 -10   2  11   16.24    1.47 
 -10  -2  11   14.18    1.37 
 -10  -2  11   14.80    1.07 
  10  -2 -11   16.34    1.83 
 -10   2 -11   14.93    1.38 
 -11   2  11    0.86    0.68 
 -11  -2 -11    0.35    0.59 
 -11  -2 -11    1.04    0.77 
 -11  -2  11    0.00    0.63 
 -11   2 -11    0.07    0.62 
  11  -2 -11    0.14    0.92 
 -11  -2  11    0.53    0.42 
 -12  -2 -11    3.98    0.92 
 -12   2  11    5.79    0.96 
 -12  -2 -11    4.42    0.86 
 -12  -2  11    3.84    0.89 
  12  -2 -11    4.00    1.16 
 -12   2 -11    3.49    0.92 
 -12  -2  11    4.09    0.65 
 -13  -2 -11   -0.19    0.68 
 -13  -2 -11   -0.05    0.87 
 -13   2  11    0.73    0.77 
  13  -2 -11    0.26    1.04 
 -13  -2  11   -0.79    0.65 
 -13   2 -11    0.25    0.86 
 -13  -2  11   -0.13    0.53 
 -14  -2 -11    4.45    1.23 
 -14   2  11    5.38    1.19 
 -14  -2 -11    5.55    1.11 
 -14   2 -11    4.70    1.23 
 -14  -2  11    4.12    1.02 
 -14  -2  11    4.29    0.83 
  14  -2 -11    4.11    1.35 
 -15  -2 -11    0.40    0.80 
 -15   2  11    0.07    0.80 
 -15  -2 -11    0.01    0.99 
 -15  -2  11   -0.44    0.84 
 -15  -2  11   -0.14    0.80 
 -15   2 -11   -0.13    0.92 
   0   3  11   -0.12    0.29 
   0  -3 -11   -0.07    0.60 
   0  -3  11    0.03    0.47 
   0  -3 -11   -0.22    0.66 
  -1  -3 -11   30.79    1.88 
  -1   3  11   31.96    1.64 
  -1  -3 -11   31.81    1.86 
   1  -3  11   35.17    1.83 
   1   3  11   32.16    1.62 
   1  -3 -11   33.52    1.98 
   1  -3 -11   32.26    1.92 
  -1  -3  11   36.65    1.88 
  -2  -3 -11    1.27    0.62 
  -2  -3 -11    1.67    0.66 
   2  -3  11    2.00    0.59 
  -2   3  11    1.14    0.35 
  -2  -3  11    1.60    0.53 
   2  -3 -11    0.95    0.72 
   2   3  11    1.29    0.35 
   2  -3 -11    1.40    0.72 
  -3  -3 -11    6.09    0.95 
  -3  -3 -11    7.03    0.84 
  -3   3  11    6.79    0.68 
  -3  -3  11    6.86    0.81 
   3  -3 -11    7.04    0.96 
  -4   3  11   21.43    1.41 
  -4  -3 -11   20.56    1.43 
  -4  -3 -11   22.99    1.88 
  -4  -3  11   22.62    1.56 
   4  -3 -11   22.30    1.94 
  -5  -3 -11    4.18    0.87 
  -5   3  11    5.40    0.60 
  -5  -3 -11    5.45    0.71 
  -5  -3  11    6.97    0.87 
   5  -3 -11    5.05    1.04 
  -6  -3 -11    0.20    0.77 
  -6   3  11    0.50    0.41 
   6  -3  11    0.71    0.75 
   6  -3 -11    0.33    0.83 
  -6  -3  11    0.98    0.65 
   7  -3  11   13.99    1.52 
  -7   3  11   12.28    1.10 
  -7  -3 -11   13.20    1.41 
  -7  -3  11   12.29    1.20 
   7  -3 -11   12.14    1.44 
  -8   3  11    1.89    0.62 
   8  -3  11    2.05    0.95 
  -8  -3 -11    1.94    0.96 
  -8  -3  11    2.08    0.84 
   8  -3 -11    2.19    1.16 
  -9  -3 -11    3.80    0.99 
  -9   3  11    3.41    0.62 
   9  -3 -11    2.28    1.11 
  -9  -3  11    3.19    0.75 
 -10   3  11   -0.30    0.54 
 -10  -3 -11   -0.12    0.80 
 -10  -3  11    0.12    0.74 
  10  -3 -11   -0.01    1.05 
 -11   3  11    4.39    0.89 
 -11  -3 -11    4.50    1.10 
 -11  -3  11    3.44    0.90 
  11  -3 -11    4.68    1.35 
 -12   3  11   -0.02    0.78 
 -12  -3 -11   -0.05    0.90 
 -12  -3  11   -0.10    0.84 
  12  -3 -11    0.40    1.25 
 -13  -3 -11    5.75    1.29 
 -13   3  11    4.63    1.01 
 -13  -3  11    3.85    0.99 
  13  -3 -11    4.60    1.44 
 -14  -3 -11    0.95    1.04 
 -14   3  11    0.32    0.90 
 -14  -3  11   -0.30    0.75 
  14  -3 -11    0.71    1.41 
   0  -4 -11    0.44    0.83 
   0  -4  11    1.30    0.77 
   0  -4 -11    1.20    0.90 
  -1  -4 -11    1.16    0.86 
  -1  -4 -11    2.12    0.87 
   1  -4  11    1.42    0.74 
  -1  -4  11    1.69    0.75 
   1  -4 -11    1.44    0.86 
   1  -4 -11    2.02    0.92 
  -2  -4 -11    1.06    0.77 
  -2  -4 -11    0.89    0.98 
   2  -4 -11    1.23    0.84 
   2  -4 -11    1.01    0.81 
  -2  -4  11    1.65    0.72 
  -3  -4 -11    0.28    0.83 
  -3  -4 -11    0.75    0.89 
  -3  -4  11    1.00    0.78 
   3  -4 -11    0.75    0.90 
  -4  -4 -11    0.20    0.81 
   4  -4 -11    0.57    0.92 
  -4  -4  11    1.00    0.81 
  -5  -4 -11    0.81    0.87 
   5  -4 -11    0.91    1.01 
  -5  -4  11   -0.08    0.69 
  -6  -4 -11   13.54    1.58 
   6  -4  11   12.01    1.68 
   6  -4 -11   12.61    1.67 
  -6  -4  11   14.79    1.53 
  -7  -4 -11   -0.37    0.83 
   7  -4  11    0.12    1.16 
  -7  -4  11    0.20    0.81 
   7  -4 -11   -0.19    0.95 
  -8  -4 -11    1.14    1.07 
  -8  -4  11    1.47    0.96 
   8  -4 -11    0.97    1.11 
  -9  -4 -11    1.32    0.92 
  -9  -4  11    1.78    0.92 
   9  -4 -11    1.86    1.17 
 -10  -4 -11    4.79    1.29 
 -10  -4  11    3.70    1.07 
  10  -4 -11    4.77    1.47 
 -11  -4 -11   -0.03    1.07 
 -11  -4  11    0.47    1.02 
  11  -4 -11    0.26    1.25 
   0  -5 -11    0.76    1.05 
   0  -5 -11    0.24    1.10 
  -1  -5 -11    1.88    1.05 
   1  -5 -11    1.62    1.02 
   1  -5 -11    2.22    1.11 
  -2  -5 -11    0.06    1.05 
   2  -5 -11    0.17    0.99 
  -3  -5 -11    0.71    1.22 
   3  -5 -11    1.53    1.22 
  -4  -5 -11    0.61    1.29 
   4  -5 -11   -0.25    1.07 
  -5  -5 -11    2.71    1.31 
   5  -5 -11    1.73    1.20 
   0   0  12  103.11    4.83 
  -1   0  12   -0.17    0.21 
   1   0  12   -0.13    0.21 
   2   0 -12  127.76    6.33 
  -2   0 -12  127.63    6.23 
  -2   0  12  127.64    6.35 
   3   0 -12   -0.13    0.30 
  -3   0  12   -0.18    0.26 
  -3   0 -12    0.03    0.17 
  -4   0 -12    5.10    0.38 
  -4   0  12    3.53    0.48 
   4   0 -12    5.83    0.59 
   5   0 -12   -0.02    0.36 
  -5   0  12   -0.40    0.27 
  -5   0 -12    0.00    0.23 
  -6   0  12    2.90    0.53 
   6   0 -12    3.32    0.59 
  -6   0 -12    2.71    0.56 
  -6   0 -12    3.10    0.47 
  -7   0  12    0.07    0.35 
  -7   0 -12    0.19    0.36 
   7   0 -12    0.12    0.42 
  -7   0 -12   -0.09    0.42 
  -8   0 -12   17.63    1.52 
  -8   0 -12   16.96    1.31 
   8   0 -12   17.76    1.40 
  -8   0  12   18.85    1.44 
  -9   0 -12    0.03    0.41 
  -9   0  12    0.12    0.44 
   9   0 -12   -0.10    0.51 
  -9   0 -12   -0.32    0.54 
  10   0 -12    4.13    0.75 
 -10   0 -12    4.24    0.83 
 -10   0 -12    4.14    0.65 
 -10   0  12    3.91    0.65 
 -11   0 -12    0.24    0.53 
 -11   0 -12   -0.10    0.68 
 -11   0  12   -0.23    0.48 
  11   0 -12   -0.26    0.86 
 -12   0 -12   39.94    2.30 
 -12   0  12   38.02    2.39 
 -12   0 -12   35.12    2.52 
 -13   0 -12    0.20    0.62 
 -13   0 -12   -0.99    0.78 
 -13   0  12    0.10    0.65 
 -14   0 -12    3.33    1.11 
 -14   0 -12    3.40    0.87 
 -14   0  12    4.14    0.98 
 -15   0 -12   -0.55    0.78 
 -15   0  12   -0.15    0.68 
 -15   0 -12   -0.27    0.92 
 -16   0  12    4.38    1.07 
 -16   0 -12    5.72    1.40 
 -16   0 -12    4.48    1.04 
 -17   0 -12   -0.68    0.99 
 -17   0  12   -0.82    0.80 
   0  -1 -12   10.92    0.74 
   0   1  12   10.79    0.78 
   0  -1  12   11.16    0.60 
   0  -1 -12   10.06    0.80 
  -1  -1 -12   75.72    3.29 
  -1   1  12   75.04    3.29 
  -1  -1 -12   74.68    3.24 
   1  -1 -12   76.81    3.32 
  -1  -1  12   73.57    3.21 
   1   1  12   73.48    3.26 
  -1  -1  12   70.46    3.14 
  -2  -1 -12   -0.29    0.27 
  -2  -1 -12   -0.11    0.32 
  -2   1  12   -0.18    0.24 
  -2  -1  12   -0.16    0.18 
  -2  -1  12    0.14    0.18 
   2   1  12   -0.12    0.23 
   2  -1 -12    0.15    0.35 
  -3   1  12   76.69    3.84 
  -3  -1 -12   79.66    3.81 
  -3  -1 -12   81.65    3.84 
   3  -1 -12   82.07    3.89 
  -3  -1  12   78.17    3.78 
  -3  -1  12   77.27    3.77 
  -4  -1 -12    1.58    0.41 
  -4  -1 -12    1.76    0.47 
  -4   1  12    2.10    0.51 
  -4  -1  12    1.42    0.39 
  -4  -1  12    1.91    0.39 
   4  -1 -12    1.89    0.56 
  -5   1  12   53.42    2.55 
  -5  -1 -12   53.43    2.51 
   5   1 -12   52.63    2.45 
  -5  -1 -12   52.92    2.58 
  -5  -1 -12   52.69    2.52 
  -5  -1  12   51.85    2.51 
   5  -1 -12   52.83    2.63 
  -5  -1  12   56.10    2.51 
  -6  -1 -12    1.38    0.50 
  -6  -1 -12    0.87    0.47 
   6   1 -12    1.18    0.41 
  -6   1  12    0.65    0.39 
  -6  -1  12    1.02    0.38 
  -6  -1  12    0.75    0.42 
   6  -1 -12    0.59    0.59 
   7   1 -12   79.09    4.13 
  -7  -1 -12   80.20    4.29 
  -7   1  12   83.30    4.31 
  -7  -1 -12   80.91    4.26 
  -7  -1  12   78.82    4.22 
   7  -1 -12   79.39    4.34 
  -7   1 -12   80.12    4.29 
  -8  -1 -12    2.33    0.65 
  -8  -1 -12    1.84    0.56 
  -8   1  12    2.20    0.56 
   8   1 -12    1.68    0.44 
  -8  -1  12    2.31    0.47 
  -8   1 -12    1.87    0.54 
  -8  -1  12    0.93    0.51 
   8  -1 -12    2.18    0.72 
  -9   1  12   42.97    2.30 
  -9  -1 -12   44.79    2.36 
  -9  -1 -12   42.02    2.24 
   9  -1 -12   40.92    2.33 
  -9   1 -12   43.97    2.33 
  -9  -1  12   36.54    2.25 
  -9  -1  12   41.34    2.18 
 -10  -1 -12    0.67    0.54 
 -10   1  12    0.60    0.56 
 -10  -1 -12    0.08    0.60 
  10  -1 -12    0.40    0.66 
 -10  -1  12    0.79    0.48 
 -10   1 -12    0.94    0.66 
 -10  -1  12   -0.03    0.53 
 -11  -1 -12   13.46    1.38 
 -11   1  12   11.23    1.28 
 -11  -1 -12   13.88    1.29 
 -11  -1  12   11.71    1.17 
 -11   1 -12   11.55    1.29 
 -11  -1  12   10.33    1.19 
  11  -1 -12   12.24    1.49 
 -12  -1 -12    0.54    0.68 
 -12   1  12    0.21    0.65 
 -12  -1 -12   -0.19    0.71 
 -12   1 -12    0.46    0.81 
  12  -1 -12    0.48    0.87 
 -12  -1  12    0.19    0.59 
 -12  -1  12    0.29    0.54 
 -13  -1 -12   29.65    2.21 
 -13   1  12   32.33    2.16 
 -13  -1 -12   30.20    2.04 
 -13  -1  12   27.37    2.00 
 -13  -1  12   25.88    1.86 
  13  -1 -12   26.02    2.36 
 -13   1 -12   26.21    2.25 
 -14   1  12    0.31    0.74 
 -14  -1 -12    0.48    0.72 
 -14  -1 -12    0.91    0.93 
 -14   1 -12    1.04    0.78 
 -14  -1  12    1.26    0.81 
 -14  -1  12    1.08    0.75 
 -14   1 -12    1.19    1.04 
 -15  -1 -12    4.07    0.99 
 -15   1  12    3.25    0.92 
 -15  -1 -12    2.66    1.04 
 -15  -1  12    5.48    1.05 
 -15  -1  12    4.00    1.02 
 -15   1 -12    2.48    1.11 
 -16   1  12    0.38    0.86 
 -16  -1 -12    0.46    0.80 
 -16  -1 -12    0.35    1.01 
 -16  -1  12    0.17    0.75 
 -16   1 -12   -0.40    0.98 
 -16  -1  12   -0.64    0.63 
   0  -2 -12  113.50    4.77 
   0  -2 -12  113.84    4.74 
   0  -2  12  119.36    4.65 
   0   2  12  115.19    4.68 
  -1   2  12    4.23    0.48 
   1  -2  12    4.66    0.41 
  -1  -2 -12    4.29    0.59 
  -1  -2 -12    3.70    0.59 
   1  -2 -12    4.51    0.66 
  -1  -2  12    3.60    0.36 
   1  -2 -12    4.41    0.66 
   1   2  12    4.09    0.45 
  -2  -2 -12    0.16    0.48 
  -2  -2 -12    0.23    0.41 
  -2  -2 -12    0.12    0.29 
   2  -2 -12    0.47    0.44 
  -2  -2  12    0.52    0.32 
   2  -2 -12    0.49    0.51 
   2   2  12    0.26    0.27 
  -3  -2 -12    1.42    0.41 
  -3   2  12    1.49    0.33 
  -3  -2 -12    1.45    0.33 
  -3  -2 -12    1.04    0.41 
  -3  -2  12    1.59    0.35 
   3  -2 -12    2.02    0.57 
   3   2  12    1.39    0.30 
  -4   2  12   76.50    3.44 
  -4  -2 -12   73.49    3.38 
  -4  -2 -12   74.04    3.48 
  -4  -2 -12   77.24    3.39 
  -4  -2  12   74.38    3.26 
  -4  -2  12   79.24    3.47 
   4  -2 -12   73.72    3.54 
  -5  -2 -12    1.94    0.60 
  -5  -2 -12    2.07    0.48 
  -5   2  12    1.62    0.47 
  -5  -2 -12    1.05    0.41 
  -5  -2  12    1.57    0.45 
   5  -2 -12    1.15    0.66 
  -5  -2  12    1.42    0.29 
  -6  -2 -12    5.11    0.66 
  -6  -2 -12    5.88    0.66 
  -6  -2 -12    6.04    0.86 
  -6   2  12    7.35    0.81 
  -6  -2  12    5.64    0.54 
  -6  -2  12    5.46    0.68 
   6  -2 -12    6.03    1.04 
  -7  -2 -12    1.57    0.45 
  -7  -2 -12    1.46    0.66 
  -7  -2 -12    1.22    0.50 
  -7   2  12    1.31    0.50 
  -7  -2  12    1.09    0.51 
  -7   2 -12    0.80    0.45 
   7  -2 -12    1.44    0.84 
  -7  -2  12    1.08    0.33 
  -8   2  12   41.45    2.27 
  -8  -2 -12   42.47    2.37 
  -8  -2 -12   44.15    2.27 
  -8  -2  12   41.54    2.07 
  -8   2 -12   42.69    2.25 
  -8  -2  12   43.68    2.34 
   8  -2 -12   40.55    2.49 
  -9   2  12    2.78    0.74 
  -9  -2 -12    1.78    0.59 
  -9  -2 -12    2.07    0.75 
  -9  -2  12    1.84    0.41 
  -9  -2  12    1.78    0.65 
  -9   2 -12    1.73    0.56 
   9  -2 -12    2.01    0.92 
 -10   2  12    2.56    0.71 
 -10  -2 -12    1.78    0.75 
 -10  -2 -12    2.09    0.68 
  10  -2 -12    1.66    0.98 
 -10  -2  12    1.99    0.45 
 -10   2 -12    1.97    0.65 
 -10  -2  12    1.73    0.65 
 -11  -2 -12    0.22    0.78 
 -11   2  12    0.32    0.62 
 -11  -2 -12    0.38    0.59 
  11  -2 -12    0.33    0.92 
 -11  -2  12    0.55    0.44 
 -11  -2  12   -0.05    0.62 
 -11   2 -12    0.25    0.66 
 -12  -2 -12   15.53    1.41 
 -12   2  12   15.77    1.43 
 -12  -2 -12   15.38    1.44 
 -12  -2  12   12.26    1.23 
  12  -2 -12   14.09    1.67 
 -12   2 -12   15.83    1.52 
 -12  -2  12   15.52    1.20 
 -13  -2 -12   -0.43    0.65 
 -13   2  12    0.14    0.74 
 -13  -2 -12    0.22    0.75 
 -13  -2  12   -0.92    0.65 
 -13  -2  12   -0.16    0.51 
 -13   2 -12   -0.41    0.80 
  13  -2 -12   -0.02    1.05 
 -14  -2 -12    1.05    1.05 
 -14  -2 -12    1.10    0.83 
 -14   2  12    0.90    0.78 
 -14  -2  12    0.09    0.74 
 -14   2 -12    0.20    0.92 
 -14  -2  12    0.79    0.65 
  14  -2 -12    0.54    1.14 
 -15  -2 -12    1.03    1.08 
 -15  -2 -12    0.91    0.92 
 -15   2  12    0.94    0.96 
 -15   2 -12    0.18    0.93 
 -15  -2  12    0.07    0.80 
   0  -3 -12    4.05    0.84 
   0  -3  12    3.13    0.60 
   0   3  12    3.42    0.50 
   0  -3 -12    4.24    0.83 
  -1  -3 -12   27.43    1.74 
  -1  -3 -12   26.28    1.55 
  -1   3  12   22.97    1.28 
   1  -3  12   27.88    1.55 
  -1  -3  12   27.76    1.50 
   1  -3 -12   26.94    1.61 
   1  -3 -12   23.91    1.62 
   1   3  12   23.45    1.26 
  -2  -3 -12    4.30    0.81 
  -2  -3 -12    4.38    0.90 
  -2   3  12    5.71    0.71 
   2  -3 -12    4.75    0.96 
  -2  -3  12    4.08    0.72 
   2   3  12    4.55    0.59 
  -3  -3 -12    9.25    0.93 
  -3  -3 -12   10.35    0.98 
  -3   3  12   13.65    0.93 
   3  -3 -12   11.12    1.26 
  -3  -3  12   12.33    0.96 
  -4   3  12    3.84    0.59 
  -4  -3 -12    2.10    0.75 
  -4  -3 -12    3.21    0.71 
   4  -3 -12    3.51    0.96 
  -4  -3  12    4.54    0.77 
  -5  -3 -12    8.50    0.86 
  -5   3  12   10.42    0.90 
  -5  -3 -12    9.99    1.19 
  -5  -3  12    9.21    0.95 
   5  -3 -12    9.09    1.22 
  -6  -3 -12    0.30    0.72 
  -6   3  12   -0.08    0.41 
  -6  -3  12    0.06    0.54 
   6  -3 -12   -0.70    0.80 
  -7   3  12   12.28    1.01 
  -7  -3 -12   11.86    1.31 
   7  -3 -12   11.99    1.50 
  -7  -3  12   13.07    1.17 
  -8  -3 -12    0.85    0.80 
  -8   3  12    0.83    0.51 
  -8  -3  12    1.10    0.72 
   8  -3 -12    1.18    1.05 
  -9  -3 -12    3.83    0.92 
  -9   3  12    4.04    0.78 
  -9  -3  12    3.45    0.83 
   9  -3 -12    4.20    1.22 
 -10   3  12    0.44    0.62 
 -10  -3 -12    0.47    0.93 
  10  -3 -12    0.29    1.10 
 -10  -3  12    0.02    0.71 
 -11   3  12    3.31    0.86 
 -11  -3 -12    2.36    0.89 
  11  -3 -12    2.83    1.26 
 -11  -3  12    2.28    0.90 
 -12  -3 -12    0.80    1.19 
 -12   3  12    0.36    0.74 
  12  -3 -12   -0.20    1.19 
 -12  -3  12   -0.14    0.87 
 -13   3  12    7.08    1.35 
 -13  -3 -12    5.96    1.14 
 -13  -3  12    4.93    1.05 
  13  -3 -12    5.68    1.53 
   0  -4 -12   18.18    1.52 
   0  -4 -12   16.19    1.29 
  -1  -4 -12    2.40    0.84 
  -1  -4 -12    2.56    0.93 
   1  -4 -12    2.23    0.89 
   1  -4 -12    2.43    0.93 
  -1  -4  12    2.39    0.80 
  -2  -4 -12   -0.04    0.71 
  -2  -4 -12    0.15    0.98 
   2  -4 -12    0.24    0.87 
   2  -4 -12    0.54    0.86 
  -2  -4  12    0.58    0.72 
  -3  -4 -12    2.79    1.01 
  -3  -4 -12    2.91    1.05 
   3  -4 -12    2.81    1.05 
  -3  -4  12    3.03    0.92 
  -4  -4 -12    9.03    1.20 
  -4  -4  12    8.71    1.04 
   4  -4 -12    8.75    1.23 
  -5  -4 -12    0.04    0.84 
   5  -4 -12    0.13    0.96 
  -5  -4  12    0.01    0.72 
  -6  -4 -12    0.08    1.04 
   6  -4 -12   -0.04    1.01 
  -6  -4  12    0.78    0.81 
  -7  -4 -12    0.48    1.01 
   7  -4 -12   -0.12    1.07 
  -7  -4  12    0.39    0.77 
  -8  -4 -12    8.84    1.40 
  -8  -4  12    9.41    1.29 
   8  -4 -12    8.41    1.46 
  -9  -4 -12    0.46    0.93 
  -9  -4  12    1.20    0.99 
   9  -4 -12    0.73    1.14 
 -10  -4 -12   -0.04    0.96 
  10  -4 -12    0.45    1.26 
 -10  -4  12    0.07    0.92 
   0  -5 -12    1.71    1.32 
   0  -5 -12   -0.26    0.90 
  -1  -5 -12    1.90    1.28 
   1  -5 -12    1.44    0.96 
   1  -5 -12    2.23    1.25 
  -2  -5 -12   -0.88    1.10 
   2  -5 -12   -0.35    0.99 
  -3  -5 -12    1.63    1.25 
   3  -5 -12    1.49    1.08 
  -4  -5 -12    0.21    1.26 
   4  -5 -12    0.45    1.23 
   0   0  13    0.24    0.26 
   1   0 -13   -0.13    0.30 
   1   0  13   -0.31    0.20 
  -1   0  13   -0.25    0.21 
  -2   0 -13  139.17    6.48 
   2   0 -13  141.80    6.63 
  -2   0  13  141.38    6.62 
   3   0 -13    0.19    0.35 
  -3   0  13   -0.07    0.26 
  -3   0 -13   -0.15    0.17 
   4   0 -13    6.71    0.72 
  -4   0  13    5.78    0.62 
  -4   0 -13    6.10    0.50 
  -5   0  13   -0.19    0.33 
   5   0 -13    0.30    0.41 
  -5   0 -13    0.03    0.24 
   6   0 -13  146.15    7.28 
  -6   0 -13  141.41    7.34 
  -6   0  13  143.50    7.31 
  -6   0 -13  150.92    7.20 
   7   0 -13    0.16    0.47 
  -7   0  13   -0.27    0.32 
  -7   0 -13    0.01    0.32 
  -7   0 -13    0.03    0.48 
  -8   0 -13   62.27    3.33 
   8   0 -13   61.09    3.41 
  -8   0 -13   65.15    3.53 
  -8   0  13   64.61    3.44 
  -9   0  13   -0.15    0.42 
  -9   0 -13    0.49    0.47 
  -9   0 -13   -0.07    0.59 
   9   0 -13    0.19    0.56 
 -10   0 -13   19.15    1.62 
  10   0 -13   17.79    1.38 
 -10   0 -13   16.81    1.29 
 -10   0  13   17.69    1.40 
 -11   0 -13   -0.07    0.50 
 -11   0 -13   -0.41    0.68 
 -11   0  13    0.21    0.53 
 -12   0  13    2.75    0.74 
 -12   0 -13    1.75    0.66 
 -12   0 -13    2.89    0.96 
 -13   0  13   -0.30    0.62 
 -13   0 -13   -0.22    0.60 
 -13   0 -13   -0.81    0.75 
 -14   0 -13   17.74    1.67 
 -14   0  13   18.60    1.82 
 -14   0 -13   16.89    1.89 
 -15   0 -13   -0.23    0.98 
 -15   0 -13   -0.23    0.72 
 -15   0  13    0.12    0.78 
 -16   0  13    0.98    0.87 
 -16   0 -13    0.12    1.07 
   0  -1 -13   -0.35    0.32 
   0   1  13   -0.28    0.21 
   0  -1 -13   -0.04    0.29 
  -1   1  13   66.76    3.14 
  -1  -1 -13   64.46    3.14 
  -1  -1 -13   66.73    3.09 
   1  -1 -13   64.56    3.17 
   1   1  13   65.64    3.12 
  -1  -1  13   66.86    3.09 
  -1  -1  13   63.60    2.99 
  -2  -1 -13   13.73    0.93 
  -2   1  13   13.05    0.90 
  -2  -1 -13   12.14    0.71 
  -2  -1  13   11.00    0.60 
   2  -1 -13   13.54    0.98 
   2   1  13   11.67    0.72 
  -2  -1  13   11.70    0.69 
  -3  -1 -13   42.26    2.25 
  -3   1  13   44.03    2.25 
  -3  -1 -13   38.38    2.15 
   3  -1 -13   40.75    2.27 
  -3  -1  13   44.35    2.19 
  -3  -1  13   41.44    2.13 
  -4   1  13    3.66    0.54 
  -4  -1 -13    3.41    0.51 
  -4  -1 -13    3.79    0.48 
  -4  -1  13    3.52    0.44 
   4  -1 -13    3.58    0.60 
  -4  -1  13    3.46    0.45 
  -5  -1 -13   29.17    1.53 
  -5   1  13   29.18    1.59 
  -5  -1 -13   28.27    1.59 
  -5  -1 -13   27.89    1.50 
   5   1 -13   28.39    1.47 
  -5  -1  13   28.19    1.50 
   5  -1 -13   29.58    1.67 
  -5  -1  13   25.17    1.49 
   6   1 -13    3.88    0.50 
  -6   1  13    3.18    0.53 
  -6  -1 -13    3.89    0.60 
  -6  -1 -13    3.91    0.57 
  -6  -1  13    3.98    0.51 
   6  -1 -13    3.72    0.69 
  -6  -1  13    3.32    0.54 
  -7  -1 -13   56.92    3.32 
  -7   1  13   62.65    3.32 
  -7  -1 -13   58.50    3.27 
   7   1 -13   56.39    3.14 
  -7   1 -13   56.20    3.30 
   7  -1 -13   53.92    3.33 
  -7  -1  13   61.40    3.23 
  -8   1  13    1.38    0.51 
  -8  -1 -13    1.58    0.57 
  -8  -1 -13    2.20    0.60 
   8   1 -13    1.96    0.48 
   8  -1 -13    2.14    0.75 
  -8   1 -13    2.33    0.62 
  -8  -1  13    1.58    0.45 
  -8  -1  13    0.25    0.44 
  -9   1  13   23.09    1.44 
  -9  -1 -13   19.67    1.56 
  -9  -1 -13   19.90    1.37 
   9  -1 -13   17.69    1.56 
  -9  -1  13   22.38    1.29 
  -9  -1  13   18.08    1.37 
  -9   1 -13   19.57    1.44 
 -10   1  13   16.11    1.31 
 -10  -1 -13   17.83    1.29 
 -10  -1 -13   17.28    1.41 
 -10   1 -13   15.91    1.37 
  10  -1 -13   14.28    1.38 
 -10  -1  13   15.37    1.13 
 -10  -1  13   13.84    1.23 
 -11   1  13   16.98    1.50 
 -11  -1 -13   16.57    1.46 
 -11  -1 -13   15.43    1.50 
 -11  -1  13   16.06    1.44 
  11  -1 -13   13.10    1.49 
 -11  -1  13   18.61    1.47 
 -11   1 -13   16.09    1.58 
 -12   1  13    0.25    0.65 
 -12  -1 -13   -0.06    0.72 
 -12  -1 -13    0.25    0.65 
 -12  -1  13    0.32    0.59 
  12  -1 -13   -0.08    0.80 
 -12   1 -13   -0.15    0.77 
 -12  -1  13    0.10    0.54 
 -12   1 -13    0.06    0.51 
 -13  -1 -13   12.35    1.55 
 -13  -1 -13   12.80    1.40 
 -13   1  13   14.05    1.49 
 -13  -1  13   12.37    1.35 
  13  -1 -13   10.39    1.55 
 -13   1 -13   11.76    1.53 
 -13  -1  13   13.16    1.44 
 -14  -1 -13    0.29    0.86 
 -14   1  13   -0.43    0.68 
 -14  -1 -13    0.80    0.75 
 -14  -1  13    0.24    0.68 
 -14  -1  13   -0.01    0.68 
 -14   1 -13   -0.58    0.86 
 -15   1  13    5.20    1.13 
 -15  -1 -13    5.76    1.05 
 -15  -1 -13    5.31    1.22 
 -15  -1  13    5.76    1.10 
 -15  -1  13    3.98    0.99 
 -15   1 -13    5.18    1.34 
 -16  -1 -13   -0.59    0.72 
 -16   1  13   -0.43    0.80 
 -16  -1 -13    0.09    0.96 
 -16  -1  13    0.06    0.87 
 -16  -1  13    0.21    0.74 
 -16   1 -13   -0.52    1.04 
   0  -2  13    0.46    0.27 
   0  -2 -13    0.44    0.48 
   0  -2 -13    0.49    0.45 
   0   2  13    0.50    0.32 
   1  -2  13    0.64    0.27 
  -1  -2 -13    0.86    0.50 
  -1   2  13    0.56    0.33 
  -1  -2 -13    1.25    0.56 
   1  -2 -13    0.36    0.45 
   1  -2 -13    0.66    0.54 
  -1  -2  13    0.77    0.29 
   1   2  13    0.68    0.33 
  -2  -2 -13   81.27    3.47 
  -2  -2 -13   85.46    3.44 
  -2   2  13   83.95    3.47 
  -2  -2 -13   81.90    3.53 
   2   2  13   82.49    3.45 
  -2  -2  13   82.02    3.39 
   2  -2 -13   77.69    3.54 
  -3  -2 -13    1.36    0.39 
  -3   2  13    2.08    0.45 
  -3  -2 -13    2.14    0.53 
  -3  -2 -13    1.61    0.59 
  -3  -2  13    1.89    0.41 
   3  -2 -13    1.98    0.65 
   3   2  13    1.69    0.41 
  -4   2  13    5.41    0.63 
  -4  -2 -13    4.88    0.60 
  -4  -2 -13    5.89    0.71 
  -4  -2 -13    5.73    0.81 
  -4  -2  13    5.11    0.60 
  -4  -2  13    5.12    0.45 
   4  -2 -13    6.10    0.90 
  -5  -2 -13    2.34    0.50 
  -5   2  13    2.18    0.48 
  -5  -2 -13    2.39    0.68 
  -5  -2 -13    2.12    0.48 
  -5  -2  13    1.90    0.30 
   5  -2 -13    1.81    0.71 
  -5  -2  13    2.69    0.48 
  -6  -2 -13   53.74    2.34 
  -6  -2 -13   50.55    2.46 
  -6   2  13   52.17    2.43 
  -6  -2 -13   55.30    2.43 
  -6  -2  13   55.05    2.49 
  -6  -2  13   52.42    2.25 
   6  -2 -13   51.04    2.61 
  -7   2  13    4.73    0.74 
  -7  -2 -13    4.34    0.84 
  -7  -2 -13    4.31    0.68 
  -7  -2 -13    3.67    0.60 
  -7   2 -13    4.05    0.71 
  -7  -2  13    4.00    0.50 
  -7  -2  13    3.97    0.68 
   7  -2 -13    3.42    0.93 
  -8  -2 -13    0.91    0.72 
  -8  -2 -13    0.38    0.48 
  -8   2  13    1.37    0.59 
   8  -2 -13    0.91    0.86 
  -8  -2  13    0.38    0.35 
  -8  -2  13    0.89    0.54 
  -8   2 -13    1.01    0.57 
  -9  -2 -13    3.63    0.84 
  -9  -2 -13    3.55    0.65 
  -9   2  13    4.61    0.78 
  -9   2 -13    3.80    0.75 
   9  -2 -13    3.46    1.01 
  -9  -2  13    3.60    0.74 
  -9  -2  13    4.21    0.53 
 -10   2  13   20.05    1.64 
 -10  -2 -13   18.46    1.56 
 -10  -2 -13   18.20    1.44 
 -10  -2  13   15.26    1.32 
  10  -2 -13   16.99    1.68 
 -10   2 -13   19.03    1.55 
 -10  -2  13   16.58    1.11 
 -11  -2 -13    0.25    0.80 
 -11  -2 -13    0.30    0.65 
 -11   2  13    0.04    0.65 
 -11   2 -13    0.08    0.63 
 -11  -2  13   -0.23    0.36 
 -11  -2  13   -0.73    0.60 
  11  -2 -13    0.11    0.93 
 -12  -2 -13    2.14    0.86 
 -12  -2 -13    1.83    0.96 
 -12   2  13    2.53    0.84 
 -12   2 -13    1.22    0.80 
 -12  -2  13    1.38    0.50 
  12  -2 -13    1.69    1.08 
 -12  -2  13   -0.53    0.56 
 -13   2  13    0.50    0.77 
 -13  -2 -13    1.19    0.96 
 -13  -2 -13    0.97    0.77 
 -13  -2  13    1.20    0.63 
  13  -2 -13    1.33    1.16 
 -13  -2  13   -0.43    0.62 
 -13   2 -13    0.80    0.86 
 -14  -2 -13   13.98    1.53 
 -14  -2 -13   12.20    1.58 
 -14   2  13   12.36    1.43 
 -14  -2  13   10.72    1.31 
 -14  -2  13   12.17    1.46 
 -14   2 -13   13.09    1.61 
  14  -2 -13   10.78    1.65 
 -15   2  13    0.39    0.84 
 -15  -2 -13    1.22    1.05 
 -15  -2 -13    0.26    0.87 
 -15  -2  13    0.13    0.78 
 -15   2 -13    0.59    1.08 
   0  -3  13   -0.08    0.44 
   0  -3 -13   -0.13    0.60 
   0  -3 -13    0.47    0.65 
   0   3  13    0.23    0.35 
  -1  -3 -13   14.13    1.13 
  -1  -3 -13   14.67    1.16 
  -1   3  13   13.34    0.84 
   1  -3  13   15.64    1.04 
  -1  -3  13   16.34    1.11 
   1  -3 -13   14.45    1.14 
   1  -3 -13   15.35    1.23 
   1   3  13   14.14    0.86 
  -2   3  13   27.90    1.58 
  -2  -3 -13   28.24    1.73 
  -2  -3 -13   29.64    1.82 
   2   3  13   27.48    1.50 
  -2  -3  13   30.32    1.71 
   2  -3 -13   27.37    1.82 
   2  -3 -13   28.52    1.92 
  -3  -3 -13   21.66    1.64 
  -3  -3 -13   20.14    1.43 
  -3   3  13   17.51    1.29 
  -3  -3  13   18.03    1.25 
   3  -3 -13   20.44    1.58 
  -4   3  13    0.77    0.42 
  -4  -3 -13    0.95    0.59 
  -4  -3 -13    0.28    0.74 
  -4  -3  13    1.10    0.57 
   4  -3 -13    0.53    0.83 
  -5  -3 -13   16.00    1.11 
  -5   3  13   15.08    1.13 
  -5  -3 -13   14.17    1.23 
  -5  -3  13   14.76    1.17 
   5  -3 -13   15.92    1.44 
  -6   3  13    1.03    0.53 
  -6  -3 -13    0.11    0.81 
   6  -3 -13    0.97    0.98 
  -6  -3  13    0.92    0.62 
  -7   3  13   17.28    1.31 
  -7  -3 -13   15.37    1.38 
  -7  -3  13   17.16    1.41 
   7  -3 -13   15.56    1.55 
  -8   3  13   -0.08    0.48 
  -8  -3 -13    0.15    0.90 
  -8  -3  13    0.36    0.68 
   8  -3 -13    0.22    0.96 
  -9  -3 -13    4.91    1.11 
  -9   3  13    5.28    0.84 
  -9  -3  13    4.68    0.96 
   9  -3 -13    3.61    1.17 
 -10  -3 -13   -0.15    0.87 
 -10   3  13    0.70    0.65 
  10  -3 -13    0.29    1.16 
 -10  -3  13    0.15    0.74 
 -11   3  13    3.41    0.86 
 -11  -3 -13    2.88    1.07 
  11  -3 -13    3.43    1.35 
 -11  -3  13    2.29    0.86 
 -12   3  13    0.44    0.80 
 -12  -3 -13    0.44    1.10 
 -12  -3  13   -0.51    0.81 
  12  -3 -13   -0.48    1.16 
 -13  -3 -13    2.38    1.17 
 -13   3  13    3.78    0.99 
 -13  -3  13    1.44    0.86 
  13  -3 -13    3.37    1.44 
   0  -4 -13    0.61    0.86 
   0  -4 -13    0.62    0.89 
  -1  -4 -13    2.35    0.92 
  -1  -4 -13    1.85    0.81 
   1  -4 -13    1.91    0.86 
   1  -4 -13    2.48    0.96 
  -2  -4 -13    6.45    0.90 
  -2  -4 -13    7.73    1.29 
   2  -4 -13    6.50    1.05 
   2  -4 -13    6.68    1.10 
  -3  -4 -13    2.84    0.99 
  -3  -4 -13    1.91    1.08 
   3  -4 -13    2.97    1.08 
  -4  -4 -13    4.01    1.04 
  -4  -4  13    5.23    1.10 
   4  -4 -13    4.60    1.25 
  -5  -4 -13    0.63    0.98 
   5  -4 -13    1.87    1.11 
  -5  -4  13    1.28    0.77 
  -6  -4 -13    8.63    1.25 
   6  -4 -13    8.11    1.40 
  -6  -4  13    8.78    1.08 
  -7  -4 -13    0.04    1.04 
  -7  -4  13    0.08    0.75 
   7  -4 -13   -0.25    1.04 
  -8  -4 -13   -0.07    0.95 
   8  -4 -13   -0.23    1.10 
  -8  -4  13    0.59    0.87 
  -9  -4 -13    0.69    1.11 
  -9  -4  13    0.47    0.92 
   9  -4 -13    1.31    1.29 
 -10  -4 -13    1.74    1.19 
  10  -4 -13    2.48    1.25 
 -10  -4  13    2.59    0.98 
   0  -5 -13   -0.37    1.20 
   0  -5 -13    0.09    0.99 
  -1  -5 -13    0.51    1.17 
   1  -5 -13    1.46    1.28 
   1  -5 -13    1.15    1.10 
  -2  -5 -13    0.33    1.25 
   2  -5 -13    1.02    1.07 
  -3  -5 -13    0.06    1.08 
   3  -5 -13    1.12    1.13 
   4  -5 -13   -0.06    1.13 
   0   0  14  319.27   13.59 
   1   0  14   -0.03    0.26 
   1   0 -14   -0.04    0.33 
  -1   0  14   -0.36    0.23 
   2   0 -14   61.74    3.32 
  -2   0 -14   58.67    3.12 
  -2   0  14   57.62    3.27 
  -3   0 -14    0.02    0.17 
   3   0 -14    0.23    0.39 
  -3   0  14   -0.18    0.27 
   4   0 -14  385.49   18.30 
  -4   0 -14  376.70   18.17 
  -4   0  14  388.89   18.32 
  -5   0 -14   -0.06    0.27 
  -5   0  14   -0.17    0.29 
   5   0 -14    0.10    0.42 
  -6   0 -14    1.84    0.33 
   6   0 -14    2.13    0.53 
  -6   0 -14    2.00    0.51 
  -6   0  14    1.82    0.41 
  -7   0  14    0.04    0.39 
   7   0 -14    0.08    0.53 
  -7   0 -14   -0.14    0.47 
  -7   0 -14    0.41    0.38 
  -8   0 -14  200.51    9.26 
  -8   0 -14  214.69    9.48 
   8   0 -14  201.33    9.36 
  -8   0  14  215.10    9.38 
   9   0 -14    0.57    0.63 
  -9   0  14    0.09    0.48 
  -9   0 -14   -0.13    0.59 
  -9   0 -14    0.49    0.47 
  10   0 -14    1.64    0.72 
 -10   0  14    1.69    0.62 
 -10   0 -14    1.97    0.65 
 -10   0 -14    1.98    0.81 
 -11   0 -14    0.24    0.54 
 -11   0 -14   -1.00    0.66 
 -11   0  14    0.51    0.56 
 -12   0  14   34.82    2.19 
 -12   0 -14   34.50    2.36 
 -12   0 -14   34.95    2.10 
 -13   0 -14   -0.74    0.80 
 -13   0  14    0.13    0.62 
 -13   0 -14    0.05    0.63 
 -14   0  14    4.92    0.96 
 -14   0 -14    5.05    1.31 
 -14   0 -14    4.59    0.90 
 -15   0 -14   -0.47    0.93 
 -15   0  14    0.03    0.71 
 -16   0  14    5.44    1.13 
 -16   0 -14    4.99    1.37 
   0  -1 -14   11.20    0.65 
   0   1  14   11.02    0.74 
   0  -1 -14   12.15    0.86 
  -1  -1 -14   71.34    3.39 
  -1  -1 -14   69.44    3.48 
  -1   1  14   74.55    3.48 
   1   1  14   72.35    3.47 
  -1  -1  14   70.95    3.41 
   1  -1 -14   71.34    3.51 
  -1  -1  14   68.61    3.29 
  -2   1  14    0.91    0.41 
  -2  -1 -14    0.78    0.42 
  -2  -1 -14    0.85    0.35 
  -2  -1  14    0.64    0.23 
  -2  -1  14    0.62    0.29 
   2  -1 -14    0.70    0.44 
   2   1  14    0.64    0.30 
  -3  -1 -14   13.16    0.90 
  -3   1  14   13.24    0.90 
  -3  -1 -14   12.71    0.83 
  -3  -1  14   13.07    0.78 
   3  -1 -14   13.95    0.99 
  -3  -1  14   14.14    0.86 
  -4  -1 -14   23.41    1.34 
  -4   1  14   23.56    1.37 
  -4  -1 -14   23.24    1.31 
   4  -1 -14   24.40    1.44 
  -4   1 -14   22.51    1.11 
  -4  -1  14   23.48    1.31 
  -4  -1  14   22.52    1.28 
  -5  -1 -14   35.13    1.94 
  -5  -1 -14   33.14    2.00 
   5   1 -14   35.28    1.91 
  -5  -1 -14   33.21    1.89 
  -5   1  14   39.90    2.04 
  -5  -1  14   37.92    1.94 
  -5  -1  14   35.46    1.92 
   5  -1 -14   35.78    2.09 
  -6  -1 -14    0.16    0.48 
  -6  -1 -14    0.22    0.41 
  -6   1  14   -0.03    0.39 
   6   1 -14    0.17    0.39 
   6  -1 -14   -0.11    0.56 
  -6  -1  14   -0.06    0.39 
  -6  -1  14    0.00    0.35 
  -7  -1 -14   29.44    1.74 
   7   1 -14   27.79    1.59 
  -7  -1 -14   27.89    1.80 
  -7   1  14   27.13    1.73 
  -7   1 -14   28.92    1.80 
   7  -1 -14   28.08    1.85 
  -7  -1  14   26.86    1.64 
  -8  -1 -14    1.36    0.63 
   8   1 -14    1.27    0.47 
  -8  -1 -14    1.96    0.63 
  -8   1  14    1.58    0.54 
   8  -1 -14    1.36    0.77 
  -8   1 -14    1.65    0.62 
  -8  -1  14    1.15    0.44 
  -8  -1  14    0.26    0.48 
  -9  -1 -14    6.66    0.87 
  -9  -1 -14    6.59    0.98 
  -9   1  14    5.70    0.87 
   9  -1 -14    6.92    1.10 
  -9  -1  14    5.77    0.80 
  -9   1 -14    7.38    1.01 
  -9  -1  14    3.26    0.74 
 -10   1  14    0.96    0.53 
 -10  -1 -14    1.43    0.72 
 -10  -1 -14    1.44    0.66 
  10  -1 -14    1.35    0.80 
 -10  -1  14    1.38    0.63 
 -10  -1  14    1.68    0.54 
 -10   1 -14    1.61    0.77 
 -11  -1 -14   15.52    1.31 
 -11   1  14   13.88    1.34 
 -11  -1 -14   14.39    1.43 
  11  -1 -14   13.38    1.43 
 -11  -1  14   13.16    1.31 
 -11   1 -14   13.79    1.35 
 -11  -1  14   14.21    1.26 
 -12  -1 -14   -0.14    0.74 
 -12   1  14    0.16    0.65 
 -12  -1 -14    1.62    0.80 
 -12   1 -14    0.86    0.86 
 -12  -1  14    0.00    0.54 
  12  -1 -14   -0.18    0.84 
 -12  -1  14    0.99    0.69 
 -13   1  14    9.74    1.28 
 -13  -1 -14    8.02    1.13 
 -13  -1 -14    7.43    1.32 
 -13  -1  14    9.29    1.26 
 -13  -1  14    9.34    1.22 
 -13   1 -14    8.80    1.38 
  13  -1 -14    6.70    1.56 
 -14  -1 -14    0.11    0.98 
 -14  -1 -14   -0.18    0.71 
 -14   1  14   -0.43    0.65 
 -14  -1  14   -0.31    0.66 
 -14  -1  14    0.25    0.74 
 -14   1 -14   -0.39    0.89 
 -15  -1 -14    3.27    1.17 
 -15  -1 -14    3.15    0.92 
 -15   1  14    3.85    0.96 
 -15   1 -14    3.25    1.25 
 -15  -1  14    4.26    0.96 
 -15  -1  14    4.40    1.04 
 -16   1  14   -0.12    0.78 
 -16  -1 -14    0.11    0.81 
 -16  -1 -14   -0.40    0.98 
 -16  -1  14   -0.22    0.81 
 -16   1 -14   -0.66    1.04 
 -16  -1  14   -0.16    0.72 
   0  -2 -14   59.90    2.61 
   0  -2 -14   58.25    2.63 
   0   2  14   58.47    2.52 
   0  -2  14   57.53    2.42 
  -1  -2 -14    3.98    0.66 
  -1  -2 -14    4.11    0.68 
   1  -2  14    3.50    0.36 
  -1   2  14    3.80    0.53 
   1  -2 -14    3.83    0.66 
  -1  -2  14    3.65    0.41 
   1  -2 -14    3.99    0.71 
   1   2  14    4.13    0.54 
  -2   2  14    0.77    0.36 
  -2  -2 -14    0.43    0.44 
  -2  -2 -14    0.61    0.48 
   2   2  14    0.26    0.30 
   2  -2 -14    0.91    0.57 
  -2  -2  14    0.49    0.30 
  -3   2  14    1.01    0.42 
  -3  -2 -14    0.77    0.41 
  -3  -2 -14    0.57    0.48 
  -3  -2 -14    0.55    0.54 
   3   2  14    0.65    0.38 
  -3  -2  14    0.48    0.33 
   3  -2 -14    0.93    0.60 
  -4   2  14   21.63    1.31 
  -4  -2 -14   22.44    1.29 
  -4  -2 -14   23.01    1.32 
  -4  -2 -14   22.30    1.44 
  -4  -2  14   21.71    1.26 
  -4  -2  14   21.20    1.11 
   4  -2 -14   23.27    1.49 
  -5  -2 -14    0.94    0.50 
  -5  -2 -14    0.41    0.41 
  -5  -2 -14    0.45    0.62 
  -5   2  14    0.13    0.39 
  -5  -2  14    0.48    0.42 
  -5  -2  14    0.49    0.29 
   5  -2 -14    0.57    0.68 
  -6  -2 -14    5.70    0.71 
  -6  -2 -14    6.53    0.75 
  -6   2  14    7.44    0.81 
  -6  -2 -14    6.16    0.90 
   6  -2 -14    5.86    1.01 
  -6  -2  14    5.77    0.71 
  -6  -2  14    5.89    0.54 
  -7  -2 -14    0.54    0.53 
  -7   2  14    0.16    0.47 
  -7  -2 -14    0.37    0.51 
  -7  -2 -14    0.74    0.69 
  -7   2 -14    0.39    0.53 
   7  -2 -14    0.25    0.80 
  -7  -2  14    0.39    0.35 
  -7  -2  14    0.95    0.54 
  -8   2  14   33.82    1.98 
  -8  -2 -14   34.96    1.97 
  -8  -2 -14   33.74    2.03 
  -8  -2  14   32.52    1.76 
  -8  -2  14   33.22    2.00 
  -8   2 -14   33.73    2.00 
   8  -2 -14   32.12    2.19 
  -9  -2 -14    5.77    0.99 
  -9  -2 -14    6.74    0.93 
  -9   2  14    5.95    0.89 
   9  -2 -14    4.73    1.11 
  -9  -2  14    5.63    0.92 
  -9   2 -14    5.43    0.93 
  -9  -2  14    5.24    0.66 
 -10  -2 -14    3.06    0.86 
 -10  -2 -14    1.88    0.65 
 -10   2  14    3.51    0.78 
 -10   2 -14    2.79    0.72 
  10  -2 -14    2.80    1.01 
 -10  -2  14    2.73    0.75 
 -10  -2  14    2.66    0.47 
 -11  -2 -14    0.14    0.66 
 -11  -2 -14    0.15    0.80 
 -11   2  14    0.06    0.63 
 -11   2 -14    0.62    0.68 
 -11  -2  14    0.32    0.45 
 -11  -2  14   -0.54    0.60 
  11  -2 -14   -0.18    0.90 
 -12  -2 -14   19.47    1.62 
 -12   2  14   20.82    1.80 
 -12  -2 -14   19.42    1.71 
 -12  -2  14   19.02    1.35 
 -12   2 -14   17.29    1.50 
  12  -2 -14   15.82    1.73 
 -12  -2  14   13.79    1.34 
 -13  -2 -14    0.01    0.98 
 -13   2  14    0.81    0.81 
 -13  -2 -14    0.14    0.80 
  13  -2 -14    0.33    1.19 
 -13  -2  14    0.68    0.62 
 -13  -2  14   -1.03    0.65 
 -13   2 -14    1.00    0.98 
 -14  -2 -14    1.26    0.84 
 -14  -2 -14    2.05    1.10 
 -14  -2  14    1.20    0.80 
  14  -2 -14    2.57    1.26 
 -14   2 -14    0.99    0.96 
 -15  -2 -14    1.16    0.99 
 -15  -2 -14    0.16    1.01 
 -15   2  14    0.69    0.87 
 -15   2 -14   -0.34    0.96 
 -15  -2  14    0.32    0.78 
   0  -3 -14    6.75    1.04 
   0  -3 -14    5.99    1.04 
   0   3  14    6.08    0.71 
  -1  -3 -14   11.70    1.10 
  -1   3  14    9.22    0.68 
  -1  -3 -14   11.73    1.04 
   1  -3 -14   10.79    1.04 
   1   3  14    9.20    0.65 
  -1  -3  14   10.25    0.84 
   1  -3 -14   11.40    1.11 
  -2   3  14    1.22    0.48 
  -2  -3 -14    0.97    0.68 
  -2  -3 -14    0.82    0.68 
   2   3  14    0.61    0.38 
   2  -3 -14    1.42    0.78 
   2  -3 -14    1.74    0.87 
  -2  -3  14    1.73    0.59 
  -3  -3 -14    8.98    1.13 
  -3  -3 -14    9.30    0.99 
  -3   3  14    8.48    0.75 
  -3  -3  14    8.74    0.83 
   3  -3 -14    7.80    1.13 
  -4   3  14    1.17    0.47 
  -4  -3 -14    1.26    0.63 
  -4  -3 -14    0.36    0.75 
  -4  -3  14    0.77    0.56 
   4  -3 -14    0.58    0.77 
  -5   3  14   14.38    1.05 
  -5  -3 -14   13.60    1.07 
  -5  -3 -14   14.56    1.38 
  -5  -3  14   15.44    1.17 
   5  -3 -14   14.14    1.37 
  -6  -3 -14    0.90    0.90 
  -6   3  14    0.95    0.57 
   6  -3 -14    0.36    0.90 
  -6  -3  14    0.52    0.59 
  -7   3  14   13.36    1.13 
  -7  -3 -14   12.26    1.43 
   7  -3 -14   10.72    1.41 
  -7  -3  14   13.22    1.19 
  -8   3  14    0.34    0.53 
  -8  -3 -14   -0.49    0.84 
  -8  -3  14    0.06    0.66 
   8  -3 -14    0.29    0.98 
  -9  -3 -14    9.66    1.40 
  -9   3  14    8.42    1.08 
  -9  -3  14    7.94    1.16 
   9  -3 -14    7.26    1.29 
 -10  -3 -14   -0.65    0.80 
 -10   3  14    0.37    0.68 
 -10  -3  14    0.42    0.83 
  10  -3 -14   -0.03    1.13 
 -11   3  14    3.23    0.86 
 -11  -3 -14    2.86    1.02 
  11  -3 -14    2.45    1.37 
 -11  -3  14    1.59    0.81 
 -12  -3 -14    0.11    1.13 
 -12   3  14    0.66    0.77 
  12  -3 -14    0.07    1.26 
 -12  -3  14    0.17    0.87 
 -13  -3 -14    2.32    1.34 
 -13   3  14    2.06    0.87 
 -13  -3  14    1.56    0.96 
  13  -3 -14    2.39    1.40 
   0  -4 -14   10.90    1.26 
   0  -4 -14   11.84    1.32 
  -1  -4 -14    3.00    1.10 
  -1  -4 -14    2.51    0.87 
   1  -4 -14    1.78    0.90 
   1  -4 -14    2.95    0.98 
  -2  -4 -14    2.16    1.02 
  -2  -4 -14    1.71    0.90 
   2  -4 -14    1.23    0.92 
  -3  -4 -14    3.35    1.22 
  -3  -4 -14    3.46    1.22 
   3  -4 -14    3.06    1.11 
  -4  -4 -14    3.69    1.11 
   4  -4 -14    3.61    1.05 
  -5  -4 -14    0.33    1.04 
   5  -4 -14   -0.17    1.02 
  -6  -4 -14   -0.49    0.98 
   6  -4 -14    0.73    1.14 
  -7  -4 -14   -0.54    0.89 
   7  -4 -14    0.26    1.08 
  -7  -4  14    0.34    0.84 
  -8  -4 -14    2.17    1.23 
   8  -4 -14    2.27    1.25 
  -8  -4  14    2.03    0.93 
  -9  -4 -14    1.00    1.20 
  -9  -4  14   -0.07    0.84 
   9  -4 -14    0.99    1.23 
 -10  -4 -14   -0.54    1.11 
 -10  -4  14    0.44    0.96 
  10  -4 -14   -0.19    1.19 
   0  -5 -14    0.92    1.19 
   0  -5 -14   -0.76    1.16 
  -1  -5 -14    2.42    1.40 
   1  -5 -14    1.72    1.07 
  -2  -5 -14    0.68    1.31 
   2  -5 -14    0.13    1.02 
  -3  -5 -14    0.47    1.16 
   3  -5 -14    0.81    1.10 
   1   0  15   -0.36    0.21 
   1   0 -15    0.13    0.38 
  -1   0  15   -0.18    0.23 
  -2   0  15  129.05    5.94 
   2   0 -15  130.66    5.96 
  -2   0 -15  130.29    5.76 
   3   0 -15    0.29    0.42 
  -3   0 -15   -0.14    0.17 
  -3   0  15   -0.33    0.29 
  -4   0 -15    1.97    0.30 
  -4   0  15    1.75    0.45 
   4   0 -15    2.25    0.56 
  -5   0 -15   -0.10    0.24 
  -5   0  15   -0.13    0.33 
   5   0 -15    0.25    0.45 
   6   0 -15  100.44    5.03 
  -6   0  15  101.38    5.04 
  -6   0 -15  101.15    4.91 
  -7   0  15   -0.13    0.38 
  -7   0 -15    0.11    0.51 
  -7   0 -15    0.13    0.35 
   7   0 -15    0.07    0.53 
  -8   0  15   53.36    2.93 
  -8   0 -15   53.27    2.82 
   8   0 -15   53.49    2.97 
  -8   0 -15   51.08    3.03 
   9   0 -15    0.35    0.63 
  -9   0  15   -0.12    0.44 
  -9   0 -15   -0.36    0.59 
  -9   0 -15    0.02    0.48 
 -10   0 -15   55.31    2.94 
 -10   0 -15   57.66    3.20 
 -10   0  15   57.28    3.02 
 -11   0 -15    0.04    0.54 
 -11   0  15    0.12    0.54 
 -11   0 -15    0.08    0.75 
 -12   0 -15    2.64    0.96 
 -12   0  15    3.43    0.75 
 -12   0 -15    2.67    0.71 
 -13   0  15   -0.08    0.65 
 -13   0 -15    0.08    0.93 
 -13   0 -15   -0.47    0.92 
 -14   0 -15   18.90    1.89 
 -14   0  15   20.20    1.70 
 -15   0 -15   -0.13    1.01 
 -15   0  15   -0.02    0.83 
 -16   0  15    0.70    0.90 
 -16   0 -15   -0.02    1.11 
   0  -1 -15   -0.27    0.27 
   0   1  15   -0.24    0.26 
   0  -1 -15    0.04    0.41 
  -1   1  15   61.47    2.93 
  -1  -1 -15   62.36    2.96 
  -1  -1 -15   63.66    2.87 
  -1  -1  15   57.65    2.73 
   1  -1 -15   64.58    3.00 
   1   1  15   63.53    2.94 
  -1  -1  15   63.80    2.88 
  -2  -1 -15    4.01    0.59 
  -2  -1 -15    3.75    0.42 
  -2   1  15    3.74    0.50 
  -2  -1  15    3.84    0.42 
   2   1  15    3.93    0.48 
   2  -1 -15    4.28    0.62 
  -2  -1  15    3.94    0.33 
  -3   1  15   21.15    1.23 
  -3  -1 -15   22.63    1.22 
  -3  -1 -15   22.54    1.16 
  -3  -1  15   18.92    1.05 
   3  -1 -15   23.18    1.29 
  -3  -1  15   19.91    1.13 
  -4  -1 -15    7.05    0.72 
  -4  -1 -15    7.78    0.81 
  -4   1  15    6.81    0.77 
   4  -1 -15    8.34    0.95 
  -4  -1  15    7.44    0.74 
  -4  -1  15    7.25    0.68 
  -5  -1 -15   47.28    2.39 
  -5  -1 -15   46.01    2.24 
   5   1 -15   46.30    2.25 
  -5  -1 -15   46.07    2.25 
  -5   1  15   41.76    2.31 
  -5  -1  15   44.01    2.27 
   5  -1 -15   46.49    2.42 
  -5  -1  15   40.77    2.27 
   6   1 -15   -0.06    0.41 
  -6   1  15   -0.25    0.36 
  -6  -1 -15   -0.02    0.39 
  -6  -1 -15   -0.22    0.42 
  -6  -1 -15    0.04    0.48 
   6  -1 -15   -0.12    0.57 
  -6  -1  15   -0.35    0.32 
  -6  -1  15   -0.16    0.42 
  -7  -1 -15   25.37    1.61 
  -7  -1 -15   25.65    1.44 
   7   1 -15   25.01    1.37 
  -7   1  15   27.84    1.56 
   7  -1 -15   24.05    1.61 
  -7  -1  15   24.10    1.53 
  -7   1 -15   25.64    1.59 
  -7  -1  15   26.47    1.44 
   8   1 -15   24.92    1.41 
  -8   1  15   24.83    1.55 
  -8  -1 -15   23.95    1.62 
  -8  -1 -15   26.47    1.55 
   8  -1 -15   23.20    1.76 
  -8  -1  15   20.56    1.55 
  -8  -1  15   24.13    1.43 
  -8   1 -15   23.99    1.61 
  -9  -1 -15    4.73    0.86 
  -9   1  15    4.17    0.75 
  -9  -1 -15    5.43    0.84 
   9  -1 -15    4.51    0.96 
  -9  -1  15    4.35    0.72 
  -9   1 -15    5.56    0.95 
  -9  -1  15    4.22    0.84 
 -10   1  15    0.36    0.57 
 -10  -1 -15    0.92    0.74 
 -10  -1 -15    0.23    0.72 
 -10  -1  15    0.68    0.56 
 -10   1 -15    0.55    0.77 
 -10  -1  15    0.13    0.63 
  10  -1 -15    0.72    0.90 
 -11  -1 -15   15.20    1.35 
 -11   1  15   14.86    1.25 
 -11  -1 -15   15.30    1.53 
  11  -1 -15   12.60    1.38 
 -11   1 -15   13.20    1.37 
 -11  -1  15   18.00    1.50 
 -11  -1  15   17.95    1.38 
 -12  -1 -15    0.22    0.78 
 -12  -1 -15    0.77    0.84 
 -12   1  15    0.50    0.66 
 -12   1 -15   -0.04    0.80 
 -12  -1  15    0.82    0.69 
 -12  -1  15    0.80    0.65 
  12  -1 -15   -0.14    0.86 
 -13  -1 -15    4.84    0.99 
 -13   1  15    4.74    1.01 
 -13  -1 -15    3.95    1.08 
 -13   1 -15    4.39    1.11 
 -13  -1  15    4.70    0.99 
 -13  -1  15    4.80    0.95 
 -14  -1 -15    0.34    0.98 
 -14  -1 -15    0.22    0.86 
 -14   1  15    0.05    0.66 
 -14  -1  15    0.47    0.75 
 -14  -1  15    0.82    0.71 
 -14   1 -15   -0.18    0.86 
 -15   1  15    4.54    1.01 
 -15  -1 -15    5.42    1.35 
 -15  -1 -15    5.92    1.17 
 -15   1 -15    4.99    1.26 
 -15  -1  15    5.49    1.11 
 -15  -1  15    5.83    1.11 
 -16   1  15   -0.27    0.74 
 -16  -1 -15    0.07    1.11 
 -16  -1  15    0.28    0.89 
 -16   1 -15   -0.91    0.99 
   0  -2 -15    0.56    0.54 
   0   2  15    0.04    0.32 
   0  -2  15    0.26    0.23 
   0  -2 -15    0.57    0.53 
  -1  -2 -15    2.32    0.65 
  -1  -2 -15    2.55    0.62 
  -1   2  15    1.91    0.47 
   1   2  15    2.33    0.50 
   1  -2 -15    2.25    0.66 
   1  -2 -15    2.54    0.66 
  -1  -2  15    2.33    0.36 
  -2  -2 -15   41.61    2.18 
  -2   2  15   42.13    2.16 
  -2  -2 -15   41.63    2.21 
   2  -2 -15   44.35    2.28 
  -2  -2  15   42.52    2.03 
   2   2  15   41.33    2.12 
  -3   2  15   11.81    1.04 
  -3  -2 -15    9.49    0.93 
  -3  -2 -15   10.94    0.95 
  -3  -2 -15   11.40    1.08 
   3   2  15   11.42    0.98 
  -3  -2  15   10.78    0.80 
   3  -2 -15   10.59    1.16 
  -4  -2 -15   -0.10    0.50 
  -4  -2 -15    0.70    0.45 
  -4   2  15    0.71    0.45 
  -4  -2 -15    0.12    0.48 
  -4  -2  15    0.69    0.41 
  -4  -2  15    0.11    0.24 
   4  -2 -15    0.58    0.63 
  -5  -2 -15    1.07    0.59 
  -5  -2 -15    1.87    0.56 
  -5  -2 -15    1.55    0.47 
  -5   2  15    1.46    0.50 
   5  -2 -15    1.82    0.74 
  -5  -2  15    1.45    0.29 
  -5  -2  15    1.72    0.42 
  -6   2  15   49.79    2.58 
  -6  -2 -15   52.30    2.58 
  -6  -2 -15   50.45    2.66 
  -6  -2 -15   53.19    2.57 
  -6  -2  15   49.88    2.39 
  -6  -2  15   50.76    2.55 
   6  -2 -15   45.32    2.70 
  -7   2  15    5.20    0.77 
  -7  -2 -15    4.99    0.78 
  -7  -2 -15    5.48    0.92 
  -7  -2 -15    6.10    0.84 
  -7   2 -15    5.16    0.78 
   7  -2 -15    5.43    1.08 
  -7  -2  15    5.22    0.60 
  -7  -2  15    6.07    0.81 
  -8  -2 -15    1.59    0.80 
  -8  -2 -15    0.53    0.56 
  -8   2  15    1.93    0.66 
   8  -2 -15    1.14    0.89 
  -8   2 -15    0.87    0.60 
  -8  -2  15    0.44    0.36 
  -8  -2  15    0.66    0.57 
  -9   2  15    4.56    0.74 
  -9  -2 -15    4.04    0.74 
  -9  -2 -15    3.97    0.84 
  -9  -2  15    4.15    0.74 
  -9   2 -15    4.84    0.84 
   9  -2 -15    4.03    1.01 
  -9  -2  15    4.68    0.54 
 -10   2  15   12.08    1.23 
 -10  -2 -15   11.46    1.25 
 -10  -2 -15   11.36    1.19 
  10  -2 -15    8.93    1.32 
 -10  -2  15   10.86    1.16 
 -10  -2  15   11.45    0.93 
 -10   2 -15   11.31    1.19 
 -11  -2 -15    0.48    0.86 
 -11   2  15    0.43    0.65 
 -11  -2 -15   -0.45    0.66 
  11  -2 -15   -0.29    0.95 
 -11   2 -15   -0.11    0.65 
 -11  -2  15    0.03    0.42 
 -11  -2  15   -0.32    0.66 
 -12  -2 -15    2.74    0.99 
 -12  -2 -15    2.38    0.81 
 -12   2  15    4.28    0.90 
 -12  -2  15    2.13    0.83 
 -12  -2  15    3.06    0.66 
 -12   2 -15    2.72    0.89 
  12  -2 -15    3.08    1.28 
 -13  -2 -15    0.52    0.95 
 -13  -2 -15    0.52    0.84 
 -13   2  15    0.14    0.66 
 -13  -2  15    0.82    0.81 
 -13   2 -15    0.08    0.81 
  13  -2 -15    0.20    1.05 
 -13  -2  15   -0.28    0.71 
 -14   2  15   13.43    1.49 
 -14  -2 -15   14.81    1.65 
 -14  -2 -15   15.02    1.56 
 -14   2 -15   13.98    1.61 
  14  -2 -15   11.80    1.55 
 -14  -2  15   12.61    1.31 
 -15   2  15    0.23    0.78 
 -15  -2 -15    0.47    0.92 
 -15   2 -15   -0.25    1.08 
   0  -3 -15   -0.59    0.62 
   0  -3 -15    0.17    0.66 
   0   3  15    0.01    0.33 
  -1  -3 -15   10.67    1.02 
  -1   3  15   11.83    0.75 
  -1  -3 -15   10.56    0.96 
   1  -3 -15   11.29    1.07 
   1   3  15   12.12    0.75 
   1  -3 -15   10.81    1.10 
  -2  -3 -15    0.96    0.68 
  -2  -3 -15    0.31    0.80 
  -2   3  15    0.98    0.41 
   2  -3 -15    0.99    0.77 
   2   3  15    0.74    0.36 
  -3  -3 -15   12.93    1.23 
  -3  -3 -15    9.76    1.05 
  -3   3  15   12.00    1.04 
   3  -3 -15   10.64    1.23 
  -3  -3  15   11.23    0.99 
  -4  -3 -15    2.75    0.74 
  -4   3  15    2.53    0.60 
  -4  -3 -15    3.09    0.89 
  -4  -3  15    3.83    0.78 
   4  -3 -15    3.68    1.05 
  -5   3  15   11.28    1.01 
  -5  -3 -15   10.40    1.01 
  -5  -3 -15   10.56    1.26 
   5  -3 -15    9.94    1.29 
  -5  -3  15   11.60    1.05 
  -6   3  15    2.58    0.66 
  -6  -3 -15    2.14    0.92 
  -6  -3  15    2.62    0.72 
   6  -3 -15    1.69    1.05 
  -7   3  15    9.28    0.99 
  -7  -3 -15   10.86    1.38 
  -7  -3  15    9.66    1.08 
   7  -3 -15    9.53    1.49 
  -8  -3 -15   -0.31    0.81 
  -8   3  15   -0.15    0.48 
   8  -3 -15   -0.04    0.96 
  -8  -3  15    0.70    0.69 
  -9  -3 -15    9.99    1.41 
  -9   3  15    9.19    1.01 
   9  -3 -15    8.17    1.47 
  -9  -3  15   10.04    1.16 
 -10   3  15    1.01    0.72 
 -10  -3 -15    0.59    1.04 
 -10  -3  15    0.45    0.80 
  10  -3 -15    1.61    1.29 
 -11   3  15    4.19    0.87 
 -11  -3 -15    4.18    1.26 
 -11  -3  15    3.78    1.02 
  11  -3 -15    4.07    1.35 
 -12  -3 -15   -0.29    1.17 
 -12   3  15   -0.17    0.65 
 -12  -3  15    0.07    0.86 
  12  -3 -15   -0.40    1.19 
 -13  -3 -15    2.12    1.28 
 -13   3  15    2.09    0.86 
  13  -3 -15    1.33    1.29 
 -13  -3  15    1.25    0.95 
   0  -4 -15   -0.44    0.78 
   0  -4 -15   -0.04    0.87 
  -1  -4 -15    0.84    1.07 
  -1  -4 -15    0.51    0.84 
   1  -4 -15    0.27    0.87 
   1  -4 -15    0.82    0.96 
  -2  -4 -15   13.65    1.29 
  -2  -4 -15   14.34    1.41 
   2  -4 -15   14.34    1.52 
  -3  -4 -15    0.10    0.96 
  -3  -4 -15    0.01    0.84 
   3  -4 -15    0.22    0.99 
  -4  -4 -15    1.19    1.11 
   4  -4 -15    1.12    1.01 
  -5  -4 -15    1.38    0.93 
   5  -4 -15    2.33    1.16 
  -6  -4 -15    5.79    1.28 
   6  -4 -15    5.37    1.23 
  -7  -4 -15   -0.43    1.01 
   7  -4 -15    0.54    1.13 
  -8  -4 -15    0.67    1.23 
   8  -4 -15   -0.04    1.07 
  -9  -4 -15   -0.97    1.23 
   9  -4 -15   -0.30    1.16 
   0  -5 -15   -0.57    1.05 
   0  -5 -15    0.33    1.08 
  -1  -5 -15    0.17    1.25 
   1  -5 -15    0.70    1.02 
   0   0  16  141.47    6.27 
  -1   0  16   -0.12    0.27 
   1   0  16   -0.15    0.32 
   1   0 -16    0.20    0.42 
  -2   0  16    0.78    0.39 
  -3   0  16    0.04    0.33 
  -3   0 -16   -0.23    0.17 
   3   0 -16    0.36    0.48 
  -4   0 -16   91.83    4.17 
  -4   0  16   87.94    4.35 
   4   0 -16   95.16    4.40 
   5   0 -16   -0.06    0.47 
  -5   0  16   -0.36    0.35 
  -5   0 -16    0.09    0.24 
  -6   0  16   10.52    1.10 
  -6   0 -16    8.98    0.80 
   6   0 -16   11.07    1.14 
   7   0 -16   -0.06    0.56 
  -7   0  16   -0.34    0.41 
  -7   0 -16   -0.02    0.36 
  -7   0 -16   -0.09    0.56 
  -8   0 -16   38.23    2.76 
  -8   0 -16   43.26    2.55 
  -8   0  16   39.76    2.64 
   8   0 -16   39.97    2.66 
  -9   0 -16    0.02    0.66 
  -9   0 -16    0.06    0.47 
  -9   0  16   -0.24    0.47 
   9   0 -16   -0.02    0.65 
  10   0 -16    7.65    1.04 
 -10   0 -16    8.24    0.83 
 -10   0  16    7.25    0.80 
 -10   0 -16    8.66    1.08 
 -11   0  16    0.36    0.60 
 -11   0 -16    0.30    0.80 
 -12   0  16   20.87    1.70 
 -12   0 -16   21.61    2.09 
 -13   0  16   -0.36    0.60 
 -13   0 -16    0.09    0.89 
 -14   0 -16    9.89    1.58 
 -14   0  16    9.00    1.29 
 -15   0 -16    0.08    1.07 
 -15   0  16    0.49    0.87 
 -16   0  16    6.95    1.32 
 -16   0 -16    5.79    1.46 
   0   1  16    6.03    0.59 
   0  -1 -16    6.31    0.71 
   0  -1 -16    6.26    0.54 
  -1   1  16   47.29    2.46 
  -1  -1 -16   48.49    2.39 
  -1  -1 -16   50.00    2.52 
   1  -1 -16   47.83    2.55 
  -1  -1  16   47.35    2.42 
   1   1  16   47.14    2.45 
  -2  -1 -16   19.31    1.10 
  -2  -1 -16   19.31    1.22 
  -2   1  16   18.15    1.16 
   2   1  16   19.21    1.16 
  -2  -1  16   17.30    0.96 
  -2  -1  16   18.00    1.10 
   2  -1 -16   19.10    1.25 
  -3  -1 -16   32.16    1.70 
  -3  -1 -16   28.81    1.76 
  -3   1  16   33.45    1.79 
  -3  -1  16   33.66    1.64 
  -3  -1  16   34.47    1.71 
   3  -1 -16   31.47    1.85 
  -4   1  16    8.43    0.89 
  -4  -1 -16    8.77    0.84 
  -4  -1 -16    8.30    0.74 
   4  -1 -16    8.89    0.99 
  -4  -1  16    7.96    0.69 
  -4  -1  16    7.54    0.75 
  -5  -1 -16   38.33    2.13 
  -5  -1 -16   38.46    2.15 
   5   1 -16   39.17    2.18 
  -5   1  16   41.93    2.21 
  -5  -1  16   39.79    2.13 
  -5  -1  16   41.55    2.13 
   5  -1 -16   39.30    2.31 
  -6  -1 -16    0.97    0.53 
  -6  -1 -16    1.31    0.48 
  -6  -1 -16    1.68    0.51 
   6   1 -16    1.29    0.50 
  -6   1  16    1.23    0.50 
   6  -1 -16    1.17    0.66 
  -6  -1  16    1.27    0.47 
  -6  -1  16    1.22    0.42 
   7   1 -16   24.70    1.41 
  -7  -1 -16   25.44    1.65 
  -7   1  16   27.72    1.61 
  -7  -1 -16   26.50    1.52 
  -7   1 -16   26.13    1.62 
  -7  -1  16   24.63    1.52 
  -7  -1  16   26.36    1.49 
   7  -1 -16   24.22    1.67 
  -8  -1 -16    3.76    0.65 
  -8  -1 -16    3.59    0.75 
   8   1 -16    3.93    0.66 
  -8   1  16    3.70    0.72 
   8  -1 -16    3.72    0.90 
  -8   1 -16    4.08    0.84 
  -8  -1  16    3.21    0.74 
  -8  -1  16    3.05    0.56 
  -9  -1 -16    9.35    1.19 
  -9   1  16    8.33    0.95 
  -9  -1 -16   10.07    1.05 
  -9   1 -16    9.46    1.17 
   9  -1 -16    7.70    1.13 
  -9  -1  16    9.11    1.11 
  -9  -1  16   10.21    1.02 
 -10  -1 -16    0.59    0.72 
 -10  -1 -16   -0.29    0.68 
 -10   1  16   -0.22    0.54 
 -10  -1  16    0.12    0.65 
  10  -1 -16   -0.04    0.87 
 -10   1 -16    0.12    0.72 
 -10  -1  16   -0.36    0.44 
 -11  -1 -16   12.19    1.41 
 -11  -1 -16   14.21    1.38 
 -11   1  16   10.06    1.13 
 -11  -1  16   12.68    1.41 
 -11   1 -16   12.24    1.41 
  11  -1 -16   10.64    1.32 
 -11  -1  16   10.81    1.17 
 -12  -1 -16   -0.22    0.69 
 -12   1  16    0.16    0.63 
 -12  -1 -16   -0.29    0.80 
  12  -1 -16   -0.06    0.92 
 -12   1 -16   -0.24    0.78 
 -12  -1  16    0.75    0.66 
 -12  -1  16    0.48    0.72 
 -13   1  16    5.56    1.01 
 -13  -1 -16    5.49    1.05 
 -13  -1 -16    6.05    1.26 
 -13  -1  16    5.22    0.95 
 -13   1 -16    6.22    1.28 
 -13  -1  16    5.47    0.99 
 -14   1  16    1.29    0.80 
 -14  -1 -16    1.24    1.05 
 -14  -1 -16    0.20    0.78 
 -14  -1  16    0.84    0.69 
 -14   1 -16    0.39    0.99 
 -14  -1  16    0.62    0.74 
 -15   1  16    5.14    1.10 
 -15  -1 -16    4.18    1.26 
 -15  -1  16    4.37    1.05 
 -15  -1  16    4.02    1.08 
 -15   1 -16    3.44    1.19 
   0  -2 -16   80.51    3.54 
   0  -2 -16   82.15    3.60 
   0   2  16   83.23    3.51 
  -1   2  16    0.29    0.35 
  -1  -2 -16    0.32    0.56 
  -1  -2 -16   -0.04    0.44 
   1  -2 -16    0.28    0.56 
   1  -2 -16    0.48    0.59 
   1   2  16    0.23    0.33 
  -2  -2 -16    2.83    0.66 
  -2  -2 -16    2.42    0.60 
  -2   2  16    1.90    0.47 
  -2  -2  16    2.14    0.35 
   2   2  16    2.37    0.48 
   2  -2 -16    2.78    0.71 
  -3  -2 -16   26.39    1.50 
  -3  -2 -16   26.72    1.44 
  -3  -2 -16   24.07    1.49 
  -3   2  16   26.36    1.47 
   3   2  16   24.51    1.35 
  -3  -2  16   26.07    1.31 
   3  -2 -16   24.56    1.55 
  -4  -2 -16   26.03    1.47 
  -4   2  16   26.21    1.41 
  -4  -2 -16   26.58    1.38 
  -4  -2 -16   27.42    1.44 
  -4  -2  16   27.36    1.31 
  -4  -2  16   26.15    1.19 
   4  -2 -16   26.06    1.74 
  -5  -2 -16    1.10    0.69 
  -5  -2 -16    0.74    0.62 
  -5  -2 -16    0.62    0.51 
  -5   2  16    0.47    0.48 
  -5  -2  16    0.56    0.44 
   5  -2 -16    0.65    0.75 
  -5  -2  16    0.36    0.30 
  -6   2  16    2.95    0.66 
  -6  -2 -16    2.45    0.63 
  -6  -2 -16    3.03    0.72 
  -6  -2 -16    3.13    0.80 
   6  -2 -16    2.91    0.96 
  -6  -2  16    2.60    0.59 
  -6  -2  16    2.66    0.45 
  -7  -2 -16   17.89    1.25 
  -7  -2 -16   17.53    1.37 
  -7  -2 -16   18.44    1.50 
  -7   2  16   19.64    1.49 
  -7  -2  16   17.78    1.07 
  -7   2 -16   17.11    1.34 
   7  -2 -16   16.93    1.55 
  -7  -2  16   17.58    1.26 
  -8   2  16   31.99    1.88 
  -8  -2 -16   30.54    1.85 
  -8  -2 -16   29.52    1.88 
  -8  -2  16   29.49    1.80 
  -8  -2  16   29.95    1.61 
  -8   2 -16   30.25    1.83 
   8  -2 -16   25.12    2.07 
  -9  -2 -16    0.09    0.63 
  -9   2  16   -0.19    0.50 
  -9  -2 -16    0.48    0.80 
   9  -2 -16   -0.20    0.98 
  -9   2 -16    0.43    0.65 
  -9  -2  16    0.34    0.60 
  -9  -2  16    0.11    0.39 
 -10  -2 -16    0.19    0.71 
 -10   2  16    0.07    0.60 
 -10  -2 -16    0.26    0.81 
 -10   2 -16    0.15    0.71 
  10  -2 -16    0.21    1.04 
 -10  -2  16    0.07    0.66 
 -10  -2  16    0.32    0.44 
 -11  -2 -16    0.36    0.71 
 -11   2  16    1.43    0.71 
 -11  -2 -16    0.65    0.81 
 -11  -2  16    1.50    0.48 
 -11  -2  16    0.36    0.62 
 -11   2 -16    0.92    0.72 
  11  -2 -16    0.84    0.98 
 -12  -2 -16   19.61    1.76 
 -12   2  16   18.30    1.67 
 -12  -2 -16   17.60    1.74 
 -12  -2  16   16.52    1.29 
 -12  -2  16   17.25    1.62 
 -12   2 -16   18.84    1.74 
  12  -2 -16   15.36    1.82 
 -13  -2 -16    0.59    0.92 
 -13   2  16    0.32    0.77 
 -13  -2 -16    0.39    0.99 
 -13  -2  16   -0.30    0.75 
  13  -2 -16    0.54    1.13 
 -13   2 -16    0.20    0.89 
 -14  -2 -16    2.17    1.04 
 -14   2  16    2.65    0.96 
 -14  -2 -16    2.35    1.13 
 -14   2 -16    1.52    1.05 
 -14  -2  16    0.72    0.84 
  14  -2 -16    2.00    1.38 
   0  -3 -16    2.38    0.86 
   0   3  16    2.14    0.45 
   0  -3 -16    2.29    0.84 
  -1   3  16   16.29    1.05 
  -1  -3 -16   16.19    1.25 
  -1  -3 -16   16.21    1.26 
   1  -3 -16   16.59    1.29 
   1   3  16   14.49    0.90 
   1  -3 -16   15.95    1.19 
  -2  -3 -16    0.21    0.72 
  -2  -3 -16    0.31    0.71 
  -2   3  16   -0.14    0.35 
   2   3  16    0.21    0.39 
   2  -3 -16    0.07    0.78 
  -3  -3 -16   14.82    1.28 
  -3   3  16   14.66    1.16 
  -3  -3 -16   15.24    1.40 
   3  -3 -16   15.18    1.46 
  -4   3  16    0.41    0.47 
  -4  -3 -16    0.81    0.84 
  -4  -3 -16    0.82    0.71 
   4  -3 -16    0.42    0.83 
  -5  -3 -16    7.88    1.07 
  -5  -3 -16    9.34    0.98 
  -5   3  16   10.14    0.96 
   5  -3 -16    8.95    1.23 
  -5  -3  16   10.16    1.05 
  -6   3  16    0.25    0.51 
  -6  -3 -16   -0.20    0.75 
  -6  -3  16    0.17    0.60 
   6  -3 -16   -0.13    0.87 
  -7  -3 -16    5.57    1.11 
  -7   3  16    5.95    0.84 
   7  -3 -16    5.20    1.19 
  -7  -3  16    5.65    0.84 
  -8  -3 -16    1.03    0.89 
  -8   3  16    0.70    0.63 
   8  -3 -16    0.33    0.99 
  -8  -3  16    0.56    0.66 
  -9  -3 -16   10.82    1.43 
  -9   3  16    8.97    1.05 
  -9  -3  16    9.22    1.16 
   9  -3 -16    8.74    1.40 
 -10  -3 -16    0.68    1.04 
 -10   3  16    0.56    0.66 
  10  -3 -16    0.90    1.19 
 -10  -3  16    0.98    0.86 
 -11   3  16    3.52    0.98 
 -11  -3 -16    3.84    1.22 
  11  -3 -16    3.62    1.43 
 -11  -3  16    3.67    1.05 
 -12  -3 -16   -0.17    1.16 
 -12   3  16   -0.09    0.74 
  12  -3 -16   -0.61    1.17 
 -12  -3  16   -0.58    0.84 
   0  -4 -16    6.06    1.17 
   0  -4 -16    5.91    0.98 
  -1  -4 -16    0.04    0.86 
  -1  -4 -16   -0.12    0.98 
   1  -4 -16   -0.10    0.86 
   1  -4 -16    0.95    0.99 
  -2  -4 -16    1.19    0.84 
  -2  -4 -16    1.58    1.10 
   2  -4 -16    1.66    1.05 
  -3  -4 -16    0.57    1.07 
  -3  -4 -16    0.57    0.96 
   3  -4 -16    0.36    1.04 
  -4  -4 -16    7.11    1.35 
   4  -4 -16    7.38    1.29 
  -5  -4 -16    0.24    0.99 
   5  -4 -16    1.54    1.14 
  -6  -4 -16    0.70    1.05 
   6  -4 -16    0.29    1.08 
  -7  -4 -16    0.43    1.07 
   7  -4 -16   -0.15    1.10 
  -8  -4 -16    3.29    1.49 
   8  -4 -16    3.47    1.31 
  -9  -4 -16    0.49    1.26 
   9  -4 -16    0.36    1.22 
   0   0  17    0.87    0.39 
   1   0  17    0.02    0.29 
  -1   0  17   -0.24    0.27 
   1   0 -17    0.25    0.41 
  -2   0  17  113.25    5.24 
   2   0 -17  112.57    5.28 
   3   0 -17   -0.08    0.47 
  -3   0  17   -0.19    0.30 
  -3   0 -17   -0.07    0.17 
  -4   0  17    1.73    0.48 
   4   0 -17    1.67    0.54 
  -4   0 -17    1.48    0.27 
   5   0 -17    0.20    0.51 
  -5   0  17   -0.40    0.36 
  -5   0 -17   -0.03    0.26 
  -6   0  17   90.14    4.31 
  -6   0 -17   88.63    4.10 
   6   0 -17   86.77    4.29 
  -7   0 -17   -0.05    0.59 
   7   0 -17   -0.22    0.56 
  -7   0 -17   -0.04    0.36 
  -7   0  17   -0.21    0.44 
   8   0 -17    0.72    0.65 
  -8   0  17    0.44    0.50 
  -8   0 -17    0.67    0.66 
  -8   0 -17    0.90    0.71 
  -9   0 -17    0.52    0.74 
  -9   0  17   -0.44    0.45 
   9   0 -17    0.25    0.72 
 -10   0 -17   72.13    3.99 
 -10   0  17   73.99    3.84 
 -11   0  17    0.23    0.59 
 -11   0 -17   -0.47    0.75 
 -12   0 -17    1.97    0.93 
 -12   0  17    3.10    0.75 
 -13   0 -17    0.00    0.93 
 -13   0  17   -0.29    0.65 
 -14   0  17    9.59    1.28 
 -14   0 -17    9.27    1.58 
 -15   0 -17   -0.77    0.99 
 -15   0  17   -0.10    0.81 
   0  -1 -17   -0.06    0.47 
   0   1  17   -0.38    0.29 
  -1  -1 -17   45.01    2.21 
  -1   1  17   45.06    2.30 
  -1  -1 -17   44.92    2.36 
  -1  -1  17   44.46    2.06 
   1   1  17   45.58    2.30 
  -1  -1  17   46.66    2.27 
   1  -1 -17   46.61    2.40 
  -2   1  17   23.06    1.28 
  -2  -1 -17   22.99    1.16 
  -2  -1 -17   22.88    1.31 
  -2  -1  17   21.52    1.04 
  -2  -1  17   23.43    1.22 
   2  -1 -17   23.04    1.35 
   2   1  17   22.61    1.25 
  -3  -1 -17   41.50    2.22 
  -3   1  17   40.48    2.24 
  -3  -1 -17   41.38    2.09 
   3  -1 -17   40.54    2.25 
  -3  -1  17   40.35    2.13 
  -3  -1  17   39.00    2.04 
  -4  -1 -17    1.40    0.41 
  -4  -1 -17    2.60    0.59 
   4   1 -17    2.31    0.57 
  -4   1  17    1.39    0.42 
  -4  -1  17    1.55    0.39 
  -4  -1  17    2.28    0.39 
   4  -1 -17    1.93    0.59 
  -5   1  17   35.27    2.01 
  -5  -1 -17   36.15    1.95 
  -5  -1 -17   36.79    1.94 
   5   1 -17   36.61    2.00 
  -5  -1  17   34.78    1.94 
  -5  -1  17   36.08    1.98 
   5  -1 -17   37.18    2.15 
  -6  -1 -17   13.29    0.98 
   6   1 -17   14.78    1.13 
  -6  -1 -17   14.22    1.04 
  -6   1  17   15.22    1.28 
  -6  -1 -17   14.07    1.25 
  -6  -1  17   12.96    1.07 
  -6  -1  17   12.98    1.04 
   6  -1 -17   13.10    1.23 
  -7  -1 -17   31.16    1.70 
  -7   1  17   31.21    1.83 
  -7  -1 -17   30.82    1.89 
   7   1 -17   29.20    1.70 
   7  -1 -17   28.78    1.95 
  -7  -1  17   32.17    1.88 
  -7  -1  17   31.14    1.76 
  -8  -1 -17    3.92    0.66 
   8   1 -17    3.40    0.65 
  -8   1  17    4.13    0.80 
  -8  -1 -17    3.95    0.86 
   8  -1 -17    3.97    0.96 
  -8  -1  17    3.61    0.65 
  -8  -1  17    3.84    0.78 
  -8   1 -17    4.11    0.87 
  -9  -1 -17   14.03    1.23 
  -9   1  17   14.81    1.23 
  -9  -1 -17   13.39    1.37 
   9  -1 -17   12.57    1.43 
  -9  -1  17   16.55    1.43 
  -9  -1  17   15.43    1.25 
  -9   1 -17   13.64    1.44 
 -10   1  17    0.30    0.57 
 -10  -1 -17    0.22    0.66 
 -10  -1 -17    0.17    0.72 
 -10   1 -17    1.09    0.83 
  10  -1 -17    0.37    0.83 
 -10  -1  17    0.50    0.53 
 -10  -1  17    0.60    0.66 
 -11  -1 -17    9.19    1.14 
 -11   1  17    9.40    1.10 
 -11  -1 -17    7.20    1.17 
 -11   1 -17    8.25    1.22 
 -11  -1  17   10.51    1.14 
  11  -1 -17    7.23    1.23 
 -11  -1  17   11.05    1.26 
 -12  -1 -17    0.03    0.66 
 -12   1  17    0.27    0.66 
 -12  -1 -17   -0.11    0.84 
  12  -1 -17    0.09    0.92 
 -12  -1  17    0.42    0.68 
 -12  -1  17    0.44    0.74 
 -12   1 -17    0.27    0.86 
 -13   1  17    6.16    1.02 
 -13  -1 -17    4.44    1.14 
 -13   1 -17    4.21    1.16 
 -13  -1  17    5.49    1.05 
 -13  -1  17    5.05    0.92 
 -14   1  17    0.23    0.75 
 -14  -1 -17    0.63    1.05 
 -14  -1  17    0.69    0.77 
 -14   1 -17    0.42    0.99 
 -14  -1  17    1.02    0.84 
 -15  -1 -17    6.20    1.41 
 -15   1  17    5.59    1.16 
 -15   1 -17    7.89    1.56 
 -15  -1  17    6.52    1.26 
 -15  -1  17    5.72    1.10 
   0  -2 -17    0.94    0.68 
   0   2  17    0.38    0.38 
   0  -2 -17    0.60    0.56 
  -1  -2 -17    7.21    0.90 
  -1   2  17    7.63    0.89 
  -1  -2 -17    7.59    1.04 
   1  -2 -17    6.94    0.99 
   1   2  17    6.48    0.74 
  -2  -2 -17    4.22    0.71 
  -2  -2 -17    4.48    0.78 
  -2   2  17    3.73    0.59 
   2  -2 -17    3.70    0.75 
   2   2  17    4.19    0.59 
  -3  -2 -17    5.62    0.81 
  -3  -2 -17    6.32    0.92 
  -3   2  17    5.83    0.74 
   3  -2 -17    5.05    0.84 
  -3  -2  17    5.66    0.63 
  -4  -2 -17    2.54    0.68 
  -4  -2 -17    2.45    0.57 
  -4  -2 -17    3.58    0.75 
  -4   2  17    2.87    0.62 
   4  -2 -17    2.17    0.75 
  -4  -2  17    2.52    0.48 
  -4  -2  17    2.44    0.39 
  -5   2  17    2.94    0.72 
  -5  -2 -17    2.51    0.75 
  -5  -2 -17    1.34    0.65 
  -5  -2 -17    2.14    0.62 
  -5  -2  17    2.34    0.54 
  -5  -2  17    2.12    0.41 
   5  -2 -17    1.56    0.75 
  -6   2  17   36.33    2.01 
   6   2 -17   35.97    1.86 
  -6  -2 -17   34.77    1.95 
  -6  -2 -17   37.05    2.01 
  -6  -2 -17   36.07    2.03 
   6  -2 -17   34.92    2.19 
  -6  -2  17   37.16    1.79 
  -6  -2  17   36.55    1.94 
  -7  -2 -17    4.68    0.89 
  -7  -2 -17    3.29    0.83 
  -7  -2 -17    4.51    0.84 
  -7   2  17    4.39    0.87 
  -7  -2  17    3.76    0.56 
  -7  -2  17    4.31    0.74 
   7  -2 -17    4.85    1.16 
  -8  -2 -17    4.88    0.89 
  -8  -2 -17    4.23    0.92 
  -8   2  17    4.30    0.83 
  -8  -2  17    4.27    0.59 
   8  -2 -17    4.09    1.10 
  -8   2 -17    4.44    0.86 
  -8  -2  17    3.77    0.74 
  -9  -2 -17    1.52    0.74 
  -9  -2 -17    1.44    0.81 
  -9   2  17    1.33    0.62 
   9  -2 -17    1.36    0.99 
  -9   2 -17    0.92    0.68 
  -9  -2  17    1.65    0.71 
  -9  -2  17    1.39    0.47 
 -10  -2 -17    7.56    1.05 
 -10  -2 -17    8.13    1.07 
 -10   2  17    8.76    1.10 
  10  -2 -17    7.18    1.29 
 -10   2 -17    8.42    1.16 
 -10  -2  17    7.73    0.78 
 -10  -2  17    8.33    1.08 
 -11  -2 -17   -0.35    0.81 
 -11   2  17    0.30    0.66 
 -11  -2 -17   -0.01    0.72 
 -11  -2  17   -0.71    0.66 
 -11  -2  17    0.16    0.42 
  11  -2 -17    0.65    1.13 
 -11   2 -17    0.03    0.71 
 -12  -2 -17    2.10    0.98 
 -12  -2 -17    2.74    1.13 
 -12   2  17    2.14    0.86 
  12  -2 -17    2.08    1.13 
 -12   2 -17    2.62    0.98 
 -12  -2  17    2.53    0.98 
 -12  -2  17    1.81    0.75 
 -13  -2 -17    0.13    0.90 
 -13   2  17    0.06    0.75 
 -13  -2 -17   -0.17    0.93 
 -13   2 -17   -0.21    0.87 
  13  -2 -17    0.16    1.11 
 -13  -2  17   -0.49    0.72 
 -14  -2 -17    8.16    1.44 
 -14   2  17    5.60    1.10 
 -14  -2 -17    5.41    1.26 
 -14  -2  17    8.19    1.31 
 -14   2 -17    7.81    1.37 
  14  -2 -17    6.54    1.44 
   0  -3 -17   -0.05    0.75 
   0  -3 -17    0.73    0.71 
   0   3  17   -0.08    0.36 
  -1  -3 -17   15.71    1.23 
  -1   3  17   16.74    1.10 
  -1  -3 -17   15.42    1.26 
   1  -3 -17   16.25    1.37 
   1  -3 -17   17.35    1.38 
   1   3  17   15.62    0.98 
  -2   3  17    3.90    0.68 
  -2  -3 -17    4.41    1.04 
  -2  -3 -17    4.18    0.93 
   2  -3 -17    4.25    1.01 
  -3  -3 -17   16.29    1.26 
  -3   3  17   15.58    1.11 
  -3  -3 -17   16.29    1.37 
   3  -3 -17   16.22    1.44 
  -4  -3 -17   -0.36    0.65 
  -4   3  17   -0.12    0.47 
  -4  -3 -17   -0.34    0.80 
   4  -3 -17    0.23    0.87 
  -5  -3 -17    9.06    0.95 
  -5   3  17    7.80    0.78 
  -5  -3 -17    8.81    1.04 
   5  -3 -17    8.91    1.11 
  -6   3  17    2.87    0.72 
  -6  -3 -17    2.14    0.90 
   6  -3 -17    2.16    1.13 
  -7  -3 -17    7.26    1.20 
  -7   3  17    6.09    0.81 
   7  -3 -17    6.78    1.23 
  -8   3  17    0.73    0.68 
  -8  -3 -17    0.80    0.98 
  -8  -3  17    0.72    0.83 
   8  -3 -17    0.49    1.16 
  -9   3  17    6.61    1.10 
  -9  -3 -17    4.88    1.05 
  -9  -3  17    6.86    1.05 
   9  -3 -17    4.96    1.31 
 -10  -3 -17    0.97    1.07 
 -10   3  17    0.30    0.71 
 -10  -3  17    0.43    0.86 
  10  -3 -17    0.12    1.13 
 -11   3  17    5.29    0.99 
 -11  -3 -17    5.04    1.25 
  11  -3 -17    5.02    1.44 
 -11  -3  17    5.26    1.05 
 -12   3  17   -0.18    0.80 
 -12  -3 -17    0.45    1.17 
  12  -3 -17    0.27    1.26 
 -12  -3  17    0.43    0.89 
   0  -4 -17   -0.58    0.81 
   0  -4 -17    0.88    1.13 
  -1  -4 -17    1.00    0.98 
  -1  -4 -17   -0.29    0.78 
   1  -4 -17    1.67    1.05 
   1  -4 -17    0.13    0.90 
  -2  -4 -17    9.04    1.35 
  -2  -4 -17    9.77    1.25 
   2  -4 -17    8.20    1.25 
  -3  -4 -17    1.86    1.16 
   3  -4 -17    2.17    1.10 
  -4  -4 -17    0.34    1.16 
   4  -4 -17    0.44    1.04 
  -5  -4 -17   -0.29    0.93 
   5  -4 -17    0.16    1.05 
  -6  -4 -17    3.77    1.17 
   6  -4 -17    3.13    1.13 
  -7  -4 -17   -0.54    1.10 
   7  -4 -17    0.08    1.14 
  -8  -4 -17   -0.10    1.16 
   8  -4 -17    1.56    1.37 
  -9  -4 -17    0.27    1.49 
   9  -4 -17    0.37    1.26 
   0   0  18  181.67    8.15 
   1   0  18   -0.24    0.30 
   1   0 -18    0.34    0.45 
  -1   0  18   -0.06    0.33 
  -2   0  18    8.05    0.86 
   2   0 -18    7.98    0.93 
   3   0 -18   -0.15    0.48 
  -3   0  18   -0.05    0.33 
  -4   0  18  109.73    5.24 
   4   0 -18  107.95    5.24 
   5   0 -18    0.06    0.54 
  -5   0  18   -0.56    0.38 
  -6   0  18    2.66    0.60 
   6   0 -18    2.51    0.71 
  -7   0 -18    0.29    0.62 
   7   0 -18   -0.08    0.57 
  -7   0  18   -0.27    0.44 
  -8   0 -18   31.35    1.98 
   8   0 -18   31.03    1.86 
  -8   0  18   29.97    1.82 
  -9   0  18   -0.15    0.50 
  -9   0 -18   -0.46    0.68 
   9   0 -18    0.24    0.69 
 -10   0 -18    1.91    0.89 
  10   0 -18    2.83    0.92 
 -10   0  18    2.58    0.68 
 -11   0 -18    0.02    0.81 
 -11   0  18   -0.03    0.59 
 -12   0  18   11.30    1.19 
 -12   0 -18   11.91    1.50 
 -13   0  18   -0.11    0.66 
 -13   0 -18   -0.21    0.96 
 -14   0  18    2.47    0.92 
 -14   0 -18    1.32    1.05 
 -15   0 -18    0.00    1.13 
 -15   0  18   -0.32    0.74 
   0   1  18    7.68    0.83 
   0  -1 -18    9.34    1.05 
  -1  -1 -18   52.35    2.31 
  -1   1  18   49.88    2.40 
  -1  -1 -18   51.45    2.48 
  -1  -1  18   49.19    2.36 
   1  -1 -18   49.62    2.49 
   1   1  18   50.02    2.40 
  -2  -1 -18    3.07    0.50 
  -2  -1 -18    3.45    0.66 
  -2   1  18    3.88    0.65 
   2   1  18    3.05    0.53 
  -2  -1  18    3.23    0.53 
  -2  -1  18    3.38    0.35 
   2  -1 -18    3.11    0.66 
  -3  -1 -18   25.41    1.52 
  -3  -1 -18   26.42    1.41 
  -3   1  18   28.03    1.55 
   3  -1 -18   26.22    1.61 
  -3  -1  18   28.59    1.47 
  -3  -1  18   26.47    1.32 
   4   1 -18   13.92    1.10 
  -4   1  18   14.19    1.17 
  -4  -1 -18   13.17    0.96 
  -4  -1 -18   14.12    1.16 
  -4  -1  18   13.95    0.92 
   4  -1 -18   13.73    1.25 
  -4  -1  18   13.65    1.01 
  -5   1  18   43.37    2.16 
   5   1 -18   41.23    2.10 
  -5  -1 -18   41.45    2.04 
  -5  -1 -18   39.32    2.07 
  -5  -1  18   43.80    2.09 
  -5  -1  18   41.60    2.04 
   5  -1 -18   42.41    2.27 
  -6   1  18    2.46    0.62 
   6   1 -18    2.57    0.65 
  -6  -1 -18    2.46    0.71 
  -6  -1 -18    3.16    0.65 
  -6  -1 -18    2.10    0.51 
  -6  -1  18    2.54    0.56 
   6  -1 -18    3.23    0.86 
  -6  -1  18    2.67    0.57 
  -7  -1 -18   17.81    1.25 
   7   1 -18   17.55    1.26 
  -7   1  18   18.38    1.35 
  -7  -1 -18   17.67    1.23 
  -7  -1 -18   17.11    1.47 
   7  -1 -18   17.16    1.56 
  -7  -1  18   17.97    1.31 
  -7  -1  18   17.42    1.25 
  -8   1  18    5.50    0.84 
  -8  -1 -18    5.92    0.78 
   8   1 -18    5.29    0.74 
  -8  -1 -18    4.90    0.89 
  -8  -1  18    6.71    0.81 
  -8   1 -18    6.13    0.98 
  -8  -1  18    6.56    0.92 
   8  -1 -18    6.11    1.08 
  -9  -1 -18   28.44    1.71 
  -9   1  18   25.82    1.80 
  -9  -1 -18   25.85    1.82 
   9  -1 -18   25.01    2.01 
  -9  -1  18   25.24    1.64 
  -9  -1  18   28.87    1.91 
  -9   1 -18   27.72    1.94 
 -10  -1 -18    1.70    0.72 
 -10  -1 -18    1.26    0.84 
 -10   1  18    1.02    0.62 
 -10  -1  18    1.60    0.65 
  10  -1 -18    1.78    0.99 
 -10  -1  18    1.77    0.77 
 -10   1 -18    1.20    0.84 
 -11  -1 -18    9.65    1.22 
 -11  -1 -18   10.20    1.31 
 -11   1  18    9.20    1.16 
 -11  -1  18    9.20    1.08 
 -11  -1  18   10.46    1.25 
  11  -1 -18    8.29    1.26 
 -11   1 -18    9.83    1.26 
 -12  -1 -18   -0.19    0.87 
 -12   1  18   -0.01    0.68 
 -12  -1  18    0.23    0.72 
  12  -1 -18   -0.06    0.92 
 -12  -1  18    0.23    0.62 
 -12   1 -18    0.89    0.93 
 -13   1  18   10.72    1.28 
 -13  -1 -18    9.09    1.40 
 -13  -1  18   10.16    1.25 
 -13   1 -18    8.48    1.29 
 -13  -1  18   10.56    1.29 
 -14  -1 -18    1.34    1.11 
 -14   1  18    1.40    0.80 
 -14  -1  18    1.46    0.87 
 -14   1 -18    1.65    1.07 
 -14  -1  18    1.67    0.86 
 -15   1  18    5.24    1.14 
 -15  -1 -18    4.15    1.37 
 -15  -1  18    4.53    1.16 
 -15  -1  18    4.62    1.11 
 -15   1 -18    3.47    1.32 
   0  -2 -18   25.01    1.53 
   0   2  18   24.90    1.49 
   0  -2 -18   23.66    1.59 
  -1  -2 -18    9.67    1.11 
  -1   2  18    9.96    1.01 
  -1  -2 -18    9.18    0.98 
   1  -2 -18   10.19    1.17 
   1   2  18    9.75    0.96 
  -2  -2 -18    7.52    0.86 
  -2   2  18    6.68    0.78 
  -2  -2 -18    7.81    1.01 
   2   2  18    7.62    0.83 
   2  -2 -18    7.57    0.99 
  -3   2  18    2.34    0.60 
  -3  -2 -18    2.19    0.74 
  -3  -2 -18    2.28    0.66 
   3  -2 -18    2.28    0.78 
  -4   2  18    8.15    0.92 
  -4  -2 -18    9.59    1.13 
  -4  -2 -18    8.53    0.95 
  -4  -2 -18    9.05    0.96 
   4  -2 -18    7.96    1.07 
  -4  -2  18    8.35    0.71 
  -5  -2 -18    2.74    0.71 
  -5  -2 -18    1.99    0.72 
  -5  -2 -18    2.47    0.75 
  -5   2  18    2.50    0.66 
   5  -2 -18    2.41    0.93 
  -5  -2  18    2.28    0.44 
  -5  -2  18    1.94    0.51 
  -6  -2 -18    1.96    0.75 
  -6  -2 -18    2.35    0.69 
   6   2 -18    2.15    0.63 
  -6  -2 -18    1.71    0.75 
  -6   2  18    2.56    0.71 
  -6  -2  18    2.19    0.47 
   6  -2 -18    2.42    0.96 
  -6  -2  18    1.98    0.56 
  -7  -2 -18    0.43    0.63 
  -7  -2 -18    1.27    0.74 
  -7  -2 -18    1.12    0.65 
  -7   2  18    0.95    0.62 
   7  -2 -18    1.31    0.98 
  -7  -2  18    1.76    0.56 
  -7  -2  18    0.99    0.41 
  -8  -2 -18    8.89    1.17 
  -8  -2 -18    8.19    1.16 
  -8   2  18    7.93    1.10 
  -8   2 -18    9.05    1.19 
   8  -2 -18    5.71    1.26 
  -8  -2  18    8.88    1.05 
  -8  -2  18    7.98    0.84 
  -9  -2 -18    2.28    0.84 
  -9  -2 -18    2.36    0.80 
  -9   2  18    2.49    0.75 
  -9  -2  18    2.20    0.72 
  -9  -2  18    2.38    0.54 
   9  -2 -18    1.02    1.01 
  -9   2 -18    2.72    0.84 
 -10   2  18    0.67    0.68 
 -10  -2 -18    0.00    0.71 
 -10  -2 -18    0.20    0.80 
 -10   2 -18    0.76    0.80 
 -10  -2  18    0.41    0.69 
  10  -2 -18    0.77    1.13 
 -10  -2  18    0.42    0.44 
 -11   2  18    1.60    0.86 
 -11  -2 -18    0.40    0.84 
 -11  -2 -18    1.16    0.90 
  11  -2 -18    0.48    1.05 
 -11  -2  18    0.37    0.75 
 -11   2 -18    0.12    0.78 
 -11  -2  18    0.43    0.50 
 -12  -2 -18    8.19    1.28 
 -12  -2 -18    7.38    1.17 
 -12   2  18    7.64    1.19 
 -12   2 -18    8.08    1.19 
 -12  -2  18    7.48    1.16 
  12  -2 -18    5.84    1.31 
 -13   2  18   -0.09    0.72 
 -13  -2 -18    0.01    1.08 
 -13  -2 -18   -0.09    0.90 
  13  -2 -18   -0.16    1.10 
 -13  -2  18    0.37    0.84 
 -13   2 -18   -0.15    0.84 
 -14   2  18    1.25    0.84 
 -14  -2 -18    1.06    0.98 
  14  -2 -18    0.95    1.22 
 -14   2 -18    1.49    1.10 
 -14  -2  18    1.36    0.95 
   0  -3 -18    7.12    1.13 
   0   3  18    7.15    0.83 
   0  -3 -18    8.67    1.25 
  -1   3  18   11.47    0.87 
  -1  -3 -18   12.22    1.19 
  -1  -3 -18   12.08    1.05 
   1   3  18   11.64    0.81 
   1  -3 -18   11.67    1.07 
   1  -3 -18   12.40    1.23 
  -2  -3 -18    0.27    0.77 
  -2  -3 -18    0.23    0.80 
  -2   3  18    0.40    0.48 
   2  -3 -18    0.51    0.87 
   2   3  18    0.27    0.47 
  -3  -3 -18   12.45    1.23 
  -3   3  18   11.40    0.93 
  -3  -3 -18   11.85    1.23 
   3  -3 -18   11.63    1.28 
  -4  -3 -18    0.60    0.74 
  -4   3  18    1.27    0.56 
  -4  -3 -18    1.28    0.89 
   4  -3 -18    0.54    0.84 
  -5  -3 -18    6.97    0.92 
  -5   3  18    9.20    0.96 
  -5  -3 -18    7.54    1.01 
   5  -3 -18    6.85    1.10 
  -6  -3 -18   -0.29    0.86 
  -6   3  18    0.17    0.56 
   6  -3 -18    0.03    0.93 
  -7  -3 -18    6.53    1.19 
  -7   3  18    6.34    0.86 
   7  -3 -18    6.41    1.28 
  -8  -3 -18    0.48    0.99 
  -8   3  18    0.76    0.60 
   8  -3 -18    0.45    1.05 
  -9  -3 -18    4.05    1.14 
  -9   3  18    5.81    1.02 
   9  -3 -18    4.42    1.25 
 -10   3  18   -0.05    0.66 
 -10  -3 -18    0.66    1.07 
  10  -3 -18    0.62    1.20 
 -11  -3 -18    2.82    1.35 
 -11   3  18    2.49    0.90 
  11  -3 -18    2.61    1.29 
 -12   3  18    0.20    0.84 
 -12  -3 -18    0.54    1.17 
  12  -3 -18    0.27    1.22 
   0  -4 -18    6.24    1.11 
   0  -4 -18    6.96    1.20 
  -1  -4 -18    1.10    1.13 
  -1  -4 -18    0.73    0.95 
   1  -4 -18    0.09    0.86 
  -2  -4 -18   -0.13    0.98 
  -2  -4 -18   -0.07    0.90 
   2  -4 -18    0.64    1.08 
  -3  -4 -18    0.08    1.01 
   3  -4 -18   -0.08    1.02 
  -4  -4 -18    6.80    1.32 
   4  -4 -18    5.67    1.23 
  -5  -4 -18   -0.06    1.16 
   5  -4 -18    0.34    1.11 
  -6  -4 -18   -0.14    0.98 
   6  -4 -18    0.42    1.13 
  -7  -4 -18    0.86    1.11 
   7  -4 -18    1.23    1.25 
  -8  -4 -18    3.86    1.37 
   8  -4 -18    3.83    1.32 
   0   0  19    1.43    0.48 
   1   0 -19   -0.22    0.44 
   1   0  19   -0.19    0.30 
  -1   0  19   -0.06    0.33 
  -2   0  19   53.56    2.70 
   2   0 -19   55.94    2.76 
   3   0 -19    0.25    0.53 
  -3   0  19   -0.38    0.33 
   4   0 -19   14.44    1.17 
  -4   0  19   13.86    1.07 
  -5   0  19   -0.14    0.44 
   5   0 -19    0.08    0.59 
  -6   0  19   57.83    2.88 
   6   0 -19   57.21    2.90 
  -7   0  19   -0.26    0.48 
  -7   0 -19   -0.10    0.62 
   7   0 -19    0.03    0.62 
  -8   0  19    7.40    0.90 
   8   0 -19    7.12    1.02 
  -8   0 -19    7.53    1.17 
  -9   0 -19   -0.34    0.72 
  -9   0  19   -0.31    0.45 
   9   0 -19   -0.10    0.65 
 -10   0 -19   15.45    1.56 
  10   0 -19   12.64    1.38 
 -10   0  19   15.77    1.38 
 -11   0 -19    0.03    0.90 
 -11   0  19    0.15    0.65 
 -12   0  19    2.37    0.84 
 -12   0 -19    1.25    1.04 
 -13   0  19   -0.07    0.69 
 -13   0 -19   -0.40    0.89 
 -14   0  19    4.91    1.22 
 -14   0 -19    7.14    1.56 
 -15   0 -19   -0.61    1.05 
 -15   0  19    0.34    0.93 
   0   1  19    0.09    0.39 
   0  -1 -19    0.35    0.54 
  -1  -1 -19   41.75    1.98 
  -1   1  19   41.86    2.12 
  -1  -1 -19   40.13    2.15 
   1   1  19   40.09    2.07 
   1  -1 -19   39.59    2.16 
  -1  -1  19   42.39    2.04 
  -2  -1 -19    8.84    0.68 
  -2   1  19    9.32    0.86 
  -2  -1 -19    8.23    0.86 
  -2  -1  19   10.09    0.83 
   2  -1 -19    9.43    1.01 
   2   1  19    9.62    0.84 
  -3  -1 -19   15.76    1.16 
  -3   1  19   15.94    1.25 
  -3  -1 -19   16.22    0.93 
  -3  -1  19   13.56    1.04 
   3  -1 -19   16.75    1.25 
  -3  -1  19   14.46    0.99 
  -4  -1 -19    1.23    0.56 
  -4  -1 -19    0.70    0.44 
  -4   1  19    0.91    0.54 
   4   1 -19    0.93    0.59 
  -4  -1  19    0.69    0.41 
   4  -1 -19    0.54    0.65 
  -4  -1  19    0.75    0.35 
  -5   1  19   38.87    2.07 
  -5  -1 -19   39.25    1.94 
   5   1 -19   39.89    2.07 
  -5  -1 -19   39.68    2.01 
   5  -1 -19   38.16    2.16 
  -5  -1  19   38.85    1.94 
  -5  -1  19   39.40    2.01 
  -6  -1 -19    0.09    0.59 
  -6  -1 -19    0.41    0.50 
  -6  -1 -19    0.08    0.48 
  -6   1  19   -0.08    0.47 
   6   1 -19    0.45    0.57 
   6  -1 -19    0.19    0.68 
  -6  -1  19    0.43    0.41 
  -6  -1  19    0.68    0.45 
  -7   1  19   11.13    1.20 
  -7  -1 -19   11.67    1.05 
   7   1 -19   11.92    1.08 
  -7  -1 -19   10.69    1.17 
  -7  -1 -19   11.27    0.98 
  -7  -1  19   10.54    1.08 
  -7  -1  19   10.00    1.04 
   7  -1 -19   10.82    1.25 
   8   1 -19    1.45    0.62 
  -8  -1 -19    1.25    0.59 
  -8   1  19    1.49    0.69 
  -8  -1 -19    1.45    0.80 
  -8  -1 -19    1.86    0.60 
  -8  -1  19    1.94    0.68 
  -8  -1  19    1.40    0.57 
  -8   1 -19    1.05    0.75 
   8  -1 -19    0.83    0.84 
  -9   1  19   23.16    1.64 
  -9  -1 -19   21.47    1.86 
   9  -1 -19   16.38    1.68 
  -9  -1  19   23.21    1.62 
  -9  -1  19   20.61    1.43 
  -9   1 -19   21.83    1.92 
 -10  -1 -19    3.09    0.96 
 -10   1  19    2.99    0.77 
 -10   1 -19    2.08    0.84 
 -10  -1  19    3.95    0.89 
  10  -1 -19    2.50    0.96 
 -10  -1  19    3.04    0.68 
 -11   1  19   11.16    1.20 
 -11  -1 -19   11.21    1.43 
  11  -1 -19    8.46    1.26 
 -11  -1  19   11.44    1.14 
 -11   1 -19   11.47    1.44 
 -11  -1  19   14.49    1.43 
 -12   1  19   -0.38    0.63 
 -12  -1 -19   -0.14    0.92 
 -12  -1  19   -0.22    0.60 
 -12  -1  19    0.40    0.71 
 -12   1 -19   -0.11    0.92 
  12  -1 -19    0.06    0.96 
 -13  -1 -19    6.82    1.32 
 -13   1  19    5.47    0.98 
 -13   1 -19    7.27    1.37 
 -13  -1  19    5.81    0.99 
 -13  -1  19    7.13    1.16 
 -14  -1 -19    0.51    1.07 
 -14   1  19   -0.07    0.69 
 -14   1 -19    0.38    0.99 
 -14  -1  19    0.51    0.81 
 -14  -1  19    1.42    0.93 
 -15  -1 -19    5.11    1.41 
 -15   1  19    4.78    1.11 
 -15   1 -19    5.59    1.43 
 -15  -1  19    4.39    1.07 
   0   2  19    0.27    0.42 
   0  -2 -19    0.59    0.69 
   0  -2 -19    0.18    0.56 
  -1  -2 -19    3.09    0.62 
  -1   2  19    4.61    0.68 
  -1  -2 -19    4.06    0.81 
   1   2  19    4.29    0.60 
   1  -2 -19    3.99    0.81 
  -2   2  19   29.60    1.67 
  -2  -2 -19   29.49    1.65 
  -2  -2 -19   29.12    1.76 
   2  -2 -19   29.03    1.80 
   2   2  19   29.67    1.64 
  -3  -2 -19    7.83    0.99 
  -3   2  19    7.63    0.87 
  -3  -2 -19    8.25    1.07 
   3  -2 -19    7.67    1.10 
  -4   2  19    4.36    0.72 
  -4  -2 -19    3.93    0.86 
  -4  -2 -19    4.53    0.74 
  -4  -2 -19    3.26    0.71 
  -4  -2  19    3.64    0.42 
   4  -2 -19    4.51    0.92 
  -5  -2 -19    2.17    0.60 
  -5   2  19    2.18    0.62 
  -5  -2 -19    1.80    0.72 
  -5  -2 -19    2.21    0.75 
   5  -2 -19    2.25    0.86 
  -5  -2  19    2.02    0.39 
   6   2 -19   17.75    1.25 
  -6  -2 -19   19.00    1.44 
  -6  -2 -19   17.15    1.41 
  -6   2  19   19.99    1.53 
  -6  -2 -19   18.34    1.56 
   6  -2 -19   16.26    1.53 
  -6  -2  19   18.30    1.08 
  -7  -2 -19    2.83    0.84 
  -7  -2 -19    3.19    0.84 
  -7  -2 -19    2.89    0.80 
  -7   2  19    2.76    0.72 
  -7  -2  19    3.33    0.69 
  -7  -2  19    2.68    0.50 
   7  -2 -19    2.31    1.04 
  -8  -2 -19    7.79    1.11 
  -8   2  19    8.59    1.16 
  -8  -2 -19    9.89    1.19 
  -8  -2  19    7.48    0.81 
  -8  -2  19    7.09    0.90 
  -8   2 -19    7.56    1.05 
   8  -2 -19    6.18    1.23 
  -9  -2 -19    2.20    0.81 
  -9   2  19    1.72    0.71 
  -9  -2 -19    2.18    0.80 
   9  -2 -19    2.35    1.13 
  -9   2 -19    1.29    0.72 
  -9  -2  19    1.57    0.62 
  -9  -2  19    1.58    0.47 
 -10  -2 -19   14.12    1.47 
 -10   2  19   16.71    1.55 
 -10  -2 -19   14.87    1.49 
 -10  -2  19   16.27    1.43 
 -10  -2  19   14.53    1.23 
  10  -2 -19   11.34    1.52 
 -10   2 -19   13.52    1.41 
 -11  -2 -19    1.40    0.93 
 -11  -2 -19    1.82    0.96 
 -11   2  19    1.58    0.84 
  11  -2 -19    0.80    1.16 
 -11   2 -19    1.42    0.92 
 -11  -2  19    0.78    0.78 
 -12  -2 -19    0.42    0.93 
 -12  -2 -19    0.90    0.93 
 -12   2  19    1.06    0.80 
  12  -2 -19    0.43    1.11 
 -12   2 -19    0.08    0.86 
 -12  -2  19    0.79    0.86 
 -13  -2 -19   -0.14    0.98 
 -13   2  19    0.41    0.83 
 -13   2 -19   -0.82    0.86 
  13  -2 -19    0.73    1.19 
 -13  -2  19    0.12    0.90 
   0  -3 -19    0.27    0.84 
   0   3  19    0.09    0.42 
   0  -3 -19    0.33    0.86 
  -1  -3 -19    7.70    1.10 
  -1   3  19    8.03    0.75 
  -1  -3 -19    7.95    1.05 
   1  -3 -19    7.76    1.08 
   1   3  19    7.86    0.71 
  -2   3  19    0.53    0.48 
  -2  -3 -19    0.84    0.84 
  -2  -3 -19    0.04    0.80 
   2   3  19    0.49    0.44 
   2  -3 -19    0.49    0.93 
  -3   3  19   10.26    0.90 
  -3  -3 -19   10.26    1.16 
  -3  -3 -19   11.81    1.29 
   3  -3 -19   10.39    1.32 
  -4   3  19    0.16    0.53 
  -4  -3 -19   -0.08    0.80 
  -4  -3 -19    0.27    0.87 
   4  -3 -19    0.47    0.90 
  -5  -3 -19    6.56    0.99 
  -5  -3 -19    6.68    1.01 
  -5   3  19    6.37    0.86 
   5  -3 -19    5.92    1.10 
  -6  -3 -19    0.55    0.90 
  -6   3  19    0.85    0.63 
   6  -3 -19    0.34    0.98 
  -7  -3 -19   12.30    1.38 
  -7   3  19   14.70    1.29 
   7  -3 -19   10.86    1.43 
  -8  -3 -19    0.46    0.98 
  -8   3  19    1.28    0.68 
   8  -3 -19    0.63    1.16 
  -9  -3 -19    1.92    1.08 
  -9   3  19    1.96    0.74 
   9  -3 -19    1.43    1.20 
 -10  -3 -19    0.60    1.10 
 -10   3  19    0.36    0.72 
  10  -3 -19   -0.07    1.22 
 -11  -3 -19    4.15    1.44 
 -11   3  19    3.78    1.01 
  11  -3 -19    2.19    1.26 
   0  -4 -19    0.04    0.92 
   0  -4 -19   -0.01    1.16 
  -1  -4 -19    0.81    0.95 
  -1  -4 -19    0.76    1.11 
   1  -4 -19    0.46    0.98 
  -2  -4 -19    4.70    1.05 
  -2  -4 -19    4.04    1.19 
   2  -4 -19    4.66    1.14 
  -3  -4 -19    0.00    1.16 
   3  -4 -19   -0.31    1.07 
  -4  -4 -19    0.09    1.13 
   4  -4 -19   -0.42    1.08 
  -5  -4 -19   -0.37    0.96 
   5  -4 -19   -0.35    1.02 
  -6  -4 -19    4.00    1.38 
   6  -4 -19    2.91    1.17 
  -7  -4 -19    2.12    1.31 
   7  -4 -19    1.16    1.28 
   8  -4 -19    0.87    1.31 
   0   0 -20   90.84    4.16 
   0   0  20   88.56    4.14 
   1   0  20   -0.19    0.33 
   1   0 -20    0.06    0.48 
  -1   0  20   -0.24    0.36 
  -2   0  20    2.77    0.62 
   2   0 -20    3.63    0.75 
  -3   0  20   -0.41    0.36 
   3   0 -20    0.40    0.59 
  -4   0  20   63.21    3.24 
   4   0 -20   65.61    3.30 
   5   0 -20    0.38    0.65 
  -5   0  20   -0.29    0.45 
   6   0 -20   20.47    1.46 
  -6   0  20   21.29    1.38 
   7   0 -20   -0.17    0.59 
  -7   0  20   -0.42    0.44 
  -8   0  20   26.68    1.61 
   8   0 -20   26.93    1.74 
  -8   0 -20   29.95    1.92 
   9   0 -20   -0.37    0.71 
  -9   0  20    0.09    0.51 
  -9   0 -20   -0.81    0.72 
 -10   0  20    7.33    0.96 
 -10   0 -20    5.72    1.05 
  10   0 -20    5.16    0.98 
 -11   0 -20   -0.54    0.86 
 -11   0  20   -0.22    0.59 
 -12   0 -20    4.35    1.19 
 -12   0  20    4.06    0.96 
 -13   0  20    0.18    0.78 
 -13   0 -20   -0.52    0.92 
 -14   0 -20    3.18    1.25 
 -14   0  20    3.12    1.07 
 -15   0 -20   -0.85    1.02 
 -15   0  20    0.12    0.92 
   0  -1 -20    4.26    0.74 
   0   1  20    4.41    0.60 
  -1  -1 -20   30.63    1.73 
  -1   1  20   27.66    1.64 
  -1  -1  20   28.19    1.59 
   1  -1 -20   29.95    1.76 
   1   1  20   28.18    1.67 
  -2  -1 -20   10.16    1.10 
  -2  -1 -20    9.68    0.80 
  -2   1  20   11.47    1.13 
   2  -1 -20    9.86    1.08 
   2   1  20   10.50    1.05 
  -2  -1  20   10.57    0.96 
  -3  -1 -20    6.78    0.86 
  -3   1  20    6.80    0.74 
  -3  -1 -20    6.05    0.60 
  -3  -1  20    7.49    0.71 
   3  -1 -20    6.24    0.92 
   4   1 -20    0.38    0.54 
  -4  -1 -20    0.47    0.39 
  -4  -1 -20    0.98    0.53 
  -4   1  20    0.26    0.44 
  -4  -1  20    0.37    0.35 
   4  -1 -20    0.90    0.65 
  -5  -1 -20   28.09    1.67 
  -5   1  20   30.70    1.80 
  -5  -1 -20   28.67    1.62 
   5   1 -20   28.36    1.76 
  -5  -1  20   29.80    1.59 
   5  -1 -20   29.05    1.89 
  -5  -1  20   28.20    1.64 
  -6  -1 -20    1.16    0.59 
  -6   1  20    0.73    0.57 
  -6  -1 -20    1.01    0.66 
  -6  -1 -20    1.51    0.75 
   6   1 -20    1.31    0.65 
  -6  -1  20    1.18    0.53 
  -6  -1  20    1.30    0.50 
   6  -1 -20    1.87    0.84 
  -7   1  20    8.16    0.95 
  -7  -1 -20    6.49    0.98 
  -7  -1 -20    6.49    0.80 
   7   1 -20    6.39    0.84 
   7  -1 -20    7.17    1.16 
  -7  -1  20    7.51    0.75 
  -7  -1  20    8.16    0.84 
  -8  -1 -20    1.00    0.80 
  -8  -1 -20    1.34    0.59 
   8   1 -20    1.01    0.59 
  -8   1  20    0.71    0.65 
  -8  -1  20    0.32    0.44 
  -8  -1  20    0.84    0.57 
  -8   1 -20    0.86    0.78 
   8  -1 -20    0.71    0.80 
  -9  -1 -20   14.96    1.52 
  -9  -1 -20   18.10    1.31 
  -9   1  20   16.65    1.58 
  -9  -1  20   14.80    1.35 
  -9   1 -20   16.16    1.65 
   9  -1 -20   13.60    1.56 
  -9  -1  20   18.17    1.59 
 -10  -1 -20    0.72    0.84 
 -10   1  20    1.27    0.69 
 -10  -1 -20    1.37    0.72 
 -10  -1  20    2.22    0.80 
  10  -1 -20    1.44    1.01 
 -10  -1  20    1.21    0.54 
 -10   1 -20    0.80    0.84 
 -11  -1 -20    9.56    1.34 
 -11   1  20    9.21    1.11 
 -11   1 -20   11.19    1.53 
  11  -1 -20    8.69    1.35 
 -11  -1  20    8.54    0.96 
 -11  -1  20   10.55    1.22 
 -12  -1 -20    0.13    0.92 
 -12   1  20   -0.20    0.68 
 -12  -1  20   -0.21    0.68 
  12  -1 -20   -0.18    0.96 
 -12   1 -20    0.40    0.96 
 -12  -1  20   -0.03    0.66 
 -13   1  20    4.58    1.01 
 -13  -1 -20    4.37    1.22 
 -13  -1  20    5.97    1.19 
 -13  -1  20    4.37    1.05 
 -13   1 -20    5.38    1.35 
 -14   1  20    0.18    0.77 
 -14  -1 -20    1.06    1.17 
 -14   1 -20    0.31    1.04 
 -14  -1  20    0.07    0.86 
 -14  -1  20    0.05    0.81 
   0  -2 -20   27.28    1.76 
   0  -2 -20   27.05    1.55 
   0   2  20   26.92    1.50 
  -1  -2 -20    2.99    0.68 
  -1   2  20    2.64    0.60 
  -1  -2 -20    1.99    0.74 
   1  -2 -20    2.41    0.81 
   1   2  20    2.56    0.62 
  -2   2  20    6.45    0.80 
  -2  -2 -20    7.42    0.90 
  -2  -2 -20    7.80    1.05 
   2  -2 -20    6.86    1.04 
   2   2  20    7.67    0.92 
  -3  -2 -20    2.56    0.81 
  -3   2  20    2.50    0.63 
  -3  -2 -20    2.15    0.65 
   3  -2 -20    2.40    0.84 
  -4  -2 -20   30.18    1.74 
  -4  -2 -20   30.69    1.70 
  -4  -2 -20   29.65    1.85 
  -4   2  20   31.71    1.80 
   4  -2 -20   28.95    1.86 
  -5   2  20   -0.36    0.51 
  -5  -2 -20   -0.19    0.62 
  -5  -2 -20   -0.69    0.65 
  -5  -2 -20    0.36    0.62 
  -5  -2  20    0.29    0.35 
   5  -2 -20   -0.23    0.78 
  -6  -2 -20    0.15    0.72 
  -6  -2 -20    0.31    0.72 
  -6   2  20    0.01    0.53 
   6   2 -20    0.36    0.60 
  -6  -2 -20    0.21    0.63 
   6  -2 -20    0.13    0.84 
  -6  -2  20    0.35    0.35 
  -7  -2 -20    1.74    0.75 
  -7  -2 -20    0.89    0.71 
  -7  -2 -20    0.55    0.68 
  -7   2  20    1.26    0.62 
   7  -2 -20    1.54    0.99 
  -7  -2  20    1.60    0.45 
  -8  -2 -20   14.73    1.37 
  -8  -2 -20   14.06    1.29 
  -8   2  20   13.76    1.34 
   8  -2 -20   13.33    1.53 
  -8   2 -20   15.02    1.40 
  -8  -2  20   15.92    1.14 
  -9   2  20    0.43    0.68 
  -9  -2 -20    0.05    0.75 
  -9  -2 -20    0.52    0.80 
  -9   2 -20    0.09    0.74 
   9  -2 -20    0.90    1.11 
  -9  -2  20    0.35    0.62 
 -10   2  20    1.33    0.84 
 -10  -2 -20    1.31    0.87 
 -10  -2 -20    0.29    0.87 
 -10   2 -20    0.28    0.81 
  10  -2 -20    0.53    1.13 
 -11   2  20    2.64    0.84 
 -11  -2 -20    3.27    1.04 
 -11  -2  20    3.14    1.13 
 -11   2 -20    3.14    1.02 
  11  -2 -20    2.98    1.32 
 -12  -2 -20    5.75    1.16 
 -12   2  20    7.23    1.17 
  12  -2 -20    4.07    1.20 
 -12  -2  20    5.78    1.01 
 -12   2 -20    6.26    1.13 
 -13   2  20    0.55    0.87 
 -13  -2 -20   -0.57    0.93 
  13  -2 -20    0.45    1.14 
 -13   2 -20    0.07    0.92 
 -13  -2  20    0.03    0.78 
   0  -3 -20    0.79    0.90 
   0   3  20    0.96    0.47 
   0  -3 -20    0.87    0.86 
  -1  -3 -20   10.78    1.20 
  -1  -3 -20    9.74    1.16 
  -1   3  20    9.93    0.87 
   1   3  20   10.21    0.84 
   1  -3 -20   10.25    1.22 
  -2   3  20    1.59    0.62 
  -2  -3 -20    0.67    0.90 
  -2  -3 -20    0.67    0.84 
   2   3  20    1.11    0.56 
   2  -3 -20    0.75    0.96 
  -3  -3 -20    8.10    1.11 
  -3  -3 -20    7.90    1.05 
  -3   3  20    7.01    0.81 
   3  -3 -20    8.91    1.26 
  -4   3  20    0.23    0.51 
  -4  -3 -20    0.71    0.90 
  -4  -3 -20    0.49    0.83 
   4  -3 -20    0.95    0.99 
  -5   3  20    9.86    1.04 
  -5  -3 -20    8.85    1.08 
  -5  -3 -20    8.73    1.16 
   5  -3 -20    9.24    1.32 
  -6   3  20    3.50    0.84 
  -6  -3 -20    1.84    0.81 
   6  -3 -20    2.77    1.19 
  -7   3  20    7.81    1.02 
  -7  -3 -20    9.25    1.35 
   7  -3 -20    7.78    1.35 
  -8   3  20    0.32    0.66 
  -8  -3 -20    0.47    1.01 
   8  -3 -20   -0.54    1.10 
  -9  -3 -20    2.79    1.23 
  -9   3  20    2.15    0.74 
   9  -3 -20    2.45    1.37 
 -10  -3 -20    0.30    1.07 
 -10   3  20   -0.20    0.62 
  10  -3 -20    0.80    1.32 
 -11  -3 -20    2.03    1.13 
 -11   3  20    1.98    0.84 
  11  -3 -20    2.68    1.41 
   0  -4 -20    4.30    1.13 
   0  -4 -20    4.80    1.31 
  -1  -4 -20    0.28    0.99 
  -1  -4 -20    0.28    1.19 
   1  -4 -20    0.44    1.05 
  -2  -4 -20   -0.15    0.93 
  -2  -4 -20    0.27    0.96 
   2  -4 -20    0.79    1.11 
  -3  -4 -20    0.23    1.04 
   3  -4 -20   -0.45    1.02 
  -4  -4 -20    1.68    1.17 
   4  -4 -20    2.55    1.17 
  -5  -4 -20   -0.60    1.13 
   5  -4 -20    0.05    1.13 
  -6  -4 -20    0.08    1.23 
   6  -4 -20   -0.28    1.10 
  -7  -4 -20    0.68    1.28 
   7  -4 -20    1.53    1.32 
   0   0 -21    2.65    0.68 
   0   0  21    0.91    0.48 
   1   0  21   -0.22    0.36 
  -1   0  21   -0.11    0.39 
   1   0 -21    0.36    0.54 
  -2   0  21  119.92    5.45 
   2   0 -21  116.46    5.46 
   3   0 -21   -0.29    0.56 
  -3   0  21   -0.44    0.36 
   4   0 -21    4.18    0.74 
  -4   0  21    4.55    0.68 
   5   0 -21    0.00    0.63 
  -5   0  21   -0.05    0.47 
   6   0 -21   86.02    4.20 
  -6   0  21   86.77    4.14 
   7   0 -21    0.19    0.66 
  -7   0  21   -0.05    0.48 
  -8   0 -21    1.95    0.96 
   8   0 -21    1.31    0.75 
  -8   0  21    1.85    0.66 
  -9   0  21    0.35    0.57 
   9   0 -21    0.23    0.75 
  -9   0 -21    0.24    0.86 
 -10   0  21   23.36    1.56 
 -10   0 -21   23.00    1.94 
  10   0 -21   17.43    1.53 
 -11   0 -21    0.08    0.96 
 -11   0  21   -0.57    0.62 
 -12   0  21    1.06    0.71 
 -12   0 -21    1.92    1.07 
 -13   0  21   -0.04    0.72 
 -13   0 -21    0.09    1.04 
 -14   0 -21   14.59    1.89 
 -14   0  21   16.04    1.77 
   0  -1 -21    0.09    0.56 
   0   1  21    0.13    0.42 
  -1   1  21   21.19    1.19 
  -1  -1 -21   17.36    1.32 
   1  -1 -21   17.66    1.37 
   1   1  21   21.10    1.23 
  -1  -1  21   21.35    1.16 
  -2  -1 -21    5.69    0.56 
  -2  -1 -21    6.15    0.81 
  -2   1  21    6.85    0.80 
   2   1  21    6.68    0.77 
  -2  -1  21    6.31    0.71 
   2  -1 -21    5.87    0.84 
  -3   1  21    7.73    0.84 
  -3  -1 -21    7.49    0.81 
  -3  -1 -21    7.23    0.86 
  -3  -1  21    8.58    0.84 
   3  -1 -21    8.05    1.01 
   4   1 -21    1.45    0.68 
  -4  -1 -21    1.21    0.59 
  -4   1  21    0.86    0.51 
   4  -1 -21    1.21    0.72 
  -4  -1  21    0.89    0.42 
  -5  -1 -21   15.24    1.19 
   5   1 -21   15.62    1.28 
  -5   1  21   15.88    1.31 
  -5  -1  21   16.04    1.25 
   5  -1 -21   15.69    1.40 
   6   1 -21   -0.04    0.56 
  -6  -1 -21    0.36    0.66 
  -6  -1 -21    0.60    0.57 
  -6   1  21   -0.18    0.50 
   6  -1 -21   -0.02    0.74 
  -6  -1  21    0.02    0.41 
  -7  -1 -21    9.65    0.96 
  -7   1  21    8.61    1.02 
  -7  -1 -21   10.60    1.19 
   7   1 -21    9.94    1.02 
   7  -1 -21    9.98    1.23 
  -7  -1  21    9.09    0.90 
  -7  -1  21    8.43    0.92 
  -8  -1 -21    0.91    0.80 
  -8   1  21    0.62    0.62 
  -8  -1 -21    0.75    0.56 
   8   1 -21    1.04    0.68 
  -8  -1  21    1.15    0.60 
  -8   1 -21    1.21    0.86 
  -8  -1  21    0.77    0.53 
   8  -1 -21    1.29    0.93 
  -9   1  21    9.16    1.16 
  -9  -1 -21    9.12    1.01 
  -9  -1 -21    7.36    1.14 
  -9  -1  21   10.06    1.13 
   9  -1 -21    7.50    1.26 
  -9  -1  21    8.80    1.01 
  -9   1 -21    8.75    1.31 
 -10  -1 -21    0.15    0.84 
 -10  -1 -21    1.47    0.81 
 -10   1  21    1.07    0.75 
  10  -1 -21    0.56    1.07 
 -10  -1  21    0.17    0.62 
 -10   1 -21    0.54    0.90 
 -10  -1  21    0.80    0.57 
 -11   1  21   11.72    1.34 
 -11  -1 -21   10.72    1.41 
 -11  -1  21    9.88    1.07 
 -11   1 -21   11.10    1.55 
 -11  -1  21   12.92    1.37 
  11  -1 -21    8.85    1.37 
 -12  -1 -21   -0.04    0.92 
 -12   1  21    0.84    0.81 
 -12  -1  21    0.84    0.81 
 -12   1 -21   -0.01    0.93 
  12  -1 -21   -0.41    0.92 
 -12  -1  21    0.15    0.59 
 -13  -1 -21    2.41    1.19 
 -13   1  21    2.26    0.95 
 -13  -1  21    1.07    0.86 
 -13   1 -21    1.46    1.05 
 -13  -1  21    1.94    0.72 
 -14   1  21    0.59    0.87 
 -14  -1 -21   -0.20    1.02 
 -14  -1  21    0.21    0.87 
 -14  -1  21    0.73    0.72 
 -14   1 -21   -0.51    0.98 
   0  -2 -21    0.43    0.75 
   0   2  21    0.17    0.42 
  -1  -2 -21    5.72    0.95 
  -1  -2 -21    6.49    0.84 
  -1   2  21    4.91    0.72 
   1  -2 -21    5.44    0.99 
   1   2  21    5.47    0.78 
  -2  -2 -21   24.72    1.58 
  -2   2  21   23.53    1.52 
  -2  -2 -21   23.45    1.73 
   2  -2 -21   24.65    1.86 
   2   2  21   23.62    1.49 
  -3  -2 -21    1.35    0.60 
  -3  -2 -21    1.14    0.75 
  -3   2  21    0.67    0.50 
   3  -2 -21    1.46    0.81 
  -4   2  21    0.30    0.56 
  -4  -2 -21    1.26    0.72 
  -4  -2 -21    0.25    0.78 
  -4  -2 -21    0.19    0.59 
   4  -2 -21    0.05    0.78 
  -5   2  21    0.27    0.57 
  -5  -2 -21   -0.24    0.65 
  -5  -2 -21    0.38    0.62 
  -5  -2 -21    0.12    0.68 
   5  -2 -21    0.07    0.83 
  -5  -2  21    0.81    0.41 
   6   2 -21   11.43    1.10 
  -6  -2 -21   11.10    1.14 
  -6   2  21   12.02    1.23 
  -6  -2 -21   11.38    1.17 
  -6  -2 -21   10.13    1.19 
   6  -2 -21    9.90    1.25 
  -6  -2  21   11.61    0.90 
  -7  -2 -21    1.37    0.74 
  -7   2  21    1.01    0.71 
  -7  -2 -21    0.63    0.72 
  -7  -2 -21   -0.32    0.59 
  -7  -2  21    1.05    0.45 
   7  -2 -21    0.21    0.89 
  -8   2  21    1.84    0.74 
  -8  -2 -21    2.30    0.86 
  -8  -2 -21    2.47    0.87 
  -8   2 -21    2.89    0.95 
   8  -2 -21    1.77    1.05 
  -9   2  21    0.58    0.71 
  -9  -2 -21    0.19    0.78 
   9  -2 -21    0.19    1.04 
  -9   2 -21    0.19    0.78 
 -10  -2 -21   15.70    1.56 
 -10   2  21   14.34    1.41 
  10  -2 -21   11.09    1.50 
 -10   2 -21   15.27    1.56 
 -11  -2 -21    2.46    1.02 
 -11   2  21    1.19    0.83 
  11  -2 -21    1.79    1.26 
 -11   2 -21    1.90    1.01 
 -12   2  21    1.07    0.90 
 -12  -2 -21    0.54    0.98 
 -12   2 -21    0.63    0.92 
  12  -2 -21   -0.28    1.10 
 -13   2  21   -0.08    0.80 
 -13  -2 -21    0.13    1.02 
 -13   2 -21    0.31    0.93 
  13  -2 -21   -0.16    1.11 
   0  -3 -21   -0.73    0.84 
   0  -3 -21    0.17    0.86 
   0   3  21    0.02    0.44 
  -1  -3 -21    9.31    1.29 
  -1   3  21    9.07    0.87 
  -1  -3 -21   10.85    1.26 
   1   3  21    9.48    0.92 
   1  -3 -21   10.48    1.31 
  -2   3  21    0.96    0.59 
  -2  -3 -21    0.50    0.93 
  -2  -3 -21    0.38    0.80 
   2  -3 -21    0.78    0.92 
   2   3  21    0.90    0.54 
  -3  -3 -21    4.51    0.92 
  -3   3  21    4.64    0.63 
  -3  -3 -21    5.15    1.05 
   3  -3 -21    4.92    1.11 
  -4  -3 -21    0.11    0.93 
  -4  -3 -21   -0.39    0.86 
  -4   3  21    0.10    0.59 
   4  -3 -21   -0.42    0.89 
  -5  -3 -21    7.47    1.17 
  -5   3  21    6.70    1.02 
  -5  -3 -21    6.31    1.07 
   5  -3 -21    7.80    1.31 
  -6   3  21    0.41    0.65 
  -6  -3 -21    0.22    0.90 
   6  -3 -21   -0.02    1.07 
  -7   3  21    4.60    0.90 
  -7  -3 -21    4.26    1.10 
   7  -3 -21    3.35    1.17 
  -8  -3 -21   -0.05    0.93 
  -8   3  21    0.44    0.71 
   8  -3 -21    0.22    1.20 
  -9   3  21    0.93    0.69 
  -9  -3 -21    0.83    0.99 
   9  -3 -21    0.77    1.22 
 -10   3  21    0.20    0.68 
 -10  -3 -21    0.69    1.10 
  10  -3 -21   -0.74    1.16 
  11  -3 -21    0.66    1.22 
   0  -4 -21   -0.46    0.99 
   0  -4 -21   -0.02    0.99 
  -1  -4 -21   -0.09    0.96 
  -1  -4 -21    0.90    1.20 
   1  -4 -21    0.21    1.01 
  -2  -4 -21    1.69    0.96 
  -2  -4 -21    2.65    1.22 
   2  -4 -21    2.57    1.17 
  -3  -4 -21   -0.80    1.08 
   3  -4 -21   -0.41    1.11 
  -4  -4 -21   -0.14    1.13 
   4  -4 -21    0.35    1.14 
  -5  -4 -21    0.68    1.29 
   5  -4 -21   -0.34    1.11 
  -6  -4 -21    2.81    1.23 
   6  -4 -21    2.60    1.16 
   0   0  22  218.84   10.04 
   0   0 -22  214.25   10.04 
   1   0  22   -0.23    0.38 
   1   0 -22    0.39    0.54 
  -1   0  22   -0.10    0.44 
   2   0 -22    5.74    0.90 
  -2   0  22    4.49    0.71 
   3   0 -22    0.19    0.60 
  -3   0  22   -0.24    0.38 
   4   0 -22   55.40    2.70 
  -4   0  22   51.92    2.61 
   5   0 -22    0.09    0.72 
  -5   0  22    0.06    0.47 
   6   0 -22    3.17    0.81 
  -6   0  22    3.19    0.66 
  -7   0  22   -0.38    0.48 
   7   0 -22    0.02    0.66 
  -8   0 -22   11.59    1.38 
   8   0 -22   11.80    1.38 
  -8   0  22   12.13    1.19 
  -9   0  22   -0.08    0.56 
  -9   0 -22   -0.45    0.78 
   9   0 -22   -0.19    0.72 
 -10   0  22    0.66    0.59 
 -10   0 -22    0.88    0.96 
  10   0 -22    1.49    0.87 
 -11   0 -22   -0.43    0.93 
 -11   0  22    0.06    0.69 
 -12   0  22   13.36    1.46 
 -12   0 -22   13.23    1.70 
 -13   0 -22   -0.59    0.98 
 -13   0  22    0.30    0.80 
 -14   0  22    1.27    1.07 
 -14   0 -22    0.35    1.13 
   0   1  22   20.77    1.29 
   0  -1 -22   20.17    1.50 
  -1  -1 -22   15.87    1.19 
  -1   1  22   14.00    1.14 
   1   1  22   14.63    1.19 
   1  -1 -22   15.29    1.16 
  -2   1  22    0.64    0.47 
  -2  -1 -22    0.47    0.54 
   2  -1 -22    0.63    0.63 
  -2  -1  22    0.83    0.44 
   2   1  22    0.28    0.41 
  -3   1  22   16.75    1.25 
   3   1 -22   18.63    1.34 
  -3  -1 -22   15.32    1.14 
  -3  -1  22   16.15    1.07 
   3  -1 -22   17.04    1.35 
  -4  -1 -22    4.24    0.72 
   4   1 -22    3.72    0.75 
  -4   1  22    4.61    0.69 
  -4  -1  22    4.06    0.59 
   4  -1 -22    4.00    0.81 
  -5  -1 -22    9.43    0.92 
  -5   1  22   11.61    1.14 
   5   1 -22   10.51    1.07 
   5  -1 -22   10.72    1.29 
  -5  -1  22    9.88    0.89 
   6   1 -22   -0.01    0.62 
  -6   1  22   -0.06    0.57 
  -6  -1 -22   -0.52    0.59 
  -6  -1 -22    0.36    0.54 
  -6  -1  22    0.12    0.44 
   6  -1 -22    0.06    0.72 
   7   1 -22   10.82    1.13 
  -7  -1 -22   10.15    1.22 
  -7  -1 -22    9.40    0.93 
  -7   1  22    9.07    1.01 
   7  -1 -22   11.15    1.38 
  -7  -1  22    9.78    0.93 
  -8  -1 -22   -0.29    0.51 
   8   1 -22    0.22    0.66 
  -8   1  22    0.13    0.62 
  -8  -1 -22   -0.21    0.74 
  -8   1 -22   -0.03    0.80 
  -8  -1  22    0.24    0.54 
   8  -1 -22   -0.10    0.83 
  -9  -1 -22    9.21    0.96 
  -9   1  22    9.95    1.16 
  -9  -1 -22    9.03    1.23 
  -9  -1  22    8.63    0.93 
   9  -1 -22    7.33    1.20 
  -9   1 -22    9.31    1.31 
 -10   1  22    0.96    0.69 
 -10  -1 -22    0.73    0.93 
 -10  -1 -22    0.44    0.71 
 -10   1 -22    0.71    0.96 
 -10  -1  22    0.93    0.60 
  10  -1 -22    0.93    1.05 
 -10  -1  22    0.46    0.65 
 -11   1  22    6.92    1.10 
 -11  -1 -22    7.15    1.31 
  11  -1 -22    6.19    1.32 
 -11  -1  22    6.47    1.04 
 -11   1 -22    7.94    1.43 
 -11  -1  22    6.37    0.93 
 -12   1  22    0.09    0.71 
 -12  -1 -22   -0.54    0.92 
 -12  -1  22    0.54    0.65 
  12  -1 -22    0.11    1.13 
 -12  -1  22    0.42    0.74 
 -12   1 -22   -0.09    0.98 
 -13  -1 -22    2.87    1.31 
 -13   1  22    1.67    0.89 
 -13  -1  22    1.74    0.86 
 -13  -1  22    1.04    0.60 
 -13   1 -22    1.88    1.16 
   0  -2 -22   27.12    1.82 
   0   2  22   28.73    1.67 
  -1  -2 -22    2.71    0.72 
  -1  -2 -22    2.50    0.84 
  -1   2  22    2.55    0.63 
   1   2  22    2.03    0.56 
   1  -2 -22    3.10    0.93 
  -2  -2 -22    2.33    0.68 
  -2  -2 -22    1.87    0.86 
  -2   2  22    1.52    0.54 
   2  -2 -22    1.10    0.75 
   2   2  22    2.02    0.60 
  -3  -2 -22    0.62    0.74 
  -3  -2 -22    0.88    0.68 
  -3   2  22    0.85    0.56 
   3  -2 -22    1.04    0.84 
  -4  -2 -22   38.90    2.31 
  -4  -2 -22   40.51    2.22 
  -4   2  22   41.65    2.25 
  -4  -2 -22   39.31    2.21 
   4  -2 -22   39.81    2.42 
  -5  -2 -22   -0.45    0.66 
  -5   2  22    0.44    0.60 
  -5  -2 -22    0.66    0.71 
  -5  -2 -22    0.39    0.69 
  -5  -2  22    0.40    0.56 
   5  -2 -22    0.21    0.92 
  -6  -2 -22    0.13    0.66 
  -6  -2 -22    0.09    0.71 
  -6  -2 -22   -0.69    0.68 
  -6   2  22   -0.24    0.62 
   6   2 -22    0.19    0.65 
   6  -2 -22    0.11    0.90 
  -6  -2  22    0.22    0.60 
  -7  -2 -22    1.18    0.80 
  -7   2  22    0.65    0.66 
  -7  -2 -22   -0.32    0.63 
   7  -2 -22    0.91    0.96 
  -8  -2 -22   14.59    1.53 
  -8   2  22   13.38    1.40 
  -8   2 -22   13.77    1.47 
   8  -2 -22   11.31    1.50 
  -9   2  22    1.23    0.74 
  -9  -2 -22    1.63    0.93 
  -9   2 -22    1.74    0.90 
   9  -2 -22    0.82    1.13 
 -10  -2 -22    1.10    0.93 
 -10   2  22    0.19    0.74 
  10  -2 -22    0.84    1.23 
 -10   2 -22    0.40    0.87 
 -11   2  22    0.10    0.71 
 -11  -2 -22    0.44    0.95 
  11  -2 -22    0.45    1.22 
 -11   2 -22    0.67    1.01 
 -12   2  22    3.09    0.87 
 -12  -2 -22    2.89    1.11 
 -12   2 -22    3.52    1.11 
  12  -2 -22    2.13    1.23 
   0   3  22    0.87    0.53 
   0  -3 -22    0.45    0.92 
  -1   3  22    9.04    1.05 
  -1  -3 -22    9.10    1.23 
  -1  -3 -22    9.04    1.43 
   1  -3 -22    8.92    1.40 
   1   3  22    9.36    1.04 
  -2  -3 -22   -0.14    0.80 
  -2   3  22   -0.12    0.50 
  -2  -3 -22   -0.22    0.95 
   2  -3 -22   -0.77    0.92 
   2   3  22    0.28    0.54 
  -3  -3 -22    2.66    0.92 
  -3  -3 -22    2.47    1.01 
  -3   3  22    3.11    0.66 
   3  -3 -22    2.55    1.01 
  -4   3  22   -0.16    0.56 
  -4  -3 -22    0.16    0.84 
  -4  -3 -22    0.05    0.98 
   4  -3 -22    0.36    0.99 
  -5  -3 -22    5.82    1.13 
  -5   3  22    5.24    0.80 
  -5  -3 -22    5.37    1.17 
   5  -3 -22    4.07    1.17 
  -6  -3 -22    1.52    0.96 
  -6   3  22    1.72    0.83 
   6  -3 -22    0.59    1.07 
  -7  -3 -22    1.01    0.98 
  -7   3  22    2.08    0.80 
   7  -3 -22    1.48    1.25 
  -8   3  22    2.38    0.78 
  -8  -3 -22    3.31    1.05 
   8  -3 -22    2.09    1.23 
  -9   3  22    2.13    0.83 
  -9  -3 -22    2.21    1.11 
   9  -3 -22    1.78    1.34 
 -10   3  22    0.64    0.80 
  10  -3 -22    0.23    1.26 
   0  -4 -22    0.41    1.13 
  -1  -4 -22    0.05    1.07 
  -1  -4 -22    0.48    1.23 
   1  -4 -22    0.27    1.13 
  -2  -4 -22   -0.62    1.13 
  -2  -4 -22    0.23    1.01 
   2  -4 -22    0.45    1.20 
  -3  -4 -22   -0.51    1.16 
   3  -4 -22   -0.58    1.05 
  -4  -4 -22    0.62    1.17 
   4  -4 -22    0.94    1.11 
  -5  -4 -22    0.06    1.10 
   5  -4 -22    0.77    1.25 
   6  -4 -22    2.21    1.50 
   0   0 -23    4.15    0.87 
   0   0  23    1.92    0.65 
  -1   0  23   -0.39    0.36 
   1   0 -23    0.36    0.60 
  -1   0 -23    0.66    0.57 
  -2   0  23    5.49    0.80 
   2   0 -23    7.35    0.99 
  -3   0  23   -0.05    0.41 
   3   0 -23    0.25    0.65 
   4   0 -23    9.73    1.22 
  -4   0  23    9.02    0.98 
  -5   0  23    0.20    0.48 
   5   0 -23    0.05    0.71 
   6   0 -23   12.85    1.31 
  -6   0  23   12.76    1.17 
  -7   0  23   -0.19    0.54 
   7   0 -23   -0.67    0.66 
  -8   0  23    0.45    0.59 
   8   0 -23    0.29    0.75 
  -8   0 -23    0.38    0.86 
  -9   0  23    0.01    0.59 
   9   0 -23   -0.60    0.69 
  -9   0 -23    0.06    0.89 
  10   0 -23    9.35    1.22 
 -10   0 -23   13.05    1.61 
 -10   0  23   12.32    1.22 
 -11   0 -23    0.36    1.07 
 -11   0  23   -0.24    0.60 
 -12   0  23    5.91    1.10 
 -12   0 -23    6.78    1.46 
 -13   0  23    0.05    0.87 
 -13   0 -23   -0.43    1.05 
   0   1  23   -0.23    0.44 
   0  -1 -23    0.59    0.65 
  -1   1  23    9.87    0.95 
  -1  -1 -23    8.13    0.92 
   1   1  23   10.94    1.04 
   1  -1 -23    8.41    1.01 
  -2   1  23    0.99    0.54 
  -2  -1 -23    0.94    0.60 
   2   1  23    0.36    0.44 
  -2  -1  23    0.62    0.42 
   2  -1 -23    0.71    0.66 
  -3  -1 -23   19.66    1.41 
  -3   1  23   21.86    1.38 
   3   1 -23   22.27    1.47 
   3  -1 -23   20.31    1.55 
  -3  -1  23   22.52    1.29 
   4   1 -23    0.25    0.68 
  -4   1  23    0.19    0.54 
  -4  -1 -23   -0.33    0.53 
  -4  -1  23    0.16    0.42 
   4  -1 -23    0.03    0.72 
  -5  -1 -23   11.74    1.04 
  -5   1  23   12.68    1.22 
   5   1 -23   13.40    1.20 
  -5  -1  23   10.79    0.96 
   5  -1 -23   12.86    1.32 
  -6  -1 -23    2.36    0.71 
  -6   1  23   -0.18    0.56 
   6   1 -23    0.78    0.68 
  -6  -1  23    0.72    0.50 
   6  -1 -23    1.28    0.89 
  -7  -1 -23   11.87    1.05 
   7   1 -23   13.61    1.29 
  -7  -1 -23   13.75    1.43 
  -7   1  23   13.46    1.32 
  -7  -1  23   14.01    1.22 
   7  -1 -23   12.09    1.46 
  -8  -1 -23    1.46    0.66 
  -8   1  23    1.13    0.71 
   8   1 -23    1.28    0.75 
  -8  -1 -23    1.53    0.90 
   8  -1 -23    1.15    0.99 
  -8  -1  23    1.71    0.65 
  -8   1 -23    1.76    0.98 
  -9   1  23    7.64    1.07 
  -9  -1 -23    6.77    0.90 
  -9  -1 -23    7.36    1.23 
  -9  -1  23    6.22    0.84 
   9  -1 -23    6.61    1.34 
  -9   1 -23    7.54    1.29 
 -10  -1 -23    1.14    0.98 
 -10   1  23    0.94    0.78 
 -10  -1  23    0.71    0.59 
  10  -1 -23    0.31    0.99 
 -10   1 -23    1.43    1.05 
 -11   1  23    5.57    1.01 
 -11  -1 -23    6.20    1.28 
 -11  -1  23    5.86    0.95 
 -11   1 -23    5.93    1.29 
  11  -1 -23    5.14    1.23 
 -12  -1 -23   -0.12    0.98 
 -12   1  23    0.21    0.74 
  12  -1 -23   -0.88    1.07 
 -12   1 -23   -0.23    0.98 
 -12  -1  23    0.16    0.59 
 -13   1  23    2.68    0.99 
 -13  -1 -23    1.84    1.19 
 -13  -1  23    1.89    0.80 
 -13   1 -23    2.56    1.19 
   0  -2 -23    0.01    0.75 
   0   2  23    0.20    0.53 
  -1  -2 -23    0.58    0.78 
  -1  -2 -23    0.87    0.56 
  -1   2  23    1.38    0.59 
   1   2  23    0.94    0.50 
   1  -2 -23    1.47    0.86 
  -2   2  23   27.79    1.58 
  -2  -2 -23   27.27    1.55 
  -2  -2 -23   26.32    1.92 
   2  -2 -23   25.34    1.82 
   2   2  23   27.42    1.56 
  -3   2  23    0.88    0.65 
  -3  -2 -23    0.17    0.63 
  -3  -2 -23    0.81    0.81 
   3  -2 -23    0.57    0.86 
  -4  -2 -23    0.05    0.75 
  -4   2  23   -0.17    0.50 
  -4  -2 -23    0.93    0.99 
   4  -2 -23    0.69    0.86 
  -5  -2 -23   -0.11    0.63 
   5   2 -23    0.78    0.74 
  -5   2  23   -0.07    0.56 
  -5  -2 -23   -0.84    0.71 
   5  -2 -23   -0.14    0.86 
   6   2 -23   19.58    1.44 
  -6  -2 -23   17.38    1.49 
  -6  -2 -23   20.98    1.59 
  -6   2  23   20.65    1.53 
   6  -2 -23   16.63    1.50 
  -7  -2 -23    0.23    0.74 
  -7   2  23    0.81    0.71 
  -7  -2 -23    1.72    0.87 
   7  -2 -23    0.95    1.04 
  -8  -2 -23    1.30    0.84 
  -8   2  23    1.35    0.74 
  -8   2 -23    2.40    0.96 
   8  -2 -23    1.22    1.07 
  -9   2  23   -0.10    0.71 
  -9  -2 -23   -0.15    0.81 
  -9   2 -23    0.02    0.90 
   9  -2 -23    0.21    1.07 
 -10  -2 -23   14.82    1.62 
 -10   2  23   15.19    1.58 
 -10   2 -23   15.55    1.64 
  10  -2 -23   10.80    1.56 
 -11   2  23    0.54    0.74 
 -11  -2 -23    0.16    0.92 
  11  -2 -23    1.16    1.29 
 -11   2 -23    0.95    1.01 
 -12   2  23   -0.06    0.84 
 -12  -2 -23    0.39    1.05 
  12  -2 -23    1.01    1.29 
 -12   2 -23   -0.01    0.99 
   0   3  23    0.56    0.59 
   0  -3 -23    0.73    1.10 
  -1  -3 -23    6.47    1.32 
  -1   3  23    5.94    0.80 
  -1  -3 -23    7.36    1.20 
   1   3  23    6.29    0.84 
   1  -3 -23    5.98    1.26 
  -2  -3 -23    1.13    0.98 
  -2   3  23    1.70    0.68 
  -2  -3 -23    1.24    0.90 
   2   3  23    2.29    0.66 
   2  -3 -23    1.24    1.04 
  -3   3  23    3.94    0.74 
  -3  -3 -23    3.97    0.98 
  -3  -3 -23    4.25    1.19 
   3  -3 -23    3.68    1.20 
  -4  -3 -23   -0.19    0.98 
  -4  -3 -23   -0.68    0.78 
  -4   3  23   -0.08    0.62 
   4  -3 -23    0.09    0.99 
  -5   3  23    3.13    0.84 
  -5  -3 -23    2.89    0.99 
  -5  -3 -23    3.32    1.13 
   5  -3 -23    2.47    1.11 
  -6   3  23    2.27    0.78 
  -6  -3 -23    2.57    1.01 
   6  -3 -23    1.62    1.11 
  -7   3  23    1.70    0.80 
  -7  -3 -23    3.38    1.14 
   7  -3 -23    2.80    1.31 
  -8   3  23    0.67    0.83 
   8  -3 -23    0.68    1.23 
  -9   3  23    1.44    0.83 
   9  -3 -23    1.08    1.25 
  10  -3 -23   -0.36    1.31 
   0  -4 -23   -1.02    1.01 
  -1  -4 -23   -0.09    1.16 
  -1  -4 -23    0.19    1.25 
   1  -4 -23   -0.38    1.13 
  -2  -4 -23    3.21    1.23 
  -2  -4 -23    2.58    1.08 
   2  -4 -23    3.55    1.25 
  -3  -4 -23    0.10    0.98 
   3  -4 -23   -0.33    1.19 
  -4  -4 -23   -0.79    1.10 
   4  -4 -23   -0.67    1.11 
   5  -4 -23    0.12    1.23 
   0   0  24   16.17    1.23 
   0   0 -24   15.58    1.26 
   1   0 -24   -0.19    0.59 
  -1   0  24   -0.26    0.42 
  -1   0 -24    0.59    0.59 
  -2   0  24   36.08    1.98 
   2   0 -24   32.36    1.97 
  -3   0  24   -0.29    0.41 
   3   0 -24    0.08    0.66 
  -4   0  24   26.29    1.53 
   4   0 -24   24.69    1.64 
  -5   0  24   -0.23    0.48 
   5   0 -24   -0.09    0.69 
  -6   0  24    3.18    0.72 
   6   0 -24    2.73    0.86 
  -7   0  24    0.19    0.59 
   7   0 -24    0.07    0.75 
  -8   0  24   15.25    1.38 
   8   0 -24   15.82    1.58 
  -8   0 -24   16.18    1.68 
  -9   0 -24    0.05    0.93 
  -9   0  24    0.16    0.65 
   9   0 -24    0.34    0.84 
 -10   0 -24    0.92    1.01 
 -10   0  24    1.20    0.69 
  10   0 -24    1.02    0.92 
 -11   0  24   -0.14    0.65 
 -11   0 -24    0.59    1.07 
 -12   0  24    7.76    1.16 
 -12   0 -24   10.23    1.68 
 -13   0 -24    0.19    1.11 
 -13   0  24   -0.27    0.66 
   0  -1 -24    0.98    0.63 
   0   1  24    1.72    0.59 
  -1  -1 -24   18.52    1.53 
  -1   1  24   22.25    1.46 
   1  -1 -24   22.31    1.62 
   1   1  24   21.98    1.44 
  -2  -1 -24    1.29    0.68 
  -2   1  24    0.86    0.59 
  -2  -1  24    0.82    0.47 
   2  -1 -24    0.64    0.68 
  -3  -1 -24   16.68    1.26 
   3   1 -24   20.45    1.55 
  -3   1  24   18.64    1.37 
   3  -1 -24   16.04    1.38 
  -3  -1  24   18.34    1.26 
  -4  -1 -24    0.71    0.62 
   4   1 -24    1.04    0.74 
  -4   1  24    0.49    0.56 
   4  -1 -24    0.43    0.80 
  -4  -1  24    0.43    0.44 
   5   1 -24   14.96    1.31 
  -5  -1 -24   15.60    1.31 
  -5   1  24   18.10    1.43 
   5  -1 -24   17.69    1.71 
  -5  -1  24   17.48    1.28 
  -6  -1 -24    1.67    0.65 
   6   1 -24    1.56    0.78 
  -6   1  24    1.36    0.71 
  -6  -1  24    1.17    0.53 
   6  -1 -24    1.14    0.87 
  -7   1  24    6.76    0.99 
  -7  -1 -24    6.21    0.83 
   7   1 -24    6.99    1.04 
  -7  -1 -24    6.89    1.11 
  -7  -1  24    6.91    0.87 
   7  -1 -24    7.79    1.31 
  -8  -1 -24    0.83    0.84 
  -8   1  24    0.91    0.72 
  -8  -1 -24    0.57    0.59 
   8   1 -24    0.32    0.72 
  -8  -1  24    0.56    0.59 
  -8   1 -24   -0.05    0.87 
   8  -1 -24    0.70    0.99 
  -9  -1 -24    8.97    1.37 
  -9  -1 -24    8.67    0.99 
  -9   1  24    9.76    1.23 
   9  -1 -24    7.15    1.31 
  -9  -1  24    8.23    0.98 
  -9   1 -24    9.35    1.46 
 -10   1  24    1.79    0.86 
 -10  -1 -24    1.64    1.05 
  10  -1 -24    0.58    0.98 
 -10   1 -24    1.82    1.07 
 -10  -1  24    0.72    0.62 
 -11   1  24    4.50    0.99 
 -11  -1 -24    3.30    1.16 
 -11  -1  24    3.55    0.75 
  11  -1 -24    3.50    1.23 
 -11   1 -24    3.60    1.22 
 -12  -1 -24    0.91    1.02 
 -12   1  24    1.71    0.86 
  12  -1 -24    1.12    1.08 
 -12  -1  24    1.88    0.74 
 -12   1 -24    2.60    1.22 
 -13  -1 -24    3.42    1.29 
 -13   1  24    3.37    0.96 
 -13  -1  24    2.96    0.75 
 -13   1 -24    3.92    1.34 
   0  -2 -24   16.51    1.38 
   0   2  24   17.68    1.31 
  -1  -2 -24    0.25    0.80 
  -1   2  24    0.78    0.59 
   1   2  24    0.43    0.53 
   1  -2 -24   -0.10    0.84 
  -2  -2 -24    1.06    0.89 
  -2   2  24    0.91    0.60 
   2   2  24    1.16    0.56 
   2  -2 -24    0.62    0.89 
  -3   2  24    1.05    0.68 
  -3  -2 -24    0.94    0.90 
   3  -2 -24    0.75    0.92 
  -4  -2 -24   15.30    1.38 
  -4   2  24   17.55    1.38 
   4  -2 -24   16.32    1.50 
  -5  -2 -24    0.35    0.75 
   5   2 -24    0.28    0.74 
  -5  -2 -24    0.33    0.81 
  -5   2  24   -0.06    0.56 
   5  -2 -24   -0.15    0.92 
   6   2 -24    1.10    0.92 
  -6   2  24    1.00    0.71 
  -6  -2 -24    0.91    0.78 
  -6  -2 -24    0.52    0.75 
   6  -2 -24    0.91    1.01 
  -7  -2 -24    0.70    0.86 
  -7  -2 -24    0.23    0.71 
  -7   2  24    0.14    0.72 
   7  -2 -24    0.49    1.07 
  -8  -2 -24    6.63    1.10 
  -8   2  24    6.60    1.01 
  -8   2 -24    6.83    1.11 
   8  -2 -24    4.79    1.17 
  -9  -2 -24   -0.68    0.80 
  -9   2  24   -0.71    0.65 
  -9   2 -24    0.79    0.99 
   9  -2 -24    0.55    1.26 
 -10   2  24    0.68    0.86 
 -10  -2 -24    0.58    0.93 
  10  -2 -24    0.55    1.25 
 -10   2 -24    0.62    0.96 
 -11   2  24    1.35    0.90 
 -11  -2 -24    1.36    1.07 
 -11   2 -24    0.93    1.01 
  11  -2 -24    1.45    1.32 
   0   3  24    0.45    0.59 
   0  -3 -24   -0.58    0.98 
  -1  -3 -24    3.77    0.98 
  -1  -3 -24    3.85    1.16 
  -1   3  24    3.05    0.66 
   1   3  24    3.62    0.75 
   1  -3 -24    4.56    1.25 
  -2  -3 -24   -0.12    0.86 
  -2   3  24   -0.29    0.53 
  -2  -3 -24    0.32    1.11 
   2  -3 -24   -0.12    1.08 
   2   3  24    0.27    0.56 
  -3  -3 -24    2.69    0.93 
  -3  -3 -24    3.62    1.19 
  -3   3  24    3.53    0.80 
   3  -3 -24    2.93    1.10 
  -4   3  24    0.28    0.66 
  -4  -3 -24    0.12    0.98 
  -4  -3 -24   -0.36    0.80 
   4  -3 -24    0.51    1.10 
  -5  -3 -24    2.77    1.10 
  -5   3  24    3.33    0.86 
  -5  -3 -24    2.48    1.02 
   5  -3 -24    1.37    0.99 
  -6   3  24   -0.22    0.60 
   6  -3 -24    0.86    1.20 
  -7   3  24    2.80    0.90 
   7  -3 -24    1.46    1.22 
  -8   3  24    0.98    0.84 
   8  -3 -24    1.33    1.26 
  -9   3  24    2.07    0.99 
   9  -3 -24    1.92    1.29 
   0  -4 -24    1.33    1.17 
  -1  -4 -24   -1.31    1.05 
   1  -4 -24   -0.48    1.11 
  -2  -4 -24    0.25    1.16 
  -2  -4 -24    0.56    1.23 
   2  -4 -24    0.62    1.25 
  -3  -4 -24    0.88    1.29 
   3  -4 -24    0.43    1.25 
   0   0 -25   -0.01    0.60 
   0   0  25    0.31    0.50 
  -1   0  25   -0.06    0.44 
  -1   0 -25    0.26    0.59 
   1   0 -25    0.17    0.65 
   2   0 -25   18.40    1.49 
  -2   0  25   21.31    1.38 
   3   0 -25    0.27    0.69 
  -3   0  25    0.38    0.53 
  -4   0  25    6.39    0.75 
   4   0 -25    7.05    0.99 
  -5   0  25   -0.10    0.53 
   5   0 -25    0.19    0.77 
  -6   0  25   13.95    1.34 
   6   0 -25   11.26    1.31 
   7   0 -25   -0.16    0.80 
  -7   0  25   -0.18    0.51 
   8   0 -25    1.29    0.92 
  -8   0  25    1.07    0.71 
  -8   0 -25    2.10    1.10 
  -9   0 -25   -0.03    0.92 
   9   0 -25   -0.15    0.78 
  -9   0  25   -0.64    0.56 
 -10   0 -25   15.43    1.79 
 -10   0  25   14.79    1.49 
 -11   0  25   -0.04    0.66 
 -11   0 -25   -1.28    0.96 
 -12   0 -25    1.68    1.19 
 -12   0  25    1.51    0.84 
 -13   0 -25    0.41    1.19 
 -13   0  25    0.13    0.74 
   0   1  25    0.26    0.51 
   0  -1 -25    0.12    0.69 
  -1  -1 -25   27.68    1.74 
  -1   1  25   27.98    1.74 
   1  -1 -25   25.97    1.80 
   1   1  25   26.23    1.64 
  -2  -1 -25    0.03    0.60 
  -2   1  25    0.42    0.53 
  -2  -1  25    0.09    0.42 
   2  -1 -25    0.12    0.72 
  -3  -1 -25   17.33    1.23 
   3   1 -25   17.56    1.32 
  -3   1  25   17.82    1.26 
   3  -1 -25   17.02    1.38 
  -3  -1  25   17.96    1.22 
  -4   1  25    1.61    0.69 
  -4  -1 -25    1.27    0.65 
   4   1 -25    2.26    0.86 
   4  -1 -25    1.05    0.83 
  -4  -1  25    1.51    0.54 
  -5   1  25   19.12    1.55 
  -5  -1 -25   17.37    1.31 
   5   1 -25   18.03    1.43 
  -5  -1  25   17.23    1.26 
   5  -1 -25   21.41    1.85 
  -6   1  25    0.23    0.62 
  -6  -1 -25    0.67    0.62 
   6   1 -25    0.22    0.71 
  -6  -1  25    0.76    0.57 
   6  -1 -25    0.84    0.93 
  -7  -1 -25    7.25    1.11 
  -7  -1 -25    7.21    0.87 
   7   1 -25    7.50    1.04 
  -7   1  25    6.97    0.98 
  -7  -1  25    7.24    0.90 
   7  -1 -25    6.28    1.16 
  -8  -1 -25    0.74    0.66 
   8   1 -25    0.10    0.75 
  -8  -1 -25   -0.70    0.78 
  -8   1  25    0.32    0.72 
   8  -1 -25    0.54    1.04 
  -8  -1  25    0.09    0.56 
  -9   1  25    6.58    1.04 
  -9  -1 -25    4.79    1.05 
  -9  -1 -25    5.04    0.77 
   9  -1 -25    5.50    1.17 
  -9   1 -25    6.21    1.22 
  -9  -1  25    6.39    0.92 
 -10   1  25   -0.10    0.72 
 -10  -1 -25    0.53    0.96 
  10  -1 -25    0.40    1.05 
 -10   1 -25    0.89    1.14 
 -10  -1  25    0.07    0.56 
 -11   1  25    5.11    0.95 
 -11  -1 -25    5.12    1.20 
 -11   1 -25    5.69    1.31 
 -11  -1  25    4.79    0.78 
  11  -1 -25    3.69    1.11 
 -12   1  25    0.57    0.77 
 -12  -1 -25    0.94    1.08 
 -12   1 -25    1.76    1.16 
  12  -1 -25    1.20    1.23 
 -12  -1  25    1.16    0.68 
   0  -2 -25    0.24    0.81 
   0   2  25    0.20    0.57 
  -1  -2 -25    1.04    0.87 
  -1   2  25    2.00    0.74 
   1  -2 -25    0.74    0.92 
   1   2  25    1.50    0.65 
  -2  -2 -25   17.36    1.61 
  -2   2  25   19.28    1.59 
   2   2  25   19.54    1.47 
   2  -2 -25   17.28    1.59 
  -3  -2 -25    0.34    0.80 
  -3   2  25    0.85    0.66 
   3  -2 -25    0.43    0.89 
  -4   2  25    0.89    0.66 
  -4  -2 -25    0.26    0.78 
   4  -2 -25    0.97    0.93 
  -5   2  25    0.27    0.62 
  -5  -2 -25   -0.39    0.74 
   5   2 -25   -0.25    0.71 
  -5  -2 -25    0.22    0.74 
   5  -2 -25   -0.48    0.87 
  -6  -2 -25    5.78    0.98 
  -6   2  25    6.92    1.11 
  -6  -2 -25    6.83    1.10 
   6  -2 -25    5.75    1.23 
  -7  -2 -25    0.57    0.78 
  -7  -2 -25   -0.35    0.80 
  -7   2  25    0.62    0.75 
   7  -2 -25    0.24    1.07 
  -8  -2 -25    0.47    0.90 
  -8   2  25   -0.14    0.71 
   8  -2 -25    0.18    1.16 
  -9  -2 -25    0.09    0.92 
  -9   2  25    0.13    0.80 
   9  -2 -25    0.15    1.17 
  -9   2 -25   -0.18    0.89 
 -10  -2 -25    4.02    1.17 
 -10   2  25    2.76    0.90 
 -10   2 -25    4.77    1.25 
  10  -2 -25    2.59    1.32 
 -11  -2 -25    0.59    1.01 
 -11   2  25    0.52    0.86 
  11  -2 -25    0.41    1.26 
 -11   2 -25    0.59    1.11 
   0  -3 -25    0.04    1.16 
   0   3  25   -0.42    0.53 
  -1   3  25    1.96    0.65 
  -1  -3 -25    0.90    1.11 
   1   3  25    1.87    0.68 
   1  -3 -25    1.11    1.13 
  -2  -3 -25   -1.19    0.89 
  -2   3  25    0.33    0.59 
  -2  -3 -25    0.61    0.95 
   2  -3 -25    0.13    1.05 
  -3  -3 -25    2.00    1.17 
  -3   3  25    2.51    0.75 
   3  -3 -25    2.79    1.16 
  -4   3  25    0.25    0.71 
  -4  -3 -25   -0.25    1.02 
   4  -3 -25    0.33    1.10 
  -5   3  25    3.54    1.01 
  -5  -3 -25    2.57    1.11 
   5  -3 -25    3.40    1.32 
  -6   3  25    1.50    0.78 
   6  -3 -25    1.33    1.20 
  -7   3  25    2.53    0.87 
   7  -3 -25    2.70    1.31 
  -8   3  25   -0.23    0.66 
   8  -3 -25    0.63    1.32 
   0  -4 -25   -0.14    1.29 
  -1  -4 -25    0.60    1.31 
   1  -4 -25   -0.84    1.16 
   0   0 -26   14.14    1.25 
   0   0  26   14.68    1.17 
   1   0 -26   -0.62    0.59 
  -1   0 -26   -0.05    0.62 
  -1   0  26   -0.07    0.50 
  -2   0 -26    1.97    0.71 
  -2   0  26    0.95    0.50 
   2   0 -26    1.61    0.74 
  -3   0  26   -0.01    0.48 
   3   0 -26    0.39    0.72 
  -4   0  26    3.63    0.72 
   4   0 -26    4.54    0.98 
  -5   0  26    0.06    0.56 
   5   0 -26   -0.03    0.78 
   6   0 -26    0.58    0.84 
  -6   0  26    0.55    0.56 
  -7   0  26   -0.23    0.56 
   7   0 -26   -0.21    0.81 
  -8   0  26   10.55    1.14 
   8   0 -26   11.66    1.41 
  -8   0 -26   12.79    1.56 
  -9   0  26   -0.18    0.66 
   9   0 -26   -0.32    0.80 
  -9   0 -26    0.06    1.01 
 -10   0 -26    0.23    1.04 
  10   0 -26    0.83    0.99 
 -10   0  26    0.04    0.65 
 -11   0 -26    0.25    1.10 
 -11   0  26   -0.20    0.69 
 -12   0  26    5.90    1.10 
 -12   0 -26    6.71    1.50 
   0   1  26    7.10    1.04 
   0  -1 -26    5.46    0.99 
  -1  -1 -26   25.59    1.70 
  -1   1  26   27.29    1.73 
   1   1  26   26.60    1.67 
   1  -1 -26   29.64    1.86 
  -2  -1 -26    0.81    0.66 
   2   1 -26    1.14    0.81 
  -2   1  26   -0.20    0.48 
   2  -1 -26   -0.08    0.71 
  -2  -1  26    0.55    0.47 
  -3   1  26   15.68    1.25 
  -3  -1 -26   14.32    1.23 
   3   1 -26   14.61    1.34 
   3  -1 -26   14.54    1.32 
  -3  -1  26   15.53    1.16 
  -4   1  26   -0.03    0.57 
  -4  -1 -26    0.08    0.63 
   4   1 -26    0.79    0.81 
  -4  -1  26    0.04    0.45 
   4  -1 -26    0.60    0.90 
   5   1 -26   16.01    1.43 
  -5  -1 -26   13.18    1.17 
  -5   1  26   16.48    1.43 
   5  -1 -26   13.44    1.44 
  -5  -1  26   15.05    1.16 
  -6  -1 -26    0.18    0.60 
   6   1 -26    0.49    0.78 
  -6   1  26   -0.25    0.60 
   6  -1 -26   -0.08    0.90 
  -6  -1  26   -0.28    0.47 
  -7   1  26    5.19    0.95 
   7   1 -26    5.65    1.08 
  -7  -1 -26    4.99    1.08 
  -7  -1 -26    4.63    0.80 
  -7  -1  26    5.39    0.84 
   7  -1 -26    5.12    1.25 
   8   1 -26    0.44    0.84 
  -8  -1 -26    0.28    0.60 
  -8  -1 -26    0.27    0.92 
  -8   1  26   -0.65    0.57 
  -8  -1  26    0.33    0.57 
   8  -1 -26    0.29    1.07 
  -9  -1 -26    6.24    1.22 
  -9  -1 -26    5.16    0.80 
  -9   1  26    6.65    1.10 
  -9   1 -26    5.38    1.20 
   9  -1 -26    4.77    1.20 
  -9  -1  26    5.44    0.78 
 -10  -1 -26   -0.21    0.93 
 -10   1  26    0.02    0.74 
 -10  -1  26   -0.03    0.59 
  10  -1 -26    0.31    1.10 
 -10   1 -26    0.24    1.05 
 -11   1  26    2.45    0.96 
 -11  -1 -26    3.59    1.26 
  11  -1 -26    3.51    1.32 
 -11  -1  26    2.44    0.75 
 -11   1 -26    3.05    1.23 
 -12  -1 -26    0.73    1.14 
 -12   1  26   -0.24    0.78 
 -12   1 -26    0.77    1.22 
 -12  -1  26    0.37    0.68 
  12  -1 -26   -0.09    1.47 
   0  -2 -26   16.18    1.53 
   0   2  26   16.83    1.35 
  -1   2  26    1.64    0.68 
  -1  -2 -26    1.82    0.99 
   1   2  26    1.82    0.74 
   1  -2 -26    1.23    0.96 
  -2  -2 -26    1.33    0.93 
  -2   2  26    0.62    0.60 
   2  -2 -26    1.23    0.98 
  -3  -2 -26    1.08    0.96 
  -3   2  26    0.87    0.71 
   3  -2 -26    0.08    0.90 
  -4  -2 -26   10.84    1.17 
  -4   2  26   11.72    1.11 
   4  -2 -26   11.02    1.32 
  -5  -2 -26    0.00    0.81 
  -5   2  26    0.22    0.71 
   5   2 -26    0.19    0.84 
  -5  -2 -26   -0.13    0.72 
   5  -2 -26   -0.40    0.93 
  -6  -2 -26    0.27    0.84 
  -6  -2 -26    0.66    0.84 
  -6   2  26    0.26    0.69 
   6  -2 -26    0.37    1.10 
  -7  -2 -26    0.18    0.86 
  -7  -2 -26    0.37    0.80 
  -7   2  26   -0.02    0.68 
   7  -2 -26    0.03    1.17 
  -8   2  26   10.12    1.22 
  -8  -2 -26    9.57    1.26 
   8  -2 -26    6.74    1.32 
  -9  -2 -26    0.13    0.95 
  -9   2  26    0.03    0.81 
  -9   2 -26   -0.10    0.96 
   9  -2 -26    1.00    1.32 
 -10  -2 -26   -0.39    0.93 
 -10   2  26    1.06    1.01 
  10  -2 -26    0.32    1.31 
 -10   2 -26    0.53    1.04 
   0  -3 -26   -0.06    1.14 
   0   3  26    0.04    0.62 
  -1  -3 -26    0.43    1.17 
  -1   3  26    0.50    0.62 
   1  -3 -26    0.13    1.11 
   1   3  26    0.80    0.68 
  -2   3  26   -0.30    0.56 
  -2  -3 -26   -0.86    1.11 
   2  -3 -26   -0.59    1.07 
  -3  -3 -26    1.72    1.14 
  -3   3  26    2.26    0.80 
   3  -3 -26    1.79    1.17 
  -4  -3 -26   -0.50    1.04 
  -4   3  26    0.06    0.65 
   4  -3 -26   -0.84    1.04 
  -5   3  26    3.03    0.92 
  -5  -3 -26    1.81    1.13 
   5  -3 -26    2.00    1.22 
  -6   3  26    0.65    0.72 
   6  -3 -26    1.25    1.35 
  -7   3  26    1.36    0.83 
   7  -3 -26    1.20    1.31 
   8  -3 -26   -0.62    1.22 
   0   0  27    0.19    0.48 
   0   0 -27    0.32    0.71 
   1   0 -27    0.27    0.72 
  -1   0  27   -0.20    0.48 
  -1   0 -27    0.34    0.66 
  -2   0  27   20.41    1.40 
  -2   0 -27   18.59    1.47 
   2   0 -27   18.10    1.55 
  -3   0 -27    0.06    0.65 
  -3   0  27    0.47    0.57 
   3   0 -27    0.04    0.74 
   4   0 -27    1.63    0.90 
  -4   0  27    1.63    0.60 
  -5   0  27   -0.28    0.47 
   5   0 -27    0.08    0.81 
  -6   0  27    3.10    0.81 
   6   0 -27    2.75    0.95 
   7   0 -27   -0.46    0.86 
  -7   0  27   -0.25    0.56 
  -8   0  27    1.28    0.78 
   8   0 -27    0.85    0.96 
  -8   0 -27    0.56    0.96 
   9   0 -27   -0.68    0.81 
  -9   0  27   -0.23    0.62 
  -9   0 -27    0.57    1.04 
 -10   0 -27   14.24    1.83 
 -10   0  27   13.54    1.41 
  10   0 -27   10.15    1.52 
 -11   0 -27    0.44    1.16 
 -11   0  27   -0.63    0.65 
 -12   0  27    0.92    0.78 
 -12   0 -27    0.24    1.10 
   0  -1 -27    0.54    0.77 
   0   1  27    0.39    0.60 
  -1   1  27   14.42    1.25 
  -1  -1 -27   11.17    1.14 
   1   1  27   15.50    1.26 
   1  -1 -27   12.58    1.32 
  -2   1  27    1.27    0.60 
  -2  -1 -27    1.97    0.78 
   2   1 -27    2.26    0.89 
   2  -1 -27    1.71    0.86 
  -3  -1 -27   13.83    1.26 
  -3   1  27   13.65    1.22 
   3   1 -27   12.82    1.25 
   3  -1 -27   12.00    1.26 
  -3  -1  27   14.59    1.20 
  -4  -1 -27    0.83    0.71 
   4   1 -27    0.87    0.81 
  -4   1  27    1.05    0.66 
  -4  -1  27    0.87    0.54 
   4  -1 -27    1.04    0.95 
  -5  -1 -27    5.31    0.83 
  -5   1  27    7.75    1.10 
   5   1 -27    7.76    1.11 
   5  -1 -27    7.35    1.31 
  -5  -1  27    6.59    0.81 
  -6   1  27    0.67    0.62 
   6   1 -27    0.56    0.78 
  -6  -1 -27    0.90    0.68 
   6  -1 -27    0.37    0.96 
  -6  -1  27    1.01    0.57 
  -7  -1 -27    5.60    0.86 
   7   1 -27    5.74    0.99 
  -7   1  27    6.07    1.02 
  -7  -1 -27    6.52    1.14 
   7  -1 -27    5.73    1.32 
  -7  -1  27    5.59    0.83 
  -8  -1 -27   -0.02    0.86 
   8   1 -27    1.43    1.04 
  -8   1  27    0.21    0.65 
  -8  -1 -27    0.53    0.66 
  -8  -1  27    0.45    0.59 
   8  -1 -27    0.74    1.07 
  -9  -1 -27    3.88    1.16 
  -9   1  27    3.89    0.96 
  -9  -1 -27    3.09    0.77 
   9  -1 -27    3.23    1.19 
  -9   1 -27    3.30    1.22 
  -9  -1  27    3.88    0.81 
 -10  -1 -27    0.50    1.05 
 -10   1  27   -0.36    0.72 
 -10   1 -27    0.72    1.11 
 -10  -1  27    0.16    0.60 
  10  -1 -27    0.17    1.13 
 -11  -1 -27    3.30    1.31 
 -11   1  27    2.14    0.92 
  11  -1 -27    1.05    1.19 
 -11  -1  27    2.14    0.84 
 -11   1 -27    1.65    1.19 
   0   2  27    0.31    0.65 
   0  -2 -27    0.18    0.93 
  -1  -2 -27    0.70    0.89 
  -1   2  27    1.43    0.72 
   1  -2 -27    1.20    0.99 
   1   2  27    1.42    0.72 
  -2  -2 -27   13.34    1.25 
  -2   2  27   16.71    1.35 
   2  -2 -27   15.26    1.49 
  -3   2  27    0.35    0.68 
  -3  -2 -27    0.16    0.87 
   3  -2 -27    0.50    1.01 
   4   2 -27    0.54    0.81 
  -4  -2 -27    0.07    0.84 
  -4   2  27    0.45    0.66 
   4  -2 -27    0.44    1.01 
   5   2 -27   -0.03    0.84 
  -5   2  27    0.78    0.80 
  -5  -2 -27    0.28    0.81 
  -5  -2 -27    0.42    0.86 
   5  -2 -27    0.84    1.10 
  -6  -2 -27   14.96    1.53 
  -6   2  27   14.13    1.43 
  -6  -2 -27   12.95    1.37 
   6  -2 -27   11.73    1.49 
  -7  -2 -27    1.78    0.90 
  -7   2  27    0.35    0.66 
  -7  -2 -27    0.27    0.89 
   7  -2 -27    1.19    1.26 
  -8   2  27    0.56    0.78 
  -8  -2 -27    0.63    0.98 
   8  -2 -27    1.31    1.31 
  -9  -2 -27    0.98    1.02 
  -9   2  27    0.38    0.80 
   9  -2 -27    0.79    1.34 
  -9   2 -27    0.58    0.99 
 -10  -2 -27    3.37    1.13 
 -10   2  27    4.13    1.05 
 -10   2 -27    3.71    1.17 
  10  -2 -27    2.32    1.29 
   0  -3 -27   -0.15    1.17 
   0   3  27   -0.28    0.63 
  -1   3  27    1.18    0.69 
  -1  -3 -27    0.10    1.11 
   1  -3 -27    0.40    1.16 
   1   3  27    1.20    0.68 
  -2   3  27   -0.30    0.62 
  -2  -3 -27   -1.22    1.05 
   2  -3 -27   -0.07    1.22 
  -3   3  27    2.49    0.72 
  -3  -3 -27    1.83    1.16 
   3  -3 -27    1.99    1.23 
  -4  -3 -27   -0.44    1.07 
  -4   3  27    0.56    0.74 
   4  -3 -27   -0.79    1.13 
  -5   3  27    2.26    0.87 
  -5  -3 -27   -0.02    0.96 
   5  -3 -27    1.81    1.29 
  -6   3  27    0.25    0.74 
   6  -3 -27   -0.72    1.11 
  -7   3  27    0.37    0.72 
   7  -3 -27   -0.33    1.25 
   0   0 -28   13.83    1.29 
   1   0 -28   -0.10    0.74 
  -1   0 -28   -0.03    0.66 
  -1   0  28    0.01    0.50 
  -2   0 -28    0.67    0.72 
  -2   0  28    0.61    0.59 
   2   0 -28    0.81    0.81 
   3   0 -28   -0.08    0.77 
  -3   0  28    0.03    0.57 
  -3   0 -28    0.04    0.68 
  -4   0  28   21.78    1.49 
   4   0 -28   21.40    1.67 
   5   0 -28    0.18    0.86 
  -5   0  28    0.23    0.60 
  -6   0  28    0.70    0.60 
   6   0 -28    0.54    0.92 
  -7   0  28    0.18    0.62 
   7   0 -28   -0.21    0.90 
  -8   0  28   12.56    1.34 
  -8   0 -28   13.66    1.65 
   8   0 -28   11.92    1.58 
   9   0 -28    0.11    0.96 
  -9   0  28    0.01    0.66 
  -9   0 -28   -0.93    0.93 
 -10   0  28    0.00    0.68 
 -10   0 -28    0.95    1.11 
 -11   0 -28    0.22    1.17 
 -11   0  28   -0.36    0.66 
   0   1  28    5.76    0.84 
   0  -1 -28    5.78    0.96 
  -1  -1 -28    6.54    0.98 
  -1   1  28    5.53    0.86 
   1  -1 -28    6.29    0.95 
   1   1  28    5.62    0.84 
   2   1 -28    2.50    0.96 
  -2  -1 -28    1.59    0.78 
  -2   1  28    2.68    0.81 
   2  -1 -28    1.84    0.87 
  -3  -1 -28   11.06    1.14 
  -3   1  28   12.69    1.23 
   3   1 -28   12.57    1.37 
  -3  -1  28   12.04    1.05 
   3  -1 -28   12.01    1.37 
   4   1 -28    0.38    0.80 
  -4   1  28    0.29    0.57 
  -4  -1 -28    0.34    0.68 
  -4  -1  28    0.39    0.54 
   4  -1 -28    0.26    0.87 
   5   1 -28    2.44    0.90 
  -5   1  28    3.28    0.83 
  -5  -1 -28    2.27    0.72 
  -5  -1  28    3.11    0.68 
   5  -1 -28    3.19    1.10 
   6   1 -28   -0.03    0.81 
  -6  -1 -28    0.01    0.68 
  -6   1  28   -0.07    0.63 
   6  -1 -28    0.32    1.05 
  -6  -1  28    0.25    0.54 
  -7  -1 -28    3.71    0.80 
   7   1 -28    4.37    1.07 
  -7  -1 -28    4.37    1.08 
  -7   1  28    4.40    0.92 
   7  -1 -28    4.75    1.37 
  -7  -1  28    4.63    0.75 
  -8  -1 -28    0.23    0.69 
  -8   1  28   -0.30    0.71 
  -8  -1 -28   -0.04    0.89 
   8  -1 -28   -0.05    1.05 
  -8  -1  28    0.10    0.57 
  -9   1  28    3.07    0.80 
  -9  -1 -28    2.92    0.72 
  -9  -1 -28    4.43    1.17 
  -9  -1  28    3.56    0.77 
   9  -1 -28    3.07    1.23 
  -9   1 -28    3.74    1.25 
 -10  -1 -28    0.96    1.10 
 -10   1  28    0.79    0.72 
 -10  -1  28    1.16    0.68 
 -10   1 -28    0.51    1.07 
  10  -1 -28    0.77    1.17 
 -11  -1 -28    0.39    1.11 
  11  -1 -28    0.33    1.20 
 -11   1 -28    0.37    1.14 
   0   2  28   11.48    1.25 
   0  -2 -28   10.11    1.32 
  -1   2  28    0.74    0.68 
  -1  -2 -28    0.25    0.98 
   1  -2 -28    0.68    1.02 
   1   2  28    0.46    0.65 
  -2  -2 -28    0.61    0.93 
  -2   2  28    1.04    0.78 
   2  -2 -28    0.41    1.02 
  -3  -2 -28    0.37    0.86 
  -3   2  28    0.78    0.71 
   3  -2 -28    0.04    0.99 
  -4  -2 -28    8.98    1.17 
   4   2 -28   11.37    1.38 
  -4   2  28    9.33    1.05 
   4  -2 -28    9.14    1.37 
  -5   2  28    0.38    0.75 
   5   2 -28    0.27    0.86 
  -5  -2 -28    0.09    0.86 
  -5  -2 -28    0.27    0.86 
   5  -2 -28   -0.42    0.99 
  -6  -2 -28    3.13    1.05 
  -6  -2 -28    2.09    0.90 
  -6   2  28    1.86    0.75 
   6  -2 -28    2.70    1.28 
  -7  -2 -28    0.94    0.96 
  -7   2  28    1.10    0.80 
  -7  -2 -28    1.36    0.86 
   7  -2 -28    0.67    1.22 
  -8  -2 -28    5.47    1.08 
  -8   2  28    6.47    1.22 
   8  -2 -28    4.50    1.26 
  -9   2  28    0.11    0.80 
  -9  -2 -28   -0.27    1.01 
  -9   2 -28   -0.57    0.98 
   9  -2 -28    0.89    1.40 
   0   3  28    0.26    0.66 
   0  -3 -28   -0.31    1.23 
  -1   3  28    1.44    0.74 
  -1  -3 -28    0.69    1.23 
   1   3  28    1.60    0.74 
   1  -3 -28    0.44    1.23 
  -2  -3 -28   -1.44    1.04 
  -2   3  28   -0.06    0.63 
   2  -3 -28   -0.17    1.16 
  -3  -3 -28   -0.14    0.98 
  -3   3  28    2.55    0.86 
   3  -3 -28    1.74    1.25 
  -4   3  28    0.01    0.65 
  -4  -3 -28   -0.73    1.05 
   4  -3 -28   -0.08    1.22 
  -5  -3 -28   -1.33    1.01 
  -5   3  28    0.88    0.86 
   5  -3 -28    0.59    1.19 
   6  -3 -28    1.78    1.35 
   0   0 -29    0.28    0.80 
   1   0 -29    0.13    0.78 
  -1   0 -29    0.22    0.78 
  -1   0  29    0.22    0.56 
  -2   0 -29   16.49    1.37 
   2   0 -29   16.71    1.47 
  -2   0  29   18.96    1.38 
   3   0 -29   -0.19    0.80 
  -3   0  29    0.11    0.56 
  -3   0 -29   -0.54    0.68 
  -4   0  29    0.52    0.65 
   4   0 -29    1.15    0.96 
  -4   0 -29    0.86    0.78 
   5   0 -29    0.64    0.95 
  -5   0  29    0.45    0.62 
   6   0 -29    5.83    1.11 
  -6   0  29    6.86    0.92 
  -7   0  29    0.04    0.63 
   7   0 -29   -0.04    0.95 
  -8   0  29   -0.13    0.62 
   8   0 -29   -0.16    0.92 
  -8   0 -29    0.72    1.10 
  -9   0  29   -0.27    0.66 
  -9   0 -29   -0.77    0.99 
   9   0 -29   -0.69    0.93 
 -10   0 -29    9.63    1.59 
 -10   0  29    7.97    1.16 
   0  -1 -29    0.40    0.81 
   0   1  29    0.72    0.65 
  -1   1  29    4.18    0.90 
  -1  -1 -29    2.69    0.83 
   1   1 -29    2.51    0.96 
   1  -1 -29    2.95    0.93 
  -2   1  29    0.68    0.65 
   2   1 -29    0.69    0.87 
  -2  -1 -29    0.54    0.75 
   2  -1 -29    0.85    0.87 
   3   1 -29   11.96    1.35 
  -3  -1 -29   10.30    1.13 
  -3   1  29   13.09    1.31 
   3  -1 -29   11.52    1.34 
  -3  -1  29   11.09    1.01 
   4   1 -29    0.10    0.86 
  -4  -1 -29    0.38    0.72 
  -4   1  29   -0.23    0.59 
  -4  -1  29    0.01    0.53 
   4  -1 -29    0.08    0.92 
  -5   1  29    1.40    0.68 
   5   1 -29    2.22    0.95 
  -5  -1 -29    2.18    0.75 
  -5  -1  29    1.62    0.60 
   5  -1 -29    1.77    1.04 
  -6  -1 -29    0.09    0.72 
  -6   1  29   -0.19    0.71 
   6   1 -29    0.20    0.86 
   6  -1 -29    0.54    1.16 
  -6  -1  29    0.45    0.59 
  -7  -1 -29    4.66    1.07 
  -7  -1 -29    3.79    0.80 
  -7   1  29    4.75    1.05 
   7   1 -29    4.81    1.05 
   7  -1 -29    4.90    1.37 
  -7  -1  29    4.66    0.80 
  -8   1  29    0.30    0.75 
  -8  -1 -29    0.15    0.98 
  -8  -1 -29    0.11    0.69 
  -8  -1  29    0.27    0.59 
  -9   1  29    2.50    0.87 
  -9  -1 -29    1.53    0.72 
  -9  -1 -29    2.14    1.13 
  -9   1 -29    1.34    1.13 
  -9  -1  29    2.11    0.69 
   9  -1 -29    2.04    1.25 
 -10  -1 -29    0.70    1.10 
 -10   1  29    0.92    0.77 
 -10  -1  29    0.70    0.68 
 -10   1 -29    1.89    1.37 
  10  -1 -29    1.46    1.28 
   0  -2 -29    0.35    0.96 
   0   2  29    0.05    0.66 
  -1   2  29    1.52    0.83 
  -1  -2 -29    0.85    0.98 
   1  -2 -29    1.43    1.10 
   1   2  29    1.08    0.71 
  -2  -2 -29    9.28    1.17 
  -2   2  29   10.83    1.13 
   2  -2 -29    9.29    1.23 
  -3   2  29    0.38    0.68 
  -3  -2 -29    0.30    0.87 
   3  -2 -29    0.50    1.11 
  -4  -2 -29    2.70    1.01 
  -4   2  29    3.55    0.92 
   4   2 -29    2.33    1.07 
   4  -2 -29    2.96    1.19 
  -5   2  29    0.14    0.78 
   5   2 -29   -0.17    0.84 
  -5  -2 -29    0.31    0.90 
  -5  -2 -29    0.15    0.87 
   5  -2 -29   -0.60    1.04 
  -6   2  29    6.64    1.05 
  -6  -2 -29    7.26    1.11 
  -6  -2 -29    7.73    1.25 
   6  -2 -29    6.07    1.32 
  -7  -2 -29    0.26    0.92 
  -7  -2 -29    1.07    0.86 
  -7   2  29    0.28    0.78 
   7  -2 -29    0.24    1.31 
  -8  -2 -29    0.68    1.05 
  -8   2  29    0.17    0.83 
   8  -2 -29    1.32    1.35 
   0  -3 -29    0.29    1.32 
   0   3  29   -0.10    0.66 
  -1   3  29    1.92    0.86 
  -1  -3 -29   -0.21    1.17 
   1   3  29    1.40    0.74 
   1  -3 -29    0.37    1.22 
  -2   3  29   -0.01    0.66 
  -2  -3 -29   -0.64    1.19 
   2  -3 -29   -0.74    1.14 
  -3   3  29    2.46    0.92 
  -3  -3 -29    0.92    1.17 
   3  -3 -29    0.96    1.23 
  -4   3  29    0.60    0.81 
  -4  -3 -29   -1.40    0.98 
   4  -3 -29   -0.05    1.17 
   5  -3 -29    0.55    1.29 
   0   0 -30    4.61    0.90 
  -1   0 -30    0.03    0.74 
  -1   0  30    0.19    0.56 
   1   0 -30   -0.17    0.78 
  -2   0  30    1.20    0.71 
  -2   0 -30    1.10    0.84 
   2   0 -30    0.64    0.84 
  -3   0 -30   -0.06    0.75 
   3   0 -30    1.04    1.01 
  -3   0  30    0.47    0.63 
   4   0 -30   13.30    1.44 
  -4   0 -30   14.75    1.44 
  -4   0  30   15.71    1.38 
   5   0 -30    0.36    0.98 
  -5   0 -30    0.21    0.81 
  -5   0  30    0.07    0.60 
  -6   0  30    0.28    0.68 
   6   0 -30    0.00    0.90 
  -7   0  30    0.01    0.63 
   7   0 -30    0.11    1.01 
  -8   0  30    8.34    1.13 
  -8   0 -30    7.42    1.32 
   8   0 -30    7.27    1.32 
  -9   0  30   -0.06    0.69 
  -9   0 -30   -0.36    1.05 
   9   0 -30    0.03    1.04 
 -10   0 -30    0.21    1.16 
 -10   0  30   -0.18    0.71 
   0  -1 -30   11.04    1.35 
   0   1  30   11.90    1.25 
   1   1 -30    3.64    1.07 
  -1  -1 -30    2.97    0.89 
  -1   1  30    3.89    0.89 
   1  -1 -30    2.20    0.81 
   2   1 -30    0.81    0.93 
  -2  -1 -30    0.87    0.80 
  -2   1  30    0.48    0.66 
   2  -1 -30    1.00    0.92 
   3   1 -30    7.18    1.19 
  -3  -1 -30    6.80    1.01 
  -3   1  30    8.73    1.13 
  -3  -1  30    7.04    0.80 
   3  -1 -30    6.85    1.11 
  -4   1  30    0.42    0.68 
  -4  -1 -30    0.75    0.80 
   4   1 -30   -0.27    0.81 
   4  -1 -30    0.47    0.98 
  -4  -1  30    0.70    0.62 
   5   1 -30    1.62    0.96 
  -5   1  30    2.41    0.83 
  -5  -1 -30    1.76    0.80 
   5  -1 -30    0.74    1.01 
  -5  -1  30    2.12    0.68 
  -6  -1 -30    0.14    0.74 
   6   1 -30    0.53    0.93 
  -6   1  30    0.45    0.78 
   6  -1 -30    0.01    1.11 
  -6  -1  30    0.04    0.56 
  -7   1  30    3.42    0.96 
  -7  -1 -30    2.87    0.86 
  -7  -1 -30    3.53    1.11 
   7   1 -30    3.34    1.07 
  -7  -1  30    3.28    0.75 
   7  -1 -30    3.08    1.31 
  -8  -1 -30   -0.44    0.66 
  -8   1  30    0.36    0.75 
  -8  -1 -30   -0.66    0.92 
   8  -1 -30   -0.16    1.16 
  -8  -1  30   -0.12    0.56 
  -9  -1 -30    3.20    1.19 
  -9   1  30    2.53    0.98 
  -9  -1 -30    2.78    0.86 
  -9   1 -30    3.02    1.31 
  -9  -1  30    2.66    0.77 
   9  -1 -30    1.82    1.23 
   0   2  30    5.88    0.98 
   0  -2 -30    5.11    1.13 
  -1   2  30    3.68    0.87 
  -1  -2 -30    2.94    1.05 
   1  -2 -30    3.72    1.19 
   1   2  30    4.04    0.90 
  -2   2  30    1.86    0.87 
  -2  -2 -30    1.43    1.04 
   2  -2 -30    1.39    1.13 
  -3  -2 -30    0.24    0.87 
   3   2 -30    1.05    0.99 
  -3   2  30    1.51    0.80 
   3  -2 -30   -0.23    0.99 
   4   2 -30    9.19    1.31 
  -4   2  30    9.38    1.11 
  -4  -2 -30    9.29    1.20 
   4  -2 -30    8.91    1.35 
   5   2 -30    0.45    0.95 
  -5  -2 -30    0.86    0.86 
  -5   2  30    0.93    0.80 
  -5  -2 -30    1.13    0.96 
   5  -2 -30    0.79    1.16 
  -6  -2 -30    1.01    0.93 
  -6  -2 -30   -0.01    0.86 
  -6   2  30    0.67    0.80 
   6  -2 -30   -0.04    1.17 
  -7  -2 -30    0.71    0.87 
  -7   2  30   -0.38    0.80 
  -7  -2 -30   -0.25    0.93 
   7  -2 -30    0.46    1.32 
   8  -2 -30    3.46    1.37 
   0  -3 -30    0.01    1.23 
   0   3  30    1.51    0.84 
  -1   3  30    2.01    0.89 
  -1  -3 -30    1.32    1.35 
   1  -3 -30    1.38    1.41 
  -2   3  30    0.66    0.77 
  -2  -3 -30   -0.90    1.19 
   2  -3 -30   -0.49    1.22 
  -3  -3 -30    0.67    1.23 
   3  -3 -30    0.53    1.28 
   0   0 -31    0.27    0.80 
   1   0 -31   -0.18    0.80 
  -1   0 -31   -0.01    0.78 
  -1   0  31    0.06    0.60 
  -2   0 -31   15.98    1.43 
   2   0 -31   15.51    1.43 
  -2   0  31   17.85    1.38 
   3   0 -31    0.65    0.90 
  -3   0 -31   -0.29    0.75 
  -3   0  31    0.18    0.65 
  -4   0 -31    0.13    0.86 
  -4   0  31    0.37    0.66 
   4   0 -31    0.11    0.93 
  -5   0 -31   -0.02    0.86 
  -5   0  31    0.21    0.66 
   5   0 -31   -0.44    0.90 
   6   0 -31    4.55    1.11 
  -6   0 -31    5.89    1.10 
  -6   0  31    5.98    1.01 
  -7   0  31    0.36    0.71 
   7   0 -31    0.59    1.07 
  -8   0  31   -0.29    0.65 
  -8   0 -31    0.57    1.07 
   8   0 -31    1.42    1.13 
  -9   0 -31   -0.18    1.10 
   9   0 -31    0.07    1.04 
  -9   0  31    0.25    0.74 
   0  -1 -31    0.39    0.84 
   0   1 -31    0.35    0.92 
   0   1  31    0.14    0.66 
  -1  -1 -31    3.13    0.98 
   1   1 -31    2.23    0.95 
  -1   1  31    2.65    0.78 
   1  -1 -31    2.90    0.98 
  -2   1  31    2.58    0.86 
  -2  -1 -31    2.37    0.93 
   2   1 -31    3.23    1.13 
   2  -1 -31    2.10    0.93 
  -3   1  31    7.30    1.16 
   3   1 -31    6.57    1.23 
  -3  -1 -31    6.37    1.04 
   3  -1 -31    6.68    1.22 
  -4   1  31    0.36    0.75 
  -4  -1 -31   -0.05    0.74 
   4   1 -31   -0.05    0.93 
  -4  -1  31    0.75    0.63 
   4  -1 -31    0.20    0.98 
  -5   1  31    2.80    0.86 
   5   1 -31    2.53    1.02 
  -5  -1 -31    2.60    0.86 
  -5  -1  31    2.46    0.72 
   5  -1 -31    1.77    1.13 
   6   1 -31    3.44    1.13 
  -6   1  31    3.68    0.98 
  -6  -1 -31    3.20    0.92 
   6  -1 -31    3.03    1.23 
  -6  -1  31    3.57    0.75 
   7   1 -31    3.19    1.05 
  -7   1  31    4.32    0.99 
  -7  -1 -31    3.30    0.93 
  -7  -1 -31    3.77    1.11 
  -7  -1  31    3.46    0.75 
   7  -1 -31    3.94    1.41 
  -8  -1 -31    0.55    1.04 
  -8  -1 -31    0.70    0.86 
  -8   1  31    0.80    0.84 
   8  -1 -31    0.37    1.23 
  -8  -1  31    0.49    0.66 
   9  -1 -31    1.72    1.35 
   0  -2 -31    0.07    0.96 
   0   2  31    0.03    0.68 
  -1  -2 -31    0.82    0.99 
  -1   2  31    1.35    0.86 
   1  -2 -31    0.91    1.08 
  -2   2  31    7.85    1.17 
  -2  -2 -31    5.83    1.07 
   2  -2 -31    5.84    1.20 
  -3  -2 -31    0.72    1.01 
   3   2 -31    0.01    1.04 
  -3   2  31    0.72    0.80 
   3  -2 -31    0.78    1.16 
  -4   2  31    1.05    0.83 
  -4  -2 -31    1.13    0.99 
   4   2 -31    0.35    0.96 
   4  -2 -31    0.52    1.14 
   5   2 -31   -0.15    0.99 
  -5   2  31    0.24    0.80 
  -5  -2 -31    0.43    0.99 
  -5  -2 -31    0.54    0.93 
   5  -2 -31   -0.06    1.16 
  -6  -2 -31    0.80    0.90 
  -6   2  31    0.29    0.75 
  -6  -2 -31    0.37    0.92 
   6  -2 -31    0.31    1.22 
   7  -2 -31   -0.02    1.46 
   0   0 -32    8.38    1.13 
  -1   0 -32    0.40    0.87 
   1   0 -32    0.28    0.89 
  -2   0 -32    1.21    0.96 
   2   0 -32    0.70    0.96 
  -2   0  32    0.59    0.68 
   3   0 -32    0.83    1.04 
  -3   0  32    0.36    0.72 
  -3   0 -32    0.08    0.81 
  -4   0  32    9.18    1.10 
  -4   0 -32    7.84    1.13 
   4   0 -32    9.50    1.40 
   5   0 -32    0.94    1.11 
  -5   0  32    0.40    0.72 
  -5   0 -32    0.08    0.93 
   6   0 -32    0.09    0.99 
  -6   0 -32    0.29    0.96 
  -6   0  32    0.34    0.75 
  -7   0  32   -0.47    0.66 
  -7   0 -32    0.28    1.01 
   7   0 -32    0.05    1.07 
  -8   0  32    6.11    1.02 
  -8   0 -32    5.94    1.20 
  -8   0 -32    6.01    1.37 
   8   0 -32    5.20    1.29 
   0   1  32    0.06    0.68 
   0  -1 -32    0.20    0.86 
   0   1 -32    0.76    1.01 
  -1   1  32    2.59    0.80 
  -1  -1 -32    2.28    0.92 
   1   1 -32    2.29    1.05 
   1  -1 -32    2.48    0.95 
  -2  -1 -32    0.53    0.83 
  -2   1  32    1.40    0.81 
   2   1 -32    1.30    1.05 
   2  -1 -32    0.07    0.90 
   3   1 -32    4.88    1.19 
  -3  -1 -32    4.99    1.02 
  -3   1  32    5.16    0.93 
   3  -1 -32    4.87    1.14 
  -4   1  32    0.37    0.74 
   4   1 -32    0.95    1.05 
  -4  -1 -32    0.84    0.84 
   4  -1 -32   -0.38    0.96 
  -4  -1  32    0.37    0.59 
  -5   1  32    5.23    0.98 
   5   1 -32    2.98    1.01 
  -5  -1 -32    3.75    0.92 
   5  -1 -32    4.31    1.31 
  -5  -1  32    4.22    0.75 
  -6  -1 -32    0.49    0.78 
   6   1 -32    1.11    1.08 
  -6   1  32    0.41    0.74 
   6  -1 -32   -0.82    1.02 
  -6  -1  32    0.41    0.65 
  -7   1  32    2.07    0.89 
  -7  -1 -32    2.24    0.87 
   7   1 -32    2.87    1.11 
  -7  -1 -32    2.22    1.10 
   7  -1 -32    2.37    1.37 
  -7  -1  32    2.37    0.75 
  -8  -1 -32   -0.03    0.75 
   8  -1 -32    0.37    1.31 
   0   2  32    0.24    0.80 
   0  -2 -32    0.20    1.02 
  -1   2  32   -0.02    0.69 
  -1  -2 -32    1.29    1.05 
   1  -2 -32   -0.06    0.95 
   2   2 -32   -0.09    0.99 
  -2  -2 -32    0.26    0.99 
  -2   2  32    0.33    0.75 
   2  -2 -32    0.26    1.08 
  -3   2  32    0.86    0.81 
  -3  -2 -32    0.73    0.99 
   3   2 -32    0.04    1.04 
   3  -2 -32    0.07    1.16 
  -4   2  32    3.66    0.96 
  -4  -2 -32    2.92    0.96 
   4   2 -32    3.60    1.17 
   4  -2 -32    4.30    1.34 
  -5   2  32    0.58    0.92 
  -5  -2 -32    0.04    0.96 
   5   2 -32   -0.08    1.04 
  -5  -2 -32    0.60    0.93 
   5  -2 -32    0.81    1.29 
   6  -2 -32    0.40    1.26 
   0   0 -33    0.54    0.96 
  -1   0 -33   -0.47    0.84 
   1   0 -33    0.54    0.96 
  -2   0  33   12.01    1.19 
  -2   0 -33   10.77    1.31 
   2   0 -33   10.94    1.29 
  -3   0  33    0.33    0.71 
  -3   0 -33    0.12    0.87 
   3   0 -33    0.55    1.07 
  -4   0 -33    0.70    0.99 
   4   0 -33   -0.47    0.96 
  -4   0  33    0.56    0.72 
  -5   0 -33   -0.30    0.95 
   5   0 -33    0.85    1.16 
  -5   0  33   -0.04    0.69 
  -6   0  33    4.15    1.10 
   6   0 -33    4.30    1.35 
  -6   0 -33    3.69    1.11 
  -7   0 -33   -0.24    0.98 
   7   0 -33    0.15    1.11 
  -7   0  33    0.56    0.80 
   0  -1 -33    0.15    0.90 
   0   1 -33   -0.29    0.92 
  -1   1  33    2.18    0.86 
   1   1 -33    1.83    1.01 
  -1  -1 -33    2.04    0.93 
  -1   1 -33    1.56    0.98 
   1  -1 -33    1.45    0.92 
  -2   1  33   -0.47    0.68 
   2   1 -33    0.49    1.05 
  -2  -1 -33    0.42    0.92 
   2  -1 -33    0.39    0.99 
   3   1 -33    5.36    1.23 
  -3   1  33    6.03    1.04 
  -3  -1 -33    5.11    1.01 
   3  -1 -33    4.54    1.22 
  -4   1  33    0.96    0.78 
   4   1 -33    0.87    1.07 
  -4  -1 -33    0.55    0.92 
   4  -1 -33    0.26    1.08 
  -5  -1 -33    3.77    0.96 
   5   1 -33    3.43    1.13 
  -5   1  33    4.54    1.07 
   5  -1 -33    4.26    1.29 
  -5  -1  33    4.38    0.86 
   6   1 -33    0.17    1.02 
  -6   1  33    0.31    0.83 
  -6  -1 -33    0.10    0.78 
   6  -1 -33   -0.12    1.17 
  -6  -1  33    0.29    0.71 
   7   1 -33    1.46    1.07 
  -7  -1 -33    2.04    0.90 
   7  -1 -33    2.28    1.35 
   0   2  33    0.09    0.74 
   0  -2 -33    0.64    1.10 
  -1  -2 -33    0.31    0.96 
  -1   2  33    0.68    0.80 
   1  -2 -33    0.30    1.07 
  -2  -2 -33    2.99    1.07 
   2   2 -33    4.48    1.32 
  -2   2  33    4.74    1.13 
   2  -2 -33    3.75    1.28 
  -3   2  33    0.01    0.77 
   3   2 -33   -0.45    1.04 
  -3  -2 -33    0.06    0.93 
   3  -2 -33    0.87    1.23 
  -4  -2 -33    0.03    0.90 
   4   2 -33   -0.01    1.08 
   4  -2 -33   -0.13    1.11 
   0   0 -34    9.14    1.32 
   1   0 -34   -0.35    0.87 
  -1   0 -34    1.23    1.10 
  -2   0  34    1.39    0.75 
   2   0 -34    2.48    1.23 
  -2   0 -34    0.93    0.99 
  -3   0  34    0.33    0.75 
  -3   0 -34    0.31    1.01 
   3   0 -34    0.66    1.13 
  -4   0 -34    5.51    1.17 
   4   0 -34    6.24    1.41 
  -4   0  34    6.21    1.05 
  -5   0  34    0.09    0.74 
  -5   0 -34    0.00    1.01 
   5   0 -34   -0.32    1.07 
  -6   0  34    1.71    0.93 
  -6   0 -34    0.80    1.08 
   6   0 -34   -0.07    1.07 
   0   1 -34    0.67    1.08 
   0  -1 -34    0.48    0.96 
  -1  -1 -34    1.32    0.95 
   1   1 -34    1.24    1.13 
  -1   1  34    0.81    0.74 
   1  -1 -34    0.66    0.93 
  -1   1 -34    0.97    1.10 
  -2  -1 -34   -0.03    0.90 
  -2   1  34    0.04    0.80 
   2   1 -34   -0.16    1.05 
   2  -1 -34   -0.40    0.95 
  -2   1 -34    0.54    1.01 
  -3   1  34    3.76    1.05 
  -3  -1 -34    3.15    0.96 
   3   1 -34    3.98    1.26 
   3  -1 -34    3.07    1.22 
   4   1 -34    0.63    1.07 
  -4  -1 -34    0.77    0.93 
  -4   1  34    0.65    0.83 
   4  -1 -34    0.84    1.16 
  -5  -1 -34    1.96    0.96 
  -5   1  34    2.82    0.93 
   5   1 -34    2.23    1.20 
   5  -1 -34    2.08    1.26 
  -5  -1  34    2.11    0.65 
   0  -2 -34    0.45    1.07 
  -1  -2 -34    1.05    1.10 
   1  -2 -34    0.74    1.13 
   0   0 -35    0.45    1.01 
   1   0 -35   -0.49    0.93 
  -1   0 -35    0.28    1.02 
  -2   0 -35    8.62    1.29 
   2   0 -35    8.58    1.32 
   3   0 -35    0.35    1.13 
  -3   0 -35    0.03    1.04 
  -3   0  35    0.30    0.75 
  -4   0  35    0.50    0.77 
  -4   0 -35    0.31    0.99 
   4   0 -35    0.57    1.16 
  -5   0 -35    0.41    1.04 
   5   0 -35   -0.68    1.04 
   0   1 -35    0.54    1.07 
   0  -1 -35    0.75    1.01 
   1   1 -35    1.67    1.23 
  -1   1  35    1.67    0.90 
  -1  -1 -35    1.17    0.98 
   1  -1 -35    1.22    1.04 
  -1   1 -35    0.90    1.10 
   2   1 -35   -0.44    1.08 
  -2  -1 -35    0.60    1.01 
  -2   1  35    0.89    0.87 
  -2   1 -35   -0.28    1.07 
   2  -1 -35    0.99    1.16 
  -3   1  35    2.59    0.93 
  -3  -1 -35    2.39    1.04 
   3   1 -35    2.18    1.16 
  -3   1 -35    3.08    1.17 
   3  -1 -35    2.05    1.19 
   4   1 -35   -0.52    1.08 
  -4  -1 -35    0.17    0.96 
   4  -1 -35    1.12    1.29 
   0   0 -36    2.74    1.10 
   1   0 -36    0.07    1.05 
  -1   0 -36    0.16    0.98 
   2   0 -36    0.71    1.14 
  -2   0 -36    0.63    1.02 
  -3   0 -36    0.51    1.05 
   3   0 -36    0.76    1.28 
; 
# end of ARCHIVE-HKL.CIF 
