# Supplementary material for: Copper(II) Complexes of 5–Fluoro–Salicylaldehyde: Synthesis, Characterization, Antioxidant Properties, Interaction with DNA and Serum Albumins
Source: Molecules. 2022 Dec 15;27(24):8929. doi: 10.3390/molecules27248929 (PMC9782626; doi:10.3390/molecules27248929)
Supplement: Supplementary file 1 [file molecules-27-08929-s001.zip › cif of 2.cif]

data_global 
_audit_creation_date        "2022-06-11"
_audit_creation_method CRYSTALS_ver_14.61_build_6236 

_oxford_structure_analysis_title  'agar_zp09_0m in P2(1)/n'
_chemical_name_systematic         ?
_chemical_melting_point           ?

#looking for refcif 
 
 
# Check this file using the IUCr facility at: 
# http://checkcif.iucr.org/ 
 
# The content below is held in the file 'script/refcif.dat'. This is a text 
# file which you may edit to reflect local conditions. 
# Items which need looking at are represented by a '?'. 
# Items for which there are choices are prefixed with 'choose from'. 
 
_publ_contact_letter 
; 
 Please consider this CIF submission for 
 publication as a Short Format Paper in Acta 
 Crystallographica E. 
; 
_publ_contact_author_name         'Anthony Other' 
_publ_contact_author_address 
; 
 Chemical Crystallography Laboratory, 
 Department of Chemistry, 
 University of Nowhere, 
 Nowhere, NO1 4T, UK. 
; 
 
_publ_contact_author_phone        '+44 1865 000000' 
_publ_contact_author_fax          '+44 1865 000000' 
_publ_contact_author_email        'a.n.other@chem.no.ac.uk' 
_publ_requested_journal           'Section E' 
_publ_requested_category          EO # choose from: FI FM FO CI CM CO AD 
_publ_requested_coeditor_name     'Prof William Clegg' 
 
_publ_section_title 
# Title of paper - generally just the systematic or trivial name 
; ? 
; 
 
# The loop structure below should contain the names and addresses of all 
# authors, in the required order of publication. Repeat as necessary. 
loop_ 
 _publ_author_name 
 _publ_author_address 
 _publ_author_footnote 
 'Other, Anthony N.' # Author 1 
; 
 ? # Address for author 1 
; 
; 
 ? # Footnote for author 1 
; 
 'Else, S. O.' # Author 2 
; 
 ? # Address 2 
; 
; 
 ? # Footnote 2 
; 
 
 
_publ_section_abstract 
# Text of the abstract 
# (a) The Abstract must be self-contained and comprehensible 
# without the rest of the paper. This means no references 
# to atom names or to compound numbers; compounds must be 
# identified as the title compound, or by name or by some other 
# means such as derivatives of each other (e.g. "the 
# corresponding ketone"). 
# (b) The chemical formula of "the title compound" must be given. 
# (c) Any crystallographic molecular symmetry should be 
# mentioned, and also the presence of more than one molecule 
# in the asymmetric unit (i.e. anything other than Z'=1). 
; 
? 
; 
 
_publ_section_related_literature  # Not in version 2.3.1 
############################################################### 
# Essential references (e.g. to the origin of the material studied, related 
# structural studies, and to information supporting the reported structure) 
# should be cited in this section, with appropriate very brief explanatory 
# text, for example `The synthesis of the complex is described by Jones 
# (2001). The anhydrous complex has essentially the same coordination 
# geometry (Smith, 2003).' In addition, all references included in the 
# supplementary materials, but not elsewhere in the published article, 
# should be given here. The simple text `For related literature, see:...' 
# may be used, but further details should be provided in the Comment 
# section, which forms part of the supplementary material. 
############################################################### 
; 
? 
; 
 
_publ_section_comment 
# Text of the paper 
# Note that atoms are referenced as N2, not N(2) or N~2~ 
# If text containing () occur within (), the outer ones should be [] 
# Figures should be referenced as Fig. 
; 
? 
; 
_publ_section_acknowledgements    # Acknowledgments 
; 
? 
; 
_publ_section_figure_captions 
# Captions to figures - Start each caption on a new line after a blank line 
; 
Fig. 1. 
The title compound with displacement ellipsoids drawn at the 50% 
probability level. H atoms are shown as spheres of 
arbitary radius. 
 
; 
 
 
_publ_section_exptl_refinement 
# Some potentially useful phrases are donated by Bill Clegg: 
; 
In the absence of significant anomalous scattering, Friedel pairs were 
merged. 
 
The absolute configuration was arbitrarily assigned. 
 
The relatively large ratio of minimum to maximum corrections applied 
in the multiscan process (1:nnn) reflect changes in the illuminated 
volume of the crystal. 
 
Changes in illuminated volume were kept to a minimum, and were 
taken into account (G\"orbitz, 1999) by the multi-scan inter-frame 
scaling (DENZO/SCALEPACK, Otwinowski & Minor, 1997). 
 
 
G\"orbitz, C. H. (1999). Acta Cryst. B55, 1090-1098. 
 
 
 
 
The H atoms were all located in a difference map, but those 
attached to carbon atoms were repositioned geometrically. 
The H atoms were initially refined with soft restraints on the 
bond lengths and angles to regularise their geometry 
(C---H in the range 0.93--0.98, 
N---H in the range 0.86--0.89 
N---H to 0.86 
O---H = 0.82 
\%A) 
and 
U~iso~(H) (in the range 1.2-1.5 times U~eq~ of the parent atom), 
after which the positions were refined with riding constraints 
(Cooper et al, 2010). 
 
Cooper, R. I., Thompson, A. L. & Watkin, D. J. (2010). J. Appl. Cryst. 
43, 1100-1107. 
 
; 
 
_publ_section_exptl_prep 
# Brief details or a reference. Include solvent if known 
; 
? 
; 
 
# Hand-made tables can be put in the cif. The number of columns 
# is set in the loop header. 
# The contants of each column can either be a piece of text 
# without any spaces (eg a number) or other text enclosed in " " 
# Remove the leading # in the following example 
 
#_geom_extra_table_head_A 
#; 
#Table 2. 
#Molecular parameters deviating most from MOGUL averages 
#; 
# 
#loop_ 
#_geom_extra_tableA_col_1 
#_geom_extra_tableA_col_2 
#_geom_extra_tableA_col_3 
#_geom_extra_tableA_col_4 
# 
#Parameter "Observed Value" "MOGUL Value" "MOGUL e.s.d" 
#N5-C6-C4 129 124 "7 (\%)" 
#C3-O10-C2 105 109 "2 (\%)" 
#C6-O7 1.25 1.22 ".02 (\%A)" 
# 
 
data_I 
 
_exptl_special_details 
; 
 The crystal was 
placed in the cold stream of an Oxford 
Cryosystems open-flow nitrogen cryostat (Cosier & 
Glazer, 1986) with a nominal stability of 0.1K. 
 
Cosier, J. & Glazer, A.M., 1986. J. Appl. Cryst. 105-107. 
; 
_refine_special_details 
; 
? 
; 
#--------------------------------------------------------------- 
# _oxford_ data items, April 2010: 
# There is some uncertainty about the correct way of forming local data 
# names, e.g. 
 
# _atom_site_special_shape_oxford 
# or 
# _oxford_atom_site_special_shape 
 
# see: 
# http://www.iucr.org/resources/cif/spec/version1.1/semantics#namespace 
 
# A reserved prefix, e.g. foo, must be used in the following way 
# " If the data file contains items defined in a DDL1 dictionary, the 
# local data names assigned under the reserved prefix must contain it as 
# their first component, e.g. _foo_atom_site_my_item. " 
 
# However, this seems to say the opposite: 
# http://www.iucr.org/__data/iucr/cif/standard/cifstd8.html 
 
# According to advice from the IUCr, CRYSTALS is correct 
#--------------------------------------------------------------- 
# End of 'script/refcif.dat' 
#end of refcif 
_cell_length_a                    10.3584(4)
_cell_length_b                    15.4548(8)
_cell_length_c                    10.3842(5)
_cell_angle_alpha                 90
_cell_angle_beta                  105.4055(16)
_cell_angle_gamma                 90
_cell_volume                      1602.65(13)
 
_symmetry_cell_setting            'monoclinic' 
_symmetry_space_group_name_H-M    'P 1 21/n 1 ' 
_symmetry_space_group_name_Hall   ? 
loop_
 _symmetry_equiv_pos_as_xyz
 'x,y,z'
 '-x,-y,-z'
 '-x+1/2,y+1/2,-z+1/2'
 'x+1/2,-y+1/2,z+1/2'

loop_
_atom_type_symbol
_atom_type_scat_dispersion_real
_atom_type_scat_dispersion_imag
_atom_type_scat_Cromer_Mann_a1
_atom_type_scat_Cromer_Mann_b1
_atom_type_scat_Cromer_Mann_a2
_atom_type_scat_Cromer_Mann_b2
_atom_type_scat_Cromer_Mann_a3
_atom_type_scat_Cromer_Mann_b3
_atom_type_scat_Cromer_Mann_a4
_atom_type_scat_Cromer_Mann_b4
_atom_type_scat_Cromer_Mann_c
_atom_type_scat_source  
 C       0.0033   0.0016   2.3100  20.8439   1.0200  10.2075   1.5886   0.5687
   0.8650  51.6512   0.2156 'International Tables Vol C 4.2.6.8 and 6.1.1.4'
 H       0.0000   0.0000   0.4930  10.5109   0.3229  26.1257   0.1402   3.1424
   0.0408  57.7998   0.0030 'International Tables Vol C 4.2.6.8 and 6.1.1.4'
 N       0.0061   0.0033  12.2126   0.0057   3.1322   9.8933   2.0125  28.9975
   1.1663   0.5826 -11.5290 'International Tables Vol C 4.2.6.8 and 6.1.1.4'
 O       0.0106   0.0060   3.0485  13.2771   2.2868   5.7011   1.5463   0.3239
   0.8670  32.9089   0.2508 'International Tables Vol C 4.2.6.8 and 6.1.1.4'
 F       0.0171   0.0103   3.5392  10.2825   2.6412   4.2944   1.5170   0.2615
   1.0243  26.1476   0.2776 'International Tables Vol C 4.2.6.8 and 6.1.1.4'
 Cl      0.1484   0.1585  11.4604   0.0104   7.1964   1.1662   6.2556  18.5194
   1.6455  47.7784  -9.5574 'International Tables Vol C 4.2.6.8 and 6.1.1.4'
 Cu      0.3201   1.2651  13.3380   3.5828   7.1676   0.2470   5.6158  11.3966
   1.6735  64.8126   1.1910 'International Tables Vol C 4.2.6.8 and 6.1.1.4'
 
 
_cell_formula_units_Z                    4

# Given Formula = C10 H10 Cl1 Cu1 F1 N2 O2 
# Dc =      1.28 Fooo =    620.00 Mu =     15.31 M =    308.20
# Found Formula = C17 H13 Cl1 Cu1 F1 N3 O2 
# Dc =      1.70 FOOO =    828.00 Mu =     15.57 M =    409.31

_chemical_formula_sum             'C17 H13 Cl1 Cu1 F1 N3 O2'
_chemical_formula_moiety          'C17 H13 Cl1 Cu1 F1 N3 O2'
_chemical_compound_source                ?
_chemical_formula_weight            409.31
 
 
_cell_measurement_reflns_used          129
_cell_measurement_theta_min             10
_cell_measurement_theta_max             20
_cell_measurement_temperature          295
 
_exptl_crystal_description        'prism' 
_exptl_crystal_colour             'green' 
_exptl_crystal_size_min           0.090 
_exptl_crystal_size_mid           0.100 
_exptl_crystal_size_max           0.180 
 
_exptl_crystal_density_diffrn     1.696 
_exptl_crystal_density_meas       ? 
_exptl_crystal_density_method     'not measured' 
# Non-dispersive F(000): 
_exptl_crystal_F_000              828 
_exptl_absorpt_coefficient_mu     1.557 
 
# Sheldrick geometric approximatio 0.86 0.87 
_exptl_absorpt_correction_type    numerical 
_exptl_absorpt_process_details 
; 
 Analytical Absorption (De Meulenaer & Tompa, 1965) 
; 
_exptl_absorpt_correction_T_min   0.86 
_exptl_absorpt_correction_T_max   0.87 
_diffrn_measurement_device_type   'Bruker Kappa Apex2' 
_diffrn_measurement_device        'Area' 
_diffrn_radiation_monochromator   'graphite' 
_diffrn_radiation_type            'Mo K\a'
_diffrn_radiation_wavelength           0.71073
_diffrn_measurement_method        '\f & \w scans' 
 
# If a reference occurs more than once, delete the author 
# and date from subsequent references. 
_computing_data_collection        'Apex2 (Bruker AXS, 2006)' 
_computing_cell_refinement        'Apex2 (Bruker AXS, 2006)' 
_computing_data_reduction         'Apex2 (Bruker AXS, 2006)' 
_computing_structure_solution     'Superflip (Palatinus & Chapuis, 2007)' 
_computing_structure_refinement   'CRYSTALS (Betteridge et al., 2003)' 
_computing_publication_material   'CRYSTALS (Betteridge et al., 2003)' 
_computing_molecular_graphics     'CAMERON (Watkin et al., 1996)' 
 
_diffrn_standards_interval_time   . 
_diffrn_standards_interval_count  . 
_diffrn_standards_number          0 
_diffrn_standards_decay_%         ? 
 
_diffrn_ambient_temperature        295
_diffrn_reflns_number             12675 
_reflns_number_total              3048 
_diffrn_reflns_av_R_equivalents   0.026 
# Number of reflections without Friedels Law is 0 
# Number of reflections with Friedels Law is 3048 
# Theoretical number of reflections is about 6142 
 
 
_diffrn_reflns_theta_min          2.424 
_diffrn_reflns_theta_max          25.763 
_diffrn_measured_fraction_theta_max 0.989 
 
_diffrn_reflns_theta_full         25.248 
_diffrn_measured_fraction_theta_full 0.994 
 
 
_diffrn_reflns_limit_h_min        -12 
_diffrn_reflns_limit_h_max        12 
_diffrn_reflns_limit_k_min        -18 
_diffrn_reflns_limit_k_max        18 
_diffrn_reflns_limit_l_min        -12 
_diffrn_reflns_limit_l_max        12 
_reflns_limit_h_min               -12 
_reflns_limit_h_max               12 
_reflns_limit_k_min               0 
_reflns_limit_k_max               18 
_reflns_limit_l_min               0 
_reflns_limit_l_max               12 
 
_oxford_diffrn_Wilson_B_factor    2.30 
_oxford_diffrn_Wilson_scale       21.32 
 
_atom_sites_solution_primary      Other  #heavy,direct,difmap,geom,iterative
# _atom_sites_solution_secondary  difmap
_atom_sites_solution_hydrogens    difmap
 
_refine_diff_density_min          -0.29 
_refine_diff_density_max          0.21 
 
 
# The current dictionary definitions do not cover the 
# situation where the reflections used for refinement were 
# selected by a user-defined sigma threshold 
 
 
# The values actually used during refinement 
_oxford_reflns_threshold_expression_ref     I>2.0\s(I)
_refine_ls_number_reflns          2496 
_refine_ls_number_restraints      0 
_refine_ls_number_parameters      226 
_oxford_refine_ls_R_factor_ref    0.0264 
_refine_ls_wR_factor_ref          0.0520 
_refine_ls_goodness_of_fit_ref    1.0000 
_refine_ls_shift/su_max           0.0005230 
_refine_ls_shift/su_mean          0.0000311 
 
 
# The values computed with all filters except I/sigma 
_oxford_reflns_number_all         3037 
_refine_ls_R_factor_all           0.0387 
_refine_ls_wR_factor_all          0.0577 
 
# The values computed with a 2 sigma cutoff - a la SHELX 
_reflns_threshold_expression      I>2.0\s(I)
_reflns_number_gt                 2496 
_refine_ls_R_factor_gt            0.0264 
_refine_ls_wR_factor_gt           0.0520 
 
# choose from: rm (reference molecule of known chirality), 
# ad (anomolous dispersion - Flack), rmad (rm and ad), 
# syn (from synthesis), unk (unknown) or . (not applicable). 
_chemical_absolute_configuration  '.' 
 
 
_refine_ls_structure_factor_coef  Fsqd 
_refine_ls_matrix_type            full
_refine_ls_hydrogen_treatment     constr         #undef, noref, refall,
                                                 # refxyz, refU, constr or mixed
 
# WARNING. The IUCr will not accept pure Unit Weights for F-squared refinements 
_refine_ls_weighting_scheme       calc 
_refine_ls_weighting_details 
;
 Method= Quasi-Unit weights 
 W = 1.0 or 1./4Fsq 
;
# Insert your own references if required - in alphabetical order 
_publ_section_references 
; 
Betteridge, P.W., Carruthers, J.R., Cooper, R.I., 
Prout, K. & Watkin, D.J. (2003). J. Appl. Cryst. 36, 1487. 
 
Bruker Analytical X-ray Systems, Inc., 2006. <i>Apex2</i>, 
Version 2 User Manual, M86-E01078, Madison, WI. 
 
De Meulenaer, J. & Tompa, H. (1965). Acta Cryst. 19, 1014. 
 
Palatinus, L. & Chapuis, G. (2007). J. Appl. Cryst. 40, 786-790. 
 
Watkin, D.J., Prout, C.K. & Pearce, L.J. (1996). CAMERON, Chemical 
Crystallography Laboratory, Oxford, UK. 
; 

# Uequiv = arithmetic mean of Ui i.e. Ueqiv = (U1+U2+U3)/3

# Replace last . with number of unfound hydrogen atoms attached to an atom.

# ..._refinement_flags_... 
# . no refinement constraints           S special position constraint on site
# G rigid group refinement of site      R riding atom
# D distance or angle restraint on site T thermal displacement constraints
# U Uiso or Uij restraint (rigid bond)  P partial occupancy constraint


loop_
_atom_site_label
_atom_site_type_symbol
_atom_site_fract_x
_atom_site_fract_y
_atom_site_fract_z
_atom_site_U_iso_or_equiv
_atom_site_occupancy
_atom_site_adp_type
_atom_site_refinement_flags_posn
_atom_site_refinement_flags_adp
_atom_site_refinement_flags_occupancy
_atom_site_disorder_assembly
_atom_site_disorder_group
_atom_site_attached_hydrogens
Cl1 Cl 0.16015(6) 0.67484(4) 0.03154(7) 0.0398 1.0000 Uani . . . . . . 
O1 O 0.46199(18) 0.62630(12) 0.22089(16) 0.0390 1.0000 Uani . . . . . . 
O2 O 0.45096(18) 0.62405(13) -0.04816(16) 0.0421 1.0000 Uani . . . . . . 
N1 N 0.29897(19) 0.47919(13) 0.17998(18) 0.0288 1.0000 Uani . . . . . . 
N2 N 0.24885(19) 0.49890(13) -0.10263(18) 0.0283 1.0000 Uani . . . . . . 
N3 N 0.10952(19) 0.43155(14) 0.01426(19) 0.0335 1.0000 Uani . . . . . . 
C1 C 0.5527(3) 0.67990(16) 0.2258(2) 0.0351 1.0000 Uani . . . . . . 
C2 C 0.6005(2) 0.71035(16) 0.1184(2) 0.0308 1.0000 Uani . . . . . . 
C3 C 0.5448(2) 0.68151(16) -0.0147(2) 0.0294 1.0000 Uani . . . . . . 
C4 C 0.5980(2) 0.71777(16) -0.1154(2) 0.0343 1.0000 Uani . . . . . . 
C5 C 0.7020(3) 0.77501(16) -0.0845(3) 0.0366 1.0000 Uani . . . . . . 
C6 C 0.7561(2) 0.79950(17) 0.0477(3) 0.0386 1.0000 Uani . . . . . . 
C7 C 0.7082(3) 0.76999(17) 0.1478(3) 0.0387 1.0000 Uani . . . . . . 
C8 C 0.3756(3) 0.46868(17) 0.3072(2) 0.0361 1.0000 Uani . . . . . . 
C9 C 0.3411(3) 0.41728(18) 0.3991(2) 0.0414 1.0000 Uani . . . . . . 
C10 C 0.2186(3) 0.37508(17) 0.3635(3) 0.0402 1.0000 Uani . . . . . . 
C11 C 0.1402(3) 0.38317(16) 0.2362(2) 0.0356 1.0000 Uani . . . . . . 
C12 C 0.1859(2) 0.43266(16) 0.1446(2) 0.0283 1.0000 Uani . . . . . . 
C13 C 0.1422(2) 0.45029(15) -0.1022(2) 0.0288 1.0000 Uani . . . . . . 
C14 C 0.0568(3) 0.41745(18) -0.2201(3) 0.0403 1.0000 Uani . . . . . . 
C15 C 0.0835(3) 0.4341(2) -0.3391(3) 0.0471 1.0000 Uani . . . . . . 
C16 C 0.1944(3) 0.48372(19) -0.3406(3) 0.0441 1.0000 Uani . . . . . . 
C17 C 0.2734(3) 0.51393(17) -0.2224(2) 0.0359 1.0000 Uani . . . . . . 
Cu1 Cu 0.35170(3) 0.56655(2) 0.05911(3) 0.0304 1.0000 Uani . . . . . . 
F1 F 0.86094(17) 0.85630(11) 0.07338(18) 0.0595 1.0000 Uani . . . . . . 
H11 H 0.5936 0.7027 0.3117 0.0413 1.0000 Uiso R . . . . . 
H31 H 0.0397 0.4007 0.0023 0.0404 1.0000 Uiso R . . . . . 
H41 H 0.5614 0.7012 -0.2033 0.0411 1.0000 Uiso R . . . . . 
H51 H 0.7362 0.7981 -0.1491 0.0436 1.0000 Uiso R . . . . . 
H71 H 0.7441 0.7885 0.2349 0.0454 1.0000 Uiso R . . . . . 
H81 H 0.4562 0.4992 0.3299 0.0422 1.0000 Uiso R . . . . . 
H91 H 0.3991 0.4105 0.4844 0.0499 1.0000 Uiso R . . . . . 
H101 H 0.1915 0.3408 0.4237 0.0476 1.0000 Uiso R . . . . . 
H111 H 0.0581 0.3566 0.2085 0.0428 1.0000 Uiso R . . . . . 
H141 H -0.0161 0.3846 -0.2155 0.0475 1.0000 Uiso R . . . . . 
H151 H 0.0286 0.4121 -0.4184 0.0564 1.0000 Uiso R . . . . . 
H161 H 0.2161 0.4958 -0.4197 0.0524 1.0000 Uiso R . . . . . 
H171 H 0.3477 0.5475 -0.2206 0.0434 1.0000 Uiso R . . . . . 
loop_
_atom_site_aniso_label
_atom_site_aniso_U_11
_atom_site_aniso_U_22
_atom_site_aniso_U_33
_atom_site_aniso_U_23
_atom_site_aniso_U_13
_atom_site_aniso_U_12
Cl1 0.0343(3) 0.0333(3) 0.0498(4) -0.0023(3) 0.0077(3) -0.0023(3) 
O1 0.0408(10) 0.0462(11) 0.0290(9) -0.0042(8) 0.0075(7) -0.0135(9) 
O2 0.0409(10) 0.0570(12) 0.0285(9) -0.0099(8) 0.0095(8) -0.0240(9) 
N1 0.0293(10) 0.0300(11) 0.0259(10) 0.0003(8) 0.0053(8) 0.0010(8) 
N2 0.0296(10) 0.0265(10) 0.0278(10) -0.0035(8) 0.0058(8) -0.0015(8) 
N3 0.0281(10) 0.0387(11) 0.0314(10) 0.0022(10) 0.0040(8) -0.0065(9) 
C1 0.0378(14) 0.0357(14) 0.0279(12) -0.0042(10) 0.0021(10) -0.0036(12) 
C2 0.0279(12) 0.0303(12) 0.0323(12) -0.0025(10) 0.0048(10) -0.0010(10) 
C3 0.0256(12) 0.0307(13) 0.0318(12) -0.0023(10) 0.0075(10) 0.0006(10) 
C4 0.0356(13) 0.0350(14) 0.0330(13) -0.0040(11) 0.0101(11) -0.0006(11) 
C5 0.0366(14) 0.0309(13) 0.0464(15) 0.0034(11) 0.0185(12) 0.0023(11) 
C6 0.0300(13) 0.0308(14) 0.0531(16) -0.0043(12) 0.0079(12) -0.0080(11) 
C7 0.0380(14) 0.0369(14) 0.0376(14) -0.0049(11) 0.0040(11) -0.0064(12) 
C8 0.0336(13) 0.0413(15) 0.0296(12) -0.0006(11) 0.0016(10) -0.0011(11) 
C9 0.0468(15) 0.0485(17) 0.0268(12) 0.0036(12) 0.0061(11) 0.0041(13) 
C10 0.0538(17) 0.0367(15) 0.0353(14) 0.0065(11) 0.0208(12) 0.0037(13) 
C11 0.0358(13) 0.0338(14) 0.0397(14) 0.0022(11) 0.0146(11) -0.0014(11) 
C12 0.0290(11) 0.0277(12) 0.0278(11) -0.0011(10) 0.0066(9) 0.0040(10) 
C13 0.0284(12) 0.0249(12) 0.0305(12) -0.0013(9) 0.0036(10) 0.0042(10) 
C14 0.0356(14) 0.0426(16) 0.0383(14) -0.0041(12) 0.0020(11) -0.0088(12) 
C15 0.0504(16) 0.0525(17) 0.0324(13) -0.0098(13) 0.0005(12) -0.0085(14) 
C16 0.0529(17) 0.0501(17) 0.0307(13) -0.0087(12) 0.0135(12) -0.0079(14) 
C17 0.0395(14) 0.0371(14) 0.0333(13) -0.0075(11) 0.0134(11) -0.0055(11) 
Cu1 0.02913(15) 0.03568(16) 0.02544(14) -0.00303(13) 0.00533(11) -0.00710(13) 
F1 0.0518(10) 0.0587(11) 0.0688(11) -0.0109(9) 0.0173(9) -0.0301(9) 

_refine_ls_extinction_method 
    'None'
_oxford_refine_ls_scale 0.21882(10) 
loop_
 _geom_bond_atom_site_label_1
 _geom_bond_site_symmetry_1
 _geom_bond_atom_site_label_2
 _geom_bond_site_symmetry_2
 _geom_bond_distance
 _geom_bond_publ_flag
Cl1 . Cu1 . 2.5531(7)    yes
O1 . C1 . 1.243(3)    yes
O1 . Cu1 . 1.9901(17)    yes
O2 . C3 . 1.294(3)    yes
O2 . Cu1 . 1.9225(17)    yes
N1 . C8 . 1.358(3)    yes
N1 . C12 . 1.340(3)    yes
N1 . Cu1 . 2.0151(19)    yes
N2 . C13 . 1.337(3)    yes
N2 . C17 . 1.354(3)    yes
N2 . Cu1 . 2.0244(19)    yes
N3 . C12 . 1.375(3)    yes
N3 . C13 . 1.370(3)    yes
N3 . H31 . 0.847    no
C1 . C2 . 1.415(3)    yes
C1 . H11 . 0.949    no
C2 . C3 . 1.421(3)    yes
C2 . C7 . 1.416(3)    yes
C3 . C4 . 1.421(3)    yes
C4 . C5 . 1.365(3)    yes
C4 . H41 . 0.926    no
C5 . C6 . 1.390(4)    yes
C5 . H51 . 0.910    no
C6 . C7 . 1.345(4)    yes
C6 . F1 . 1.366(3)    yes
C7 . H71 . 0.927    no
C8 . C9 . 1.361(4)    yes
C8 . H81 . 0.933    no
C9 . C10 . 1.386(4)    yes
C9 . H91 . 0.934    no
C10 . C11 . 1.361(4)    yes
C10 . H101 . 0.918    no
C11 . C12 . 1.397(3)    yes
C11 . H111 . 0.918    no
C13 . C14 . 1.401(3)    yes
C14 . C15 . 1.361(4)    yes
C14 . H141 . 0.921    no
C15 . C16 . 1.384(4)    yes
C15 . H151 . 0.933    no
C16 . C17 . 1.365(3)    yes
C16 . H161 . 0.926    no
C17 . H171 . 0.924    no
loop_
 _geom_angle_atom_site_label_1
 _geom_angle_site_symmetry_1
 _geom_angle_atom_site_label_2
 _geom_angle_site_symmetry_2
 _geom_angle_atom_site_label_3
 _geom_angle_site_symmetry_3
 _geom_angle
 _geom_angle_publ_flag
C1 . O1 . Cu1 . 126.98(16)    yes
C3 . O2 . Cu1 . 129.86(15)    yes
C8 . N1 . C12 . 116.4(2)    yes
C8 . N1 . Cu1 . 120.05(17)    yes
C12 . N1 . Cu1 . 123.42(15)    yes
C13 . N2 . C17 . 117.2(2)    yes
C13 . N2 . Cu1 . 122.73(16)    yes
C17 . N2 . Cu1 . 119.17(16)    yes
C12 . N3 . C13 . 130.9(2)    yes
C12 . N3 . H31 . 113.4    no
C13 . N3 . H31 . 113.0    no
O1 . C1 . C2 . 127.5(2)    yes
O1 . C1 . H11 . 115.5    no
C2 . C1 . H11 . 117.1    no
C1 . C2 . C3 . 121.7(2)    yes
C1 . C2 . C7 . 117.8(2)    yes
C3 . C2 . C7 . 120.5(2)    yes
C2 . C3 . O2 . 124.0(2)    yes
C2 . C3 . C4 . 117.1(2)    yes
O2 . C3 . C4 . 118.9(2)    yes
C3 . C4 . C5 . 121.2(2)    yes
C3 . C4 . H41 . 118.6    no
C5 . C4 . H41 . 120.1    no
C4 . C5 . C6 . 119.7(2)    yes
C4 . C5 . H51 . 121.1    no
C6 . C5 . H51 . 119.2    no
C5 . C6 . C7 . 122.4(2)    yes
C5 . C6 . F1 . 117.3(2)    yes
C7 . C6 . F1 . 120.3(2)    yes
C2 . C7 . C6 . 119.0(2)    yes
C2 . C7 . H71 . 120.0    no
C6 . C7 . H71 . 121.0    no
N1 . C8 . C9 . 123.9(2)    yes
N1 . C8 . H81 . 116.0    no
C9 . C8 . H81 . 120.1    no
C8 . C9 . C10 . 118.7(2)    yes
C8 . C9 . H91 . 120.5    no
C10 . C9 . H91 . 120.8    no
C9 . C10 . C11 . 119.0(2)    yes
C9 . C10 . H101 . 120.9    no
C11 . C10 . H101 . 120.1    no
C10 . C11 . C12 . 119.2(2)    yes
C10 . C11 . H111 . 121.9    no
C12 . C11 . H111 . 118.9    no
C11 . C12 . N3 . 116.9(2)    yes
C11 . C12 . N1 . 122.5(2)    yes
N3 . C12 . N1 . 120.6(2)    yes
N3 . C13 . N2 . 121.3(2)    yes
N3 . C13 . C14 . 116.6(2)    yes
N2 . C13 . C14 . 122.1(2)    yes
C13 . C14 . C15 . 119.4(2)    yes
C13 . C14 . H141 . 119.4    no
C15 . C14 . H141 . 121.2    no
C14 . C15 . C16 . 119.0(2)    yes
C14 . C15 . H151 . 120.6    no
C16 . C15 . H151 . 120.4    no
C15 . C16 . C17 . 118.7(2)    yes
C15 . C16 . H161 . 121.3    no
C17 . C16 . H161 . 120.0    no
C16 . C17 . N2 . 123.6(2)    yes
C16 . C17 . H171 . 120.5    no
N2 . C17 . H171 . 115.9    no
Cl1 . Cu1 . N2 . 91.35(6)    yes
Cl1 . Cu1 . N1 . 100.25(6)    yes
N2 . Cu1 . N1 . 90.04(8)    yes
Cl1 . Cu1 . O1 . 92.59(6)    yes
N2 . Cu1 . O1 . 176.00(8)    yes
N1 . Cu1 . O1 . 88.56(7)    yes
Cl1 . Cu1 . O2 . 98.70(6)    yes
N2 . Cu1 . O2 . 90.15(7)    yes
N1 . Cu1 . O2 . 161.04(8)    yes
O1 . Cu1 . O2 . 89.95(7)    yes
loop_
 _geom_hbond_atom_site_label_D
 _geom_hbond_site_symmetry_D
 _geom_hbond_atom_site_label_H
 _geom_hbond_site_symmetry_H
 _geom_hbond_atom_site_label_A
 _geom_hbond_site_symmetry_A
 _geom_hbond_angle_DHA
 _geom_hbond_distance_DH
 _geom_hbond_distance_HA
 _geom_hbond_distance_DA
 _geom_hbond_publ_flag
C17 . H171 . O2 . 123 0.92 2.18 2.790(4)    yes


_iucr_refine_instructions_details
;
#
# Punched on 11/06/22 at 14:34:39
#
#LIST     12                                                                    
BLOCK SCALE X'S  U'S 
RIDE N   (   3,X'S) H   (  31,X'S) 
RIDE C   (   1,X'S) H   (  11,X'S) 
RIDE C   (   4,X'S) H   (  41,X'S) 
RIDE C   (   5,X'S) H   (  51,X'S) 
RIDE C   (   7,X'S) H   (  71,X'S) 
RIDE C   (   8,X'S) H   (  81,X'S) 
RIDE C   (   9,X'S) H   (  91,X'S) 
RIDE C   (  10,X'S) H   ( 101,X'S) 
RIDE C   (  11,X'S) H   ( 111,X'S) 
RIDE C   (  14,X'S) H   ( 141,X'S) 
RIDE C   (  15,X'S) H   ( 151,X'S) 
RIDE C   (  16,X'S) H   ( 161,X'S) 
RIDE C   (  17,X'S) H   ( 171,X'S) 
END                                                                             
#
# Punched on 11/06/22 at 14:34:39
#
#LIST     16                                                                    
NO 
REM   HREST   START (DO NOT REMOVE THIS LINE) 
REM   HREST   END (DO NOT REMOVE THIS LINE) 
END                                                                             
;
# looking for ARCHIVE-HKL.CIF 
 
_iucr_refine_reflections_details 
; 
# An asterisk in column 34 indicates a format overflow 
# Data was input as F-squared 
   1   0   0    0.00    0.04 
  -1   0   0    0.07    0.03 
   2   0   0  570.60   10.58 
  -2   0   0  624.48   10.59 
  -3   0   0    0.25    0.24 
   3   0   0    0.01    0.37 
  -4   0   0  551.92    9.71 
  -4   0   0  549.06    9.95 
   4   0   0  537.02    9.98 
  -5   0   0   -0.03    0.27 
   5   0   0    0.15    0.46 
   6   0   0  126.29    3.00 
  -6   0   0  127.73    2.60 
  -7   0   0   -0.41    0.34 
   7   0   0    0.00    0.63 
  -7   0   0   -0.63    0.28 
   8   0   0    3.91    0.91 
  -8   0   0    3.82    0.49 
  -9   0   0   -0.38    0.46 
   9   0   0   -0.86    0.84 
  10   0   0  141.14    3.94 
  11   0   0    1.08    1.01 
  12   0   0   -0.20    0.98 
   0  -1   0    0.01    0.01 
   0  -1   0    0.00    0.01 
   0   1   0    0.01    0.01 
   0   1   0    0.02    0.02 
   1  -1   0    0.02    0.02 
  -1  -1   0    0.00    0.03 
   1  -1   0    0.00    0.05 
   1   1   0    0.04    0.05 
   1   1   0    0.03    0.02 
  -2  -1   0    0.28    0.27 
   2  -1   0    1.76    0.25 
  -2   1   0    0.21    0.16 
   2   1   0    0.13    0.16 
   2   1   0    0.12    0.28 
  -2   1   0    0.20    0.19 
  -3  -1   0   53.85    1.32 
   3  -1   0   50.18    1.25 
   3   1   0   50.71    1.37 
  -3   1   0   52.24    1.24 
  -3   1   0   51.58    1.11 
   4  -1   0    6.36    0.52 
  -4  -1   0    7.91    0.58 
  -4   1   0    7.42    0.41 
   4   1   0    7.60    0.63 
  -4   1   0    7.22    0.53 
   5  -1   0    0.05    0.43 
   5   1   0    0.06    0.48 
  -5   1   0    0.10    0.37 
  -5   1   0   -0.34    0.23 
   6  -1   0   17.59    1.05 
   6   1   0   13.15    1.00 
  -6   1   0   17.63    0.70 
   7  -1   0   88.16    2.43 
  -7   1   0   87.53    2.00 
   7   1   0   86.06    2.50 
  -7   1   0   89.47    2.07 
   8  -1   0   13.33    1.15 
  -8   1   0   14.71    0.79 
  -8   1   0   13.75    0.85 
   8   1   0   13.04    1.20 
  -9  -1   0    8.73    0.71 
   9  -1   0    7.14    1.10 
  -9   1   0    9.18    0.73 
   9   1   0    7.62    1.10 
  -9   1   0    6.90    0.88 
  10  -1   0    9.71    1.26 
  10   1   0    9.40    1.30 
 -10   1   0    9.42    1.29 
  11  -1   0   34.12    2.09 
  11   1   0   35.04    2.12 
  12  -1   0    5.32    1.25 
  12   1   0    4.39    1.27 
   0  -2   0   -0.10    0.06 
   0   2   0    0.03    0.04 
   1  -2   0   54.85    1.16 
  -1  -2   0   59.59    1.23 
  -1   2   0   57.15    1.18 
   1   2   0   57.04    1.16 
   2  -2   0  155.12    2.79 
  -2  -2   0  152.84    3.04 
   2  -2   0  154.53    2.84 
   2  -2   0  152.81    2.89 
  -2  -2   0  156.96    2.86 
  -2   2   0  153.99    2.91 
  -2   2   0  156.14    2.83 
  -2   2   0  156.79    2.80 
   2   2   0  154.03    3.07 
   2   2   0  155.58    2.77 
   3  -2   0   11.95    0.53 
  -3  -2   0   11.81    0.40 
  -3  -2   0   14.22    0.67 
   3  -2   0   11.94    0.46 
   3   2   0   11.77    0.72 
  -3   2   0   11.69    0.49 
  -3   2   0   11.85    0.43 
  -3   2   0   12.25    0.51 
   4  -2   0   72.26    1.68 
  -4  -2   0   74.10    2.04 
  -4  -2   0   72.68    1.47 
   4   2   0   72.03    1.88 
  -4   2   0   71.17    1.57 
  -4   2   0   71.95    1.65 
   4   2   0   73.90    1.51 
  -4   2   0   72.24    1.57 
  -5  -2   0  186.98    3.48 
   5  -2   0  185.65    3.78 
  -5   2   0  185.33    3.63 
  -5   2   0  187.07    3.60 
   5   2   0  183.03    4.01 
   6  -2   0   44.13    1.43 
  -6  -2   0   46.42    1.14 
  -6   2   0   46.63    1.25 
  -6   2   0   45.58    1.32 
   6   2   0   44.84    1.66 
   7  -2   0   49.42    1.65 
  -7  -2   0   51.03    1.30 
   7   2   0   48.78    1.86 
  -7   2   0   52.30    1.41 
  -7   2   0   48.82    1.50 
   8  -2   0   22.15    1.35 
  -8  -2   0   20.69    0.89 
  -8   2   0   20.41    1.10 
  -8   2   0   21.58    1.03 
   8   2   0   21.29    1.48 
  -8   2   0   22.62    0.98 
   9  -2   0   79.53    2.57 
  -9  -2   0   81.04    2.02 
  -9   2   0   81.96    2.27 
  -9   2   0   84.95    2.16 
   9   2   0   83.09    2.86 
  10  -2   0   15.07    1.36 
 -10   2   0   14.82    1.05 
  10   2   0   17.45    1.66 
  11  -2   0   32.27    1.96 
  11   2   0   33.95    2.29 
  12  -2   0    1.22    0.98 
  12   2   0    0.98    1.26 
   0  -3   0    0.13    0.22 
   0  -3   0    0.15    0.15 
   0   3   0   -0.21    0.15 
   0   3   0   -0.19    0.21 
   1  -3   0  108.54    2.07 
  -1  -3   0  103.32    2.05 
  -1  -3   0  100.96    2.07 
   1  -3   0  101.15    2.07 
   1   3   0  102.44    2.03 
   1   3   0   98.59    2.08 
  -1   3   0  106.24    2.08 
   3  -3   0  546.53    9.85 
  -3  -3   0  546.04   10.08 
  -3  -3   0  558.12    9.82 
   3  -3   0  558.97    9.77 
  -3   3   0  551.88    9.90 
   3   3   0  552.47   10.12 
   4  -3   0   15.54    0.57 
  -4  -3   0   15.02    0.59 
   4  -3   0   15.52    0.63 
   4   3   0   15.45    0.91 
  -4   3   0   14.46    0.51 
  -4   3   0   15.03    0.65 
   5  -3   0   97.25    2.15 
  -5  -3   0   93.81    1.95 
  -5   3   0   92.38    1.94 
   5   3   0   95.42    1.97 
   5   3   0   94.55    2.47 
  -5   3   0   93.05    2.08 
  -6  -3   0    7.62    0.51 
   6  -3   0    6.43    0.64 
  -6   3   0    7.76    0.55 
  -6   3   0    7.55    0.58 
   6   3   0    6.85    0.87 
   7  -3   0   44.05    1.55 
  -7  -3   0   46.40    1.23 
   7   3   0   44.78    1.83 
  -7   3   0   44.16    1.36 
  -7   3   0   44.63    1.28 
   8  -3   0   62.97    2.04 
  -8  -3   0   64.46    1.64 
   8   3   0   59.85    2.30 
  -8   3   0   65.95    1.78 
  -8   3   0   64.54    1.71 
   9  -3   0    0.63    0.75 
  -9  -3   0    0.06    0.45 
  -9   3   0    0.24    0.48 
   9   3   0    0.51    0.91 
  10  -3   0    2.07    0.88 
 -10   3   0    2.49    0.66 
  10   3   0    2.41    1.10 
  11  -3   0    0.75    0.94 
 -11   3   0    0.06    0.59 
  11   3   0   -0.12    1.05 
  12  -3   0   14.38    1.52 
  12   3   0   16.94    1.82 
   0  -4   0   23.03    0.63 
   0  -4   0   22.17    0.76 
   0   4   0   22.83    0.74 
   0   4   0   21.95    0.64 
  -1  -4   0  269.54    5.06 
  -1  -4   0  278.41    5.07 
   1  -4   0  277.52    5.10 
   1  -4   0  269.32    5.08 
  -1   4   0  266.97    4.79 
  -1   4   0  275.93    5.09 
   1   4   0  271.65    5.08 
   1   4   0  273.62    5.04 
  -2  -4   0  504.65    9.01 
  -2  -4   0  496.60    8.90 
   2  -4   0  501.80    8.93 
   2  -4   0  473.50    8.87 
  -2   4   0  491.86    8.92 
   2   4   0  495.71    9.03 
   2   4   0  492.45    8.86 
  -3  -4   0   76.53    1.71 
  -3  -4   0   77.90    1.89 
   3  -4   0   75.44    1.49 
   3  -4   0   75.79    1.52 
   3  -4   0   76.46    1.73 
  -3   4   0   79.06    1.54 
  -3   4   0   76.23    1.74 
   3   4   0   73.59    1.92 
   3   4   0   76.44    1.56 
   4  -4   0   76.73    1.74 
   4  -4   0   79.45    1.66 
  -4  -4   0   75.99    1.74 
   4   4   0   77.22    2.09 
  -4   4   0   76.24    1.56 
  -4   4   0   77.58    1.81 
  -5  -4   0    2.94    0.38 
   5  -4   0    3.30    0.43 
   5  -4   0    3.64    0.37 
  -5   4   0    3.22    0.46 
  -5   4   0    3.39    0.30 
   5   4   0    3.39    0.61 
   6  -4   0   70.99    1.81 
  -6  -4   0   68.54    1.65 
   6   4   0   70.78    2.23 
  -6   4   0   72.90    1.81 
   6   4   0   70.70    1.63 
  -6   4   0   68.67    1.52 
   7  -4   0    1.08    0.53 
  -7  -4   0    0.01    0.34 
  -7   4   0    0.12    0.42 
  -7   4   0   -0.02    0.28 
   7   4   0   -0.50    0.70 
   8  -4   0    3.16    0.71 
  -8  -4   0    3.98    0.55 
   8   4   0    4.32    1.00 
  -8   4   0    2.96    0.43 
  -9  -4   0   28.38    1.17 
   9  -4   0   29.42    1.48 
   9   4   0   31.46    1.91 
  10  -4   0   37.29    1.76 
  10   4   0   34.88    2.16 
  11  -4   0    2.53    0.94 
 -11   4   0    2.35    0.74 
  11   4   0    2.49    1.21 
   0  -5   0    0.07    0.22 
   0  -5   0    0.27    0.32 
   0   5   0    0.28    0.29 
   0   5   0   -0.20    0.22 
  -1  -5   0    8.81    0.57 
   1  -5   0    9.25    0.62 
   1  -5   0   10.37    0.63 
  -1  -5   0    9.51    0.52 
   1   5   0    8.52    0.52 
   1   5   0    9.86    0.56 
  -1   5   0    9.29    0.32 
  -1   5   0    8.64    0.56 
  -2  -5   0  237.03    4.56 
  -2  -5   0  238.64    4.64 
   2  -5   0  242.13    4.62 
   2  -5   0  234.45    4.59 
   2   5   0  239.07    4.54 
  -2   5   0  239.07    4.60 
   2   5   0  240.85    4.69 
   3  -5   0  151.01    3.09 
  -3  -5   0  149.42    3.06 
   3  -5   0  154.03    2.92 
   3   5   0  147.18    3.28 
   3   5   0  144.62    2.95 
  -3   5   0  153.76    3.11 
   4  -5   0   61.95    1.30 
  -4  -5   0   59.73    1.56 
   4  -5   0   61.02    1.26 
   4  -5   0   63.87    1.58 
  -4   5   0   62.28    1.61 
   4   5   0   59.12    1.86 
   4   5   0   61.48    1.26 
  -5  -5   0   77.63    1.89 
   5  -5   0   78.98    1.86 
   5  -5   0   80.74    1.76 
   5   5   0   78.14    2.31 
  -5   5   0   83.73    2.01 
  -6  -5   0   76.77    1.90 
   6  -5   0   78.64    1.87 
   6  -5   0   78.78    1.76 
   6   5   0   80.84    1.88 
  -6   5   0   76.31    2.00 
   6   5   0   80.10    2.40 
  -7  -5   0  108.08    2.48 
   7  -5   0  111.79    2.54 
   7   5   0  109.16    2.36 
   7   5   0  106.83    3.12 
   8  -5   0  105.61    2.58 
  -8  -5   0  100.91    2.42 
   8   5   0   99.12    3.15 
   9  -5   0   52.94    1.88 
  -9  -5   0   56.75    1.94 
   9   5   0   59.75    2.49 
  10  -5   0    4.38    0.90 
  10   5   0    5.24    1.28 
 -11   5   0    0.55    0.73 
  11   5   0    2.02    1.21 
   0  -6   0   16.47    0.78 
   0  -6   0   16.82    0.61 
   0   6   0   16.94    0.74 
   0   6   0   16.09    0.62 
   1  -6   0   18.35    0.86 
  -1  -6   0   17.28    0.78 
   1  -6   0   17.78    0.82 
  -1  -6   0   18.35    0.74 
   1   6   0   16.13    0.75 
  -1   6   0   15.86    0.49 
  -1   6   0   16.57    0.76 
   1   6   0   17.35    0.73 
   2  -6   0   22.06    0.94 
  -2  -6   0   23.17    0.94 
  -2  -6   0   23.66    0.93 
   2  -6   0   24.38    0.96 
   2   6   0   23.99    0.86 
  -2   6   0   24.29    0.93 
   2   6   0   23.84    0.99 
  -3  -6   0  334.26    6.33 
   3  -6   0  333.20    6.37 
   3  -6   0  328.82    6.27 
   3   6   0  335.28    6.25 
  -3   6   0  347.97    6.39 
   3   6   0  325.98    6.53 
   4  -6   0  164.23    3.11 
  -4  -6   0  162.70    3.43 
   4  -6   0  161.96    3.44 
  -4   6   0  162.24    3.47 
   4   6   0  168.07    3.19 
   4   6   0  166.09    3.74 
   5  -6   0   84.09    2.05 
  -5  -6   0   85.33    2.10 
  -5   6   0   86.56    2.16 
   5   6   0   86.47    2.48 
  -6  -6   0   29.32    1.13 
   6  -6   0   28.43    0.94 
   6  -6   0   28.42    1.05 
   6   6   0   30.28    1.58 
  -7  -6   0    1.79    0.54 
   7  -6   0    1.10    0.46 
   7   6   0    0.68    0.83 
  -8  -6   0    3.10    0.61 
   8  -6   0    2.68    0.60 
   8   6   0    2.41    1.01 
   9  -6   0   15.15    1.04 
   9   6   0   13.02    1.39 
  10  -6   0   -1.33    0.96 
  10   6   0   -0.03    1.07 
  11   6   0   14.18    1.76 
   0  -7   0   -0.92    0.37 
   0   7   0    0.37    0.28 
   0   7   0    0.02    0.34 
   1  -7   0    0.56    0.39 
  -1  -7   0   -0.61    0.38 
  -1  -7   0    0.54    0.35 
   1  -7   0    0.17    0.42 
   1   7   0    0.31    0.39 
  -1   7   0    0.57    0.22 
   1   7   0    0.49    0.37 
  -1   7   0    0.75    0.41 
   2  -7   0   82.23    2.07 
  -2  -7   0   80.14    2.01 
   2  -7   0   81.86    2.06 
  -2   7   0   81.50    2.03 
   2   7   0   79.73    2.05 
   2   7   0   82.74    1.96 
  -3  -7   0  158.27    3.35 
   3  -7   0  161.14    3.41 
   3  -7   0  150.83    3.36 
   3   7   0  157.16    3.28 
  -3   7   0  163.39    3.41 
   3   7   0  151.70    3.50 
   4  -7   0   15.59    0.89 
   4  -7   0   13.74    0.65 
  -4  -7   0   13.61    0.91 
   4   7   0   14.66    1.09 
  -4   7   0   15.24    0.89 
   4   7   0   12.89    0.70 
   5  -7   0    5.06    0.59 
  -5  -7   0    5.15    0.64 
   5   7   0    5.90    0.37 
   5   7   0    6.75    0.92 
  -6  -7   0   22.18    1.11 
   6  -7   0   22.62    1.02 
   6   7   0   23.03    1.50 
   7  -7   0  127.12    2.72 
  -7  -7   0  122.64    2.94 
   7   7   0  121.69    3.51 
  -8  -7   0   30.16    1.37 
   8   7   0   29.63    1.88 
   9   7   0    9.35    1.40 
  10   7   0    0.64    1.09 
  11   7   0    1.89    1.29 
   0  -8   0  306.67    6.07 
   0   8   0  305.20    5.78 
   0   8   0  316.27    6.04 
  -1  -8   0    0.31    0.48 
   1  -8   0    1.32    0.51 
   1  -8   0   -0.29    0.47 
  -1  -8   0    0.58    0.37 
   1   8   0    0.69    0.42 
  -1   8   0    1.08    0.47 
  -1   8   0    0.71    0.26 
   1   8   0    0.44    0.41 
   2  -8   0    0.58    0.51 
  -2  -8   0    0.10    0.46 
   2  -8   0    0.30    0.47 
   2   8   0   -0.01    0.45 
  -2   8   0    0.41    0.35 
   2   8   0   -0.50    0.36 
   3  -8   0  105.93    2.62 
  -3  -8   0  103.83    2.54 
   3  -8   0  106.51    2.60 
   3   8   0  107.52    2.73 
   3   8   0  108.88    2.48 
  -4  -8   0  435.19    8.26 
   4  -8   0  432.59    8.30 
   4  -8   0  441.47    8.07 
   4   8   0  419.96    8.51 
   4   8   0  438.75    8.09 
   5  -8   0    7.57    0.79 
   5  -8   0    7.39    0.47 
  -5  -8   0    8.24    0.76 
   5   8   0    7.28    0.50 
   5   8   0    8.18    0.91 
  -6  -8   0   90.71    2.40 
   6  -8   0   88.79    2.31 
   6   8   0   91.27    2.86 
   7  -8   0    5.70    0.66 
  -7  -8   0    6.15    0.80 
   7   8   0    7.42    1.18 
  -8  -8   0    4.58    0.77 
   8   8   0    3.03    1.12 
   9   8   0    1.09    1.09 
  10   8   0   37.38    2.41 
  11   8   0    2.68    1.45 
   0  -9   0   -0.20    0.41 
   0  -9   0    0.29    0.52 
   0   9   0   -0.87    0.43 
   0   9   0    0.20    0.38 
   1  -9   0    2.13    0.58 
  -1  -9   0    2.36    0.61 
   1  -9   0    2.43    0.62 
   1   9   0    2.09    0.52 
  -1   9   0    2.04    0.33 
   1   9   0    0.88    0.48 
  -2  -9   0    0.44    0.50 
   2  -9   0    0.10    0.46 
   2  -9   0   -0.05    0.52 
   2   9   0    0.55    0.49 
   2   9   0    0.21    0.54 
  -3  -9   0   31.65    1.30 
   3  -9   0   30.94    1.34 
   3  -9   0   31.24    1.36 
   3   9   0   32.13    1.22 
   3   9   0   29.19    1.36 
  -4  -9   0   23.22    1.16 
   4  -9   0   20.85    1.17 
   4  -9   0   20.02    1.05 
   4   9   0   21.43    1.02 
   4   9   0   21.11    1.35 
   5  -9   0   -0.18    0.32 
  -5  -9   0    0.90    0.58 
   5  -9   0    1.56    0.65 
   5   9   0    0.54    0.39 
   5   9   0    1.93    0.80 
  -6  -9   0   10.52    0.98 
   6  -9   0   11.37    0.96 
   6   9   0   12.47    1.29 
  -7  -9   0   14.28    1.08 
   7  -9   0   15.27    1.06 
   7   9   0   14.48    1.46 
  -8  -9   0   -0.08    0.62 
   8  -9   0   -0.41    0.47 
   8   9   0    0.42    1.00 
   9   9   0   -0.46    1.07 
  10   9   0    1.04    1.22 
   0 -10   0    2.97    0.68 
   0 -10   0    1.88    0.63 
   0  10   0    3.23    0.50 
  -1 -10   0  101.47    2.63 
   1 -10   0  100.21    2.65 
   1 -10   0  105.02    2.80 
   1  10   0  101.72    2.55 
   1  10   0   95.01    2.38 
  -1  10   0   98.22    2.11 
  -2 -10   0    1.73    0.63 
   2 -10   0    1.08    0.60 
   2 -10   0    0.02    0.51 
   2  10   0    0.46    0.47 
   2  10   0    1.12    0.54 
   3 -10   0    0.95    0.57 
   3 -10   0    0.61    0.60 
  -3 -10   0    0.21    0.57 
   3  10   0    0.81    0.50 
   3  10   0    0.12    0.67 
   4 -10   0  125.56    3.13 
  -4 -10   0  127.46    3.10 
   4 -10   0  121.78    3.04 
   4  10   0  122.33    3.26 
   4  10   0  126.09    2.93 
   5 -10   0  324.29    6.07 
  -5 -10   0  324.64    6.52 
   5 -10   0  319.11    6.54 
   5  10   0  313.15    6.16 
   5  10   0  312.36    6.81 
  -6 -10   0   36.69    1.55 
   6 -10   0   37.15    1.59 
   6  10   0   39.73    2.01 
   6  10   0   35.81    0.97 
  -7 -10   0   -0.74    0.56 
   7 -10   0   -0.14    0.59 
   7  10   0    0.71    0.98 
  -8 -10   0    1.36    0.76 
   8 -10   0    1.71    0.63 
   8  10   0    1.85    1.14 
   9  10   0   14.13    1.73 
  10  10   0    2.95    1.38 
   0 -11   0   -0.36    0.61 
   0  11   0   -0.03    0.43 
   1 -11   0   19.55    1.26 
   1 -11   0   22.18    1.39 
  -1 -11   0   18.59    1.25 
   1  11   0   16.82    1.03 
  -1  11   0   18.41    0.78 
   2 -11   0  176.31    4.18 
   2 -11   0  172.08    4.07 
  -2 -11   0  177.43    4.07 
   2  11   0  176.43    3.95 
   3 -11   0    9.72    1.02 
  -3 -11   0    9.58    0.96 
   3 -11   0    9.65    0.98 
   3  11   0   10.11    1.00 
   3  11   0    9.91    0.88 
   4 -11   0    5.91    0.89 
   4 -11   0    5.39    0.80 
  -4 -11   0    3.71    0.81 
   4  11   0    4.07    0.68 
   4  11   0    4.37    0.91 
   5 -11   0   14.68    0.97 
  -5 -11   0   15.44    1.18 
   5 -11   0   16.15    1.21 
   5  11   0   17.14    1.44 
   5  11   0   14.50    0.97 
  -6 -11   0   63.31    2.21 
   6 -11   0   62.89    2.15 
   6  11   0   63.94    2.54 
  -7 -11   0   19.18    1.36 
   7 -11   0   18.13    1.24 
   7  11   0   17.24    1.67 
   8 -11   0    2.58    0.72 
  -8 -11   0    1.65    0.81 
   8  11   0    1.18    1.16 
   9  11   0    3.81    1.33 
   0 -12   0   10.22    1.07 
   0  12   0   10.67    0.78 
   1 -12   0   58.88    2.12 
  -1 -12   0   59.70    2.11 
   1  12   0   62.07    1.86 
   2 -12   0   15.69    1.28 
   2 -12   0   15.47    1.23 
  -2 -12   0   14.44    1.21 
   2  12   0   16.01    1.18 
   3 -12   0    5.06    0.90 
   3 -12   0    5.63    0.95 
  -3 -12   0    6.03    1.00 
   3  12   0    5.14    0.97 
   4 -12   0    5.21    0.87 
  -4 -12   0    5.16    0.99 
   4 -12   0    4.62    0.99 
   4  12   0    4.36    0.73 
   4  12   0    4.12    1.00 
   5 -12   0   28.88    1.60 
  -5 -12   0   29.16    1.59 
   5  12   0   31.85    1.88 
  -6 -12   0   22.24    1.49 
   6 -12   0   20.06    1.43 
   6  12   0   19.22    1.77 
   7 -12   0    6.95    0.96 
  -7 -12   0    5.26    1.02 
   7  12   0   10.83    1.47 
  -8 -12   0    3.48    0.99 
   8 -12   0    3.19    0.83 
   8  12   0    6.31    1.43 
   9  12   0    6.65    1.56 
   0 -13   0   -0.62    0.76 
   0  13   0    0.51    0.52 
   1 -13   0    0.59    0.80 
  -1 -13   0    0.06    0.77 
   1  13   0    0.53    0.62 
   2 -13   0  205.31    4.79 
  -2 -13   0  199.55    4.74 
   2  13   0  201.38    4.56 
   3 -13   0   60.77    2.30 
  -3 -13   0   57.38    2.20 
   3 -13   0   60.23    2.25 
   3  13   0   55.22    2.13 
  -4 -13   0   29.18    1.67 
   4 -13   0   31.16    1.71 
   4  13   0   33.56    1.94 
   5 -13   0    2.73    0.97 
  -5 -13   0    1.16    0.92 
   5  13   0    3.49    1.18 
  -6 -13   0    6.67    1.09 
   6 -13   0    5.30    1.07 
   6  13   0    6.78    1.29 
  -7 -13   0   43.99    2.07 
   7 -13   0   43.07    1.95 
   7  13   0   45.34    2.48 
   8 -13   0   59.64    2.85 
  -8 -13   0   60.87    2.50 
   8  13   0   58.83    2.94 
   0 -14   0   71.62    2.53 
   0  14   0   67.83    1.95 
   1 -14   0   -0.58    0.83 
  -1 -14   0   -0.71    0.80 
   1  14   0    1.00    0.68 
   2 -14   0   12.62    1.31 
  -2 -14   0   13.21    1.31 
   2  14   0   13.48    1.18 
  -3 -14   0    5.19    1.14 
   3 -14   0    2.71    1.09 
   3  14   0    3.57    0.95 
   4 -14   0   14.29    1.35 
  -4 -14   0   13.66    1.34 
   4  14   0   16.01    1.46 
   5 -14   0   -1.79    0.84 
  -5 -14   0   -0.09    0.84 
   5  14   0   -0.15    0.99 
   6 -14   0   -1.02    0.86 
  -6 -14   0    0.47    0.86 
   6  14   0   -0.27    1.08 
   7 -14   0    0.59    0.87 
  -7 -14   0   -0.85    0.96 
   7  14   0    1.26    1.32 
   8  14   0    4.85    1.48 
   0 -15   0    0.28    0.92 
   0  15   0    0.16    0.56 
  -1 -15   0   22.68    1.67 
   1 -15   0   21.19    1.66 
   1  15   0   24.01    1.40 
  -2 -15   0    0.58    0.95 
   2 -15   0    0.06    0.91 
   2  15   0   -0.51    0.75 
  -3 -15   0   52.37    2.32 
   3 -15   0   49.08    2.29 
   3  15   0   54.41    2.24 
   4 -15   0   -0.49    0.88 
  -4 -15   0    0.04    0.94 
   4  15   0    1.23    0.93 
  -5 -15   0    1.62    0.99 
   5 -15   0    2.21    0.99 
   5  15   0    2.92    1.22 
   6 -15   0    1.42    1.02 
  -6 -15   0   -0.73    0.86 
   6  15   0   -0.19    1.24 
   7 -15   0   22.03    1.65 
  -7 -15   0   26.46    1.85 
   7  15   0   25.39    2.12 
   0 -16   0   87.05    3.07 
  -1 -16   0    1.41    1.00 
   1 -16   0    0.35    0.99 
   1  16   0    3.29    0.80 
  -2 -16   0    3.02    1.12 
   2 -16   0    1.39    1.02 
   2  16   0    1.35    0.86 
  -3 -16   0   -0.72    0.96 
   3 -16   0   -1.75    1.05 
   3  16   0   -0.96    0.87 
  -4 -16   0    3.74    1.15 
   4 -16   0    3.73    1.11 
   4  16   0    4.41    1.24 
  -5 -16   0   -0.52    0.99 
   5 -16   0   -0.57    0.94 
   5  16   0   -0.32    1.02 
   6 -16   0    9.13    1.32 
  -6 -16   0   11.42    1.56 
   6  16   0   10.08    1.54 
   0 -17   0   -1.27    1.00 
   1 -17   0   -0.96    1.00 
  -1 -17   0    1.05    1.09 
   2 -17   0   37.19    2.23 
  -2 -17   0   37.50    2.24 
   2  17   0   38.05    1.86 
   3 -17   0   18.72    1.72 
  -3 -17   0   18.48    1.74 
   3  17   0   25.28    1.74 
  -4 -17   0    8.92    1.40 
   4 -17   0    7.56    1.36 
   4  17   0    5.35    1.26 
  -5 -17   0   -2.52    0.94 
   5 -17   0   -0.51    1.14 
   5  17   0   -1.61    1.14 
   0 -18   0   13.94    1.68 
  -1 -18   0   13.77    1.64 
   1 -18   0   10.58    1.59 
   2 -18   0    1.97    1.22 
  -2 -18   0    1.80    1.19 
   3 -18   0    1.33    1.17 
  -3 -18   0    0.16    1.25 
   3  18   0    3.19    1.26 
  12   0  -1   -0.42    1.10 
  11   0  -1   16.63    1.54 
  10   0  -1   -0.95    0.83 
 -10   0   1    1.17    0.85 
  -9   0   1   11.02    1.11 
   9   0  -1    8.94    1.10 
  -9   0   1   11.48    0.77 
  -8   0   1    0.05    0.60 
   8   0  -1   -0.60    0.69 
  -8   0   1    0.00    0.27 
   7   0  -1  106.26    2.78 
   6   0  -1   -0.42    0.50 
  -6   0   1   -0.04    0.21 
   5   0  -1  387.07    7.36 
  -4   0   1    0.18    0.29 
   4   0  -1    0.81    0.38 
  -3   0   1    0.99    0.30 
   3   0  -1    1.06    0.35 
  -2   0   1   -0.22    0.24 
   2   0  -1    0.41    0.24 
  -2   0   1   -0.27    0.19 
  -1   0   1    0.05    0.06 
   1   0  -1    0.01    0.02 
  -1   0   1    0.04    0.03 
   1   0  -1    0.00    0.02 
   0   0   1   -0.01    0.05 
   0   0   1   -0.01    0.04 
   0   0  -1    0.02    0.04 
   0   0  -1    0.01    0.05 
   0   0   1    0.00    0.05 
   0   0   1    0.00    0.06 
   0   0  -1   -0.04    0.06 
   0   0  -1    0.04    0.05 
  -1   0  -1  223.65    4.14 
  -2   0  -1    0.60    0.27 
  -2   0  -1   -0.38    0.24 
   3   0   1   33.78    1.04 
  -3   0  -1   34.24    0.95 
   4   0   1    0.23    0.39 
  -4   0  -1   -0.12    0.31 
  -5   0  -1  112.82    2.46 
   5   0   1  112.59    2.67 
   6   0   1   -0.08    0.51 
  -6   0  -1   -0.36    0.31 
  -6   0  -1   -0.56    0.40 
  -7   0  -1    3.53    0.51 
   7   0   1    5.10    0.81 
  -7   0  -1    3.82    0.57 
   8   0   1    1.26    0.78 
  -8   0  -1    0.09    0.52 
  -8   0  -1   -0.27    0.43 
  -9   0  -1    2.78    0.63 
   9   0   1    3.18    0.93 
  10   0   1    0.57    0.97 
  11   0   1    6.71    1.28 
  12  -1  -1    2.63    1.17 
  12   1  -1    4.92    1.33 
  11  -1  -1   44.68    2.14 
 -11  -1   1   45.67    2.36 
  11   1  -1   45.28    2.28 
 -10  -1   1   64.60    2.56 
  10  -1  -1   73.79    2.58 
  10   1  -1   70.09    2.67 
 -10   1   1   63.81    2.33 
   9  -1  -1   13.99    1.21 
  -9   1   1   15.25    0.81 
   9   1  -1   15.76    1.35 
  -9   1   1   13.55    1.10 
   8  -1  -1    0.40    0.62 
  -8   1   1    0.42    0.32 
  -8   1   1    0.67    0.33 
  -8   1   1   -0.26    0.55 
   8   1  -1   -0.41    0.67 
   7  -1  -1   57.16    1.82 
   7   1  -1   55.81    1.92 
  -7   1   1   57.73    1.34 
  -7   1   1   58.22    1.81 
   6  -1  -1  103.32    2.51 
  -6   1   1  101.76    2.01 
   6   1  -1  101.27    2.59 
  -6   1   1   97.76    2.44 
   5  -1  -1   95.14    2.25 
   5   1  -1   95.89    2.38 
  -5   1   1   94.32    1.83 
  -5   1   1   95.98    2.23 
  -5   1   1   93.62    2.25 
  -4  -1   1  206.77    4.11 
   4  -1  -1  202.03    4.01 
  -4   1   1  206.01    4.05 
  -4   1   1  208.11    4.02 
  -4   1   1  206.96    3.68 
   4   1  -1  204.48    4.13 
   3  -1  -1    7.80    0.51 
  -3  -1   1    8.63    0.55 
  -3   1   1    7.69    0.25 
  -3   1   1    8.11    0.46 
  -3   1   1    7.84    0.51 
   3   1  -1    7.62    0.58 
   2  -1  -1  288.81    5.30 
  -2  -1   1  290.81    5.31 
   2   1  -1  291.93    5.32 
  -2   1   1  289.94    5.09 
  -2   1   1  280.47    5.20 
  -2   1   1  291.49    5.30 
  -1  -1   1    0.05    0.04 
  -1   1   1    0.20    0.08 
   1   1  -1    0.02    0.04 
   0  -1   1   -0.02    0.04 
   0  -1   1    0.03    0.06 
   0  -1  -1    0.05    0.10 
   0  -1  -1    0.02    0.07 
   0   1  -1    0.01    0.05 
   0   1   1    0.07    0.07 
   0   1   1   -0.05    0.07 
  -1  -1  -1    5.32    0.29 
  -1  -1  -1    8.55    0.47 
   1  -1   1    4.57    0.30 
  -1   1  -1    7.38    0.35 
  -1   1  -1    6.32    0.26 
   1   1   1    7.65    0.35 
   1   1   1    4.95    0.38 
  -2  -1  -1  130.82    2.51 
   2  -1   1  131.75    2.54 
  -2  -1  -1  131.93    2.70 
   2   1   1  129.16    2.55 
  -2   1  -1  127.14    2.48 
  -2   1  -1  131.94    2.55 
   3  -1   1    1.00    0.31 
  -3  -1  -1    0.58    0.25 
  -3   1  -1    0.68    0.22 
  -3   1  -1    0.80    0.25 
   3   1   1    0.77    0.39 
   4  -1   1  140.18    2.98 
  -4  -1  -1  142.62    2.81 
   4   1   1  140.72    3.09 
  -4   1  -1  141.93    2.86 
   5  -1   1  173.14    3.69 
  -5  -1  -1  174.42    3.45 
   5   1   1  173.30    3.80 
  -5   1  -1  176.88    3.51 
  -6  -1  -1   57.29    1.48 
   6  -1   1   55.25    1.77 
  -6   1  -1   55.82    1.50 
  -6   1  -1   55.07    1.57 
   6   1   1   56.72    1.85 
   7  -1   1   51.17    1.83 
  -7  -1  -1   53.72    1.54 
  -7   1  -1   58.63    1.67 
  -7   1  -1   54.13    1.65 
   7   1   1   54.95    1.98 
  -7   1  -1   56.61    1.57 
  -8  -1  -1   35.08    1.31 
   8  -1   1   33.99    1.69 
  -8  -1  -1   35.16    1.29 
  -8   1  -1   32.76    1.29 
  -8   1  -1   36.41    1.40 
   8   1   1   34.93    1.75 
  -8   1  -1   35.01    1.40 
  -9  -1  -1   14.96    1.05 
   9  -1   1   12.58    1.32 
   9   1   1   14.52    1.37 
  -9   1  -1   14.00    0.99 
  10  -1   1   49.52    2.17 
  10   1   1   49.89    2.29 
  11  -1   1   14.09    1.57 
  11   1   1   16.20    1.64 
  12  -2  -1    2.07    0.99 
  12   2  -1    1.40    1.16 
 -11  -2   1   12.31    1.49 
  11  -2  -1   14.18    1.42 
  11   2  -1   12.87    1.50 
  10  -2  -1    2.35    0.88 
  10   2  -1    2.15    1.02 
 -10   2   1    2.65    0.77 
 -10   2   1    3.44    0.51 
  -9  -2   1   37.69    1.11 
   9  -2  -1   37.69    1.77 
  -9   2   1   39.17    1.60 
  -9   2   1   40.15    1.27 
   9   2  -1   38.09    1.92 
  -9   2   1   38.32    1.24 
   8  -2  -1    7.01    0.91 
  -8   2   1    7.49    0.78 
  -8   2   1    7.60    0.57 
   8   2  -1    5.98    0.98 
   7  -2  -1   66.58    1.95 
  -7   2   1   65.43    1.87 
  -7   2   1   66.10    1.56 
   7   2  -1   65.73    2.16 
   6  -2  -1   10.82    0.81 
   6   2  -1    9.83    0.90 
  -6   2   1   10.37    0.53 
  -6   2   1    9.60    0.76 
   5  -2  -1  143.82    3.00 
   5   2  -1  136.91    3.20 
  -5   2   1  143.65    2.98 
  -5   2   1  143.15    2.73 
  -5   2   1  138.16    2.97 
   4  -2  -1    1.40    0.34 
  -4  -2   1    0.51    0.38 
   4   2  -1    1.01    0.45 
  -4   2   1    0.67    0.21 
  -4   2   1    0.98    0.30 
  -4   2   1    0.81    0.30 
  -3  -2   1  320.82    5.86 
   3  -2  -1  309.73    5.46 
   3  -2  -1  306.11    5.63 
   3  -2  -1  305.99    5.71 
   3   2  -1  306.03    5.86 
  -3   2   1  311.33    5.57 
  -3   2   1  309.00    5.72 
  -3   2   1  310.86    5.64 
  -2  -2   1  616.99   10.69 
  -2   2   1  595.58   10.50 
   2   2  -1  576.74   10.66 
   1  -2  -1   14.01    0.62 
  -1  -2   1   12.89    0.46 
   1  -2  -1   11.03    0.40 
  -1   2   1   12.54    0.43 
  -1   2   1    9.04    0.54 
   1   2  -1   13.13    0.38 
   0  -2  -1   16.89    0.68 
   0   2   1   16.29    0.53 
   0   2  -1   15.58    0.50 
   1  -2   1    5.98    0.41 
  -1  -2  -1    6.87    0.52 
  -1  -2  -1    5.21    0.40 
   1   2   1    6.53    0.41 
  -1   2  -1    6.03    0.41 
  -2  -2  -1   40.84    1.25 
  -2  -2  -1   40.76    1.00 
   2  -2   1   39.91    1.03 
   2   2   1   40.54    0.98 
  -2   2  -1   38.88    1.03 
  -2   2  -1   40.47    0.77 
   2   2   1   42.21    1.14 
   3  -2   1   65.58    1.48 
   3  -2   1   64.46    1.49 
  -3  -2  -1   66.95    1.46 
   3   2   1   65.84    1.69 
  -3   2  -1   63.16    1.30 
   3   2   1   63.64    1.51 
  -3   2  -1   66.32    1.51 
  -4  -2  -1    0.08    0.28 
   4  -2   1    0.13    0.33 
  -4   2  -1    0.15    0.30 
  -4   2  -1    0.26    0.21 
   4   2   1    0.17    0.43 
   4   2   1    0.42    0.31 
  -5  -2  -1    9.35    0.59 
   5  -2   1   11.03    0.77 
  -5   2  -1   10.49    0.57 
   5   2   1   11.06    0.90 
  -5   2  -1   10.22    0.65 
  -6  -2  -1   15.18    0.77 
   6  -2   1   14.51    0.97 
   6   2   1   15.08    1.11 
  -6   2  -1   17.55    0.84 
  -6   2  -1   15.73    0.74 
  -7  -2  -1  121.11    2.65 
   7  -2   1  118.98    2.98 
  -7   2  -1  117.59    2.71 
  -7   2  -1  118.33    2.64 
   7   2   1  115.54    3.16 
   8  -2   1   33.51    1.61 
  -8  -2  -1   30.56    1.23 
   8   2   1   33.07    1.75 
  -8   2  -1   32.13    1.24 
  -8   2  -1   31.86    1.39 
  -8   2  -1   30.96    1.24 
   9  -2   1   14.92    1.31 
  -9  -2  -1   16.90    1.08 
   9   2   1   15.82    1.48 
  -9   2  -1   15.25    1.08 
  -9   2  -1   17.45    1.13 
  10  -2   1   16.24    1.41 
  10   2   1   18.50    1.72 
 -10   2  -1   19.06    1.27 
  11  -2   1    3.29    1.12 
  11   2   1    2.54    1.17 
  12  -3  -1   -0.02    0.94 
  12   3  -1    2.43    1.30 
  11  -3  -1   13.75    1.34 
 -11   3   1   14.67    0.95 
  11   3  -1   13.95    1.58 
  10  -3  -1    0.05    0.82 
 -10   3   1   -0.37    0.51 
  10   3  -1    1.45    1.01 
   9  -3  -1   18.19    1.27 
  -9  -3   1   15.36    0.76 
   9   3  -1   15.49    1.44 
  -9   3   1   16.20    0.91 
  -9   3   1   14.93    1.09 
  -8  -3   1   23.51    0.82 
   8  -3  -1   25.49    1.33 
   8   3  -1   25.46    1.62 
  -8   3   1   27.87    1.02 
  -8   3   1   25.63    1.18 
   7  -3  -1   66.19    1.92 
  -7  -3   1   69.75    1.45 
  -7   3   1   69.55    1.68 
  -7   3   1   65.81    1.80 
   7   3  -1   67.84    2.19 
  -6  -3   1    0.09    0.18 
   6  -3  -1    0.19    0.42 
  -6   3   1   -0.20    0.28 
   6   3  -1    0.98    0.62 
  -6   3   1    0.14    0.37 
  -6   3   1    0.19    0.38 
  -5  -3   1    3.73    0.24 
   5  -3  -1    4.00    0.47 
   5   3  -1    3.81    0.25 
  -5   3   1    3.70    0.39 
  -5   3   1    3.94    0.44 
   5   3  -1    3.49    0.65 
  -5   3   1    3.61    0.45 
   4  -3  -1   80.75    1.81 
   4  -3  -1   82.74    1.60 
   4  -3  -1   80.39    1.76 
  -4  -3   1   81.54    1.59 
   4   3  -1   80.92    2.08 
  -4   3   1   81.03    1.83 
  -4   3   1   83.15    1.75 
  -4   3   1   83.12    1.78 
  -3  -3   1   -0.12    0.17 
  -3  -3   1   -0.14    0.27 
   3  -3  -1    0.29    0.25 
   3  -3  -1   -0.01    0.22 
   3   3  -1    0.09    0.31 
  -3   3   1   -0.21    0.19 
  -3   3   1   -0.09    0.22 
  -3   3   1    0.17    0.26 
   1  -3  -1  428.80    8.23 
  -1  -3   1  449.42    8.04 
   1  -3  -1  455.10    8.03 
  -1  -3   1  458.55    8.00 
   1   3  -1  439.33    8.03 
  -1   3   1  446.40    8.23 
  -1   3   1  441.43    8.03 
   1   3  -1  464.17    7.98 
   0  -3  -1    0.55    0.28 
   0  -3   1    0.78    0.29 
   0  -3  -1    0.22    0.40 
   0  -3   1    0.31    0.20 
   0   3   1    0.43    0.29 
   0   3   1    0.29    0.42 
   0   3  -1    0.52    0.27 
  -1  -3  -1  636.50   11.52 
  -1  -3  -1  653.33   11.72 
   1  -3   1  641.57   11.50 
   1   3   1  639.57   11.50 
  -1   3  -1  656.81   11.50 
  -2  -3  -1    1.53    0.34 
   2  -3   1    0.88    0.39 
   2   3   1    1.08    0.45 
   2   3   1    1.07    0.29 
  -2   3  -1    0.76    0.31 
   3  -3   1   71.65    1.68 
  -3  -3  -1   76.86    1.68 
   3  -3   1   75.36    1.59 
  -3   3  -1   71.89    1.70 
   3   3   1   74.05    1.56 
   3   3   1   73.59    1.88 
   4  -3   1    8.19    0.57 
   4  -3   1   10.23    0.60 
  -4  -3  -1    9.99    0.59 
   4   3   1   10.00    0.81 
  -4   3  -1    9.40    0.63 
   4   3   1    8.97    0.62 
  -5  -3  -1   50.24    1.34 
   5  -3   1   49.78    1.42 
  -5   3  -1   50.43    1.41 
   5   3   1   50.47    1.72 
  -5   3  -1   49.45    1.09 
  -5   3  -1   48.56    1.04 
   5   3   1   50.72    1.37 
  -6  -3  -1   23.12    0.93 
   6  -3   1   23.56    1.08 
   6   3   1   22.92    1.33 
  -6   3  -1   23.44    0.72 
  -6   3  -1   22.67    0.75 
  -6   3  -1   23.75    0.99 
  -7  -3  -1    4.85    0.56 
   7  -3   1    5.01    0.72 
  -7   3  -1    4.14    0.43 
  -7   3  -1    5.12    0.61 
   7   3   1    4.22    0.89 
  -7   3  -1    4.98    0.42 
  -8  -3  -1   61.30    1.74 
   8  -3   1   58.51    1.99 
  -8   3  -1   57.09    1.48 
  -8   3  -1   56.80    1.57 
   8   3   1   60.88    2.34 
  -9  -3  -1   36.94    1.43 
   9  -3   1   34.97    1.72 
  -9   3  -1   34.59    1.58 
   9   3   1   36.38    2.03 
  10  -3   1   -0.95    0.81 
 -10   3  -1    0.05    0.71 
  10   3   1   -0.11    0.94 
  11  -3   1    6.35    1.17 
  11   3   1    7.62    1.36 
 -11   3  -1    4.44    0.88 
  12   4  -1   18.92    1.89 
  11  -4  -1   -1.47    0.80 
  11   4  -1    0.26    1.16 
 -11   4   1    0.42    0.59 
  10  -4  -1    3.22    0.87 
  10   4  -1    4.09    1.19 
  -9  -4   1   14.36    0.91 
   9  -4  -1   13.69    1.10 
  -9   4   1   13.73    0.97 
   9   4  -1   14.91    1.45 
  -8  -4   1  257.64    4.91 
   8  -4  -1  262.92    5.34 
  -8   4   1  255.95    5.15 
  -8   4   1  261.29    5.15 
   8   4  -1  265.92    5.89 
  -7  -4   1    1.55    0.32 
   7  -4  -1    1.54    0.52 
  -7   4   1    1.79    0.43 
   7   4  -1    2.20    0.80 
  -7   4   1    1.30    0.43 
  -6  -4   1  190.40    3.59 
   6  -4  -1  191.06    3.82 
  -6   4   1  188.62    3.78 
  -6   4   1  188.84    3.79 
   6   4  -1  187.92    3.49 
  -6   4   1  188.41    3.81 
   6   4  -1  187.69    4.29 
  -5  -4   1   15.96    0.63 
   5  -4  -1   16.69    0.55 
   5  -4  -1   16.94    0.73 
   5   4  -1   18.66    1.12 
  -5   4   1   16.08    0.77 
  -5   4   1   17.08    0.71 
  -5   4   1   17.60    0.75 
  -4  -4   1  214.44    4.02 
   4  -4  -1  208.51    4.11 
   4  -4  -1  212.53    4.03 
  -4   4   1  215.49    4.19 
  -4   4   1  215.33    4.14 
   4   4  -1  217.34    4.47 
  -4   4   1  218.73    4.02 
   3  -4  -1  459.52    8.30 
  -3  -4   1  470.89    8.24 
  -3  -4   1  470.81    8.54 
   3  -4  -1  458.34    8.35 
  -3   4   1  458.63    8.33 
  -3   4   1  466.86    8.13 
  -3   4   1  436.14    8.43 
   3   4  -1  454.73    8.55 
  -1  -4   1  235.19    4.44 
   1  -4  -1  233.73    4.47 
   1  -4  -1  233.17    4.70 
  -1  -4   1  238.48    4.44 
   1   4  -1  243.99    4.42 
  -1   4   1  235.70    4.47 
   1   4  -1  236.83    4.45 
  -1   4   1  240.41    4.67 
   0  -4   1    6.87    0.48 
   0  -4  -1    7.35    0.63 
   0  -4  -1    6.88    0.49 
   0  -4   1    7.40    0.40 
   0   4   1    7.87    0.54 
   0   4  -1    6.94    0.48 
  -1  -4  -1   76.96    1.80 
  -1  -4  -1   81.23    2.03 
   1  -4   1   77.44    1.80 
   1   4   1   80.24    1.78 
  -1   4  -1   81.73    1.76 
   1   4   1   75.36    1.79 
  -3  -4  -1   31.38    1.03 
   3  -4   1   29.77    0.80 
   3  -4   1   31.79    1.01 
   3   4   1   31.27    1.18 
  -3   4  -1   30.80    1.01 
   3   4   1   30.87    0.91 
   4  -4   1   57.26    1.37 
  -4  -4  -1   58.50    1.50 
   4  -4   1   56.24    1.49 
   4   4   1   55.95    1.76 
  -4   4  -1   56.78    1.55 
   5  -4   1    2.23    0.42 
  -5  -4  -1    2.27    0.43 
   5  -4   1    2.82    0.44 
   5   4   1    1.88    0.68 
   5   4   1    2.47    0.47 
  -5   4  -1    2.01    0.48 
  -6  -4  -1  163.96    3.46 
   6  -4   1  168.81    3.54 
  -6   4  -1  169.53    3.59 
   6   4   1  164.86    3.98 
   6   4   1  166.10    3.46 
  -7  -4  -1    0.07    0.42 
   7  -4   1    0.44    0.54 
   7   4   1   -0.40    0.72 
   8  -4   1  114.86    2.94 
  -8  -4  -1  118.37    2.77 
   8   4   1  117.89    3.45 
  -9  -4  -1    1.26    0.61 
   9  -4   1    1.67    0.77 
   9   4   1    0.99    1.00 
  10  -4   1    8.57    1.13 
 -10   4  -1   10.00    1.05 
  10   4   1    7.57    1.33 
  11  -4   1    5.21    1.08 
  11   4   1    6.61    1.39 
 -11   4  -1    5.38    0.93 
  11   5  -1    5.71    1.34 
  10   5  -1   -0.53    1.01 
   9  -5  -1   31.38    1.47 
   9   5  -1   32.35    1.95 
  -8  -5   1    3.04    0.49 
   8  -5  -1    2.62    0.65 
  -8   5   1    1.93    0.51 
   8   5  -1    3.16    0.99 
  -7  -5   1   20.41    0.86 
   7   5  -1   22.54    1.49 
  -7   5   1   21.87    1.02 
  -7   5   1   20.47    0.93 
   6  -5  -1    4.46    0.33 
  -6  -5   1    4.77    0.47 
  -6   5   1    3.71    0.49 
  -6   5   1    4.08    0.49 
  -6   5   1    5.27    0.50 
   6   5  -1    5.50    0.85 
   5  -5  -1  104.95    2.19 
  -5  -5   1  101.09    2.20 
   5  -5  -1  102.41    2.23 
  -5   5   1  106.27    2.15 
  -5   5   1  107.11    2.34 
  -5   5   1  100.44    2.33 
   5   5  -1   98.54    2.67 
  -4  -5   1   47.31    1.23 
   4  -5  -1   46.24    1.26 
   4  -5  -1   46.42    1.26 
   4   5  -1   47.59    1.60 
  -4   5   1   48.76    1.08 
  -4   5   1   46.05    1.38 
  -4   5   1   49.16    1.35 
   3  -5  -1    1.22    0.38 
  -3  -5   1    0.60    0.30 
   3  -5  -1    1.13    0.36 
  -3   5   1    1.02    0.17 
   3   5  -1    1.22    0.49 
   3   5  -1    1.39    0.28 
  -3   5   1    0.90    0.38 
  -3   5   1    1.48    0.40 
   2  -5  -1    7.14    0.62 
  -2  -5   1    6.58    0.49 
  -2  -5   1    7.34    0.57 
   2  -5  -1    6.80    0.52 
  -2   5   1    6.40    0.56 
   2   5  -1    7.85    0.62 
   2   5  -1    7.80    0.49 
  -2   5   1    6.53    0.51 
   1  -5  -1   57.70    1.66 
  -1  -5   1   63.09    1.48 
   1  -5  -1   59.06    1.49 
  -1  -5   1   60.44    1.42 
   1   5  -1   59.49    1.41 
  -1   5   1   60.32    1.65 
  -1   5   1   60.98    1.48 
   1   5  -1   58.31    1.44 
   0  -5  -1    1.22    0.43 
   0  -5   1    0.67    0.36 
   0  -5   1    0.80    0.24 
   0  -5  -1    0.89    0.36 
   0   5   1    1.06    0.30 
   0   5  -1    0.33    0.30 
   0   5   1    1.42    0.34 
   1  -5   1   51.44    1.35 
  -1  -5  -1   50.74    1.37 
  -1  -5  -1   49.63    1.58 
   1  -5   1   52.01    1.07 
   1   5   1   52.59    1.36 
  -1   5  -1   51.07    1.35 
   1   5   1   52.63    1.35 
   2  -5   1    4.04    0.48 
  -2  -5  -1    3.36    0.46 
   2   5   1    3.96    0.52 
  -2   5  -1    3.84    0.46 
   2   5   1    3.87    0.48 
   3  -5   1   98.69    1.79 
   3  -5   1   97.58    1.90 
  -3  -5  -1   97.11    2.28 
   3  -5   1   97.32    2.27 
   3   5   1  101.36    2.18 
  -3   5  -1   98.15    2.27 
   3   5   1   96.33    2.43 
  -4  -5  -1   37.82    1.21 
   4  -5   1   36.26    1.21 
   4  -5   1   35.37    0.95 
  -4   5  -1   35.85    1.21 
   4   5   1   36.27    1.00 
   4   5   1   37.58    1.40 
   5  -5   1   87.09    2.08 
   5  -5   1   86.06    1.94 
  -5  -5  -1   83.75    2.10 
  -5   5  -1   90.10    2.20 
   5   5   1   85.68    2.47 
  -6  -5  -1    5.07    0.62 
   6  -5   1    4.55    0.54 
   6   5   1    3.98    0.88 
   7  -5   1   31.35    1.27 
  -7  -5  -1   31.69    1.27 
   7   5   1   33.34    1.82 
  -8  -5  -1   13.41    0.93 
   8  -5   1   13.35    1.00 
   8   5   1   12.21    1.37 
  -9  -5  -1   56.84    1.83 
   9  -5   1   62.25    2.02 
   9   5   1   53.58    2.49 
  10  -5   1    0.32    0.76 
  10   5   1   -0.17    1.15 
  11   5   1    7.42    1.46 
 -11   5  -1    8.73    1.13 
  11   6  -1    2.12    1.18 
  10   6  -1   -0.26    1.05 
   9   6  -1   59.62    2.54 
  -8  -6   1   20.68    1.00 
   8   6  -1   22.35    1.53 
  -8   6   1   18.56    0.88 
  -7  -6   1  137.13    2.95 
   7   6  -1  139.60    3.63 
  -7   6   1  131.06    2.88 
   7   6  -1  135.28    2.78 
   6  -6  -1   28.57    0.95 
  -6  -6   1   30.01    1.06 
   6   6  -1   28.15    1.53 
  -6   6   1   28.67    1.07 
  -6   6   1   31.34    1.19 
   5  -6  -1   23.34    0.92 
   5  -6  -1   22.54    0.85 
  -5  -6   1   22.68    0.88 
   5   6  -1   21.68    1.19 
  -5   6   1   20.10    0.93 
  -5   6   1   22.06    0.99 
   4  -6  -1  443.28    8.09 
  -4  -6   1  436.85    8.02 
   4  -6  -1  442.32    8.06 
   4   6  -1  431.64    8.40 
  -4   6   1  428.27    7.68 
  -4   6   1  434.69    8.12 
   4   6  -1  433.89    7.76 
  -4   6   1  434.38    8.13 
   3  -6  -1  193.12    4.01 
  -3  -6   1  196.43    3.94 
   3  -6  -1  204.22    4.17 
  -3   6   1  205.43    4.10 
  -3   6   1  197.66    3.53 
   3   6  -1  200.28    3.87 
  -3   6   1  200.27    4.04 
   3   6  -1  206.60    4.23 
   2  -6  -1   48.23    1.59 
  -2  -6   1   50.97    1.43 
   2  -6  -1   48.02    1.38 
  -2  -6   1   51.11    1.36 
   2   6  -1   49.70    1.43 
  -2   6   1   50.22    1.39 
   2   6  -1   49.79    1.30 
  -2   6   1   50.07    1.51 
   1  -6  -1    0.14    0.35 
   1  -6  -1    0.11    0.40 
  -1  -6   1    0.20    0.29 
  -1  -6   1   -0.01    0.33 
   1   6  -1   -0.11    0.29 
  -1   6   1    0.13    0.33 
  -1   6   1    0.20    0.22 
   1   6  -1    0.05    0.33 
   0  -6  -1   22.82    0.90 
   0  -6   1   21.17    0.70 
   0  -6  -1   22.92    1.06 
   0  -6   1   20.60    0.88 
   0   6   1   21.28    0.75 
   0   6   1   20.90    0.86 
   0   6  -1   22.96    0.86 
  -1  -6  -1  298.72    5.73 
   1  -6   1  297.14    5.36 
  -1  -6  -1  295.41    6.04 
   1  -6   1  301.87    5.75 
   1   6   1  299.03    5.70 
   1   6   1  294.17    5.68 
  -1   6  -1  299.97    5.71 
   2  -6   1   90.17    1.68 
  -2  -6  -1   92.84    2.21 
   2  -6   1   92.52    2.19 
   2   6   1   89.73    2.14 
  -2   6  -1   87.81    2.14 
   2   6   1   91.33    2.22 
  -3  -6  -1  378.92    7.24 
   3  -6   1  379.90    6.70 
   3  -6   1  376.67    7.22 
   3  -6   1  372.66    6.89 
   3   6   1  383.89    7.14 
   3   6   1  379.23    7.39 
  -3   6  -1  392.20    7.25 
   4  -6   1   19.07    1.01 
  -4  -6  -1   19.41    0.97 
   4  -6   1   20.66    0.61 
  -4   6  -1   18.97    0.96 
   4   6   1   21.06    0.82 
   4   6   1   21.95    1.22 
   5  -6   1    9.58    0.55 
   5  -6   1    9.75    0.74 
  -5  -6  -1    9.01    0.74 
   5   6   1    8.30    0.96 
   6  -6   1   84.56    2.16 
   6  -6   1   89.22    2.02 
  -6  -6  -1   90.52    2.31 
   6   6   1   86.10    2.70 
   7  -6   1  104.96    2.46 
  -7  -6  -1  104.51    2.64 
   7   6   1  103.86    3.19 
  -8  -6  -1    5.05    0.76 
   8  -6   1    4.40    0.70 
   8   6   1    5.38    1.14 
   9  -6   1    4.35    0.78 
  -9  -6  -1    2.18    0.81 
   9   6   1    1.75    1.08 
  10   6   1   18.22    1.79 
 -11   6  -1    9.80    1.21 
  11   6   1    6.74    1.51 
  11   7  -1    3.79    1.29 
  10   7  -1   14.53    1.65 
   9   7  -1    3.00    1.11 
  -8  -7   1    3.08    0.60 
   8   7  -1    4.45    1.10 
  -7  -7   1    0.54    0.49 
   7  -7  -1    0.63    0.36 
   7   7  -1   -0.02    0.87 
  -7   7   1    0.82    0.34 
  -6  -7   1  192.08    3.96 
   6  -7  -1  187.72    3.88 
  -6   7   1  198.33    3.85 
   6   7  -1  188.86    4.53 
   5  -7  -1  213.14    4.32 
   5  -7  -1  210.92    4.20 
  -5  -7   1  212.96    4.29 
   5   7  -1  210.20    4.76 
  -5   7   1  219.80    4.29 
  -4  -7   1  393.33    7.37 
   4  -7  -1  389.13    7.43 
   4  -7  -1  392.91    7.42 
   4   7  -1  390.05    7.71 
  -4   7   1  398.08    7.49 
   4   7  -1  386.01    7.17 
  -4   7   1  395.15    7.43 
   3  -7  -1   38.55    1.43 
   3  -7  -1   38.15    1.29 
  -3  -7   1   37.87    1.25 
   3   7  -1   39.30    1.16 
   3   7  -1   37.03    1.40 
  -3   7   1   39.00    1.29 
  -2  -7   1   74.49    1.88 
   2  -7  -1   75.40    2.17 
   2  -7  -1   73.22    1.93 
  -2  -7   1   78.43    1.95 
  -2   7   1   73.70    1.48 
  -2   7   1   76.60    1.92 
   2   7  -1   75.45    1.93 
   2   7  -1   76.60    1.81 
  -1  -7   1    4.36    0.55 
   1  -7  -1    4.22    0.56 
   1  -7  -1    3.60    0.62 
  -1  -7   1    4.85    0.49 
  -1   7   1    4.18    0.36 
   1   7  -1    4.98    0.51 
   1   7  -1    5.33    0.53 
  -1   7   1    4.54    0.54 
   0  -7  -1  247.94    4.94 
   0  -7   1  248.67    4.66 
   0  -7   1  242.76    4.92 
   0  -7  -1  249.30    5.21 
   0   7   1  248.96    4.90 
   0   7  -1  251.90    4.88 
   0   7  -1  250.32    4.66 
   0   7   1  242.67    4.74 
  -1  -7  -1   80.08    2.30 
  -1  -7  -1   80.43    2.01 
   1  -7   1   76.66    1.59 
   1  -7   1   80.09    2.02 
   1   7   1   75.67    1.90 
  -1   7  -1   74.66    1.94 
   1   7   1   73.30    1.92 
  -2  -7  -1   82.42    2.46 
   2  -7   1   82.96    2.13 
  -2  -7  -1   82.58    2.11 
   2  -7   1   80.14    1.54 
   2  -7   1   83.61    1.97 
   2   7   1   82.72    2.14 
  -2   7  -1   82.79    2.08 
   2   7   1   83.57    2.08 
   3  -7   1   58.12    1.48 
   3  -7   1   55.35    1.69 
  -3  -7  -1   57.83    1.74 
  -3   7  -1   59.22    1.69 
   3   7   1   57.24    1.59 
   3   7   1   57.79    1.82 
  -4  -7  -1  409.25    7.82 
   4  -7   1  410.52    7.79 
   4  -7   1  392.31    7.13 
   4   7   1  412.57    7.61 
   4   7   1  409.24    8.07 
   5  -7   1   58.20    1.77 
   5  -7   1   59.14    1.28 
  -5  -7  -1   55.82    1.76 
   5   7   1   57.53    1.43 
   5   7   1   59.79    2.12 
   6  -7   1   18.80    0.76 
  -6  -7  -1   16.45    1.12 
   6  -7   1   16.79    1.03 
   6   7   1   18.44    1.43 
   7  -7   1    4.56    0.63 
   7  -7   1    4.02    0.54 
  -7  -7  -1    4.08    0.73 
   7   7   1    4.21    1.04 
   8  -7   1   42.72    1.42 
  -8  -7  -1   42.39    1.71 
   8   7   1   43.48    2.24 
   9   7   1    6.56    1.34 
  10   7   1    4.06    1.29 
  11   7   1    8.17    1.59 
  11   8  -1    4.71    1.37 
  10   8  -1   -0.08    1.08 
   9   8  -1    7.85    1.38 
  -8  -8   1   29.68    1.28 
   8   8  -1   30.92    1.96 
  -7  -8   1   46.36    1.59 
   7  -8  -1   50.06    1.44 
   7   8  -1   46.46    2.14 
   6  -8  -1    0.85    0.52 
  -6  -8   1    0.12    0.50 
   6  -8  -1    0.02    0.36 
   6   8  -1    0.07    0.79 
   5  -8  -1    7.55    0.75 
   5  -8  -1    7.37    0.61 
  -5  -8   1    7.39    0.73 
   5   8  -1    6.85    0.97 
   5   8  -1    7.24    0.42 
   4  -8  -1   96.12    2.44 
   4  -8  -1  104.79    2.51 
  -4  -8   1   96.71    2.36 
   4   8  -1   96.85    2.67 
   4   8  -1   99.62    2.23 
   3  -8  -1    9.29    0.79 
  -3  -8   1   10.83    0.77 
   3  -8  -1   13.31    1.02 
   3   8  -1   11.52    0.91 
   3   8  -1   11.35    0.73 
   2  -8  -1   98.58    2.42 
   2  -8  -1   99.08    2.67 
  -2  -8   1   97.43    2.38 
  -2   8   1   94.22    2.37 
  -2   8   1  100.05    1.91 
   2   8  -1   95.02    2.37 
   2   8  -1  100.86    2.29 
   1  -8  -1    8.79    0.89 
  -1  -8   1   10.15    0.68 
   1  -8  -1    8.17    0.74 
  -1  -8   1    8.82    0.75 
   1   8  -1    8.14    0.67 
  -1   8   1    7.61    0.53 
   1   8  -1    8.63    0.65 
  -1   8   1    7.95    0.71 
   0  -8   1   11.41    0.85 
   0  -8   1   10.63    0.63 
   0  -8  -1   10.32    0.93 
   0  -8  -1    9.96    0.79 
   0   8   1   12.13    0.82 
   0   8  -1    9.82    0.75 
   0   8   1   11.63    0.69 
   0   8  -1   10.48    0.63 
   1  -8   1   48.85    1.14 
  -1  -8  -1   47.48    1.54 
   1  -8   1   45.92    1.56 
  -1  -8  -1   49.51    1.86 
   1   8   1   50.05    1.51 
   1   8   1   48.01    1.45 
  -1   8  -1   48.67    1.51 
  -2  -8  -1   81.89    2.45 
   2  -8   1   75.77    2.09 
   2  -8   1   76.27    1.96 
  -2  -8  -1   73.64    2.06 
  -2   8  -1   77.19    2.07 
   2   8   1   78.04    2.03 
   2   8   1   73.22    2.06 
   3  -8   1   70.03    1.78 
  -3  -8  -1   67.60    1.96 
   3  -8   1   66.90    1.97 
   3   8   1   70.71    2.09 
   3   8   1   66.47    1.84 
  -4  -8  -1   69.61    2.06 
   4  -8   1   70.43    1.54 
   4  -8   1   66.26    2.00 
   4   8   1   72.55    2.28 
   4   8   1   70.68    1.87 
   5  -8   1  116.56    2.83 
  -5  -8  -1  107.64    2.79 
   5   8   1  112.83    3.17 
   5   8   1  112.62    2.48 
  -6  -8  -1    6.50    0.89 
   6  -8   1    6.96    0.80 
   6   8   1    8.09    1.16 
   7  -8   1   41.92    1.14 
  -7  -8  -1   40.49    1.67 
   7  -8   1   38.40    1.48 
   7   8   1   43.81    2.15 
  -8  -8  -1   17.54    1.23 
   8   8   1   17.86    1.68 
   9   8   1   -0.25    1.07 
  10   8   1    1.25    1.19 
  10   9  -1   42.70    2.51 
   9   9  -1   14.54    1.62 
   8  -9  -1    0.73    0.45 
  -8  -9   1   -0.14    0.60 
   8   9  -1   -0.27    0.97 
   7  -9  -1   30.11    1.27 
  -7  -9   1   30.08    1.33 
   7   9  -1   29.53    1.90 
   6  -9  -1  255.70    5.03 
  -6  -9   1  256.52    5.32 
   6  -9  -1  264.90    5.33 
   6   9  -1  263.28    5.92 
  -5  -9   1  157.73    3.54 
   5  -9  -1  158.29    3.59 
   5  -9  -1  159.82    3.45 
   5   9  -1  161.20    3.95 
   5   9  -1  154.76    3.17 
  -4  -9   1   79.97    2.20 
   4  -9  -1   89.18    2.32 
   4  -9  -1   86.51    2.39 
   4   9  -1   85.87    2.09 
   4   9  -1   84.22    2.49 
  -3  -9   1   38.81    1.46 
   3  -9  -1   39.52    1.46 
   3  -9  -1   38.52    1.63 
   3   9  -1   40.55    1.32 
   3   9  -1   41.03    1.53 
   2  -9  -1  148.45    3.68 
  -2  -9   1  151.90    3.41 
   2  -9  -1  148.74    3.43 
   2   9  -1  154.94    3.30 
   2   9  -1  153.14    3.38 
  -2   9   1  150.87    2.86 
   1  -9  -1   71.21    2.19 
  -1  -9   1   64.68    1.93 
  -1  -9   1   67.33    1.75 
   1  -9  -1   67.03    1.91 
   1   9  -1   67.87    1.79 
   1   9  -1   68.24    1.86 
  -1   9   1   67.16    1.59 
   0  -9   1  316.30    5.95 
   0  -9   1  316.66    6.33 
   0  -9  -1  313.95    6.33 
   0  -9  -1  323.90    6.67 
   0   9   1  316.66    6.27 
   0   9  -1  323.23    6.26 
   0   9   1  310.68    6.04 
  -1  -9  -1   24.27    1.21 
   1  -9   1   25.93    0.78 
   1  -9   1   29.92    1.28 
  -1  -9  -1   28.12    1.49 
   1   9   1   26.93    1.16 
   1   9   1   24.91    1.12 
  -2  -9  -1   30.49    1.34 
   2  -9   1   32.35    1.37 
   2  -9   1   31.79    1.24 
   2   9   1   33.43    1.26 
   2   9   1   32.07    1.33 
   3  -9   1   54.79    1.64 
   3  -9   1   53.51    1.80 
  -3  -9  -1   53.86    1.78 
   3   9   1   57.69    1.73 
   3   9   1   55.36    1.90 
   4  -9   1  129.12    3.21 
   4  -9   1  130.15    2.83 
  -4  -9  -1  134.18    3.23 
   4   9   1  135.77    3.46 
   4   9   1  135.24    3.06 
   5  -9   1  191.02    4.25 
  -5  -9  -1  192.51    4.30 
   5   9   1  188.12    3.92 
   5   9   1  184.79    4.57 
  -6  -9  -1   45.13    1.74 
   6  -9   1   46.91    1.73 
   6   9   1   43.74    2.12 
   6   9   1   44.39    1.17 
  -7  -9  -1    3.63    0.82 
   7  -9   1    2.88    0.68 
   7   9   1    3.62    1.14 
   8  -9   1    2.74    0.66 
  -8  -9  -1    2.03    0.79 
   8   9   1    1.38    1.15 
   9   9   1    6.81    1.41 
  10   9   1   13.50    1.77 
  10  10  -1    2.14    1.27 
   9  10  -1    4.01    1.28 
   8 -10  -1    2.01    0.57 
  -8 -10   1    0.60    0.69 
   8  10  -1    0.88    1.07 
  -7 -10   1    6.45    0.84 
   7 -10  -1    5.88    0.78 
   7  10  -1    5.39    1.17 
  -6 -10   1   36.53    1.55 
   6 -10  -1   35.96    1.54 
   6 -10  -1   36.97    1.26 
   6  10  -1   35.40    1.93 
   5 -10  -1    1.44    0.65 
   5 -10  -1    1.92    0.58 
  -5 -10   1    2.31    0.66 
   5  10  -1    2.37    0.90 
   5  10  -1    0.97    0.45 
   4 -10  -1   73.67    2.30 
  -4 -10   1   77.09    2.22 
   4 -10  -1   75.49    2.22 
   4  10  -1   76.25    2.00 
   4  10  -1   73.38    2.34 
   3 -10  -1    0.13    0.56 
  -3 -10   1    0.35    0.62 
   3 -10  -1    0.29    0.58 
   3  10  -1    0.76    0.62 
   3  10  -1    0.38    0.41 
  -2 -10   1   10.93    0.93 
   2 -10  -1   10.46    1.01 
   2 -10  -1   12.72    0.98 
   2  10  -1   11.20    0.88 
   2  10  -1   11.79    0.85 
  -2  10   1   11.12    0.51 
  -1 -10   1   15.16    1.07 
   1 -10  -1   13.52    1.16 
   1 -10  -1   14.39    1.07 
  -1  10   1   15.55    0.72 
   1  10  -1   14.84    0.94 
   1  10  -1   13.04    0.88 
   0 -10   1  135.78    2.88 
   0 -10  -1  133.67    3.29 
   0 -10  -1  142.80    3.98 
   0 -10   1  138.61    3.30 
   0  10   1  135.74    3.00 
  -1 -10  -1    6.55    0.83 
   1 -10   1    6.40    0.82 
   1  10   1    6.03    0.71 
   2 -10   1   85.35    2.45 
  -2 -10  -1   84.44    2.41 
   2 -10   1   86.75    2.34 
   2  10   1   89.22    2.37 
   2  10   1   85.54    2.38 
   3 -10   1   12.74    0.97 
  -3 -10  -1    9.15    0.94 
   3 -10   1   10.69    1.03 
   3  10   1   10.61    0.88 
   3  10   1   10.63    1.02 
   4 -10   1    0.13    0.64 
  -4 -10  -1    0.00    0.70 
   4 -10   1    0.18    0.48 
   4  10   1   -0.17    0.51 
   4  10   1    0.95    0.86 
   5 -10   1    3.23    0.23 
  -5 -10  -1    5.35    0.93 
   5 -10   1    4.29    0.88 
   5  10   1    5.74    1.08 
   5  10   1    2.89    0.60 
   6 -10   1   39.73    1.73 
  -6 -10  -1   40.54    1.72 
   6  10   1   41.63    2.13 
   7 -10   1    1.47    0.69 
  -7 -10  -1    2.67    0.87 
   7  10   1    1.84    1.11 
   8 -10   1   -0.04    0.61 
  -8 -10  -1   -0.17    0.73 
   8  10   1   -0.33    1.04 
   9  10   1   -0.76    1.14 
  10  10   1    9.40    1.70 
  10  11  -1    0.47    1.22 
   9  11  -1   14.80    1.72 
  -8 -11   1    0.77    0.76 
   8 -11  -1    0.93    0.59 
   8  11  -1    1.57    1.14 
   7 -11  -1    3.78    0.80 
  -7 -11   1    2.07    0.76 
   7  11  -1    2.22    1.07 
   6 -11  -1    6.80    0.92 
  -6 -11   1    6.20    0.91 
   6  11  -1    7.33    1.20 
   5 -11  -1   34.78    1.57 
   5 -11  -1   33.21    1.51 
  -5 -11   1   35.22    1.55 
   5  11  -1   36.52    1.86 
   5  11  -1   34.26    1.25 
  -4 -11   1    7.80    0.90 
   4 -11  -1    7.66    0.97 
   4 -11  -1    7.06    0.91 
   4  11  -1    7.56    0.75 
   4  11  -1    7.71    1.02 
   3 -11  -1   17.18    1.38 
   3 -11  -1   16.40    1.17 
  -3 -11   1   15.42    1.11 
   3  11  -1   15.82    1.18 
   3  11  -1   14.58    0.94 
   2 -11  -1    9.85    1.04 
  -2 -11   1   10.91    1.00 
   2 -11  -1   10.34    1.01 
   2  11  -1   10.24    0.93 
  -2  11   1   11.01    0.53 
  -1 -11   1  103.25    2.77 
   1 -11  -1  101.28    2.78 
   1  11  -1  104.06    2.51 
  -1  11   1  101.11    2.28 
   0 -11   1   39.93    1.22 
   0 -11   1   36.74    1.61 
   0 -11  -1   38.04    1.63 
   0  11   1   36.34    1.32 
   1 -11   1   87.49    2.55 
  -1 -11  -1   81.43    2.45 
   1 -11   1   85.74    2.49 
   1  11   1   81.95    2.27 
   2 -11   1   37.93    1.56 
   2 -11   1   36.89    1.58 
  -2 -11  -1   39.30    1.75 
   2  11   1   39.20    1.64 
   3 -11   1   43.88    1.69 
   3 -11   1   45.31    1.83 
  -3 -11  -1   47.31    1.83 
   3  11   1   44.38    1.77 
   3  11   1   46.48    1.95 
   4 -11   1   -0.22    0.69 
   4 -11   1   -1.25    0.50 
  -4 -11  -1   -0.20    0.68 
   4  11   1   -0.28    0.53 
   4  11   1   -1.16    0.77 
  -5 -11  -1  130.72    3.38 
   5 -11   1  131.25    2.82 
   5 -11   1  124.63    3.32 
   5  11   1  130.27    3.68 
   5  11   1  124.36    3.04 
  -6 -11  -1   11.20    1.11 
   6 -11   1   10.22    1.10 
   6  11   1   11.45    1.44 
  -7 -11  -1    1.55    0.78 
   7 -11   1    1.33    0.79 
   7  11   1    1.40    1.12 
   8 -11   1    4.54    0.85 
  -8 -11  -1    3.09    0.89 
   8  11   1    4.17    1.29 
   9  11   1   10.16    1.66 
   9  12  -1    1.05    1.18 
   8 -12  -1   49.36    1.81 
  -8 -12   1   46.19    1.99 
   8  12  -1   48.93    2.59 
   7 -12  -1   -0.65    0.65 
  -7 -12   1   -0.20    0.68 
   7  12  -1    0.61    1.04 
   6 -12  -1    0.67    0.72 
  -6 -12   1   -0.94    0.66 
   6  12  -1    1.09    1.01 
   5 -12  -1   25.16    1.60 
  -5 -12   1   23.03    1.41 
   5  12  -1   26.61    1.72 
  -4 -12   1   95.73    2.73 
   4 -12  -1   97.58    2.94 
   4 -12  -1   87.79    2.70 
   4  12  -1   94.00    2.84 
   4  12  -1   93.72    2.48 
  -3 -12   1    1.51    0.74 
   3 -12  -1    2.37    0.81 
   3 -12  -1    2.35    0.81 
   3  12  -1    1.16    0.73 
  -2 -12   1  112.81    3.05 
   2 -12  -1  112.59    3.10 
   2  12  -1  114.60    2.92 
  -2  12   1  112.67    2.28 
   1 -12  -1    1.25    0.78 
  -1 -12   1    3.74    0.82 
   1  12  -1    2.89    0.63 
  -1  12   1    2.99    0.49 
   0 -12  -1   14.40    1.21 
   0 -12   1   11.67    1.03 
   0  12   1   14.18    0.92 
   1 -12   1   18.83    1.34 
  -1 -12  -1   19.88    1.38 
   1  12   1   21.54    1.22 
   2 -12   1  181.85    4.31 
   2 -12   1  188.04    4.40 
  -2 -12  -1  180.13    4.36 
   2  12   1  184.80    4.26 
  -3 -12  -1    1.08    0.86 
   3 -12   1    0.16    0.76 
   3 -12   1    0.58    0.61 
   3  12   1   -0.33    0.78 
  -4 -12  -1   27.79    1.58 
   4 -12   1   24.75    1.38 
   4 -12   1   26.99    1.71 
   4  12   1   24.21    1.39 
   4  12   1   25.27    1.66 
  -5 -12  -1   13.20    1.25 
   5 -12   1   12.73    1.23 
   5  12   1   14.51    1.45 
  -6 -12  -1    6.51    1.03 
   6 -12   1    5.47    1.05 
   6  12   1    6.44    1.29 
  -7 -12  -1    2.12    0.97 
   7 -12   1    3.08    0.90 
   7  12   1    3.26    1.23 
   8 -12   1    7.38    1.05 
  -8 -12  -1    7.94    1.22 
   8  12   1    9.37    1.57 
   9  12   1    0.45    1.31 
   9  13  -1    5.07    1.44 
   8 -13  -1    2.85    1.35 
  -8 -13   1    1.04    1.35 
   8  13  -1   -0.86    1.14 
   7 -13  -1   -0.12    0.74 
  -7 -13   1   -0.66    0.84 
   7  13  -1   -0.60    1.02 
  -6 -13   1    0.59    0.87 
   6 -13  -1   -0.78    0.79 
   6  13  -1    0.41    1.00 
  -5 -13   1   18.77    1.45 
   5 -13  -1   16.90    1.34 
   5  13  -1   16.32    1.56 
  -4 -13   1    3.24    0.92 
   4 -13  -1    4.24    1.01 
   4 -13  -1    3.49    0.90 
   4  13  -1    4.57    0.97 
   4  13  -1    4.74    1.16 
   3 -13  -1   11.16    1.16 
  -3 -13   1    8.62    1.08 
   3  13  -1   12.00    1.20 
  -2 -13   1   43.85    1.93 
   2 -13  -1   42.94    1.94 
   2  13  -1   42.08    1.66 
   1 -13  -1    1.53    0.82 
  -1 -13   1   -0.05    0.75 
  -1  13   1    0.26    0.45 
   1  13  -1    1.55    0.65 
   0 -13   1   10.98    1.20 
   0 -13  -1   12.87    1.23 
   0  13   1   12.13    0.91 
   1 -13   1   26.69    1.63 
  -1 -13  -1   24.20    1.58 
   1  13   1   25.11    1.35 
   2 -13   1    1.23    0.84 
  -2 -13  -1    0.31    0.85 
   2 -13   1    0.52    0.79 
   2  13   1    1.15    0.82 
  -3 -13  -1   39.30    1.90 
   3 -13   1   40.08    1.93 
   3 -13   1   37.57    1.80 
   3  13   1   38.43    1.84 
   4 -13   1    4.08    0.99 
  -4 -13  -1    1.90    0.91 
   4  13   1    4.05    1.11 
  -5 -13  -1   -0.28    0.82 
   5 -13   1    0.55    0.82 
   5  13   1   -0.11    0.98 
   6 -13   1   -0.62    0.86 
  -6 -13  -1   -0.66    0.82 
   6  13   1    1.94    1.10 
   7 -13   1    0.55    0.86 
  -7 -13  -1   -0.28    0.92 
   7  13   1   -1.12    1.06 
   8 -13   1    8.72    1.37 
  -8 -13  -1    7.41    1.26 
   8  13   1   10.06    1.66 
   8  14  -1   11.12    1.68 
   7 -14  -1    8.89    1.14 
  -7 -14   1    9.72    1.19 
   7  14  -1   10.00    1.52 
   6 -14  -1    5.29    1.11 
  -6 -14   1    5.17    1.15 
   6  14  -1    6.56    1.29 
  -5 -14   1    1.29    1.00 
   5 -14  -1    0.54    0.84 
   5  14  -1    2.22    1.02 
  -4 -14   1    1.92    0.91 
   4 -14  -1    1.17    0.88 
   4  14  -1    3.14    1.05 
   3 -14  -1   90.92    2.92 
  -3 -14   1   90.20    2.88 
   3  14  -1   92.03    2.75 
   2 -14  -1   17.65    1.47 
  -2 -14   1   22.79    1.58 
   2  14  -1   18.77    1.28 
   1 -14  -1   25.60    1.67 
  -1 -14   1   26.01    1.50 
   1  14  -1   23.89    1.28 
  -1  14   1   24.78    1.08 
   0 -14  -1    6.43    1.08 
   0 -14   1    7.71    1.15 
   0  14   1    4.79    0.75 
   1 -14   1   19.10    1.52 
  -1 -14  -1   20.53    1.53 
   1  14   1   18.24    1.24 
  -2 -14  -1   17.27    1.49 
   2 -14   1   16.58    1.47 
   2  14   1   15.54    1.27 
  -3 -14  -1   67.29    2.53 
   3 -14   1   68.88    2.56 
   3  14   1   65.05    2.39 
   4 -14   1   -0.53    0.96 
  -4 -14  -1    0.07    0.87 
   4  14   1   -0.66    0.87 
   5 -14   1    0.90    0.99 
  -5 -14  -1    0.68    1.00 
   5  14   1    0.25    1.11 
   6 -14   1    7.12    1.22 
  -6 -14  -1    9.43    1.25 
   6  14   1    9.28    1.48 
   7 -14   1   40.69    2.10 
  -7 -14  -1   44.42    2.30 
   7  14   1   43.79    2.61 
   7 -15  -1    2.71    1.02 
  -7 -15   1    1.20    0.96 
   7  15  -1    6.27    1.52 
  -6 -15   1    5.00    1.18 
   6 -15  -1    2.51    1.06 
   6  15  -1    3.18    1.28 
  -5 -15   1   -1.56    0.92 
   5 -15  -1   -1.88    0.77 
   5  15  -1   -0.72    0.95 
   4 -15  -1   20.84    1.63 
  -4 -15   1   16.77    1.57 
   4  15  -1   20.79    1.60 
  -3 -15   1   -0.24    0.90 
   3 -15  -1   -0.70    0.87 
   3  15  -1   -0.59    0.83 
  -2 -15   1    4.48    1.07 
   2 -15  -1    4.35    1.07 
   2  15  -1    3.37    0.85 
  -1 -15   1   32.92    1.92 
   1 -15  -1   28.55    1.88 
   0 -15   1   34.59    1.97 
   0 -15  -1   30.80    1.91 
   0  15   1   32.49    1.42 
   1 -15   1    0.25    0.91 
  -1 -15  -1   -0.45    0.90 
   1  15   1    0.60    0.71 
  -2 -15  -1   -0.26    0.91 
   2 -15   1   -0.23    0.93 
   2  15   1    0.15    0.76 
   3 -15   1    2.93    1.08 
  -3 -15  -1    2.81    1.07 
   3  15   1    3.90    0.99 
   4 -15   1    5.88    1.28 
  -4 -15  -1    6.42    1.23 
   4  15   1    9.29    1.34 
  -5 -15  -1    3.45    1.11 
   5 -15   1    4.27    1.09 
   5  15   1    6.43    1.35 
  -6 -15  -1   -1.17    1.00 
   6 -15   1   -0.06    0.87 
   6  15   1    0.52    1.29 
   7 -15   1    0.96    1.03 
  -7 -15  -1    0.46    1.01 
   7  15   1   -1.23    1.19 
  -6 -16   1    2.91    1.17 
   6 -16  -1    1.21    1.09 
   6  16  -1    0.86    1.15 
  -5 -16   1    0.71    0.99 
   5 -16  -1    0.98    1.11 
   5  16  -1    2.20    1.22 
   4 -16  -1    5.08    1.16 
  -4 -16   1    6.80    1.23 
   4  16  -1    7.48    1.26 
  -3 -16   1    2.34    1.08 
   3 -16  -1    5.02    1.17 
   3  16  -1    4.44    1.05 
   2 -16  -1   22.33    1.75 
  -2 -16   1   22.97    1.79 
   2  16  -1   24.23    1.57 
  -1 -16   1    2.30    1.08 
   1 -16  -1    0.41    1.01 
   0 -16   1    2.77    1.08 
   0 -16  -1    0.27    0.97 
  -1 -16  -1   13.76    1.50 
   1 -16   1   14.17    1.52 
   1  16   1   14.52    1.21 
   2 -16   1    3.07    1.11 
  -2 -16  -1    5.17    1.21 
   2  16   1    4.23    0.99 
   3 -16   1   -0.08    0.99 
  -3 -16  -1    0.81    1.05 
   3  16   1   -1.04    0.92 
  -4 -16  -1    0.64    1.06 
   4 -16   1    1.84    1.21 
   4  16   1    0.25    1.09 
   5 -16   1    4.05    1.17 
  -5 -16  -1    6.39    1.26 
   5  16   1    5.06    1.30 
  -6 -16  -1    0.93    1.06 
   6 -16   1   -1.01    1.02 
   6  16   1   -0.57    1.18 
   5 -17  -1    8.46    1.36 
  -5 -17   1    6.61    1.31 
   5  17  -1    9.60    1.43 
   4 -17  -1   16.88    1.72 
  -4 -17   1   17.88    1.68 
   4  17  -1   18.23    1.63 
  -3 -17   1   -0.34    1.04 
   3 -17  -1   -0.59    1.13 
   3  17  -1   -1.04    0.85 
   2 -17  -1    0.84    1.05 
  -2 -17   1    1.18    1.13 
  -1 -17   1   18.58    1.71 
   1 -17  -1   15.83    1.64 
   0 -17  -1   71.73    2.90 
   0 -17   1   65.70    2.81 
  -1 -17  -1    2.06    1.13 
   1 -17   1    2.06    1.16 
  -2 -17  -1    4.69    1.25 
   2  17   1    4.55    1.06 
  -3 -17  -1    3.21    1.23 
   3 -17   1    4.58    1.28 
   3  17   1    3.94    1.17 
   4 -17   1    8.64    1.40 
  -4 -17  -1    8.83    1.43 
   4  17   1   13.52    1.59 
  -3 -18   1   -0.08    1.14 
   3 -18  -1    0.46    1.13 
  -2 -18   1   16.22    1.82 
   2 -18  -1   13.69    1.65 
  -1 -18   1    0.50    1.15 
   1 -18  -1    0.53    1.24 
   0 -18  -1    1.16    1.14 
   0 -18   1    0.13    1.13 
   1 -18   1    0.93    1.13 
  -1 -18  -1    0.55    1.15 
  -2 -18  -1   -0.68    1.11 
   2 -18   1    1.63    1.20 
   3 -18   1   -2.09    1.03 
  -3 -18  -1   -1.32    1.10 
   3  18   1   -0.67    1.00 
  12   0  -2   68.00    2.87 
  11   0  -2    0.87    0.95 
 -11   0   2   -0.07    0.91 
  10   0  -2  148.93    3.91 
 -10   0   2  145.46    3.96 
  -9   0   2    0.25    0.72 
  -9   0   2    0.17    0.31 
   9   0  -2   -1.60    0.78 
   8   0  -2   -0.19    0.65 
  -8   0   2    0.57    0.19 
  -8   0   2    0.30    0.63 
  -7   0   2   -0.14    0.55 
   7   0  -2    0.42    0.60 
  -6   0   2  387.92    7.57 
   6   0  -2  379.18    7.42 
  -5   0   2    0.04    0.41 
   5   0  -2    0.35    0.46 
   4   0  -2  187.62    3.83 
  -4   0   2  193.43    3.84 
  -4   0   2  193.50    4.00 
  -3   0   2    0.33    0.07 
  -3   0   2   -0.10    0.34 
  -3   0   2    0.14    0.26 
  -2   0   2  272.50    4.93 
  -2   0   2  274.82    4.94 
  -2   0   2  276.12    5.27 
   2   0  -2  283.84    5.29 
   2   0  -2  275.37    4.86 
  -2   0   2  274.72    5.00 
   1   0  -2    0.19    0.23 
   1   0  -2    0.19    0.24 
  -1   0   2    0.25    0.22 
   1   0  -2    0.16    0.20 
  -1   0   2    0.14    0.22 
   1   0  -2    0.24    0.25 
  -1   0   2   -0.09    0.20 
  -1   0   2    0.66    0.33 
   0   0   2  465.21    8.27 
   0   0  -2  447.57    8.25 
   0   0   2  459.62    8.38 
   0   0  -2  457.50    8.37 
   0   0   2  465.01    8.29 
   0   0   2  460.24    8.30 
   0   0  -2  469.75    8.28 
   0   0  -2  463.24    8.30 
   1   0   2    0.36    0.33 
  -1   0  -2   -0.13    0.32 
  -1   0  -2    0.91    0.35 
  -1   0  -2    0.32    0.30 
  -1   0  -2   -0.14    0.29 
   1   0   2    0.30    0.29 
   1   0   2    1.14    0.43 
   2   0   2   12.87    0.78 
  -2   0  -2   11.59    0.75 
  -2   0  -2   12.29    0.67 
  -2   0  -2   11.59    0.60 
  -2   0  -2   13.13    0.63 
  -3   0  -2    0.29    0.30 
  -3   0  -2    0.01    0.28 
  -3   0  -2    0.20    0.33 
  -3   0  -2    0.16    0.34 
  -4   0  -2  607.83   10.80 
  -4   0  -2  584.60   10.91 
  -4   0  -2  599.01   10.84 
   4   0   2  586.78   10.96 
  -4   0  -2  587.35   10.85 
  -5   0  -2    0.95    0.46 
  -5   0  -2   -0.60    0.36 
  -5   0  -2    0.17    0.42 
   5   0   2    0.28    0.51 
  -5   0  -2   -0.38    0.47 
  -6   0  -2   29.88    1.28 
   6   0   2   28.37    1.34 
  -6   0  -2   26.88    1.14 
  -6   0  -2   28.82    1.25 
  -6   0  -2   28.83    1.16 
  -7   0  -2    0.31    0.52 
  -7   0  -2   -0.81    0.54 
   7   0   2   -0.36    0.65 
  -7   0  -2    0.10    0.53 
  -7   0  -2    0.18    0.52 
  -8   0  -2   85.36    2.52 
  -8   0  -2   89.65    2.38 
   8   0   2   85.37    2.76 
   9   0   2    0.35    0.95 
  -9   0  -2   -1.80    0.63 
  10   0   2   17.98    1.67 
  11   0   2    2.09    1.14 
  12  -1  -2    1.27    1.01 
  12   1  -2    1.40    1.20 
  11  -1  -2    5.33    1.16 
 -11  -1   2    4.48    1.12 
  11   1  -2    3.97    1.11 
  10  -1  -2    6.02    1.12 
 -10  -1   2    8.34    1.15 
 -10   1   2    5.43    0.98 
  10   1  -2    7.21    1.15 
   9  -1  -2   30.24    1.57 
  -9  -1   2   30.83    1.71 
   9   1  -2   27.21    1.65 
  -9   1   2   29.68    1.59 
  -9   1   2   30.90    1.01 
   8  -1  -2    2.19    0.77 
  -8  -1   2    2.42    0.80 
  -8   1   2    2.90    0.71 
   8   1  -2    1.33    0.76 
  -8   1   2    2.66    0.27 
  -8   1   2    2.31    0.31 
  -7  -1   2    0.66    0.56 
   7  -1  -2    1.18    0.57 
   7   1  -2    0.27    0.66 
  -7   1   2    0.87    0.22 
  -7   1   2    0.65    0.55 
   6  -1  -2    5.33    0.69 
  -6   1   2    4.90    0.28 
  -6   1   2    4.25    0.66 
   6   1  -2    4.25    0.70 
   5  -1  -2  138.03    3.01 
  -5   1   2  142.04    2.53 
  -5   1   2  137.56    3.00 
  -5   1   2  142.11    3.16 
   5   1  -2  138.65    3.12 
  -4  -1   2   22.01    0.89 
  -4  -1   2   23.63    1.04 
  -4   1   2   22.29    0.96 
  -4   1   2   23.45    0.52 
  -4   1   2   21.34    0.81 
   4   1  -2   23.32    0.95 
   3  -1  -2  159.86    3.27 
  -3  -1   2  159.52    3.18 
  -3  -1   2  154.65    3.34 
  -3   1   2  157.71    3.09 
  -3   1   2  153.18    3.24 
  -3   1   2  157.15    2.86 
   2  -1  -2  141.38    2.62 
   2  -1  -2  143.22    2.65 
   2  -1  -2  143.75    2.97 
  -2  -1   2  141.69    2.65 
  -2  -1   2  144.54    3.01 
  -2  -1   2  144.62    2.63 
   2   1  -2  144.65    2.56 
  -2   1   2  141.65    2.96 
  -2   1   2  141.36    2.67 
   2   1  -2  141.96    2.54 
  -1  -1   2   21.10    0.63 
  -1  -1   2   21.85    0.64 
   1  -1  -2   22.10    0.68 
   1  -1  -2   21.54    0.84 
  -1  -1   2   20.69    0.82 
   1   1  -2   22.46    0.63 
   1   1  -2   22.68    0.78 
  -1   1   2   21.68    0.68 
   1   1  -2   22.66    0.69 
   1   1  -2   22.18    0.65 
  -1   1   2   21.25    0.86 
   0  -1   2  335.24    6.25 
   0  -1   2  341.89    6.32 
   0  -1  -2  343.10    6.45 
   0  -1  -2  341.57    6.27 
   0  -1   2  348.82    6.26 
   0   1   2  349.31    6.28 
   0   1  -2  345.83    6.31 
   0   1  -2  337.89    6.24 
   0   1   2  355.78    6.51 
   0   1  -2  340.24    6.25 
  -1  -1  -2  330.08    6.50 
   1  -1   2  337.60    6.28 
   1  -1   2  348.06    6.29 
  -1  -1  -2  342.44    6.27 
  -1   1  -2  347.58    6.29 
  -1   1  -2  341.31    6.25 
   1   1   2  348.03    6.27 
  -1   1  -2  343.80    6.28 
   1   1   2  327.53    6.51 
   1   1   2  351.30    6.34 
  -2  -1  -2   45.71    1.20 
  -2  -1  -2   46.07    1.43 
   2  -1   2   46.36    1.28 
   2   1   2   48.63    1.42 
   2   1   2   47.82    1.20 
   2   1   2   47.95    1.27 
  -2   1  -2   46.43    1.21 
  -2   1  -2   46.53    1.23 
  -3  -1  -2    1.30    0.43 
  -3  -1  -2    1.29    0.34 
  -3   1  -2    0.92    0.35 
  -3   1  -2    1.20    0.34 
  -4  -1  -2   66.11    1.85 
  -4  -1  -2   64.30    1.64 
  -4   1  -2   61.84    1.67 
  -4   1  -2   63.44    1.72 
  -4   1  -2   65.30    1.69 
   4   1   2   63.43    1.84 
  -5  -1  -2  203.58    4.06 
   5  -1   2  199.32    4.24 
  -5  -1  -2  205.77    4.32 
  -5   1  -2  193.41    4.09 
   5   1   2  199.06    4.35 
  -5   1  -2  203.51    4.11 
  -5   1  -2  197.05    4.17 
  -6  -1  -2   70.22    2.08 
   6  -1   2   68.82    2.04 
  -6  -1  -2   69.77    1.86 
  -6   1  -2   67.38    1.87 
  -6   1  -2   71.04    1.92 
   6   1   2   65.50    2.18 
  -6   1  -2   67.64    1.93 
  -7  -1  -2  124.42    2.92 
   7  -1   2  113.82    3.06 
  -7  -1  -2  119.70    2.82 
  -7  -1  -2  122.77    3.12 
  -7   1  -2  121.67    2.95 
  -7   1  -2  118.27    2.88 
   7   1   2  119.88    3.22 
   8  -1   2   24.99    1.58 
  -8  -1  -2   25.74    1.30 
  -8  -1  -2   23.09    1.48 
   8   1   2   23.03    1.58 
  -8   1  -2   21.57    1.44 
  -8   1  -2   22.94    1.34 
  -9  -1  -2   16.63    1.16 
   9  -1   2   14.91    1.37 
   9   1   2   18.90    1.57 
  -9   1  -2   15.19    1.14 
  10  -1   2   29.21    1.82 
  10   1   2   26.64    1.89 
  11  -1   2   12.90    1.47 
  11   1   2   12.46    1.56 
  12   2  -2   10.86    1.52 
  11  -2  -2   55.57    2.34 
 -11  -2   2   54.28    2.53 
  11   2  -2   56.27    2.64 
 -10  -2   2    7.87    1.28 
  10  -2  -2    7.19    1.09 
  10   2  -2    9.13    1.28 
 -10   2   2    7.98    1.03 
   9  -2  -2   14.29    1.19 
  -9   2   2   12.79    1.08 
  -9   2   2   12.80    0.73 
   9   2  -2   13.38    1.31 
   8  -2  -2    5.51    0.84 
   8   2  -2    5.35    0.96 
  -8   2   2    5.17    0.44 
  -8   2   2    4.20    0.72 
   7  -2  -2  164.85    3.67 
  -7   2   2  168.08    3.21 
  -7   2   2  166.16    3.75 
   7   2  -2  167.61    3.95 
   6  -2  -2   45.12    1.46 
   6   2  -2   43.45    1.61 
  -6   2   2   45.18    1.06 
  -6   2   2   45.77    1.52 
   5   2  -2  336.64    6.72 
  -5   2   2  353.44    6.54 
  -5   2   2  349.62    6.21 
  -5   2   2  339.17    6.64 
  -4  -2   2    9.35    0.77 
   4  -2  -2    6.79    0.56 
  -4   2   2    8.26    0.55 
  -4   2   2    8.03    0.39 
   4   2  -2    7.56    0.66 
  -4   2   2    7.70    0.62 
   3  -2  -2   43.34    1.24 
   3  -2  -2   43.74    0.90 
  -3  -2   2   43.09    0.87 
  -3  -2   2   42.76    0.86 
  -3  -2   2   43.45    1.23 
  -3   2   2   43.06    0.99 
  -3   2   2   43.18    1.25 
   3   2  -2   42.70    1.26 
  -2  -2   2    8.69    0.40 
  -2  -2   2    8.80    0.58 
   2  -2  -2    8.11    0.42 
  -2  -2   2    8.41    0.43 
   2  -2  -2    9.82    0.66 
   2   2  -2    9.24    0.35 
  -2   2   2    9.33    0.66 
  -2   2   2    9.07    0.50 
   2   2  -2    9.13    0.33 
   0  -2  -2   73.17    1.67 
   0  -2   2   73.44    1.60 
   0  -2  -2   70.72    1.91 
   0  -2   2   73.87    1.67 
   0   2   2   74.59    1.67 
   0   2  -2   74.13    1.61 
   0   2   2   71.60    1.95 
   0   2  -2   72.25    1.64 
   1  -2   2  199.07    3.88 
  -1  -2  -2  204.92    3.89 
  -1  -2  -2  196.30    4.16 
   1  -2   2  201.20    3.79 
  -1   2  -2  200.68    3.78 
  -1   2  -2  202.09    3.88 
   1   2   2  198.08    4.16 
   1   2   2  205.43    3.89 
  -2  -2  -2   95.23    2.31 
   2  -2   2   95.41    2.09 
  -2  -2  -2   92.64    2.05 
   2  -2   2   90.97    1.98 
  -2   2  -2   94.11    1.89 
  -2   2  -2   93.31    2.08 
   2   2   2   95.86    2.33 
   2   2   2   95.12    2.13 
   2   2   2   92.03    2.01 
  -3  -2  -2  304.74    5.99 
  -3  -2  -2  298.30    5.69 
   3  -2   2  300.39    5.72 
  -3   2  -2  298.21    5.73 
  -3   2  -2  305.40    5.52 
   3   2   2  301.98    5.76 
   3   2   2  302.86    5.63 
  -4  -2  -2  127.78    2.75 
  -4  -2  -2  129.87    3.04 
   4   2   2  128.96    2.80 
   4   2   2  127.75    3.02 
  -4   2  -2  127.79    2.62 
  -4   2  -2  126.93    2.79 
  -5  -2  -2  103.35    2.40 
  -5  -2  -2  107.70    2.72 
   5  -2   2  105.88    2.53 
  -5   2  -2  103.74    2.32 
  -5   2  -2  105.32    2.46 
   5   2   2  104.17    2.71 
   6  -2   2    3.73    0.68 
  -6  -2  -2    4.27    0.73 
  -6  -2  -2    3.43    0.55 
  -6   2  -2    3.02    0.53 
  -6   2  -2    3.07    0.62 
   6   2   2    3.32    0.77 
  -6   2  -2    3.47    0.50 
   7  -2   2    6.65    0.88 
  -7  -2  -2    4.67    0.67 
  -7  -2  -2    4.98    0.83 
  -7   2  -2    4.27    0.59 
  -7   2  -2    4.65    0.78 
   7   2   2    5.21    0.95 
  -8  -2  -2   65.05    1.98 
   8  -2   2   68.14    2.28 
   8   2   2   59.80    2.37 
  -8   2  -2   64.95    2.10 
   9  -2   2   34.48    1.87 
  -9  -2  -2   32.06    1.52 
   9   2   2   34.77    2.02 
  -9   2  -2   32.47    1.68 
  10  -2   2    2.21    0.97 
 -10   2  -2    1.31    0.81 
  10   2   2    2.25    1.09 
  11  -2   2   16.74    1.59 
  11   2   2   20.96    1.87 
 -12  -3   2    4.28    1.30 
  12   3  -2    3.80    1.27 
 -11  -3   2   -0.24    1.04 
  11   3  -2    2.92    1.16 
  10   3  -2   28.79    1.90 
 -10   3   2   26.20    1.49 
   9  -3  -2    1.78    0.76 
   9   3  -2    0.42    0.87 
  -9   3   2    1.73    0.69 
  -9   3   2    1.40    0.45 
  -8  -3   2  116.99    2.23 
   8  -3  -2  123.45    2.96 
   8   3  -2  115.46    3.27 
  -8   3   2  122.92    2.57 
  -8   3   2  121.27    2.98 
   7   3  -2    3.16    0.80 
  -7   3   2    2.26    0.58 
  -7   3   2    2.62    0.39 
  -6   3   2   -0.23    0.25 
  -6   3   2    0.86    0.48 
  -6   3   2    0.04    0.42 
   6   3  -2    0.06    0.60 
  -5  -3   2    3.04    0.18 
   5  -3  -2    3.20    0.49 
  -5   3   2    3.22    0.36 
   5   3  -2    4.08    0.68 
  -5   3   2    3.64    0.46 
  -5   3   2    3.20    0.52 
   4  -3  -2  478.64    8.90 
  -4   3   2  476.48    8.62 
  -4   3   2  478.46    8.70 
  -4   3   2  477.37    8.92 
   4   3  -2  491.94    9.03 
  -3  -3   2    9.14    0.64 
  -3  -3   2   10.01    0.40 
   3  -3  -2   10.01    0.63 
   3  -3  -2   10.23    0.45 
   3   3  -2    9.30    0.66 
  -3   3   2   11.34    0.74 
  -3   3   2   10.08    0.50 
  -2  -3   2  139.92    2.84 
   2  -3  -2  139.82    2.98 
  -2  -3   2  134.31    2.64 
   2  -3  -2  137.46    2.71 
  -2   3   2  136.21    2.72 
  -2   3   2  141.16    3.04 
   2   3  -2  135.66    2.61 
   2   3  -2  135.98    2.58 
   1  -3  -2   12.58    0.61 
   1  -3  -2   13.75    0.92 
  -1  -3   2   13.89    0.59 
   1   3  -2   13.73    0.59 
  -1   3   2   13.72    0.65 
  -1   3   2   14.41    0.93 
   0  -3   2  209.67    3.99 
   0  -3  -2  209.91    4.05 
   0  -3   2  201.01    4.02 
   0  -3  -2  212.80    4.37 
   0   3   2  202.83    4.33 
   0   3   2  208.99    4.04 
   0   3  -2  209.04    3.97 
   1  -3   2    0.73    0.29 
   1  -3   2    0.42    0.38 
  -1  -3  -2    0.93    0.38 
  -1  -3  -2    0.58    0.39 
   1   3   2    0.07    0.50 
  -1   3  -2    0.23    0.31 
   1   3   2    1.30    0.36 
  -2  -3  -2  321.46    6.22 
   2  -3   2  326.45    6.23 
   2  -3   2  337.31    5.99 
  -2  -3  -2  339.99    6.56 
  -2   3  -2  337.17    6.23 
   2   3   2  326.39    6.18 
  -3  -3  -2   26.89    0.98 
   3  -3   2   25.23    0.99 
  -3  -3  -2   27.77    1.21 
   3   3   2   25.76    1.04 
   3   3   2   26.09    0.89 
  -3   3  -2   25.51    0.63 
  -3   3  -2   26.54    0.96 
   4  -3   2   17.28    0.86 
  -4  -3  -2   17.41    0.86 
  -4  -3  -2   18.66    1.18 
  -4   3  -2   16.69    0.83 
   4   3   2   16.41    0.97 
  -4   3  -2   17.38    0.48 
   4   3   2   16.16    0.85 
  -5  -3  -2    7.96    0.85 
  -5  -3  -2    5.77    0.60 
   5  -3   2    6.17    0.64 
   5   3   2    6.59    0.66 
  -5   3  -2    6.13    0.37 
   5   3   2    6.90    0.84 
  -5   3  -2    6.13    0.65 
   6  -3   2  274.87    5.59 
  -6  -3  -2  290.14    6.01 
  -6  -3  -2  272.74    5.47 
   6   3   2  265.79    5.91 
  -6   3  -2  279.78    5.09 
   7  -3   2   57.53    1.91 
  -7  -3  -2   58.22    1.77 
  -7   3  -2   58.01    1.41 
   7   3   2   57.55    2.21 
  -8  -3  -2    1.61    0.64 
   8  -3   2    2.80    0.76 
   8   3   2    3.07    0.97 
  -8   3  -2    2.12    0.41 
  -8   3  -2    1.30    0.76 
  -9  -3  -2   83.66    2.41 
   9  -3   2   79.20    2.62 
  -9   3  -2   83.29    2.54 
   9   3   2   81.00    2.98 
  10  -3   2   43.17    2.07 
  10   3   2   40.41    2.33 
 -10   3  -2   41.51    1.84 
  11  -3   2    5.36    1.13 
 -11   3  -2    5.62    1.03 
  11   3   2    6.20    1.46 
 -12  -4   2   -0.43    1.17 
  12   4  -2   -0.70    1.07 
  11   4  -2    1.97    1.12 
  10   4  -2    2.81    1.11 
   9   4  -2    4.15    1.07 
  -9   4   2    4.49    0.59 
  -9   4   2    3.43    0.71 
  -8  -4   2    0.38    0.27 
  -8   4   2    0.24    0.43 
  -8   4   2    0.12    0.57 
   8   4  -2    1.23    0.88 
  -7  -4   2  105.57    2.11 
  -7   4   2  107.26    2.37 
  -7   4   2  110.17    2.65 
   7   4  -2  105.30    2.96 
  -6  -4   2   13.11    0.51 
   6   4  -2   13.47    1.09 
  -6   4   2   13.32    0.89 
  -6   4   2   13.34    0.76 
  -6   4   2   12.83    0.66 
  -5  -4   2    7.65    0.42 
   5  -4  -2    8.19    0.34 
   5  -4  -2    9.47    0.71 
  -5   4   2    7.77    0.56 
   5   4  -2    7.54    0.83 
  -5   4   2    8.50    0.56 
  -5   4   2    6.91    0.66 
  -4  -4   2    1.31    0.25 
   4  -4  -2    2.09    0.32 
   4  -4  -2    1.45    0.41 
  -4   4   2    1.75    0.38 
  -4   4   2    1.24    0.35 
  -4   4   2    1.61    0.48 
   4   4  -2    1.78    0.56 
  -3  -4   2  166.23    3.41 
   3  -4  -2  162.41    3.43 
  -3  -4   2  159.60    3.10 
   3  -4  -2  162.63    3.18 
   3   4  -2  161.17    2.97 
  -3   4   2  157.35    3.48 
  -3   4   2  166.50    3.22 
   3   4  -2  165.34    3.43 
   3   4  -2  161.86    2.96 
   2  -4  -2   84.90    2.12 
   2  -4  -2   81.44    1.83 
  -2  -4   2   81.80    1.91 
  -2  -4   2   87.45    1.81 
   2   4  -2   83.94    1.73 
  -2   4   2   83.41    1.85 
  -2   4   2   77.85    2.13 
  -1  -4   2  175.05    3.39 
   1  -4  -2  169.21    3.44 
  -1  -4   2  177.77    3.42 
   1  -4  -2  170.74    3.79 
   1   4  -2  175.89    3.37 
  -1   4   2  177.38    3.45 
  -1   4   2  167.79    3.78 
   0  -4  -2   77.51    1.87 
   0  -4  -2   79.16    2.16 
   0  -4   2   78.24    1.84 
   0   4   2   75.54    1.84 
   0   4   2   87.56    2.21 
   0   4  -2   79.68    1.80 
  -1  -4  -2  128.80    3.06 
  -1  -4  -2  128.59    2.79 
   1  -4   2  131.76    2.63 
   1  -4   2  127.78    2.75 
   1   4   2  130.62    3.08 
  -1   4  -2  130.79    2.73 
   1   4   2  128.95    2.76 
   2  -4   2   14.83    0.54 
   2  -4   2   14.05    0.77 
  -2  -4  -2   16.08    1.00 
  -2  -4  -2   13.50    0.82 
   2   4   2   17.35    0.76 
  -2   4  -2   15.47    0.76 
  -3  -4  -2  372.45    7.18 
  -3  -4  -2  390.24    7.59 
   3  -4   2  383.32    7.20 
   3   4   2  373.36    7.38 
  -3   4  -2  385.33    7.21 
   3   4   2  381.82    7.09 
   4  -4   2   31.72    1.19 
  -4  -4  -2   34.04    1.21 
  -4  -4  -2   35.34    1.50 
  -4   4  -2   32.02    1.18 
   4   4   2   33.41    1.42 
   4   4   2   34.93    1.28 
   4   4   2   35.12    1.05 
   5  -4   2   15.95    0.90 
  -5  -4  -2   19.11    1.23 
  -5  -4  -2   18.64    0.96 
   5  -4   2   15.08    0.86 
   5   4   2   21.27    1.26 
   5   4   2   18.71    0.97 
  -5   4  -2   18.67    0.94 
   6  -4   2    7.05    0.72 
  -6  -4  -2    5.77    0.66 
   6   4   2    6.43    0.96 
   7  -4   2   22.12    1.21 
  -7  -4  -2   19.41    1.16 
   7   4   2   20.28    1.54 
  -8  -4  -2    0.64    0.62 
   8  -4   2    2.24    0.74 
   8   4   2    1.03    0.98 
   9  -4   2   42.07    1.84 
  -9  -4  -2   43.68    1.70 
  -9   4  -2   38.23    1.91 
   9   4   2   48.73    2.39 
  10  -4   2    1.02    0.85 
 -10   4  -2    1.66    0.87 
  10   4   2    1.71    1.13 
  11  -4   2    0.92    0.99 
  11   4   2    1.92    1.15 
 -11   4  -2    1.49    0.91 
  12   5  -2   11.89    1.63 
  11   5  -2   -0.61    1.08 
  10   5  -2   18.51    1.70 
   9   5  -2   64.16    2.55 
  -9   5   2   62.03    1.95 
  -8  -5   2  154.86    3.17 
   8   5  -2  159.24    4.14 
  -8   5   2  170.66    3.73 
  -8   5   2  154.59    3.57 
  -7  -5   2   47.53    1.26 
  -7   5   2   52.57    1.47 
   7   5  -2   51.13    2.03 
  -7   5   2   51.21    1.66 
   6  -5  -2   14.88    0.86 
  -6  -5   2   14.44    0.64 
  -6   5   2   15.26    0.79 
   6   5  -2   14.33    1.14 
  -6   5   2   13.25    0.93 
  -6   5   2   15.65    0.77 
  -5  -5   2   30.38    0.87 
   5  -5  -2   30.25    1.12 
   5  -5  -2   30.35    0.89 
   5   5  -2   29.16    1.37 
  -5   5   2   29.58    1.22 
  -5   5   2   29.43    0.94 
  -5   5   2   29.92    1.03 
  -4  -5   2  280.41    5.25 
   4  -5  -2  287.94    5.57 
   4  -5  -2  284.21    5.32 
  -4   5   2  287.19    5.22 
  -4   5   2  283.98    5.40 
  -4   5   2  275.98    5.69 
   4   5  -2  282.26    5.70 
  -3  -5   2  385.89    6.99 
   3  -5  -2  389.91    7.35 
   3  -5  -2  372.81    7.04 
  -3   5   2  370.59    7.41 
   3   5  -2  380.45    7.26 
  -3   5   2  385.74    7.10 
   3   5  -2  383.63    6.87 
   2  -5  -2  397.23    7.40 
  -2  -5   2  405.01    7.35 
   2  -5  -2  407.47    7.78 
  -2  -5   2  396.08    7.45 
  -2   5   2  405.46    7.42 
  -2   5   2  385.37    7.75 
   2   5  -2  396.18    7.45 
   2   5  -2  406.77    7.28 
  -1  -5   2  137.10    2.88 
  -1  -5   2  136.91    2.83 
   1  -5  -2  137.48    2.92 
   1  -5  -2  139.32    3.29 
   1   5  -2  143.61    2.85 
  -1   5   2  142.42    2.93 
  -1   5   2  138.70    3.25 
   0  -5   2    0.84    0.37 
   0  -5  -2    0.88    0.49 
   0  -5  -2    0.15    0.35 
   0   5   2    0.42    0.35 
   0   5   2    0.81    0.51 
   0   5  -2    0.62    0.33 
   1  -5   2  190.54    3.96 
  -1  -5  -2  198.01    4.01 
  -1  -5  -2  194.96    4.31 
   1   5   2  196.73    3.97 
  -1   5  -2  198.94    3.94 
   2  -5   2  205.78    3.92 
   2  -5   2  210.46    4.23 
  -2  -5  -2  203.64    4.57 
  -2  -5  -2  208.19    4.26 
  -2   5  -2  207.16    4.20 
   2   5   2  214.59    4.22 
  -3  -5  -2  151.38    3.36 
  -3  -5  -2  165.54    3.79 
   3  -5   2  152.39    3.34 
  -3   5  -2  158.49    3.36 
   3   5   2  151.87    3.27 
   3   5   2  153.62    3.53 
  -4  -5  -2    1.71    0.64 
   4  -5   2    1.01    0.51 
  -4  -5  -2    1.35    0.53 
   4   5   2    1.35    0.38 
  -4   5  -2    1.27    0.47 
   4   5   2    1.19    0.62 
   5  -5   2    0.17    0.45 
  -5  -5  -2   -0.19    0.49 
   5  -5   2   -0.22    0.36 
   5   5   2    0.47    0.63 
  -6  -5  -2  115.40    2.79 
   6  -5   2  115.72    2.68 
   6   5   2  115.59    3.23 
   7  -5   2    4.88    0.74 
  -7  -5  -2    5.32    0.73 
   7   5   2    5.68    1.12 
   8  -5   2    7.22    0.91 
  -8  -5  -2    8.43    0.88 
   8   5   2    8.46    1.28 
  -9  -5  -2    3.78    0.82 
   9  -5   2    4.23    0.88 
   9   5   2    5.06    1.25 
  10  -5   2   30.24    1.73 
 -10   5  -2   31.51    1.82 
  10   5   2   30.58    2.23 
 -11   5  -2    6.98    1.18 
  11   5   2    6.76    1.45 
  11   6  -2    5.98    1.42 
  10   6  -2    1.22    1.10 
   9   6  -2    7.07    1.26 
  -8  -6   2    8.98    0.64 
  -8   6   2    7.05    0.80 
   8   6  -2    8.54    1.19 
  -7  -6   2    4.71    0.52 
  -7   6   2    6.20    0.60 
   7   6  -2    4.91    1.00 
  -7   6   2    5.78    0.75 
   6  -6  -2   25.61    0.84 
  -6  -6   2   25.35    0.90 
   6  -6  -2   27.75    1.11 
   6   6  -2   26.75    1.48 
  -6   6   2   27.23    0.92 
  -6   6   2   27.06    1.05 
  -6   6   2   25.27    1.24 
   5  -6  -2   12.80    0.85 
   5  -6  -2   13.15    0.73 
  -5  -6   2   13.63    0.70 
  -5   6   2   13.05    0.82 
   5   6  -2   13.83    1.08 
  -5   6   2   13.21    1.01 
  -5   6   2   14.46    0.63 
  -4  -6   2   -0.20    0.34 
   4  -6  -2   -0.37    0.38 
   4  -6  -2    0.16    0.43 
   4   6  -2   -0.83    0.57 
  -4   6   2   -0.26    0.36 
   4   6  -2    0.04    0.18 
  -4   6   2    0.29    0.53 
   4   6  -2   -0.31    0.17 
  -4   6   2    0.17    0.24 
  -3  -6   2   20.73    0.83 
   3  -6  -2   21.01    1.08 
   3  -6  -2   19.19    0.93 
   3   6  -2   21.42    0.74 
   3   6  -2   21.14    1.05 
  -3   6   2   22.20    0.92 
  -3   6   2   21.41    1.23 
  -2  -6   2   80.65    1.96 
   2  -6  -2   79.15    1.94 
  -2  -6   2   77.89    1.88 
   2  -6  -2   79.48    2.31 
   2   6  -2   79.79    1.81 
   2   6  -2   80.98    1.99 
  -2   6   2   82.13    1.95 
  -2   6   2   77.13    2.23 
   1  -6  -2  125.03    2.81 
  -1  -6   2  135.24    2.75 
   1  -6  -2  127.11    3.20 
  -1  -6   2  127.74    2.81 
  -1   6   2  132.89    3.19 
   1   6  -2  132.47    2.77 
  -1   6   2  134.30    2.86 
   0  -6   2   28.23    1.01 
   0  -6  -2   26.79    1.32 
   0  -6   2   28.42    0.86 
   0  -6  -2   27.41    1.07 
   0   6   2   28.43    1.37 
   0   6   2   27.77    1.05 
   0   6  -2   28.11    1.01 
   1  -6   2    5.77    0.57 
  -1  -6  -2    5.62    0.76 
  -1  -6  -2    5.39    0.61 
   1   6   2    5.31    0.58 
  -1   6  -2    5.95    0.59 
  -2  -6  -2   17.06    0.98 
  -2  -6  -2   19.75    1.26 
   2  -6   2   17.63    0.97 
   2   6   2   17.82    0.95 
  -2   6  -2   19.61    0.94 
   2   6   2   17.65    1.03 
   3  -6   2   10.63    0.82 
  -3  -6  -2   12.05    1.06 
  -3  -6  -2   11.70    0.85 
   3  -6   2   11.61    0.45 
   3   6   2   12.35    0.82 
  -3   6  -2   11.70    0.82 
   3   6   2   10.95    0.95 
  -4  -6  -2   47.58    1.58 
   4  -6   2   49.09    1.55 
   4   6   2   47.18    1.41 
   4   6   2   46.84    1.78 
   5  -6   2    9.30    0.83 
  -5  -6  -2   10.58    0.91 
   5  -6   2   10.62    0.66 
   5   6   2   11.61    1.13 
   5   6   2   10.78    0.67 
   6  -6   2    5.23    0.59 
   6  -6   2    4.49    0.70 
  -6  -6  -2    5.32    0.79 
   6   6   2    3.65    0.94 
   7  -6   2    3.96    0.65 
  -7  -6  -2    3.34    0.67 
   7   6   2    1.97    0.97 
  -8  -6  -2   52.54    1.91 
   8  -6   2   54.50    1.81 
   8   6   2   56.37    2.52 
   9  -6   2    5.13    0.86 
  -9  -6  -2    5.85    0.90 
   9   6   2    5.09    1.31 
  10   6   2   -0.47    1.12 
  11   7  -2   -0.23    1.17 
  10   7  -2    1.33    1.14 
   9   7  -2   49.19    2.36 
  -8  -7   2   -0.26    0.45 
   8   7  -2    0.23    0.25 
   8   7  -2    0.24    0.71 
  -8   7   2   -0.18    0.53 
  -7  -7   2   29.67    1.08 
   7  -7  -2   29.53    0.87 
   7   7  -2   29.45    1.74 
  -7   7   2   28.82    1.00 
  -7   7   2   27.52    1.36 
   6  -7  -2   -0.77    0.37 
   6  -7  -2    0.69    0.45 
  -6  -7   2   -0.04    0.42 
   6   7  -2    1.34    0.80 
  -6   7   2   -0.47    0.51 
  -6   7   2    0.35    0.30 
  -5  -7   2   14.71    0.82 
   5  -7  -2   14.76    0.93 
   5  -7  -2   13.65    0.82 
  -5   7   2   15.66    0.59 
  -5   7   2   14.42    1.06 
   5   7  -2   14.73    1.18 
  -4  -7   2   19.71    0.90 
   4  -7  -2   18.30    0.91 
   4  -7  -2   18.82    1.06 
   4   7  -2   19.79    0.72 
  -4   7   2   20.80    1.16 
  -4   7   2   19.54    0.96 
  -4   7   2   19.80    0.61 
   4   7  -2   17.58    1.17 
  -3  -7   2   49.47    1.44 
   3  -7  -2   51.06    1.82 
   3  -7  -2   52.71    1.56 
  -3   7   2   49.15    1.50 
   3   7  -2   51.14    1.34 
  -3   7   2   51.21    1.79 
   3   7  -2   51.69    1.63 
   2  -7  -2   17.61    1.18 
  -2  -7   2   17.41    0.87 
   2  -7  -2   16.83    0.92 
  -2   7   2   18.66    0.91 
  -2   7   2   16.27    1.13 
   2   7  -2   17.51    0.91 
   2   7  -2   18.93    0.84 
   1  -7  -2    7.34    0.84 
  -1  -7   2    6.51    0.54 
   1  -7  -2    5.56    0.64 
  -1  -7   2    4.97    0.61 
   1   7  -2    6.69    0.58 
  -1   7   2    6.63    0.65 
  -1   7   2    6.27    0.84 
   0  -7   2   10.92    0.63 
   0  -7  -2   12.54    0.87 
   0  -7   2   10.32    0.80 
   0  -7  -2   10.02    0.97 
   0   7   2   12.08    0.81 
   0   7  -2   10.55    0.73 
   1  -7   2  272.66    5.46 
   1  -7   2  269.60    5.03 
  -1  -7  -2  275.38    5.48 
  -1  -7  -2  273.04    5.86 
   1   7   2  272.48    5.43 
   1   7   2  268.64    5.40 
  -1   7  -2  274.15    5.38 
   2  -7   2    1.88    0.56 
  -2  -7  -2    1.81    0.70 
  -2  -7  -2    1.73    0.56 
   2   7   2    2.29    0.57 
  -2   7  -2    1.68    0.51 
   2   7   2    1.27    0.57 
   3  -7   2   67.66    1.49 
   3  -7   2   64.67    1.92 
  -3  -7  -2   68.23    1.97 
   3   7   2   62.32    2.02 
   3   7   2   69.20    1.88 
  -4  -7  -2  103.46    2.65 
   4  -7   2  104.62    2.66 
   4   7   2  102.75    2.87 
   4   7   2  102.89    2.47 
   5  -7   2    3.39    0.70 
   5  -7   2    4.40    0.45 
  -5  -7  -2    4.86    0.71 
   5   7   2    4.07    0.52 
   5   7   2    3.76    0.90 
   6  -7   2   19.15    0.86 
   6  -7   2   18.51    1.14 
  -6  -7  -2   14.20    1.08 
   6   7   2   18.01    1.49 
   7  -7   2    5.82    0.66 
   7  -7   2    4.87    0.73 
  -7  -7  -2    6.44    0.88 
   7   7   2    5.98    1.04 
  -8  -7  -2   27.55    1.52 
   8  -7   2   26.91    1.25 
   8   7   2   24.11    1.92 
  -9  -7  -2    0.51    0.86 
   9   7   2    1.74    1.19 
  10   7   2   22.02    2.03 
  11   8  -2    1.16    1.26 
  10   8  -2   46.47    2.51 
   9   8  -2    1.92    1.05 
  -8  -8   2   -1.01    0.47 
   8   8  -2    0.70    0.92 
  -8   8   2   -0.59    0.53 
   7  -8  -2    0.82    0.42 
  -7  -8   2    1.40    0.52 
   7  -8  -2    0.87    0.47 
   7   8  -2    2.09    0.95 
  -7   8   2    0.51    0.56 
   6  -8  -2  184.24    3.88 
  -6  -8   2  187.46    3.90 
   6  -8  -2  182.36    3.98 
  -6   8   2  187.62    3.50 
   6   8  -2  186.65    4.48 
  -6   8   2  191.61    4.16 
  -5  -8   2   58.51    1.68 
   5  -8  -2   56.98    1.72 
   5  -8  -2   66.03    1.90 
   5   8  -2   58.71    1.17 
  -5   8   2   61.51    1.96 
  -5   8   2   59.82    1.25 
   5   8  -2   60.71    2.12 
   4  -8  -2   78.17    2.13 
  -4  -8   2   83.37    2.13 
   4  -8  -2   87.13    2.43 
  -4   8   2   82.84    1.65 
   4   8  -2   80.36    2.37 
   4   8  -2   85.14    1.93 
  -4   8   2   91.13    2.44 
   3  -8  -2   48.70    1.58 
   3  -8  -2   49.80    1.90 
  -3  -8   2   50.40    1.58 
   3   8  -2   54.17    1.44 
  -3   8   2   53.74    1.87 
   3   8  -2   52.24    1.74 
  -2  -8   2  124.27    2.87 
   2  -8  -2  120.39    2.90 
   2  -8  -2  124.20    3.29 
  -2   8   2  126.71    2.92 
   2   8  -2  125.89    2.86 
  -2   8   2  126.27    3.21 
   2   8  -2  128.22    2.78 
  -1  -8   2    1.58    0.55 
  -1  -8   2    1.79    0.42 
   1  -8  -2    1.81    0.68 
   1  -8  -2    2.12    0.56 
   1   8  -2    2.93    0.50 
  -1   8   2    2.51    0.56 
   0  -8  -2  459.91    8.86 
   0  -8   2  458.26    8.85 
   0  -8  -2  453.24    9.27 
   0  -8   2  468.65    8.52 
   0   8   2  470.34    8.69 
   0   8   2  477.70    8.85 
   0   8  -2  472.95    8.78 
   1  -8   2   11.68    0.60 
  -1  -8  -2   12.44    1.11 
   1  -8   2   11.69    0.90 
  -1  -8  -2   12.40    0.92 
   1   8   2   13.03    0.88 
  -1   8  -2   13.89    0.89 
   1   8   2   13.71    0.93 
   2  -8   2   10.39    0.88 
  -2  -8  -2   10.85    0.91 
   2  -8   2   10.46    0.48 
   2   8   2   10.70    0.94 
   2   8   2   10.69    0.82 
   3  -8   2   11.01    0.98 
  -3  -8  -2   10.55    0.91 
   3  -8   2   10.21    0.62 
   3   8   2   11.42    0.88 
   3   8   2    9.28    0.95 
   4  -8   2  114.45    2.91 
   4  -8   2  113.89    2.19 
  -4  -8  -2  109.92    2.88 
   4   8   2  112.42    2.71 
   4   8   2  112.60    3.10 
   5  -8   2   -0.07    0.57 
  -5  -8  -2    0.18    0.61 
   5  -8   2    0.74    0.29 
   5   8   2    0.13    0.45 
   5   8   2    0.72    0.79 
   6  -8   2   17.71    0.77 
   6  -8   2   16.86    1.15 
  -6  -8  -2   16.23    1.18 
   6   8   2   18.42    1.54 
  -7  -8  -2    2.04    0.81 
   7  -8   2    2.66    0.70 
   7  -8   2    1.71    0.47 
   7   8   2    0.81    0.98 
  -8  -8  -2   58.96    2.18 
   8   8   2   59.17    2.72 
   9   8   2    6.74    1.43 
  10   8   2    6.80    1.54 
  11   9  -2    1.64    1.29 
  10   9  -2    0.98    1.17 
   9   9  -2    5.10    1.28 
  -8  -9   2    0.50    0.57 
   8  -9  -2   -0.03    0.42 
   8   9  -2   -0.23    0.98 
   7  -9  -2    0.50    0.50 
   7  -9  -2    0.45    0.50 
  -7  -9   2   -0.06    0.55 
   7   9  -2   -0.40    0.88 
  -7   9   2    0.27    0.52 
   6  -9  -2    1.84    0.61 
  -6  -9   2    3.33    0.64 
   6  -9  -2    2.80    0.61 
  -6   9   2    2.39    0.65 
   6   9  -2    1.64    0.94 
  -5  -9   2   21.26    1.13 
   5  -9  -2   21.72    1.25 
   5  -9  -2   22.71    1.21 
  -5   9   2   24.32    1.31 
   5   9  -2   22.06    1.48 
   5   9  -2   20.37    0.77 
  -4  -9   2    8.00    0.79 
   4  -9  -2    7.86    0.93 
   4  -9  -2    9.48    0.88 
   4   9  -2   10.00    0.69 
   4   9  -2    9.33    1.00 
  -4   9   2    9.32    0.94 
  -4   9   2    8.78    0.30 
  -3  -9   2    0.43    0.56 
   3  -9  -2    0.90    0.67 
   3  -9  -2    0.65    0.55 
   3   9  -2    1.50    0.60 
   3   9  -2    1.45    0.44 
   2  -9  -2    6.05    0.74 
  -2  -9   2    6.18    0.73 
   2  -9  -2    6.31    0.94 
   2   9  -2    6.70    0.64 
   2   9  -2    8.01    0.78 
  -2   9   2    6.06    0.48 
   1  -9  -2  101.18    2.57 
  -1  -9   2   93.97    2.50 
  -1  -9   2  102.03    2.56 
   1  -9  -2   97.08    2.89 
  -1   9   2   95.41    2.22 
   1   9  -2   99.63    2.44 
   0  -9  -2   28.78    1.33 
   0  -9   2   32.92    1.06 
   0  -9   2   28.75    1.34 
   0  -9  -2   29.04    1.59 
   0   9   2   28.52    1.15 
   0   9  -2   30.96    1.25 
   1  -9   2  113.11    2.33 
   1  -9   2  110.81    2.77 
  -1  -9  -2  111.02    2.83 
   1   9   2  110.92    2.75 
   1   9   2  109.36    2.69 
  -2  -9  -2    8.01    0.85 
   2  -9   2    6.87    0.83 
   2  -9   2    8.68    0.46 
   2   9   2    7.10    0.83 
   2   9   2    8.22    0.83 
  -3  -9  -2    1.32    0.64 
   3  -9   2    1.76    0.41 
   3  -9   2    1.20    0.72 
   3  -9   2    1.41    0.21 
   3   9   2    1.48    0.57 
   3   9   2    1.11    0.71 
  -4  -9  -2    0.50    0.64 
   4  -9   2   -0.60    0.29 
   4  -9   2    0.16    0.61 
   4  -9   2   -0.07    0.23 
   4   9   2   -0.13    0.48 
   4   9   2   -0.10    0.73 
   5  -9   2   11.60    1.10 
  -5  -9  -2   10.58    1.11 
   5  -9   2   10.67    0.36 
   5   9   2   11.16    0.84 
   5   9   2   10.44    1.26 
   6  -9   2   13.76    1.15 
   6  -9   2   14.45    0.55 
  -6  -9  -2   13.40    1.20 
   6   9   2   18.27    1.57 
  -7  -9  -2    1.80    0.82 
   7  -9   2    1.70    0.70 
   7   9   2    1.47    0.92 
  -8  -9  -2    1.27    0.84 
   8   9   2    1.19    1.15 
   9   9   2   12.13    1.67 
  10   9   2    9.21    1.68 
  10  10  -2    8.68    1.54 
   9  10  -2    8.89    1.48 
  -8 -10   2    2.80    0.74 
   8 -10  -2    5.07    0.70 
   8  10  -2    6.33    1.27 
   7 -10  -2   22.48    1.18 
  -7 -10   2   21.29    1.28 
   7  10  -2   22.87    1.74 
  -6 -10   2   60.86    1.94 
   6 -10  -2   59.87    1.93 
   6 -10  -2   61.30    1.95 
   6  10  -2   64.82    2.45 
   5 -10  -2   28.97    1.46 
   5 -10  -2   26.59    1.40 
  -5 -10   2   26.42    1.36 
   5  10  -2   27.56    1.64 
   5  10  -2   27.89    1.02 
  -4 -10   2   12.32    0.95 
   4 -10  -2   13.01    1.17 
   4 -10  -2   12.58    1.05 
   4  10  -2   13.07    0.82 
   4  10  -2   12.44    1.12 
  -3 -10   2   14.13    1.01 
   3 -10  -2   17.67    1.37 
   3 -10  -2   17.57    1.14 
  -3  10   2   15.12    0.56 
   3  10  -2   17.06    0.94 
   3  10  -2   15.01    1.13 
   2 -10  -2   52.66    2.10 
   2 -10  -2   51.05    1.79 
  -2 -10   2   52.82    1.79 
   2  10  -2   54.64    1.63 
   2  10  -2   50.68    1.66 
  -2  10   2   53.38    1.36 
   1 -10  -2  149.48    3.53 
  -1 -10   2  147.82    3.49 
  -1  10   2  144.36    3.12 
   0 -10   2   34.33    1.14 
   0 -10  -2   33.48    1.49 
   0 -10   2   36.24    1.54 
   0  10   2   34.54    1.29 
   1 -10   2    4.93    0.79 
  -1 -10  -2    4.78    0.81 
   1 -10   2    3.99    0.44 
   1  10   2    4.78    0.70 
   2 -10   2   29.05    1.48 
   2 -10   2   32.75    0.84 
  -2 -10  -2   30.12    1.49 
   2  10   2   30.09    1.51 
   3 -10   2   55.42    2.00 
   3 -10   2   57.48    1.67 
  -3 -10  -2   53.41    1.98 
   3  10   2   57.32    2.07 
   3  10   2   58.38    1.91 
   4 -10   2   65.99    1.57 
  -4 -10  -2   65.92    2.23 
   4 -10   2   62.02    1.68 
   4 -10   2   65.33    2.27 
   4  10   2   72.36    2.47 
   4  10   2   68.90    2.06 
   5 -10   2   36.52    1.68 
  -5 -10  -2   40.72    1.89 
   5  10   2   37.60    1.46 
   5  10   2   41.14    2.06 
  -6 -10  -2    2.16    0.91 
   6 -10   2    1.71    0.82 
   6  10   2    1.28    1.05 
  -7 -10  -2    9.27    1.10 
   7 -10   2    8.74    1.05 
   7  10   2    9.38    1.41 
  -8 -10  -2   19.18    1.45 
   8 -10   2   15.34    1.20 
   8  10   2   19.13    1.88 
   9  10   2   13.57    1.77 
  10  11  -2    3.67    1.37 
   9  11  -2    3.50    1.29 
   8 -11  -2    9.86    0.97 
  -8 -11   2   12.61    1.06 
   8  11  -2   11.34    1.52 
   7 -11  -2   20.57    1.23 
  -7 -11   2   18.43    1.25 
   7  11  -2   17.37    1.63 
   6 -11  -2   -0.70    0.64 
  -6 -11   2   -0.19    0.66 
   6  11  -2    1.24    0.97 
   5 -11  -2    1.24    0.71 
  -5 -11   2    0.99    0.75 
   5 -11  -2    0.24    0.66 
   5  11  -2    0.97    0.86 
   5  11  -2    0.96    0.46 
   4 -11  -2   67.47    2.46 
   4 -11  -2   68.76    2.25 
  -4 -11   2   69.88    2.22 
   4  11  -2   69.54    2.31 
   4  11  -2   71.55    1.96 
  -3 -11   2   39.15    1.60 
   3 -11  -2   37.17    1.93 
   3 -11  -2   37.93    1.71 
   3  11  -2   35.96    1.34 
  -3  11   2   35.41    0.92 
   3  11  -2   34.08    1.61 
  -2 -11   2   13.22    1.09 
   2 -11  -2   12.69    1.09 
   2  11  -2   13.38    1.02 
  -2  11   2   13.72    0.71 
   1 -11  -2    1.86    0.72 
  -1 -11   2    2.22    0.75 
  -1  11   2    1.94    0.49 
   0 -11  -2   66.58    2.21 
   0 -11   2   68.62    1.77 
   0 -11   2   71.22    2.26 
   0  11   2   68.29    1.95 
   1 -11   2    5.66    0.50 
  -1 -11  -2    5.82    0.88 
   1 -11   2    6.46    0.93 
   1  11   2    5.02    0.76 
   2 -11   2   84.07    1.76 
  -2 -11  -2   87.49    2.61 
   2 -11   2   86.12    2.60 
   2  11   2   86.60    2.52 
   3 -11   2   27.83    1.57 
  -3 -11  -2   28.05    1.57 
   3 -11   2   26.73    1.25 
   3  11   2   27.41    1.58 
   4 -11   2    7.82    0.72 
  -4 -11  -2    8.33    1.05 
   4 -11   2    7.01    1.04 
   4  11   2    8.49    1.17 
   4  11   2    7.88    0.96 
  -5 -11  -2    5.31    0.99 
   5 -11   2    3.99    0.98 
   5  11   2    4.22    1.13 
   6 -11   2  107.18    3.11 
  -6 -11  -2  107.28    3.14 
   6  11   2  109.25    3.57 
  -7 -11  -2   -0.26    0.88 
   7 -11   2    0.87    0.84 
   7  11   2    0.14    1.12 
   8 -11   2    1.17    0.75 
  -8 -11  -2    1.78    0.98 
   8  11   2    0.94    1.20 
   9  11   2    2.20    1.37 
   9  12  -2    1.25    1.23 
   8 -12  -2    1.29    1.08 
  -8 -12   2    1.46    0.94 
   8  12  -2    2.23    1.21 
   7 -12  -2   17.90    1.26 
  -7 -12   2   20.63    1.37 
   7  12  -2   19.37    1.71 
  -6 -12   2   40.21    1.72 
   6 -12  -2   41.20    1.80 
   6  12  -2   39.84    2.13 
   5 -12  -2    2.29    0.87 
  -5 -12   2    2.30    0.77 
   5 -12  -2    2.21    0.78 
   5  12  -2    1.63    0.94 
   4 -12  -2   60.50    2.14 
  -4 -12   2   62.71    2.13 
   4 -12  -2   63.53    2.74 
   4  12  -2   57.85    2.19 
   4  12  -2   59.31    1.88 
   3 -12  -2   40.36    1.78 
  -3 -12   2   36.39    1.69 
   3  12  -2   40.59    1.78 
  -3  12   2   40.23    0.96 
   2 -12  -2   -0.32    0.72 
  -2 -12   2   -0.11    0.70 
  -2  12   2   -0.16    0.37 
   1 -12  -2   47.49    1.94 
  -1 -12   2   49.58    1.94 
  -1  12   2   48.36    1.51 
   0 -12  -2   38.65    1.76 
   0 -12   2   30.05    1.65 
   0  12   2   35.10    1.41 
  -1 -12  -2   11.33    1.17 
   1 -12   2   11.86    0.70 
   1 -12   2   10.62    1.14 
   1  12   2   11.06    1.04 
   2 -12   2   12.01    1.21 
   2 -12   2   15.63    1.15 
  -2 -12  -2   13.24    1.26 
   2  12   2   10.95    1.11 
  -3 -12  -2   64.34    2.36 
   3 -12   2   65.24    2.03 
   3 -12   2   60.71    2.30 
   3  12   2   65.03    2.35 
   4 -12   2    1.63    0.88 
  -4 -12  -2    2.42    0.99 
   4  12   2    2.56    1.04 
  -5 -12  -2    9.43    1.17 
   5 -12   2    7.82    1.09 
   5  12   2    7.12    1.32 
  -6 -12  -2   15.18    1.48 
   6 -12   2   13.71    1.35 
   6  12   2   13.50    1.71 
  -7 -12  -2    7.64    1.15 
   7 -12   2    8.33    1.15 
   7  12   2    8.03    1.52 
   8 -12   2    0.90    0.81 
  -8 -12  -2   -1.23    0.90 
   8  12   2    2.38    1.29 
   9  13  -2    7.42    1.58 
   8  13  -2   47.80    2.60 
   7 -13  -2    2.61    0.85 
  -7 -13   2    2.33    0.85 
   7  13  -2    3.10    1.19 
   6 -13  -2    1.81    0.78 
  -6 -13   2    2.95    0.89 
   6  13  -2    4.27    1.16 
  -5 -13   2   19.87    1.43 
   5 -13  -2   22.82    1.49 
   5  13  -2   21.68    1.61 
  -4 -13   2   41.18    1.96 
   4 -13  -2   40.63    1.88 
   4  13  -2   45.19    1.93 
   4  13  -2   40.08    1.90 
  -3 -13   2   49.59    2.02 
   3 -13  -2   49.72    2.07 
   3  13  -2   51.08    2.03 
   2 -13  -2   30.16    1.71 
  -2 -13   2   33.69    1.73 
  -2  13   2   31.62    1.09 
  -1 -13   2    0.77    0.80 
   1 -13  -2    0.04    0.79 
  -1  13   2   -0.18    0.49 
   0 -13   2   19.05    1.45 
   0 -13  -2   17.63    1.42 
   0  13   2   20.43    1.26 
   1 -13   2   43.58    2.02 
  -1 -13  -2   47.57    2.06 
   1  13   2   48.35    1.87 
  -2 -13  -2  106.71    3.22 
   2 -13   2  113.46    3.26 
   2 -13   2  109.32    3.05 
   2  13   2  111.30    3.16 
   3 -13   2    0.34    0.85 
  -3 -13  -2   -1.30    0.81 
   3  13   2   -0.47    0.84 
   4 -13   2    6.41    1.12 
  -4 -13  -2    6.22    1.14 
   4  13   2    6.15    1.23 
   5 -13   2   18.77    1.48 
  -5 -13  -2   15.97    1.47 
   5  13   2   19.62    1.76 
   6 -13   2   24.37    1.73 
  -6 -13  -2   23.74    1.77 
   6  13   2   26.45    2.06 
   7 -13   2   12.63    1.32 
  -7 -13  -2   12.43    1.42 
   7  13   2   11.59    1.70 
  -8 -13  -2    2.89    1.14 
   8  13   2    2.55    1.39 
   8  14  -2    0.65    1.32 
  -7 -14   2    0.23    0.82 
   7 -14  -2    1.05    0.84 
   7  14  -2    4.13    1.24 
  -6 -14   2   10.94    1.27 
   6 -14  -2    7.81    1.15 
   6  14  -2    7.66    1.34 
  -5 -14   2   -0.48    0.93 
   5 -14  -2   -1.02    0.77 
   5  14  -2    1.81    0.99 
   4 -14  -2    1.21    0.88 
  -4 -14   2    3.02    0.95 
   4  14  -2    0.91    0.95 
   3 -14  -2    2.85    1.00 
  -3 -14   2    5.02    1.13 
   3  14  -2    6.47    1.06 
   2 -14  -2   34.78    1.89 
  -2 -14   2   38.76    1.93 
   1 -14  -2    7.68    1.15 
  -1 -14   2    5.71    1.03 
  -1  14   2   10.69    0.85 
   0 -14   2   13.11    1.36 
   0 -14  -2   14.00    1.37 
   0  14   2   13.82    1.07 
   1 -14   2   -0.18    0.65 
  -1 -14  -2   -1.60    0.83 
   1  14   2    0.29    0.73 
  -2 -14  -2    8.23    1.22 
   2 -14   2   11.02    1.29 
   2  14   2   10.53    1.18 
  -3 -14  -2    0.39    0.92 
   3 -14   2   -1.21    0.98 
   3  14   2    1.85    0.96 
   4 -14   2   32.48    1.94 
  -4 -14  -2   35.16    2.02 
   4  14   2   35.14    2.19 
  -5 -14  -2   -0.54    0.91 
   5 -14   2   -0.76    0.96 
   5  14   2   -1.27    1.14 
  -6 -14  -2    3.72    1.23 
   6 -14   2    5.04    1.21 
   6  14   2    6.45    1.51 
   7 -14   2    5.04    1.12 
  -7 -14  -2    5.02    1.18 
   7  14   2    5.10    1.46 
  -7 -15   2    7.72    1.17 
   7 -15  -2    5.70    1.13 
   7  15  -2    7.04    1.40 
   6 -15  -2    1.43    0.95 
  -6 -15   2    1.70    1.04 
   6  15  -2    1.80    1.12 
   5 -15  -2   27.51    1.92 
  -5 -15   2   30.11    1.83 
   5  15  -2   28.80    1.92 
  -4 -15   2    4.80    1.08 
   4 -15  -2    5.09    1.20 
   4  15  -2    5.85    1.19 
  -3 -15   2  102.13    3.20 
   3 -15  -2  102.25    3.23 
   2 -15  -2   15.92    1.49 
  -2 -15   2   18.84    1.56 
   1 -15  -2    2.33    1.02 
  -1 -15   2    2.53    1.03 
  -1  15   2    2.78    0.82 
   0 -15  -2    6.37    1.20 
   0 -15   2    6.51    1.22 
   0  15   2    5.87    0.86 
   1 -15   2   48.13    2.26 
  -1 -15  -2   42.03    2.21 
   1  15   2   44.35    1.89 
  -2 -15  -2    0.48    0.99 
   2 -15   2    0.18    1.07 
   2  15   2    0.43    0.88 
   3 -15   2   15.70    1.55 
  -3 -15  -2   19.55    1.69 
   3  15   2   19.43    1.60 
   4 -15   2    3.95    1.24 
  -4 -15  -2    4.64    1.31 
   4  15   2    6.18    1.35 
  -5 -15  -2   10.76    1.41 
   5 -15   2   11.64    1.41 
   5  15   2    9.65    1.50 
   6 -15   2    0.30    1.01 
  -6 -15  -2    0.14    1.02 
   6  15   2    0.82    1.23 
   6 -16  -2   15.34    1.46 
  -6 -16   2   13.07    1.44 
   6  16  -2   15.34    1.64 
  -5 -16   2    1.50    1.11 
   5 -16  -2    1.60    0.98 
   5  16  -2    1.23    1.15 
   4 -16  -2    2.36    1.06 
  -4 -16   2    3.35    1.21 
   4  16  -2    4.13    1.06 
  -3 -16   2   19.91    1.67 
   3 -16  -2   20.15    1.69 
  -2 -16   2   13.54    1.50 
   2 -16  -2   13.53    1.52 
   1 -16  -2    5.78    1.21 
  -1 -16   2    4.37    1.21 
   0 -16   2   23.39    1.82 
   0 -16  -2   25.45    1.89 
   0  16   2   25.19    1.65 
  -1 -16  -2   10.12    1.44 
   1 -16   2   10.44    1.41 
   1  16   2   10.01    1.13 
   2 -16   2   -0.33    0.99 
  -2 -16  -2    0.69    1.08 
   2  16   2   -1.05    0.87 
   3 -16   2   12.41    1.60 
  -3 -16  -2   13.67    1.58 
   3  16   2   15.29    1.57 
  -4 -16  -2   20.86    1.84 
   4 -16   2   26.02    1.99 
   4  16   2   24.72    2.01 
  -5 -16  -2    1.18    1.11 
   5 -16   2    0.92    1.15 
   5  16   2   -0.12    1.12 
   5 -17  -2    6.14    1.35 
  -5 -17   2    6.85    1.32 
   5  17  -2    7.74    1.43 
  -4 -17   2    7.66    1.36 
   4 -17  -2    8.25    1.36 
  -3 -17   2    7.85    1.39 
   3 -17  -2    6.32    1.29 
   2 -17  -2    5.92    1.34 
  -2 -17   2    5.11    1.27 
  -1 -17   2    2.79    1.20 
   1 -17  -2    2.61    1.16 
   0 -17   2    0.33    1.08 
   0 -17  -2    1.65    1.13 
   1 -17   2    2.96    1.23 
  -1 -17  -2    2.45    1.19 
  -2 -17  -2    7.37    1.42 
   2 -17   2    7.15    1.39 
   2  17   2    9.93    1.27 
   3 -17   2    7.07    1.38 
  -3 -17  -2    7.04    1.45 
   3  17   2    7.54    1.36 
  -4 -17  -2    1.79    1.21 
   4 -17   2    0.33    1.24 
   4  17   2    1.75    1.29 
  -3 -18   2   -1.07    1.09 
   3 -18  -2   -0.58    1.10 
  -2 -18   2    1.24    1.19 
   2 -18  -2    0.72    1.14 
  -1 -18   2   25.66    2.04 
   1 -18  -2   25.08    2.04 
   0 -18  -2    6.33    1.41 
   0 -18   2    7.04    1.41 
   1 -18   2    4.47    1.35 
  -1 -18  -2    4.22    1.45 
   2 -18   2   -0.06    1.12 
  -2 -18  -2   -1.90    1.10 
 -11   0   3    0.26    0.95 
  10   0  -3   -0.33    0.85 
 -10   0   3    0.68    0.89 
  -9   0   3   33.03    1.75 
   9   0  -3   33.57    1.71 
  -8   0   3   -0.59    0.65 
   8   0  -3   -0.05    0.65 
  -7   0   3    0.41    0.60 
  -6   0   3   -0.34    0.57 
  -5   0   3  161.31    3.00 
  -5   0   3  160.41    2.89 
  -5   0   3  160.94    2.88 
  -5   0   3  161.50    3.72 
  -4   0   3    0.14    0.22 
  -4   0   3   -0.08    0.15 
  -4   0   3    0.21    0.17 
  -4   0   3   -0.53    0.41 
  -4   0   3   -0.52    0.32 
  -3   0   3   66.76    1.50 
   3   0  -3   70.40    1.88 
  -3   0   3   67.97    1.87 
  -3   0   3   67.43    1.46 
   3   0  -3   68.02    1.24 
  -3   0   3   67.16    1.44 
  -2   0   3    0.28    0.27 
   2   0  -3    0.31    0.41 
  -2   0   3   -0.39    0.27 
   2   0  -3   -0.21    0.26 
  -2   0   3    0.29    0.46 
  -2   0   3   -0.32    0.27 
   2   0  -3   -0.02    0.21 
   1   0  -3  343.47    6.44 
  -1   0   3  343.02    6.41 
  -1   0   3  346.89    6.44 
   1   0  -3  335.65    6.38 
  -1   0   3  350.12    6.63 
   1   0  -3  347.62    6.62 
  -1   0   3  348.92    6.41 
   1   0  -3  360.23    6.40 
   0   0  -3    0.00    0.37 
   0   0  -3   -0.09    0.36 
   0   0   3    1.33    0.52 
   0   0   3    0.12    0.31 
   0   0  -3    0.09    0.31 
   0   0  -3   -0.65    0.45 
   0   0   3   -0.27    0.27 
  -1   0  -3   82.37    1.92 
   1   0   3   86.11    1.91 
  -1   0  -3   85.50    2.05 
  -1   0  -3   83.45    1.96 
   1   0   3   82.96    2.16 
  -1   0  -3   80.05    1.99 
  -2   0  -3    0.08    0.37 
  -2   0  -3   -0.31    0.36 
   2   0   3   -0.35    0.45 
  -2   0  -3    0.60    0.38 
  -2   0  -3    0.11    0.34 
   3   0   3   73.90    2.04 
  -3   0  -3   69.45    1.84 
  -3   0  -3   71.97    2.02 
  -3   0  -3   74.75    1.93 
  -3   0  -3   75.24    1.96 
  -4   0  -3    0.20    0.52 
  -4   0  -3    0.19    0.48 
  -4   0  -3   -0.01    0.43 
  -4   0  -3    0.02    0.47 
   5   0   3  299.00    6.09 
  -5   0  -3  297.22    5.97 
  -5   0  -3  297.26    5.92 
  -5   0  -3  287.85    6.04 
  -5   0  -3  294.69    5.88 
   6   0   3   -0.87    0.58 
  -6   0  -3   -0.64    0.56 
  -6   0  -3   -0.85    0.55 
  -6   0  -3    0.31    0.55 
   7   0   3  164.67    4.08 
  -7   0  -3  156.11    3.87 
  -7   0  -3  164.69    3.75 
  -8   0  -3    0.57    0.73 
   8   0   3    0.08    0.88 
   9   0   3    4.25    1.05 
  -9   0  -3    4.40    0.89 
  10   0   3   -0.28    0.94 
  11   0   3   47.70    2.60 
 -12  -1   3   33.15    3.06 
 -11  -1   3    2.02    1.11 
  11   1  -3    2.92    1.09 
 -11   1   3    1.87    1.01 
 -10  -1   3   18.31    1.61 
  10   1  -3   17.04    1.49 
 -10   1   3   19.42    1.52 
  -9  -1   3    3.21    0.98 
  -9   1   3    4.34    0.93 
   9   1  -3    3.18    0.94 
  -9   1   3    4.39    0.59 
  -8  -1   3   18.60    1.49 
  -8   1   3   18.48    0.58 
  -8   1   3   19.92    1.29 
   8   1  -3   17.83    1.31 
  -7  -1   3   21.01    1.35 
  -7   1   3   21.69    1.25 
   7   1  -3   22.68    1.37 
  -7   1   3   23.23    0.61 
  -6  -1   3  226.93    5.04 
  -6   1   3  228.50    4.13 
  -6   1   3  231.34    4.93 
  -5  -1   3  114.89    2.93 
  -5   1   3  116.01    2.86 
  -5   1   3  112.96    2.17 
   4  -1  -3    3.42    0.55 
  -4  -1   3    2.42    0.22 
  -4  -1   3    2.61    0.21 
  -4  -1   3    2.82    0.59 
  -4   1   3    3.89    0.49 
  -4   1   3    1.74    0.51 
  -4   1   3    3.09    0.27 
  -3  -1   3   13.68    0.51 
   3  -1  -3   13.57    0.43 
   3  -1  -3   14.96    0.83 
  -3  -1   3   13.55    0.50 
  -3  -1   3   13.31    0.89 
   3  -1  -3   13.89    0.42 
  -3   1   3   14.28    0.54 
  -3   1   3   14.92    0.87 
   2  -1  -3   91.35    1.97 
  -2  -1   3   93.62    1.97 
   2  -1  -3   93.66    1.97 
  -2  -1   3   97.98    2.34 
   2  -1  -3   96.60    2.30 
  -2  -1   3   92.91    1.97 
   2   1  -3   94.07    1.90 
   2   1  -3   95.66    2.29 
   2   1  -3   97.32    2.04 
  -2   1   3   93.72    2.31 
  -2   1   3   94.98    2.02 
   2   1  -3   96.38    1.95 
  -1  -1   3    1.81    0.37 
   1  -1  -3    3.21    0.51 
  -1  -1   3    2.43    0.51 
  -1  -1   3    2.36    0.36 
   1  -1  -3    2.14    0.42 
   1  -1  -3    2.42    0.38 
   1   1  -3    2.81    0.41 
  -1   1   3    2.04    0.45 
   1   1  -3    1.91    0.47 
  -1   1   3    2.72    0.39 
  -1   1   3    3.05    0.50 
   1   1  -3    3.17    0.35 
   1   1  -3    2.23    0.38 
   0  -1  -3  213.80    4.34 
   0  -1   3  212.06    4.12 
   0  -1  -3  205.56    4.10 
   0  -1   3  215.75    4.10 
   0  -1   3  204.57    4.20 
   0   1  -3  209.19    4.09 
   0   1   3  211.15    4.12 
   0   1   3  211.53    4.38 
   0   1  -3  207.21    4.07 
   0   1  -3  211.97    4.19 
   0   1  -3  207.91    4.16 
   0   1   3  213.34    4.18 
   1  -1   3  456.24    8.61 
  -1  -1  -3  479.00    8.55 
  -1  -1  -3  458.07    8.78 
   1  -1   3  468.29    8.58 
   1   1   3  476.90    8.55 
  -1   1  -3  477.48    8.59 
   1   1   3  462.97    8.60 
   1   1   3  440.75    8.84 
  -1   1  -3  474.88    8.55 
  -1   1  -3  454.61    8.60 
  -1   1  -3  462.46    8.55 
  -2  -1  -3  167.64    3.48 
   2  -1   3  167.61    3.62 
  -2  -1  -3  168.84    3.74 
   2   1   3  170.62    3.56 
  -2   1  -3  171.19    3.52 
   2   1   3  169.73    3.46 
   2   1   3  170.54    3.79 
  -2   1  -3  170.22    3.50 
  -2   1  -3  169.52    3.50 
  -2   1  -3  172.32    3.59 
   3  -1   3    5.67    0.66 
  -3  -1  -3    7.26    0.62 
  -3  -1  -3    6.95    0.75 
  -3   1  -3    7.46    0.72 
  -3   1  -3    7.04    0.63 
   3   1   3    5.27    0.75 
  -3   1  -3    6.96    0.62 
  -3   1  -3    7.50    0.64 
  -4  -1  -3  460.18    8.63 
  -4  -1  -3  442.78    8.90 
  -4   1  -3  464.64    8.69 
  -4   1  -3  461.28    8.66 
  -4   1  -3  465.25    8.67 
  -4   1  -3  464.04    8.76 
  -5  -1  -3   38.03    1.60 
  -5  -1  -3   34.11    1.33 
  -5  -1  -3   36.94    1.34 
  -5   1  -3   38.02    1.36 
  -5   1  -3   37.67    1.37 
   5   1   3   35.45    1.61 
  -5   1  -3   35.65    1.38 
  -5   1  -3   38.79    1.54 
  -6  -1  -3   20.22    1.16 
   6  -1   3   18.29    1.20 
  -6  -1  -3   18.13    1.30 
  -6   1  -3   18.23    1.09 
  -6   1  -3   19.03    1.12 
   6   1   3   19.90    1.34 
  -6   1  -3   18.94    1.17 
  -7  -1  -3    4.67    0.73 
   7  -1   3    6.74    1.00 
  -7  -1  -3    5.54    0.91 
  -7   1  -3    5.44    0.91 
  -7   1  -3    4.20    0.73 
  -7   1  -3    4.49    0.76 
   7   1   3    4.29    0.96 
   8  -1   3   53.51    2.23 
  -8  -1  -3   57.64    1.92 
  -8   1  -3   53.11    2.06 
  -8   1  -3   52.87    2.00 
   8   1   3   56.53    2.41 
   9  -1   3    2.66    0.97 
  -9  -1  -3    2.82    0.84 
  -9   1  -3    3.07    0.88 
   9   1   3    2.07    1.00 
  10  -1   3    2.45    1.16 
  10   1   3    3.39    1.15 
  11  -1   3    6.53    1.27 
  11   1   3    6.69    1.36 
  12   2  -3    4.78    1.27 
 -11  -2   3    0.07    1.04 
  11   2  -3    0.97    1.04 
 -11   2   3    0.51    0.98 
 -10  -2   3    3.68    1.13 
 -10   2   3    3.37    0.91 
  10   2  -3    2.78    1.06 
  -9  -2   3   38.88    2.05 
  -9   2   3   42.08    1.31 
  -9   2   3   43.88    1.89 
   9   2  -3   41.30    1.96 
  -8  -2   3    0.49    0.74 
  -8   2   3    1.08    0.65 
  -8   2   3    0.69    0.29 
   8   2  -3    0.23    0.72 
  -7  -2   3   58.07    2.14 
  -7   2   3   59.01    1.30 
  -7   2   3   54.25    1.93 
   7   2  -3   52.98    1.94 
  -6  -2   3   64.38    2.19 
   6   2  -3   67.56    2.03 
  -6   2   3   65.96    2.00 
  -6   2   3   68.81    1.46 
  -5  -2   3   38.06    0.76 
   5  -2  -3   38.44    1.40 
  -5  -2   3   38.10    0.74 
  -5  -2   3   36.45    1.58 
  -5   2   3   39.86    1.43 
  -5   2   3   37.61    0.96 
  -5   2   3   36.02    1.41 
   4  -2  -3  122.26    2.87 
  -4  -2   3  122.49    2.31 
  -4  -2   3  119.62    3.01 
  -4  -2   3  123.50    2.34 
  -4   2   3  125.10    2.92 
  -4   2   3  124.31    2.44 
  -4   2   3  124.83    2.65 
   4   2  -3  122.52    2.37 
  -3  -2   3  217.98    4.05 
  -3  -2   3  216.66    4.59 
   3  -2  -3  217.27    4.03 
   3  -2  -3  220.02    4.07 
  -3  -2   3  217.88    4.35 
  -3  -2   3  217.24    4.06 
   3  -2  -3  222.17    4.52 
  -3   2   3  219.39    4.13 
  -3   2   3  217.69    4.51 
   3   2  -3  222.36    3.85 
  -2  -2   3  150.19    2.93 
  -2  -2   3  144.96    2.91 
   2  -2  -3  147.71    2.94 
   2  -2  -3  150.98    3.27 
  -2  -2   3  147.50    3.28 
   2   2  -3  148.57    2.85 
  -2   2   3  147.69    2.98 
  -2   2   3  156.56    3.33 
   2   2  -3  146.41    2.87 
  -1  -2   3   17.26    0.70 
   1  -2  -3   16.44    0.93 
  -1  -2   3   14.95    0.69 
  -1  -2   3   15.50    0.89 
   1  -2  -3   16.47    0.77 
   1   2  -3   16.35    0.64 
   1   2  -3   16.22    0.73 
  -1   2   3   16.09    0.73 
   1   2  -3   15.82    0.83 
  -1   2   3   17.76    1.04 
   0  -2  -3    0.46    0.37 
   0  -2   3    1.26    0.40 
   0  -2   3    3.40    0.45 
   0  -2  -3    1.31    0.48 
   0   2  -3    3.52    0.43 
   0   2  -3    1.57    0.33 
   0   2  -3    1.18    0.37 
   0   2   3    1.78    0.51 
   0   2   3    1.38    0.36 
   1  -2   3  111.32    2.45 
  -1  -2  -3  107.65    2.72 
  -1  -2  -3  115.51    2.46 
   1  -2   3  110.73    2.42 
   1   2   3  110.16    2.53 
   1   2   3  113.74    2.45 
  -1   2  -3  111.14    2.44 
  -1   2  -3  109.58    2.42 
  -1   2  -3  107.89    2.38 
   1   2   3  103.78    2.76 
   2  -2   3  175.48    3.65 
   2  -2   3  179.10    3.68 
  -2  -2  -3  169.29    3.96 
  -2  -2  -3  179.44    3.66 
   2   2   3  176.22    3.74 
  -2   2  -3  179.07    3.66 
  -2   2  -3  179.24    3.54 
   2   2   3  181.91    4.02 
   2   2   3  178.74    3.62 
  -3  -2  -3   25.39    1.29 
   3  -2   3   26.37    1.08 
  -3  -2  -3   26.82    1.06 
  -3   2  -3   27.02    0.96 
   3   2   3   26.00    0.97 
  -3   2  -3   27.94    1.07 
   3   2   3   26.83    1.11 
  -4  -2  -3  258.26    5.54 
  -4  -2  -3  259.37    5.16 
  -4   2  -3  258.42    4.99 
   4   2   3  255.30    5.24 
  -4   2  -3  260.95    5.20 
  -5  -2  -3   59.73    2.03 
  -5  -2  -3   57.99    1.73 
   5   2   3   61.20    2.01 
  -5   2  -3   59.81    1.62 
  -5   2  -3   55.47    1.84 
  -6  -2  -3  117.95    2.87 
  -6  -2  -3  123.29    3.28 
   6  -2   3  116.34    2.99 
   6   2   3  118.42    3.23 
  -6   2  -3  121.92    3.04 
  -6   2  -3  119.20    2.73 
  -7  -2  -3   38.19    2.04 
   7  -2   3   35.39    1.69 
  -7  -2  -3   34.25    1.50 
  -7   2  -3   34.26    1.67 
  -7   2  -3   34.18    1.52 
  -7   2  -3   32.40    1.31 
   7   2   3   32.24    1.79 
  -8  -2  -3   50.61    1.87 
   8  -2   3   49.42    2.07 
   8   2   3   48.30    2.24 
  -8   2  -3   51.38    1.97 
  -8   2  -3   50.72    2.03 
  -9  -2  -3    0.38    0.73 
   9  -2   3    0.18    0.88 
  -9   2  -3   -0.86    0.82 
   9   2   3    0.43    0.97 
  -9   2  -3    0.23    0.81 
  10  -2   3   13.66    1.44 
 -10   2  -3   13.67    1.91 
  10   2   3   14.70    1.68 
 -12  -3   3    4.12    1.34 
  12   3  -3    5.24    1.36 
 -11  -3   3   25.76    2.06 
  11   3  -3   24.64    1.91 
 -10  -3   3   -0.95    0.89 
  10   3  -3    1.42    1.01 
 -10   3   3   -0.56    0.71 
  -9  -3   3    2.19    0.98 
   9   3  -3    2.72    0.97 
  -9   3   3    2.82    0.51 
  -9   3   3    2.41    0.79 
  -8  -3   3    1.92    0.89 
  -8   3   3    1.40    0.39 
  -8   3   3    1.35    0.68 
   8   3  -3    0.47    0.80 
  -7   3   3   86.81    2.47 
   7   3  -3   90.14    2.61 
  -7   3   3   89.77    1.95 
  -6  -3   3    4.86    0.23 
  -6  -3   3    5.15    0.23 
  -6   3   3    5.25    0.43 
  -6   3   3    4.01    0.68 
   6   3  -3    4.09    0.74 
   5  -3  -3   14.03    0.91 
  -5  -3   3   13.82    0.46 
  -5  -3   3   13.66    0.46 
   5   3  -3   14.45    1.00 
  -5   3   3   15.49    0.64 
   5   3  -3   14.43    0.46 
  -5   3   3   14.94    0.80 
  -5   3   3   16.23    0.98 
  -4  -3   3   10.52    0.46 
   4  -3  -3    9.32    0.44 
   4  -3  -3    9.40    0.79 
  -4  -3   3   10.29    0.52 
   4  -3  -3    9.38    0.45 
  -4   3   3    8.90    0.76 
  -4   3   3   10.67    0.59 
   3  -3  -3  277.20    5.21 
  -3  -3   3  290.42    5.75 
   3  -3  -3  283.59    5.65 
  -3  -3   3  285.45    5.78 
  -3  -3   3  283.55    5.23 
  -3  -3   3  287.02    5.21 
   3   3  -3  279.73    5.03 
  -3   3   3  282.43    5.68 
   3   3  -3  279.94    5.06 
  -3   3   3  277.74    5.29 
   2  -3  -3   52.96    1.33 
   2  -3  -3   56.00    1.66 
  -2  -3   3   51.14    1.62 
  -2  -3   3   53.26    1.31 
   2   3  -3   52.42    1.23 
  -2   3   3   54.00    1.70 
   2   3  -3   51.84    1.26 
  -2   3   3   54.47    1.37 
   1  -3  -3   16.74    0.78 
  -1  -3   3   15.43    0.87 
  -1  -3   3   14.25    0.68 
   1  -3  -3   16.15    0.96 
   1   3  -3   14.75    0.63 
   1   3  -3   14.99    0.68 
  -1   3   3   14.17    1.03 
  -1   3   3   15.33    0.73 
   0  -3   3   32.98    1.06 
   0  -3   3   29.87    1.06 
   0  -3  -3   35.54    1.40 
   0  -3  -3   31.85    1.10 
   0   3  -3   32.91    1.07 
   0   3  -3   31.23    1.06 
   0   3   3   35.28    1.46 
   0   3  -3   34.09    1.03 
   0   3   3   33.31    1.10 
   1  -3   3   35.65    1.16 
   1  -3   3   34.69    1.08 
  -1  -3  -3   36.23    1.47 
  -1  -3  -3   34.98    1.17 
  -1   3  -3   36.38    1.08 
  -1   3  -3   35.91    1.09 
   1   3   3   34.53    1.15 
   1   3   3   34.41    1.48 
  -2  -3  -3  501.24    9.87 
  -2  -3  -3  499.64    9.46 
   2  -3   3  512.17    9.49 
   2  -3   3  521.18    9.33 
   2   3   3  513.82    9.90 
   2   3   3  517.91    9.60 
  -2   3  -3  515.83    9.26 
   2   3   3  510.42    9.44 
  -2   3  -3  511.27    9.47 
  -3  -3  -3  119.59    3.12 
   3  -3   3  117.85    2.58 
   3  -3   3  115.73    2.71 
  -3  -3  -3  118.37    2.70 
   3   3   3  121.21    2.82 
  -3   3  -3  118.57    2.43 
   3   3   3  118.56    2.64 
  -3   3  -3  117.86    2.72 
  -4  -3  -3  117.87    3.12 
  -4  -3  -3  115.72    2.74 
  -4   3  -3  122.82    2.83 
  -4   3  -3  118.62    2.42 
   4   3   3  119.40    2.85 
  -5  -3  -3   22.30    1.07 
  -5  -3  -3   19.68    1.30 
   5   3   3   21.61    1.38 
  -5   3  -3   21.49    0.75 
   6  -3   3   31.06    1.34 
  -6  -3  -3   28.50    1.33 
   6   3   3   29.33    1.62 
  -6   3  -3   29.97    0.93 
   7  -3   3   -0.10    0.62 
  -7  -3  -3    0.39    0.64 
   7   3   3    0.13    0.87 
  -7   3  -3    0.23    0.32 
  -7   3  -3    0.26    0.74 
   8  -3   3   45.56    1.94 
  -8  -3  -3   44.93    1.78 
  -8   3  -3   43.05    1.96 
   8   3   3   45.26    2.23 
   9  -3   3   23.25    1.60 
  -9  -3  -3   22.26    1.47 
  -9   3  -3   21.98    1.54 
  -9   3  -3   23.78    1.61 
   9   3   3   25.06    1.93 
  10  -3   3    3.98    1.01 
 -10   3  -3    2.87    1.02 
  10   3   3    4.48    1.32 
 -10   3  -3    4.97    1.08 
 -12  -4   3   14.60    1.89 
  12   4  -3   12.41    1.62 
 -11  -4   3    5.67    1.44 
  11   4  -3    5.90    1.28 
 -10  -4   3   47.03    2.68 
 -10   4   3   48.13    1.97 
  10   4  -3   48.64    2.33 
  -9   4   3    1.20    0.52 
  -9   4   3    0.75    0.71 
   9   4  -3    1.63    0.96 
  -8  -4   3  140.17    2.68 
   8   4  -3  140.76    3.76 
  -8   4   3  147.19    3.03 
  -8   4   3  145.18    3.51 
  -7  -4   3    4.92    0.35 
  -7   4   3    3.96    0.74 
   7   4  -3    5.60    0.82 
  -7   4   3    4.66    0.51 
  -6  -4   3    3.79    0.31 
   6  -4  -3    3.94    0.63 
   6   4  -3    4.05    0.76 
  -6   4   3    4.05    0.68 
  -6   4   3    3.72    0.45 
   5  -4  -3   27.98    0.71 
  -5  -4   3   27.50    0.78 
   5  -4  -3   28.43    1.19 
   5  -4  -3   27.51    0.68 
  -5   4   3   28.71    1.00 
  -5   4   3   29.57    1.33 
   5   4  -3   28.56    1.31 
  -5   4   3   27.39    0.93 
  -4  -4   3  293.35    5.45 
   4  -4  -3  296.09    5.47 
   4  -4  -3  293.21    5.93 
  -4   4   3  299.89    6.02 
  -4   4   3  299.86    5.60 
   3  -4  -3   30.48    0.97 
  -3  -4   3   30.08    0.93 
   3  -4  -3   31.08    1.25 
   3   4  -3   31.84    0.82 
   3   4  -3   31.11    0.79 
  -3   4   3   31.30    0.99 
  -3   4   3   30.93    1.34 
  -2  -4   3  147.98    3.03 
   2  -4  -3  145.61    3.07 
   2  -4  -3  155.10    3.49 
  -2  -4   3  155.61    3.17 
   2   4  -3  150.74    2.95 
  -2   4   3  147.63    3.10 
  -2   4   3  150.21    3.53 
   2   4  -3  146.56    2.99 
   1  -4  -3   -0.20    0.46 
  -1  -4   3    0.10    0.33 
  -1  -4   3    0.04    0.39 
   1  -4  -3   -0.21    0.35 
  -1   4   3   -0.03    0.54 
   1   4  -3    0.51    0.29 
  -1   4   3   -0.12    0.33 
   0  -4  -3  296.97    6.29 
   0  -4   3  311.67    5.92 
   0  -4  -3  301.51    5.91 
   0  -4   3  308.36    5.86 
   0   4   3  312.88    5.92 
   0   4   3  300.03    6.33 
   0   4  -3  308.02    5.82 
  -1  -4  -3   16.46    0.91 
  -1  -4  -3   15.85    1.14 
   1  -4   3   17.15    0.87 
   1  -4   3   17.51    0.81 
   1   4   3   17.95    0.88 
   1   4   3   17.68    1.11 
  -1   4  -3   18.56    0.84 
  -2  -4  -3  282.34    5.62 
  -2  -4  -3  273.38    6.00 
   2  -4   3  285.39    5.36 
   2  -4   3  280.81    5.59 
   2   4   3  295.42    6.10 
  -2   4  -3  285.16    5.57 
   2   4   3  290.47    5.60 
   3  -4   3   83.36    1.92 
  -3  -4  -3   82.71    2.15 
   3  -4   3   83.88    2.17 
  -3  -4  -3   84.44    2.54 
  -3   4  -3   85.58    2.16 
   3   4   3   85.99    2.11 
  -4  -4  -3   10.43    0.81 
   4  -4   3   11.30    0.82 
  -4  -4  -3   11.33    1.04 
   4   4   3   10.70    1.01 
   4   4   3   10.13    0.72 
  -5  -4  -3    2.65    0.60 
   5   4   3    2.00    0.80 
  -6  -4  -3   32.00    1.42 
   6  -4   3   33.05    1.37 
   6   4   3   31.08    1.73 
   7  -4   3   25.91    1.38 
  -7  -4  -3   24.59    1.35 
   7   4   3   22.93    1.68 
  -8  -4  -3   -0.27    0.67 
   8  -4   3   -0.72    0.68 
   8   4   3    0.60    0.96 
  -8   4  -3   -0.53    0.83 
   9  -4   3   -0.03    0.80 
  -9  -4  -3    0.72    0.76 
   9   4   3    0.87    1.15 
  -9   4  -3    0.94    0.88 
  10  -4   3   26.14    1.73 
 -10   4  -3   23.19    1.65 
  10   4   3   24.98    2.13 
 -10   4  -3   26.00    1.76 
 -12  -5   3    3.85    1.48 
  12   5  -3    6.33    1.44 
 -11  -5   3   13.42    1.82 
  11   5  -3   11.80    1.57 
  10   5  -3    2.45    1.08 
   9   5  -3   14.84    1.47 
  -9   5   3   16.39    1.30 
  -8  -5   3    2.26    0.34 
  -8   5   3    1.77    0.53 
  -8   5   3    1.61    0.72 
   8   5  -3    3.57    0.98 
  -7  -5   3  133.78    2.70 
   7   5  -3  136.02    3.57 
  -7   5   3  139.94    3.37 
  -7   5   3  140.85    2.98 
  -6  -5   3   14.68    0.63 
   6  -5  -3   14.93    1.01 
   6   5  -3   14.28    1.15 
  -6   5   3   14.05    0.78 
  -6   5   3   14.95    1.11 
  -6   5   3   14.07    0.79 
   5  -5  -3    6.26    0.45 
   5  -5  -3    6.78    0.73 
  -5  -5   3    6.89    0.48 
  -5   5   3    6.52    0.57 
  -5   5   3    7.77    0.57 
  -5   5   3    6.89    0.82 
   5   5  -3    6.99    0.84 
   4  -5  -3  175.07    3.50 
   4  -5  -3  177.89    3.93 
  -4  -5   3  173.65    3.46 
  -4   5   3  176.77    4.03 
  -4   5   3  179.37    3.60 
   3  -5  -3  317.98    6.02 
  -3  -5   3  320.73    5.97 
   3  -5  -3  327.52    6.48 
   3   5  -3  317.71    5.85 
  -3   5   3  320.37    6.07 
   3   5  -3  315.92    5.82 
  -3   5   3  309.15    6.52 
  -2  -5   3  146.29    3.12 
  -2  -5   3  140.58    3.00 
   2  -5  -3  145.40    3.05 
   2  -5  -3  142.72    3.46 
  -2   5   3  142.41    3.06 
  -2   5   3  141.62    3.53 
   2   5  -3  147.23    2.93 
   1  -5  -3  582.44   11.14 
  -1  -5   3  590.53   10.62 
   1  -5  -3  581.50   10.66 
   1   5  -3  578.61   10.53 
  -1   5   3  563.95   11.14 
  -1   5   3  583.24   10.66 
   0  -5  -3   14.40    1.03 
   0  -5  -3   13.34    0.76 
   0  -5   3   13.47    0.83 
   0  -5   3   12.74    0.85 
   0   5   3   14.67    1.08 
   0   5   3   12.84    0.81 
   0   5  -3   14.48    0.77 
  -1  -5  -3  209.07    4.41 
   1  -5   3  209.90    4.24 
  -1  -5  -3  200.43    4.77 
   1  -5   3  220.19    4.39 
   1   5   3  217.41    4.39 
  -1   5  -3  219.45    4.34 
   1   5   3  211.13    4.84 
   2  -5   3   34.28    1.04 
  -2  -5  -3   32.53    1.29 
  -2  -5  -3   34.39    1.53 
   2  -5   3   31.87    1.26 
  -2   5  -3   31.93    1.22 
   2   5   3   33.22    1.23 
  -3  -5  -3   72.30    2.35 
   3  -5   3   68.68    1.57 
  -3  -5  -3   66.16    1.94 
   3  -5   3   66.57    1.93 
   3   5   3   67.38    1.84 
  -3   5  -3   70.04    1.92 
  -4  -5  -3   96.15    2.50 
   4  -5   3   97.27    2.50 
   4   5   3  102.16    2.80 
   4   5   3  101.11    2.39 
  -5  -5  -3    1.21    0.61 
   5  -5   3   -0.25    0.53 
   5   5   3    0.48    0.75 
   6  -5   3  151.01    3.38 
  -6  -5  -3  146.28    3.48 
   6   5   3  146.99    3.95 
   7  -5   3   27.40    1.35 
  -7  -5  -3   28.25    1.39 
   7   5   3   26.34    1.84 
   8  -5   3   39.63    1.69 
  -8  -5  -3   38.61    1.73 
   8   5   3   39.11    2.23 
   9  -5   3   27.87    1.63 
  -9  -5  -3   27.82    1.62 
  -9   5  -3   30.65    1.87 
   9   5   3   31.88    2.24 
  10  -5   3    0.98    1.00 
  10   5   3   -0.86    1.11 
 -10   5  -3   -1.85    0.91 
  11   6  -3    4.42    1.29 
  10   6  -3   16.21    1.66 
   9   6  -3   90.44    3.07 
  -9   6   3   91.38    2.68 
  -8  -6   3    2.51    0.43 
   8   6  -3    1.67    0.78 
  -8   6   3    1.68    0.74 
  -7  -6   3   40.70    1.17 
   7  -6  -3   42.58    1.56 
   7   6  -3   39.38    1.86 
  -7   6   3   39.63    1.68 
  -6  -6   3    9.38    0.62 
   6  -6  -3   11.10    0.91 
   6  -6  -3    9.17    0.53 
   6   6  -3   11.47    1.10 
  -6   6   3   10.44    0.76 
  -6   6   3   10.11    0.69 
  -6   6   3   10.53    1.00 
  -5  -6   3  223.58    4.37 
   5  -6  -3  223.31    4.80 
   5  -6  -3  228.92    4.40 
   5   6  -3  223.76    4.90 
  -5   6   3  227.69    4.37 
  -5   6   3  227.60    4.55 
  -5   6   3  225.09    4.99 
   4  -6  -3   27.68    1.27 
  -4  -6   3   27.46    0.98 
   4  -6  -3   27.04    1.03 
  -4   6   3   28.14    1.06 
   4   6  -3   28.09    0.75 
  -4   6   3   26.97    1.50 
   4   6  -3   27.48    0.74 
   4   6  -3   27.50    1.30 
  -3  -6   3  288.60    5.59 
   3  -6  -3  301.43    6.14 
   3  -6  -3  288.45    5.63 
   3   6  -3  288.51    5.47 
  -3   6   3  283.59    6.17 
   3   6  -3  287.89    5.42 
  -3   6   3  299.42    5.69 
   2  -6  -3    5.52    0.81 
  -2  -6   3    4.98    0.57 
   2  -6  -3    5.41    0.62 
   2   6  -3    5.79    0.52 
  -2   6   3    5.78    0.62 
  -2   6   3    4.31    0.84 
  -1  -6   3   86.74    2.03 
   1  -6  -3   86.32    2.18 
  -1  -6   3   85.79    2.14 
   1  -6  -3   84.93    2.61 
   1   6  -3   87.36    2.08 
  -1   6   3   88.08    2.65 
  -1   6   3   87.35    2.18 
   0  -6  -3  443.16    8.53 
   0  -6   3  445.81    8.46 
   0  -6  -3  448.30    9.04 
   0   6  -3  457.65    8.42 
   0   6   3  446.68    9.00 
   0   6   3  452.71    8.51 
   1  -6   3  327.91    6.34 
   1  -6   3  314.18    6.19 
  -1  -6  -3  314.45    6.82 
  -1  -6  -3  312.00    6.37 
   1   6   3  323.20    6.86 
  -1   6  -3  331.01    6.29 
   1   6   3  331.22    6.36 
  -2  -6  -3   33.01    1.63 
   2  -6   3   29.24    1.27 
  -2  -6  -3   30.11    1.30 
   2  -6   3   30.92    1.04 
  -2   6  -3   30.60    1.21 
   2   6   3   28.96    1.20 
  -3  -6  -3  101.67    2.65 
   3  -6   3   99.91    2.57 
   3  -6   3  102.90    2.11 
   3   6   3   99.69    2.76 
   3   6   3  103.56    2.54 
   4  -6   3   68.50    2.02 
  -4  -6  -3   67.81    2.03 
   4   6   3   65.41    1.87 
   4   6   3   66.30    2.26 
  -5  -6  -3    0.27    0.55 
   5  -6   3   -0.01    0.52 
   5   6   3   -0.48    0.74 
   5   6   3    0.27    0.43 
   6  -6   3   71.07    2.14 
  -6  -6  -3   67.89    2.16 
   6  -6   3   71.87    1.95 
   6   6   3   70.27    2.60 
   7  -6   3   14.11    1.02 
  -7  -6  -3   13.59    1.10 
   7   6   3   14.61    1.51 
  -8  -6  -3    3.45    0.88 
   8  -6   3    4.36    0.82 
   8   6   3    3.66    1.22 
  -9  -6  -3    2.23    0.86 
   9  -6   3    3.43    0.83 
   9   6   3    1.26    1.26 
  10   6   3    8.41    1.63 
 -10   6  -3    9.23    1.35 
  11   7  -3   10.23    1.57 
  10   7  -3    5.25    1.30 
  -9   7   3    5.65    1.18 
   9   7  -3    8.60    1.29 
  -8  -7   3   54.83    1.50 
   8   7  -3   55.73    2.32 
  -8   7   3   51.14    2.04 
   7  -7  -3   18.54    0.64 
  -7  -7   3   18.27    0.88 
   7  -7  -3   20.72    1.20 
   7   7  -3   21.59    1.52 
  -7   7   3   18.63    0.90 
  -7   7   3   19.18    1.34 
   6  -7  -3  110.92    2.41 
  -6  -7   3  107.20    2.44 
   6  -7  -3  109.97    2.80 
   6   7  -3  108.18    3.04 
  -6   7   3  103.91    3.01 
  -6   7   3  113.07    2.39 
   5  -7  -3   44.72    1.67 
   5  -7  -3   43.90    1.36 
  -5  -7   3   44.48    1.36 
  -5   7   3   45.07    1.86 
  -5   7   3   46.81    1.21 
   5   7  -3   44.51    1.76 
   4  -7  -3    0.58    0.59 
  -4  -7   3    0.42    0.42 
   4  -7  -3    0.27    0.43 
   4   7  -3    0.78    0.29 
  -4   7   3    0.61    0.52 
   4   7  -3    0.80    0.30 
   4   7  -3    1.91    0.69 
  -4   7   3    1.25    0.71 
  -3  -7   3    6.13    0.62 
   3  -7  -3    6.25    0.88 
   3  -7  -3    6.40    0.66 
  -3   7   3    6.60    0.67 
   3   7  -3    6.46    0.52 
  -3   7   3    5.94    0.88 
   2  -7  -3  379.51    7.22 
  -2  -7   3  368.21    7.15 
   2  -7  -3  383.55    7.79 
  -2   7   3  370.84    7.21 
   2   7  -3  373.50    7.04 
  -2   7   3  370.59    7.70 
   1  -7  -3   44.79    1.48 
  -1  -7   3   39.08    1.26 
   1  -7  -3   40.38    1.82 
  -1  -7   3   41.63    1.43 
  -1   7   3   43.82    1.45 
   1   7  -3   42.43    1.33 
  -1   7   3   41.21    1.85 
   0  -7  -3   50.01    1.68 
   0  -7   3   53.81    1.42 
   0  -7  -3   49.44    2.04 
   0  -7   3   51.24    1.66 
   0   7   3   51.77    1.65 
   0   7   3   54.97    2.04 
   0   7  -3   50.39    1.56 
  -1  -7  -3    3.78    0.67 
   1  -7   3    3.66    0.54 
  -1  -7  -3    3.45    0.80 
   1  -7   3    3.23    0.64 
   1   7   3    2.56    0.58 
  -1   7  -3    2.94    0.57 
  -2  -7  -3  214.91    4.53 
   2  -7   3  205.41    4.15 
   2  -7   3  205.75    4.45 
   2   7   3  203.38    4.41 
   3  -7   3    0.53    0.56 
  -3  -7  -3    0.71    0.57 
   3  -7   3    0.69    0.30 
   3   7   3   -0.16    0.68 
   3   7   3    0.97    0.47 
  -4  -7  -3   79.37    2.33 
   4  -7   3   79.35    2.33 
   4   7   3   81.03    2.56 
   4   7   3   78.95    2.17 
  -5  -7  -3   32.20    1.49 
   5  -7   3   33.89    1.54 
   5   7   3   30.36    1.75 
   5   7   3   32.09    1.25 
   6  -7   3   22.97    1.04 
  -6  -7  -3   19.07    1.30 
   6  -7   3   22.79    1.35 
   6   7   3   21.93    1.63 
   7  -7   3    2.18    0.62 
  -7  -7  -3    2.47    0.82 
   7   7   3    2.58    1.11 
   8  -7   3  104.27    2.77 
  -8  -7  -3  112.73    3.15 
   8   7   3  109.70    3.68 
  -9  -7  -3    1.72    0.89 
   9   7   3    1.83    1.28 
  10   7   3    0.91    1.26 
  11   8  -3    6.81    1.48 
  10   8  -3    0.25    1.13 
   9   8  -3   59.10    2.59 
  -8  -8   3    7.15    0.70 
   8   8  -3    7.45    1.09 
  -8   8   3    6.04    0.94 
   7  -8  -3   40.63    1.21 
   7  -8  -3   42.08    1.63 
  -7  -8   3   42.14    1.39 
   7   8  -3   40.57    1.99 
  -7   8   3   41.32    1.86 
   6  -8  -3   21.38    1.29 
   6  -8  -3   23.36    1.06 
  -6  -8   3   24.78    1.07 
  -6   8   3   23.10    1.47 
   6   8  -3   21.93    1.52 
  -6   8   3   24.87    0.87 
   5  -8  -3  242.71    4.89 
  -5  -8   3  238.32    4.84 
   5  -8  -3  250.41    5.29 
   5   8  -3  234.66    4.27 
   5   8  -3  243.90    5.30 
  -5   8   3  239.40    4.55 
  -5   8   3  239.90    5.41 
  -4  -8   3   -0.11    0.47 
   4  -8  -3   -1.30    0.53 
   4  -8  -3   -0.65    0.44 
   4   8  -3    0.47    0.35 
  -4   8   3    0.73    0.68 
   4   8  -3   -0.42    0.62 
   3  -8  -3  204.01    4.42 
  -3  -8   3  210.70    4.39 
   3  -8  -3  211.26    4.93 
  -3   8   3  214.18    4.95 
   3   8  -3  218.97    4.24 
   2  -8  -3   48.82    1.62 
   2  -8  -3   48.60    1.99 
  -2  -8   3   49.76    1.59 
  -2   8   3   49.62    2.00 
   2   8  -3   49.25    1.45 
   1  -8  -3  258.90    5.33 
   1  -8  -3  252.05    5.83 
  -1  -8   3  254.27    5.28 
   1   8  -3  267.76    5.21 
  -1   8   3  258.43    5.82 
   0  -8   3    4.80    0.63 
   0  -8  -3    4.54    0.73 
   0  -8  -3    3.82    0.94 
   0  -8   3    4.83    0.54 
   0   8   3    4.93    0.84 
   0   8  -3    5.13    0.58 
   0   8   3    5.53    0.71 
   1  -8   3  312.06    6.21 
   1  -8   3  306.70    5.73 
  -1  -8  -3  291.41    6.19 
   1   8   3  307.67    6.17 
   2  -8   3   18.50    1.17 
  -2  -8  -3   17.65    1.15 
   2  -8   3   17.13    0.91 
   2   8   3   15.16    1.01 
   2   8   3   16.43    1.16 
   3  -8   3   17.99    0.79 
   3  -8   3   17.13    1.18 
  -3  -8  -3   16.84    1.19 
   3   8   3   19.83    1.14 
   3   8   3   15.66    1.26 
   4  -8   3    8.62    0.97 
  -4  -8  -3    7.85    0.92 
   4   8   3    6.31    1.00 
   4   8   3    9.21    0.87 
   5  -8   3    9.40    0.65 
   5  -8   3    8.31    1.00 
  -5  -8  -3    9.59    1.01 
   5   8   3    8.78    0.83 
   5   8   3   10.77    1.27 
  -6  -8  -3   25.83    1.61 
   6  -8   3   28.31    1.10 
   6  -8   3   30.17    1.57 
   6   8   3   28.35    1.90 
   7  -8   3   36.76    1.68 
  -7  -8  -3   32.54    1.77 
   7  -8   3   34.71    1.32 
   7   8   3   38.22    2.24 
  -8  -8  -3    8.83    1.15 
   8   8   3    6.59    1.39 
   9   8   3   28.97    2.33 
  11   9  -3    5.20    1.46 
  10   9  -3   19.34    1.84 
   9   9  -3    3.87    1.24 
  -8  -9   3    3.42    0.65 
  -8   9   3    2.49    0.77 
   8   9  -3    5.03    1.17 
   7  -9  -3   37.44    1.59 
   7  -9  -3   39.48    1.34 
  -7  -9   3   38.23    1.46 
  -7   9   3   39.76    1.81 
   7   9  -3   37.76    2.01 
   6  -9  -3    9.05    0.94 
   6  -9  -3    7.83    0.79 
  -6  -9   3    8.44    0.79 
   6   9  -3    6.10    1.10 
  -6   9   3    8.09    1.02 
   5  -9  -3   53.39    1.75 
  -5  -9   3   55.38    1.72 
   5  -9  -3   57.04    2.05 
  -5   9   3   53.80    1.28 
   5   9  -3   52.55    1.26 
   5   9  -3   52.15    1.30 
  -5   9   3   51.96    2.09 
   5   9  -3   52.08    2.04 
  -4  -9   3   53.85    1.70 
   4  -9  -3   55.66    1.81 
   4  -9  -3   54.54    2.12 
   4   9  -3   51.51    1.92 
  -4   9   3   57.25    2.19 
   4   9  -3   54.90    1.50 
   3  -9  -3    5.67    0.74 
   3  -9  -3    7.30    0.98 
  -3  -9   3    6.30    0.74 
  -3   9   3    6.41    0.94 
   3   9  -3    7.36    0.64 
   2  -9  -3   53.18    2.15 
  -2  -9   3   52.21    1.73 
   2  -9  -3   52.76    1.82 
   2   9  -3   51.27    1.55 
  -2   9   3   48.49    2.14 
   1  -9  -3  130.66    3.17 
  -1  -9   3  130.00    3.18 
  -1   9   3  133.64    3.68 
   1   9  -3  133.82    3.05 
   0  -9   3  118.36    3.02 
   0  -9   3  122.47    2.68 
   0  -9  -3  121.04    3.06 
  -1  -9  -3    2.70    0.72 
   1  -9   3    2.86    0.45 
   1  -9   3    3.37    0.75 
   1   9   3    3.48    0.71 
   2  -9   3   34.44    1.58 
   2  -9   3   39.42    1.08 
  -2  -9  -3   35.70    1.60 
   2   9   3   35.54    1.60 
   3  -9   3   23.28    1.39 
  -3  -9  -3   24.11    1.42 
   3  -9   3   25.68    1.01 
   3   9   3   23.96    1.49 
   3   9   3   25.95    1.26 
   4  -9   3   48.79    1.89 
   4  -9   3   48.38    1.05 
  -4  -9  -3   49.82    1.93 
   4  -9   3   47.82    1.10 
   4   9   3   47.45    1.74 
   4   9   3   50.28    2.12 
   5  -9   3    8.47    0.57 
   5  -9   3    9.32    1.02 
  -5  -9  -3    8.67    1.12 
   5   9   3    8.33    0.87 
   5   9   3    8.30    1.26 
  -6  -9  -3    0.94    0.84 
   6  -9   3   -0.78    0.77 
   6  -9   3    0.28    0.39 
   6   9   3    1.30    1.05 
   7  -9   3    1.83    0.79 
  -7  -9  -3    1.96    0.97 
   7   9   3    2.97    1.21 
  -8  -9  -3   33.71    1.90 
   8   9   3   29.96    2.08 
   9   9   3   14.66    1.92 
  10  10  -3    9.79    1.54 
   9  10  -3    4.20    1.25 
  -8 -10   3    1.23    0.68 
   8  10  -3    1.30    1.09 
  -7 -10   3    7.44    0.86 
   7 -10  -3    6.87    0.77 
  -7  10   3    5.95    0.94 
   7  10  -3    8.40    1.26 
  -6 -10   3    3.39    0.74 
   6 -10  -3    2.96    0.68 
   6 -10  -3    3.92    0.81 
  -6  10   3    2.94    0.84 
   6  10  -3    3.12    1.02 
  -5 -10   3    2.97    0.75 
   5 -10  -3    2.96    0.80 
   5 -10  -3    2.60    0.68 
   5  10  -3    2.81    0.45 
  -5  10   3    4.17    0.35 
  -5  10   3    4.74    0.92 
   5  10  -3    3.14    0.47 
   5  10  -3    2.60    0.91 
  -4 -10   3   14.39    1.07 
   4 -10  -3   14.07    1.06 
   4 -10  -3   13.61    1.30 
   4  10  -3   12.46    1.14 
  -4  10   3   15.05    1.29 
   4  10  -3   13.38    0.86 
   3 -10  -3    3.84    0.73 
  -3 -10   3    4.67    0.75 
   3  10  -3    4.76    0.59 
  -3  10   3    3.41    0.92 
   2 -10  -3    0.39    0.61 
  -2 -10   3    0.44    0.62 
   2  10  -3    1.13    0.49 
   1 -10  -3    6.77    0.88 
  -1 -10   3    5.97    0.87 
   0 -10   3   61.39    1.99 
   0 -10   3   62.69    1.73 
   0 -10  -3   64.73    2.12 
   0  10   3   62.24    1.95 
   1 -10   3   25.66    1.45 
   1 -10   3   26.86    0.98 
  -1 -10  -3   24.31    1.28 
   1  10   3   26.05    1.40 
   2 -10   3    0.34    0.67 
   2 -10   3    0.87    0.36 
  -2 -10  -3    1.14    0.73 
   2  10   3    0.12    0.67 
   3 -10   3   32.05    1.20 
   3 -10   3   31.68    0.92 
   3 -10   3   28.55    1.58 
  -3 -10  -3   30.42    1.61 
   3  10   3   29.23    1.67 
  -4 -10  -3   61.37    2.30 
   4 -10   3   60.43    1.47 
   4 -10   3   59.49    1.39 
   4 -10   3   62.50    2.21 
   4  10   3   58.26    2.37 
  -5 -10  -3    0.66    0.81 
   5 -10   3    1.34    0.90 
   5  10   3    0.19    0.61 
   5  10   3   -0.43    0.92 
  -6 -10  -3  115.72    3.35 
   6 -10   3  112.67    3.17 
   6  10   3  110.03    3.63 
  -7 -10  -3    0.10    0.89 
   7 -10   3   -0.10    0.75 
   7  10   3   -1.02    1.03 
  -8 -10  -3    3.47    1.07 
   8 -10   3    3.65    0.90 
   8  10   3    4.17    1.34 
   9  10   3    6.64    1.58 
  10  11  -3    3.18    1.36 
   9  11  -3    0.70    1.14 
  -8 -11   3   -0.40    0.79 
   8  11  -3   -0.07    1.13 
   7 -11  -3   67.52    2.09 
  -7 -11   3   67.14    2.15 
  -7  11   3   67.60    2.33 
   7  11  -3   67.92    2.69 
   6 -11  -3   -0.59    0.71 
  -6 -11   3   -0.47    0.58 
   6 -11  -3   -1.76    0.61 
  -6  11   3    0.22    0.73 
   6  11  -3    0.86    1.00 
  -5 -11   3   18.46    1.26 
   5 -11  -3   17.57    1.23 
  -5  11   3   20.47    1.55 
   5  11  -3   19.90    1.49 
   5  11  -3   18.54    0.93 
  -4 -11   3   27.47    1.52 
   4 -11  -3   24.72    1.51 
   4  11  -3   24.87    1.16 
   3 -11  -3   56.55    1.99 
  -3 -11   3   54.79    1.94 
   3  11  -3   52.97    1.70 
   2 -11  -3    2.43    0.77 
  -2 -11   3    2.33    0.75 
  -2  11   3    3.55    0.57 
   1 -11  -3  146.36    3.65 
  -1 -11   3  142.07    3.61 
  -1  11   3  148.67    3.32 
   0 -11   3    5.95    0.92 
   0 -11  -3    6.99    0.98 
   0  11   3    6.11    0.77 
   1 -11   3   -0.12    0.37 
   1 -11   3    0.56    0.76 
  -1 -11  -3   -0.73    0.68 
   1  11   3    0.84    0.72 
   2 -11   3    0.22    0.34 
  -2 -11  -3    0.11    0.74 
   2 -11   3   -0.14    0.72 
   2  11   3   -0.05    0.79 
   3 -11   3    6.09    0.68 
   3 -11   3    5.47    0.61 
  -3 -11  -3    4.28    0.95 
   3 -11   3    3.64    0.94 
   3  11   3    4.15    1.01 
   4 -11   3    3.96    0.94 
  -4 -11  -3    4.37    0.97 
   4 -11   3    4.73    0.48 
   4  11   3    4.36    1.11 
  -5 -11  -3   19.25    1.48 
   5 -11   3   19.79    1.49 
   5  11   3   19.41    1.75 
   6 -11   3   55.53    2.29 
  -6 -11  -3   55.96    2.29 
   6  11   3   58.03    2.68 
   7 -11   3    2.60    0.92 
  -7 -11  -3    2.60    0.94 
   7  11   3    2.43    1.24 
   8 -11   3    2.74    0.89 
  -8 -11  -3    3.39    1.08 
   8  11   3    2.67    1.35 
   9  12  -3    5.43    1.43 
   8  12  -3   15.90    1.70 
   7 -12  -3   39.88    1.68 
  -7 -12   3   36.80    1.75 
   7  12  -3   36.34    2.14 
   6 -12  -3    3.98    0.80 
  -6 -12   3    4.37    0.92 
   6  12  -3    3.30    1.10 
  -5 -12   3   19.45    1.36 
   5 -12  -3   19.84    1.38 
   5  12  -3   22.15    1.58 
  -4 -12   3    3.31    0.83 
   4 -12  -3    1.65    0.79 
  -4  12   3    2.69    0.50 
   4  12  -3    3.12    0.63 
  -3 -12   3   11.56    1.12 
   3 -12  -3   11.20    1.13 
  -3  12   3   10.11    0.67 
  -2 -12   3   35.69    1.70 
   2 -12  -3   30.60    1.77 
  -2  12   3   31.90    1.24 
  -1 -12   3   40.98    1.88 
   1 -12  -3   43.85    1.92 
  -1  12   3   45.53    1.57 
   0 -12   3   19.09    1.43 
   0 -12  -3   17.65    1.38 
   0  12   3   18.65    1.26 
   1 -12   3   38.98    1.26 
  -1 -12  -3   36.65    1.85 
   1 -12   3   40.29    1.89 
   1  12   3   38.27    1.77 
   2 -12   3   30.69    1.76 
  -2 -12  -3   28.99    1.72 
   2  12   3   30.66    1.67 
   3 -12   3   42.42    2.01 
  -3 -12  -3   42.22    2.00 
   3 -12   3   42.28    1.58 
   3  12   3   40.94    2.00 
   4 -12   3   14.11    1.36 
  -4 -12  -3   13.12    1.34 
   4  12   3   13.66    1.49 
  -5 -12  -3   10.24    1.25 
   5 -12   3    9.10    1.28 
   5  12   3   10.29    1.54 
  -6 -12  -3   61.17    2.56 
   6 -12   3   58.33    2.43 
   6  12   3   56.47    2.76 
  -7 -12  -3    5.48    1.24 
   7 -12   3    4.96    1.07 
   7  12   3    6.35    1.49 
   8 -12   3    2.32    1.15 
  -8 -12  -3    0.58    1.06 
   8  12   3    2.64    1.45 
   9  13  -3    1.41    1.33 
   8  13  -3    0.33    1.20 
  -7 -13   3   11.12    1.15 
   7 -13  -3   12.90    1.17 
   7  13  -3   12.51    1.53 
  -6 -13   3    5.32    1.02 
   6 -13  -3    5.59    0.98 
   6  13  -3    4.72    1.18 
  -5 -13   3    0.05    0.77 
   5 -13  -3    1.06    0.89 
   5  13  -3    2.95    1.00 
  -4 -13   3   -0.40    0.76 
   4 -13  -3   -0.28    0.77 
   3 -13  -3   17.67    1.40 
  -3 -13   3   15.48    1.32 
  -3  13   3   17.52    0.84 
  -2 -13   3   19.00    1.43 
   2 -13  -3   17.22    1.43 
  -2  13   3   17.15    1.01 
   1 -13  -3    3.20    0.96 
  -1 -13   3    5.82    1.06 
  -1  13   3    5.48    0.74 
   0 -13  -3    3.09    0.97 
   0 -13   3    4.22    1.00 
   0  13   3    3.35    0.81 
   1 -13   3   11.15    1.27 
  -1 -13  -3   12.15    1.32 
   1  13   3   12.26    1.20 
   2 -13   3    2.46    1.01 
  -2 -13  -3    3.77    1.04 
   2  13   3    3.49    0.99 
   3 -13   3   41.14    2.06 
  -3 -13  -3   38.58    2.05 
   3  13   3   39.25    2.17 
  -4 -13  -3   16.44    1.51 
   4 -13   3   18.23    1.53 
   4  13   3   18.57    1.67 
  -5 -13  -3    1.12    0.97 
   5 -13   3   -0.44    0.85 
   5  13   3    0.17    1.09 
  -6 -13  -3   -0.57    0.85 
   6 -13   3    0.10    0.96 
   6  13   3   -0.92    1.09 
  -7 -13  -3   22.83    1.88 
   7 -13   3   23.23    1.75 
   7  13   3   25.40    2.27 
   8  14  -3    5.93    1.57 
  -7 -14   3    4.80    1.09 
   7 -14  -3    3.57    0.96 
   7  14  -3    2.30    1.20 
  -6 -14   3    1.32    0.85 
   6 -14  -3    1.06    0.88 
   6  14  -3    1.14    1.06 
  -5 -14   3   66.27    2.45 
   5 -14  -3   66.87    2.44 
   4 -14  -3   32.94    1.83 
  -4 -14   3   33.01    1.84 
  -3 -14   3   41.62    2.02 
   3 -14  -3   42.27    2.06 
  -2 -14   3    6.44    1.13 
   2 -14  -3    7.35    1.14 
  -2  14   3    8.28    0.77 
   1 -14  -3    3.81    1.01 
  -1 -14   3    5.00    1.07 
  -1  14   3    5.91    0.81 
   0 -14  -3   -1.71    0.84 
   0 -14   3   -0.68    0.89 
   0  14   3    0.31    0.73 
  -1 -14  -3   13.79    1.43 
   1 -14   3   10.31    1.34 
   1  14   3   10.58    1.15 
  -2 -14  -3    0.27    0.95 
   2 -14   3    0.80    0.99 
   2  14   3    1.66    0.93 
  -3 -14  -3    7.38    1.27 
   3 -14   3    8.28    1.27 
   3  14   3    8.64    1.33 
   4 -14   3   30.81    1.97 
  -4 -14  -3   29.80    2.00 
   4  14   3   30.03    2.06 
   5 -14   3    1.78    1.14 
  -5 -14  -3    1.30    1.04 
   5  14   3    5.57    1.37 
   6 -14   3    4.57    1.11 
  -6 -14  -3    6.68    1.33 
   6  14   3    4.28    1.44 
  -7 -15   3   -0.56    0.85 
   7 -15  -3   -0.81    0.85 
   7  15  -3    0.14    1.12 
  -6 -15   3    9.80    1.34 
   6 -15  -3    8.69    1.15 
   5 -15  -3   12.83    1.40 
  -5 -15   3   12.67    1.37 
   4 -15  -3    7.09    1.18 
  -4 -15   3    5.93    1.16 
   3 -15  -3    0.14    0.93 
  -3 -15   3   -0.74    0.88 
   2 -15  -3   11.62    1.39 
  -2 -15   3   12.32    1.40 
  -1 -15   3    2.93    1.11 
   1 -15  -3    3.17    1.08 
  -1  15   3    2.67    0.75 
   0 -15   3    0.46    1.00 
   0 -15  -3   -0.97    0.94 
   0  15   3   -0.22    0.74 
  -1 -15  -3   11.72    1.44 
   1 -15   3   14.56    1.54 
   1  15   3   11.19    1.22 
   2 -15   3   43.04    2.27 
  -2 -15  -3   40.92    2.26 
   2  15   3   40.80    2.14 
  -3 -15  -3    1.69    1.20 
   3 -15   3   -0.02    0.99 
   3  15   3    0.34    1.00 
  -4 -15  -3   32.95    2.33 
   4 -15   3   38.93    2.37 
   4  15   3   35.41    2.38 
   5 -15   3    1.43    1.06 
  -5 -15  -3    1.92    1.13 
   5  15   3    4.72    1.38 
  -6 -15  -3   12.57    1.66 
   6 -15   3   11.53    1.52 
   6  15   3   14.08    1.85 
   6 -16  -3    2.63    1.11 
  -6 -16   3    2.04    1.05 
   5 -16  -3   32.23    2.10 
  -5 -16   3   30.40    1.97 
  -4 -16   3    0.62    1.01 
   4 -16  -3    2.31    1.02 
  -3 -16   3   11.35    1.42 
   3 -16  -3   11.52    1.43 
   2 -16  -3   24.33    1.93 
  -2 -16   3   24.21    1.85 
   1 -16  -3    2.60    1.13 
  -1 -16   3    3.21    1.14 
   0 -16  -3    2.08    1.12 
   0 -16   3    1.49    1.08 
   0  16   3    2.02    0.86 
   1 -16   3   13.25    1.55 
  -1 -16  -3   11.12    1.50 
   1  16   3    9.66    1.23 
  -2 -16  -3   15.86    1.66 
   2 -16   3   10.52    1.50 
   2  16   3   14.01    1.49 
   3 -16   3    0.21    1.20 
  -3 -16  -3   -0.45    1.06 
   3  16   3    2.43    1.11 
   4 -16   3   19.56    1.77 
  -4 -16  -3   16.50    1.77 
   4  16   3   18.63    1.88 
   5 -16   3   16.45    1.74 
   5 -17  -3    0.37    1.03 
  -5 -17   3   -0.62    1.16 
   4 -17  -3    2.34    1.09 
  -4 -17   3    4.25    1.22 
   3 -17  -3   22.31    1.86 
  -2 -17   3   17.73    1.74 
   2 -17  -3   15.85    1.68 
  -1 -17   3    2.40    1.24 
   1 -17  -3    0.35    1.21 
   0 -17   3   22.29    1.91 
   0 -17  -3   24.26    1.97 
  -1 -17  -3    3.22    1.27 
   1 -17   3    3.17    1.27 
   1  17   3    5.18    1.26 
   2 -17   3    2.81    1.28 
  -2 -17  -3    6.58    1.42 
   2  17   3    5.88    1.24 
   3 -17   3   15.64    1.83 
  -3 -17  -3   13.39    1.68 
   3  17   3   18.09    1.77 
  -3 -18   3    0.30    1.15 
   3 -18  -3   -1.46    1.03 
   2 -18  -3    7.42    1.44 
  -2 -18   3    5.77    1.39 
   1 -18  -3    3.57    1.31 
  -1 -18   3    3.71    1.32 
   0 -18  -3   10.78    1.60 
   0 -18   3    7.68    1.48 
  -1 -18  -3   -0.33    1.16 
   1 -18   3    0.34    1.22 
 -12   0   4   18.92    1.88 
 -11   0   4   -1.74    0.92 
 -10   0   4  117.91    3.66 
  -9   0   4   -0.66    0.75 
  -8   0   4   26.28    0.65 
  -8   0   4   26.09    1.72 
  -7   0   4    0.03    0.19 
  -7   0   4   -0.09    0.20 
  -7   0   4    0.18    0.71 
  -6   0   4  259.26    5.70 
  -6   0   4  263.34    4.80 
  -6   0   4  261.65    4.77 
  -5   0   4   -0.64    0.28 
  -5   0   4    1.70    0.33 
  -5   0   4   -0.13    0.64 
  -5   0   4   -0.44    0.31 
  -4   0   4  164.56    3.74 
  -4   0   4  156.34    3.14 
  -4   0   4  156.38    3.19 
   4   0  -4  160.17    3.69 
  -4   0   4  155.00    3.12 
   3   0  -4    0.06    0.22 
   3   0  -4   -0.24    0.25 
   3   0  -4   -0.41    0.43 
  -3   0   4   -0.29    0.29 
  -3   0   4   -0.37    0.50 
  -3   0   4   -0.30    0.28 
  -3   0   4    0.20    0.30 
   2   0  -4   18.32    0.74 
   2   0  -4   18.36    0.99 
  -2   0   4   17.49    0.80 
  -2   0   4   16.07    0.78 
  -2   0   4   18.10    0.80 
   2   0  -4   18.38    0.70 
  -2   0   4   18.03    1.05 
  -1   0   4    0.25    0.46 
  -1   0   4   -0.24    0.33 
  -1   0   4   -0.11    0.35 
   1   0  -4   -0.29    0.38 
   1   0  -4    0.36    0.32 
  -1   0   4    0.05    0.30 
   1   0  -4    0.24    0.30 
   1   0  -4   -1.09    0.36 
   0   0  -4    5.41    0.62 
   0   0   4    5.32    0.60 
   0   0  -4    6.19    0.57 
   0   0  -4    4.84    0.58 
   0   0   4    6.51    0.71 
   0   0   4    5.66    0.54 
   0   0  -4    4.78    0.52 
   1   0   4    0.01    0.55 
   1   0   4    0.13    0.37 
  -1   0  -4    0.08    0.42 
  -1   0  -4   -0.20    0.47 
  -1   0  -4   -0.53    0.35 
  -1   0  -4   -0.12    0.40 
  -2   0  -4  972.03   17.68 
  -2   0  -4  990.43   17.53 
  -2   0  -4  950.82   17.61 
   2   0   4  950.56   17.84 
  -2   0  -4 1000.00   17.60 
  -3   0  -4    0.24    0.49 
  -3   0  -4    0.52    0.49 
   3   0   4   -0.12    0.61 
  -3   0  -4   -0.11    0.44 
  -3   0  -4   -0.15    0.55 
  -4   0  -4  121.02    3.06 
  -4   0  -4  122.98    2.99 
  -4   0  -4  121.36    3.08 
   4   0   4  126.14    3.12 
  -5   0  -4   -0.05    0.55 
  -5   0  -4    0.47    0.63 
  -5   0  -4   -0.46    0.52 
  -6   0  -4   39.18    1.80 
   6   0   4   40.89    1.87 
  -6   0  -4   40.68    1.76 
  -6   0  -4   39.74    1.64 
  -7   0  -4   -0.91    0.70 
   7   0   4    0.18    0.83 
  -7   0  -4   -0.13    0.75 
   8   0   4    9.64    1.28 
  -8   0  -4    8.74    1.13 
  -9   0  -4   -0.68    0.82 
   9   0   4    0.21    0.93 
  10   0   4    5.84    1.37 
 -12  -1   4   32.38    2.32 
 -11  -1   4   11.05    1.54 
 -11   1   4   11.59    1.44 
 -10  -1   4    9.75    1.31 
 -10   1   4    8.47    1.25 
  -9  -1   4   78.77    2.85 
  -9   1   4   84.38    2.83 
  -8  -1   4    0.27    0.12 
  -8  -1   4    0.02    0.76 
  -8   1   4    0.23    0.26 
  -8   1   4    0.42    0.75 
  -7  -1   4    9.82    0.34 
  -7  -1   4   10.10    0.35 
  -7  -1   4    8.42    1.05 
  -7   1   4    9.03    0.99 
  -7   1   4    9.18    0.53 
  -7   1   4    9.46    0.49 
  -6  -1   4   56.83    1.22 
  -6  -1   4   58.03    1.23 
  -6  -1   4   56.09    2.09 
  -6   1   4   57.52    1.30 
  -6   1   4   56.30    2.01 
  -5  -1   4  620.55   11.79 
  -5  -1   4  615.36   10.92 
   5  -1  -4  619.38   11.71 
  -5  -1   4  611.73   10.95 
  -5   1   4  599.66   11.68 
  -5   1   4  627.71   11.00 
  -4  -1   4  107.17    2.23 
   4  -1  -4  107.59    2.76 
  -4  -1   4  111.00    2.86 
   4  -1  -4  106.22    1.95 
   4  -1  -4  102.49    1.95 
  -4  -1   4  105.26    2.20 
  -4   1   4  107.07    2.79 
  -4   1   4  108.25    2.27 
   3  -1  -4   47.55    1.17 
  -3  -1   4   47.40    1.62 
  -3  -1   4   48.22    1.25 
   3  -1  -4   47.87    1.19 
  -3  -1   4   47.87    1.25 
   3  -1  -4   48.38    1.62 
   3   1  -4   46.75    1.62 
  -3   1   4   47.68    1.34 
   3   1  -4   47.30    1.16 
  -3   1   4   48.20    1.29 
   3   1  -4   48.12    1.11 
  -3   1   4   45.47    1.65 
   2  -1  -4   88.78    2.01 
   2  -1  -4   86.97    2.03 
  -2  -1   4   91.82    2.03 
  -2  -1   4   89.64    2.05 
  -2  -1   4   85.79    2.34 
   2  -1  -4   92.07    2.37 
  -2   1   4   88.22    2.12 
   2   1  -4   90.49    1.97 
  -2   1   4   90.32    2.39 
   2   1  -4   86.91    2.06 
   2   1  -4   90.59    1.99 
   2   1  -4   88.29    2.32 
  -2   1   4   92.43    2.09 
   1  -1  -4   84.78    2.25 
   1  -1  -4   84.98    2.00 
   1  -1  -4   81.55    1.99 
  -1  -1   4   80.80    2.19 
  -1  -1   4   85.42    1.98 
  -1  -1   4   85.22    2.00 
  -1   1   4   83.75    2.28 
   1   1  -4   83.78    1.95 
   1   1  -4   85.26    2.19 
   1   1  -4   80.84    2.02 
  -1   1   4   84.42    2.08 
   1   1  -4   85.06    1.95 
  -1   1   4   83.90    2.01 
   0  -1  -4  113.54    2.59 
   0  -1   4  111.60    2.56 
   0  -1  -4  114.22    2.58 
   0  -1  -4  116.25    2.83 
   0  -1   4  113.34    2.72 
   0  -1   4  113.81    2.58 
   0   1  -4  114.00    2.65 
   0   1  -4  116.61    2.71 
   0   1   4  116.89    2.68 
   0   1  -4  114.92    2.56 
   0   1   4  120.25    2.94 
   0   1   4  114.69    2.59 
   0   1  -4  115.86    2.55 
  -1  -1  -4  154.01    3.38 
   1  -1   4  155.69    3.43 
  -1  -1  -4  156.38    3.45 
  -1  -1  -4  156.23    3.62 
   1  -1   4  161.56    3.55 
  -1   1  -4  162.09    3.40 
   1   1   4  158.55    3.39 
  -1   1  -4  158.05    3.47 
  -1   1  -4  160.47    3.50 
   1   1   4  157.15    3.75 
  -1   1  -4  163.49    3.42 
   1   1   4  160.83    3.49 
  -2  -1  -4  163.29    3.62 
  -2  -1  -4  172.76    3.92 
  -2  -1  -4  167.04    3.70 
   2  -1   4  174.03    3.88 
  -2   1  -4  166.91    3.66 
   2   1   4  168.52    3.60 
  -2   1  -4  167.90    3.64 
   2   1   4  171.08    3.72 
   2   1   4  171.18    4.03 
  -2   1  -4  168.05    3.66 
  -2   1  -4  166.44    3.74 
  -3  -1  -4   70.55    1.96 
   3  -1   4   70.12    2.14 
  -3  -1  -4   67.17    2.16 
  -3  -1  -4   71.47    2.07 
  -3   1  -4   69.81    2.07 
  -3   1  -4   76.17    2.02 
  -3   1  -4   69.57    1.97 
   3   1   4   71.81    2.31 
  -3   1  -4   69.38    1.98 
  -4  -1  -4  191.99    4.13 
   4  -1   4  195.96    4.18 
  -4  -1  -4  184.83    4.34 
  -4   1  -4  183.69    4.10 
  -4   1  -4  187.94    4.09 
  -4   1  -4  185.78    4.21 
  -5  -1  -4  101.38    2.64 
  -5  -1  -4  100.07    2.87 
  -5   1  -4   96.36    2.65 
  -5   1  -4   99.29    2.59 
  -5   1  -4   96.38    2.69 
  -6  -1  -4   57.24    1.92 
   6  -1   4   57.29    2.12 
  -6  -1  -4   56.67    2.17 
  -6   1  -4   57.48    1.97 
  -6   1  -4   54.69    1.89 
  -6   1  -4   57.53    2.06 
   6   1   4   54.42    2.19 
   7  -1   4   10.51    1.21 
  -7  -1  -4   11.28    1.11 
  -7  -1  -4    7.66    1.07 
  -7   1  -4    8.85    1.11 
   7   1   4   10.44    1.33 
  -7   1  -4    9.51    1.08 
   8  -1   4   50.37    2.20 
  -8  -1  -4   55.56    2.12 
   8   1   4   49.32    2.31 
  -8   1  -4   50.36    2.09 
  -8   1  -4   51.57    2.11 
   9  -1   4   42.55    2.13 
  -9  -1  -4   44.42    2.04 
   9   1   4   39.67    2.23 
  -9   1  -4   42.74    2.04 
  10  -1   4   23.22    1.90 
  10   1   4   21.64    1.89 
 -12  -2   4    5.86    1.41 
 -11  -2   4   20.18    1.87 
 -11   2   4   14.93    1.48 
 -10  -2   4   24.07    1.93 
 -10   2   4   22.56    1.77 
  -9  -2   4    0.82    0.92 
  -9   2   4    1.04    0.82 
  -8  -2   4   47.08    2.28 
  -8   2   4   45.98    1.17 
  -8   2   4   43.39    1.95 
  -7  -2   4  128.99    3.54 
  -7  -2   4  125.66    2.35 
  -7  -2   4  124.22    2.33 
  -7   2   4  128.54    3.33 
  -7   2   4  126.01    2.55 
  -6  -2   4   39.83    0.95 
   6  -2  -4   40.85    1.60 
  -6  -2   4   37.24    0.90 
  -6  -2   4   35.26    1.75 
  -6   2   4   39.97    1.05 
  -6   2   4   40.50    1.72 
  -5  -2   4   17.31    0.66 
  -5  -2   4   15.74    0.63 
   5  -2  -4   19.87    1.22 
  -5  -2   4   17.48    1.32 
  -5   2   4   18.97    0.74 
  -5   2   4   18.62    1.29 
   4  -2  -4    6.08    0.39 
  -4  -2   4    5.37    0.83 
   4  -2  -4    6.52    0.76 
  -4  -2   4    6.40    0.46 
   4  -2  -4    5.82    0.37 
  -4  -2   4    4.84    0.43 
   4   2  -4    4.47    0.41 
  -4   2   4    6.36    0.51 
  -4   2   4    5.77    0.80 
   3  -2  -4  366.65    7.33 
   3  -2  -4  377.98    6.83 
  -3  -2   4  382.19    7.43 
  -3  -2   4  366.63    6.86 
   3  -2  -4  374.51    6.85 
  -3  -2   4  371.35    6.86 
   3   2  -4  374.33    6.70 
  -3   2   4  369.78    7.37 
   3   2  -4  373.65    6.92 
  -3   2   4  364.24    6.93 
   3   2  -4  364.65    6.75 
   2  -2  -4  127.64    2.72 
   2  -2  -4  125.24    2.71 
   2  -2  -4  125.67    3.04 
  -2  -2   4  127.39    3.02 
  -2  -2   4  120.48    2.66 
  -2  -2   4  128.76    2.71 
   2   2  -4  130.32    3.02 
  -2   2   4  124.61    3.08 
   2   2  -4  126.22    2.73 
   2   2  -4  121.87    2.61 
  -2   2   4  126.54    2.75 
   2   2  -4  124.79    2.60 
   1  -2  -4  107.26    2.69 
  -1  -2   4  104.64    2.36 
  -1  -2   4  100.44    2.54 
   1  -2  -4  100.53    2.38 
  -1  -2   4  104.86    2.34 
   1   2  -4  102.01    2.29 
  -1   2   4  105.83    2.75 
   1   2  -4  100.95    2.52 
  -1   2   4  106.20    2.41 
   1   2  -4  105.35    2.42 
   1   2  -4  104.18    2.31 
   0  -2  -4    9.02    0.70 
   0  -2  -4   11.20    0.92 
   0  -2   4    9.65    0.70 
   0  -2   4   10.50    0.79 
   0   2  -4    9.76    0.76 
   0   2  -4    9.67    0.74 
   0   2  -4    9.95    0.67 
   0   2  -4    9.01    0.67 
   0   2   4    7.45    0.88 
   0   2   4    9.74    0.71 
   0   2   4   10.84    0.80 
   1  -2   4   74.65    1.99 
  -1  -2  -4   73.45    1.95 
  -1  -2  -4   79.65    2.30 
   1  -2   4   75.22    1.98 
  -1   2  -4   74.91    1.93 
  -1   2  -4   75.38    1.97 
   1   2   4   72.85    2.35 
  -1   2  -4   72.52    2.04 
   1   2   4   74.33    2.05 
  -1   2  -4   75.19    1.95 
   1   2   4   76.48    1.96 
  -2  -2  -4  266.27    5.77 
  -2  -2  -4  278.81    5.45 
   2  -2   4  270.12    5.50 
   2  -2   4  271.01    5.46 
   2   2   4  276.39    5.55 
   2   2   4  270.62    5.40 
  -2   2  -4  269.10    5.51 
  -2   2  -4  262.47    5.42 
  -2   2  -4  273.06    5.36 
   2   2   4  272.81    5.89 
  -2   2  -4  272.20    5.43 
  -3  -2  -4   99.94    2.83 
  -3  -2  -4   98.61    2.50 
   3  -2   4  102.12    2.62 
  -3   2  -4  102.83    2.64 
  -3   2  -4   99.25    2.50 
   3   2   4  100.13    2.61 
  -3   2  -4   98.26    2.52 
   3   2   4  103.19    2.90 
  -3   2  -4  101.19    2.40 
   3   2   4  101.16    2.44 
  -4  -2  -4   64.06    2.28 
   4  -2   4   66.63    1.91 
  -4  -2  -4   67.51    1.97 
  -4   2  -4   66.35    2.00 
  -4   2  -4   65.52    1.81 
  -4   2  -4   65.86    2.10 
  -5  -2  -4    5.03    0.85 
  -5  -2  -4    4.61    0.78 
  -5   2  -4    4.50    0.59 
  -5   2  -4    4.08    0.74 
  -5   2  -4    5.84    0.85 
   6  -2   4  133.17    3.42 
  -6  -2  -4  132.41    4.01 
  -6  -2  -4  134.33    3.30 
   6   2   4  131.82    3.67 
  -6   2  -4  128.87    3.03 
  -6   2  -4  132.21    3.33 
  -6   2  -4  135.31    3.45 
  -7  -2  -4   12.32    1.10 
   7  -2   4   12.06    1.19 
   7   2   4   10.80    1.34 
  -7   2  -4   10.99    1.19 
  -7   2  -4   11.44    1.10 
  -8  -2  -4   59.56    2.22 
   8  -2   4   53.31    2.21 
   8   2   4   57.47    2.53 
  -8   2  -4   61.65    2.29 
  -8   2  -4   55.73    2.24 
  -9  -2  -4   -1.46    0.82 
   9  -2   4    0.16    0.93 
   9   2   4    0.83    1.07 
  -9   2  -4    0.63    0.94 
  -9   2  -4    0.13    0.79 
  10  -2   4   10.65    1.39 
 -10   2  -4   12.46    1.54 
  10   2   4   10.33    1.56 
 -12  -3   4    0.62    1.25 
 -11  -3   4   -0.40    1.04 
 -11   3   4    0.43    1.02 
 -10  -3   4   14.93    1.73 
 -10   3   4   13.70    1.33 
  -9  -3   4    0.56    1.06 
  -9   3   4    0.74    0.78 
  -8  -3   4   62.80    2.57 
  -8  -3   4   65.98    1.30 
  -8  -3   4   64.14    1.28 
  -8   3   4   67.29    1.62 
  -8   3   4   65.56    2.32 
  -7  -3   4   46.34    1.04 
  -7  -3   4   46.64    2.11 
  -7  -3   4   46.58    1.06 
  -7   3   4   49.75    1.30 
  -7   3   4   51.56    1.96 
  -6  -3   4  129.97    2.55 
  -6  -3   4  131.68    3.56 
  -6  -3   4  128.46    2.54 
   6  -3  -4  133.69    3.31 
  -6   3   4  129.67    2.71 
  -6   3   4  135.13    3.34 
   5  -3  -4   13.39    1.01 
  -5  -3   4   14.58    0.62 
  -5  -3   4   13.10    0.61 
  -5  -3   4   12.48    1.14 
   5   3  -4   15.25    0.62 
  -5   3   4   14.75    0.70 
  -5   3   4   14.08    1.12 
  -4  -3   4  122.91    2.53 
   4  -3  -4  122.76    2.50 
   4  -3  -4  121.03    3.04 
  -4  -3   4  113.85    3.14 
  -4  -3   4  123.88    2.53 
   4  -3  -4  122.80    2.45 
   4   3  -4  124.75    2.57 
  -4   3   4  122.66    2.63 
  -4   3   4  126.13    3.17 
  -3  -3   4  467.55    8.65 
  -3  -3   4  475.87    8.65 
   3  -3  -4  473.79    9.16 
   3  -3  -4  477.96    8.65 
  -3  -3   4  466.94    9.20 
  -3   3   4  480.91    8.75 
  -3   3   4  475.22    9.21 
   3   3  -4  464.89    8.53 
   3   3  -4  477.14    8.48 
   2  -3  -4  177.80    3.69 
  -2  -3   4  181.38    4.03 
   2  -3  -4  186.88    4.12 
  -2  -3   4  179.30    3.64 
   2   3  -4  176.46    3.57 
   2   3  -4  181.06    3.56 
  -2   3   4  179.58    3.72 
  -2   3   4  177.91    4.13 
   1  -3  -4   74.92    1.94 
  -1  -3   4   72.35    1.88 
  -1  -3   4   78.91    2.14 
   1  -3  -4   75.52    2.25 
  -1   3   4   76.60    2.31 
   1   3  -4   74.13    1.87 
  -1   3   4   77.26    1.96 
   1   3  -4   75.96    1.84 
   1   3  -4   76.92    2.06 
   0  -3  -4  365.88    7.13 
   0  -3   4  374.92    7.10 
   0  -3  -4  379.36    7.56 
   0  -3   4  374.95    7.19 
   0   3  -4  365.87    7.03 
   0   3   4  358.83    7.59 
   0   3  -4  376.35    7.07 
   0   3  -4  375.52    7.17 
   0   3   4  374.13    7.14 
   1  -3   4   27.19    1.13 
  -1  -3  -4   23.35    1.11 
   1  -3   4   25.74    1.04 
  -1  -3  -4   28.15    1.46 
  -1   3  -4   26.57    1.09 
   1   3   4   26.16    1.54 
  -1   3  -4   24.08    1.04 
   1   3   4   24.79    1.10 
  -1   3  -4   26.44    1.11 
   1   3   4   26.75    1.22 
   2  -3   4  179.18    3.89 
   2  -3   4  185.74    3.84 
  -2  -3  -4  181.05    4.31 
  -2  -3  -4  179.12    3.88 
   2   3   4  179.52    3.86 
  -2   3  -4  176.43    3.72 
  -2   3  -4  176.72    3.88 
   2   3   4  180.00    4.36 
  -2   3  -4  184.03    3.88 
   2   3   4  181.36    4.02 
   3  -3   4   30.42    1.30 
  -3  -3  -4   31.85    1.29 
  -3  -3  -4   31.86    1.61 
   3  -3   4   31.61    1.32 
  -3   3  -4   33.68    1.11 
  -3   3  -4   30.96    1.34 
   3   3   4   31.74    1.63 
   3   3   4   33.40    1.24 
  -4  -3  -4  257.85    5.42 
  -4  -3  -4  257.25    5.88 
   4  -3   4  268.51    5.24 
  -4   3  -4  266.91    5.12 
  -4   3  -4  265.16    5.50 
  -5  -3  -4    1.36    0.65 
  -5   3  -4   -0.13    0.64 
  -5   3  -4    0.00    0.62 
  -5   3  -4    0.27    0.36 
  -6  -3  -4  105.35    2.87 
   6   3   4  107.54    3.26 
  -6   3  -4  104.86    2.98 
  -6   3  -4  104.20    2.35 
  -6   3  -4  102.41    2.88 
  -7  -3  -4    9.98    1.09 
   7  -3   4    8.23    1.03 
  -7   3  -4    9.03    1.20 
   7   3   4    8.17    1.29 
  -7   3  -4    9.00    1.05 
   8  -3   4    7.95    1.17 
  -8  -3  -4    8.79    1.09 
  -8   3  -4    6.05    1.12 
   8   3   4    9.16    1.38 
  -8   3  -4    8.19    1.19 
   9  -3   4    2.81    1.01 
  -9  -3  -4    1.52    0.92 
   9   3   4    0.17    1.06 
  -9   3  -4    0.49    0.83 
  -9   3  -4    1.88    1.02 
  10  -3   4   16.88    1.58 
 -10   3  -4   14.50    1.49 
 -10   3  -4   11.86    1.42 
  10   3   4   15.53    1.86 
 -12  -4   4   -0.44    1.32 
 -11  -4   4    9.22    1.56 
 -10  -4   4   -1.04    1.04 
 -10   4   4   -0.62    0.79 
  -9  -4   4   58.23    2.68 
  -9   4   4   61.14    2.29 
  -8  -4   4    2.53    0.30 
  -8  -4   4    1.23    0.95 
  -8   4   4    1.76    0.80 
  -8   4   4    1.98    0.48 
  -7  -4   4  246.08    4.64 
  -7  -4   4  256.43    5.94 
   7  -4  -4  261.56    5.55 
  -7   4   4  249.19    4.90 
  -7   4   4  251.31    5.55 
  -6  -4   4   39.15    1.89 
  -6  -4   4   36.14    1.01 
   6  -4  -4   38.93    1.63 
  -6   4   4   39.32    1.71 
  -6   4   4   38.08    1.19 
   5  -4  -4   13.74    1.01 
  -5  -4   4   13.44    0.65 
   5  -4  -4   13.82    0.55 
  -5  -4   4   12.92    1.16 
   5  -4  -4   13.63    0.57 
  -5   4   4   15.28    1.15 
  -5   4   4   14.62    0.76 
  -4  -4   4    4.47    0.82 
   4  -4  -4    4.29    0.71 
   4  -4  -4    4.22    0.45 
  -4  -4   4    4.11    0.47 
  -4   4   4    2.97    0.79 
  -4   4   4    4.35    0.49 
   4   4  -4    4.13    0.23 
  -3  -4   4  355.36    7.34 
  -3  -4   4  360.48    6.80 
   3  -4  -4  365.78    7.33 
   3  -4  -4  368.05    6.82 
   3   4  -4  357.51    6.67 
  -3   4   4  366.79    7.44 
   3   4  -4  361.46    6.63 
  -3   4   4  370.29    6.91 
  -2  -4   4   47.56    1.40 
   2  -4  -4   45.19    1.39 
   2  -4  -4   43.66    1.73 
  -2  -4   4   42.54    1.65 
   2   4  -4   44.04    1.27 
  -2   4   4   45.93    1.42 
  -2   4   4   47.67    1.88 
   2   4  -4   46.61    1.24 
  -1  -4   4  205.39    4.44 
   1  -4  -4  200.34    4.26 
  -1  -4   4  212.87    4.22 
   1  -4  -4  203.55    4.68 
   1   4  -4  203.36    4.17 
   1   4  -4  207.54    4.13 
  -1   4   4  207.40    4.79 
  -1   4   4  209.62    4.29 
   0  -4   4  242.69    5.01 
   0  -4  -4  253.97    5.04 
   0  -4  -4  249.77    5.47 
   0  -4   4  245.05    4.96 
   0   4  -4  248.26    4.91 
   0   4   4  242.84    5.01 
   0   4  -4  250.20    4.95 
   0   4   4  236.15    5.49 
   1  -4   4  120.86    2.81 
  -1  -4  -4  125.15    3.27 
  -1  -4  -4  116.15    2.79 
   1  -4   4  117.41    2.73 
  -1   4  -4  116.55    2.74 
  -1   4  -4  113.82    2.68 
   1   4   4  121.10    2.83 
   1   4   4  117.07    3.30 
  -2  -4  -4   -0.23    0.64 
   2  -4   4   -0.20    0.49 
  -2  -4  -4    1.82    0.57 
   2  -4   4    0.87    0.44 
  -2   4  -4    0.35    0.46 
   2   4   4   -0.27    0.70 
  -2   4  -4    0.19    0.34 
   2   4   4   -0.04    0.43 
   3  -4   4  106.55    2.54 
  -3  -4  -4  106.76    3.16 
   3  -4   4  106.78    2.68 
  -3  -4  -4  104.42    2.66 
  -3   4  -4  104.55    2.35 
   3   4   4  105.64    3.14 
   3   4   4  108.24    2.64 
  -4  -4  -4   11.63    0.95 
   4  -4   4   12.52    0.78 
   4  -4   4   11.24    0.94 
  -4   4  -4   11.71    0.66 
   4   4   4   12.28    0.88 
  -5  -4  -4    1.77    0.70 
  -5   4  -4    1.24    0.32 
   5   4   4   -0.63    0.78 
  -6  -4  -4   17.29    1.27 
  -6   4  -4   16.91    0.60 
   6   4   4   16.22    1.54 
  -7  -4  -4   27.73    1.49 
   7  -4   4   27.59    1.51 
   7   4   4   29.88    1.97 
  -7   4  -4   23.50    1.61 
  -8  -4  -4   -0.15    0.72 
   8  -4   4    0.15    0.72 
   8   4   4    0.81    1.07 
  -8   4  -4   -0.55    0.81 
  -8   4  -4   -0.46    0.77 
  -9  -4  -4   41.53    2.00 
   9  -4   4   39.83    2.01 
  -9   4  -4   40.84    2.03 
   9   4   4   38.02    2.43 
  -9   4  -4   39.01    2.09 
  10  -4   4    3.05    1.08 
 -10   4  -4    1.28    1.04 
 -10   4  -4    0.53    1.05 
  10   4   4    5.06    1.43 
 -12  -5   4    0.37    1.35 
 -11  -5   4    4.25    1.36 
 -10  -5   4   22.01    1.97 
 -10   5   4   19.34    1.47 
  -9  -5   4    0.63    1.06 
  -9   5   4   -0.65    0.74 
  -8  -5   4   -0.14    0.95 
  -8  -5   4   -0.06    0.33 
  -8   5   4    0.72    0.75 
   7  -5  -4    2.72    0.69 
  -7  -5   4    2.14    0.39 
  -7   5   4    2.29    0.51 
  -7   5   4    2.53    0.80 
   6  -5  -4   16.22    1.11 
  -6  -5   4   16.31    0.71 
   6  -5  -4   16.09    0.45 
   6  -5  -4   13.12    0.42 
  -6   5   4   15.96    0.84 
  -6   5   4   17.19    1.35 
   5  -5  -4   23.57    1.31 
   5  -5  -4   22.24    0.83 
  -5  -5   4   23.26    0.88 
  -5   5   4   23.22    1.37 
  -5   5   4   22.93    0.99 
   4  -5  -4   37.50    1.17 
   4  -5  -4   39.13    1.60 
  -4  -5   4   36.42    1.72 
  -4  -5   4   38.33    1.19 
  -4   5   4   40.76    1.30 
   4   5  -4   38.24    0.90 
   4   5  -4   39.61    0.94 
  -4   5   4   39.64    1.74 
   3  -5  -4    6.76    0.61 
  -3  -5   4    6.99    0.63 
  -3  -5   4    6.06    0.86 
   3  -5  -4    6.52    0.86 
  -3   5   4    5.21    0.92 
   3   5  -4    7.56    0.53 
  -3   5   4    7.29    0.65 
   3   5  -4    6.10    0.51 
  -2  -5   4   49.52    1.53 
   2  -5  -4   50.30    1.53 
  -2  -5   4   50.09    1.82 
   2  -5  -4   49.79    1.92 
   2   5  -4   51.68    1.46 
   2   5  -4   50.02    1.39 
  -2   5   4   49.57    1.53 
  -2   5   4   50.00    2.04 
  -1  -5   4    9.69    0.87 
   1  -5  -4   11.25    0.85 
   1  -5  -4    9.23    1.02 
  -1  -5   4   11.92    0.84 
  -1   5   4    9.01    1.11 
   1   5  -4   12.85    0.76 
   1   5  -4   11.94    0.81 
  -1   5   4   12.15    0.85 
   0  -5   4  184.61    3.96 
   0  -5   4  177.53    3.85 
   0  -5  -4  176.26    3.94 
   0  -5  -4  184.05    4.42 
   0   5   4  182.61    4.48 
   0   5  -4  181.86    3.80 
   0   5   4  182.77    3.94 
  -1  -5  -4   23.29    1.50 
   1  -5   4   23.26    1.07 
  -1  -5  -4   19.75    1.13 
   1  -5   4   22.01    1.13 
   1   5   4   21.66    1.54 
   1   5   4   23.66    1.12 
  -1   5  -4   23.46    1.07 
  -2  -5  -4   36.30    1.81 
  -2  -5  -4   36.58    1.46 
   2  -5   4   36.50    1.43 
   2  -5   4   38.72    1.27 
   2   5   4   39.95    1.48 
   2   5   4   39.30    1.90 
  -3  -5  -4   16.91    1.10 
   3  -5   4   19.11    0.92 
   3  -5   4   16.21    1.08 
   3   5   4   17.67    1.07 
   4  -5   4    1.03    0.65 
   4  -5   4    1.58    0.38 
  -4  -5  -4    1.76    0.63 
   4   5   4    1.54    0.53 
  -5  -5  -4   40.40    1.64 
   5  -5   4   40.44    1.61 
   5   5   4   41.16    2.01 
  -6  -5  -4   12.64    1.08 
   6   5   4   11.95    1.44 
   7  -5   4    3.99    0.82 
  -7  -5  -4    3.59    0.92 
   7   5   4    4.09    1.20 
  -8  -5  -4    1.07    0.87 
   8  -5   4    0.94    0.78 
   8   5   4   -0.43    1.03 
  -8   5  -4   -0.67    0.83 
  -9  -5  -4    1.52    0.91 
   9  -5   4    1.21    0.87 
   9   5   4    0.18    1.12 
  -9   5  -4    1.47    1.02 
  -9   5  -4    0.54    0.93 
 -10   5  -4   14.00    1.53 
 -10   5  -4   14.81    1.56 
  10   5   4   18.44    2.02 
 -11  -6   4   20.09    2.07 
 -10  -6   4   10.35    1.61 
  10   6  -4   10.33    1.44 
   9   6  -4    0.18    0.95 
  -9   6   4    1.29    0.84 
  -8  -6   4    9.91    0.70 
  -8   6   4    9.88    1.14 
   7  -6  -4    4.65    0.78 
  -7  -6   4    4.88    0.51 
   7   6  -4    5.97    0.43 
  -7   6   4    5.96    0.97 
   6  -6  -4    1.04    0.33 
   6  -6  -4   -0.70    0.58 
  -6  -6   4    0.42    0.39 
  -6   6   4   -0.30    0.65 
   5  -6  -4   26.43    1.37 
  -5  -6   4   28.37    1.02 
   5  -6  -4   27.95    1.02 
  -5   6   4   28.51    1.12 
  -5   6   4   26.28    1.62 
   4  -6  -4  179.65    3.77 
   4  -6  -4  188.54    4.35 
  -4  -6   4  189.53    3.80 
   4   6  -4  185.02    3.52 
  -4   6   4  179.18    4.48 
  -4   6   4  180.83    3.88 
   4   6  -4  183.61    3.49 
  -3  -6   4    0.68    0.44 
   3  -6  -4    0.28    0.42 
   3  -6  -4    0.41    0.62 
   3   6  -4    0.58    0.35 
  -3   6   4    0.63    0.46 
   3   6  -4    2.07    0.43 
  -3   6   4    1.25    0.80 
   2  -6  -4  124.99    2.94 
   2  -6  -4  129.70    3.46 
  -2  -6   4  124.93    3.25 
  -2  -6   4  129.22    2.93 
   2   6  -4  130.03    2.84 
  -2   6   4  120.89    3.49 
  -2   6   4  127.78    2.93 
   2   6  -4  127.22    2.78 
  -1  -6   4  129.72    3.02 
  -1  -6   4  125.22    3.20 
   1  -6  -4  135.69    3.59 
   1  -6  -4  133.84    3.10 
   1   6  -4  133.37    2.93 
  -1   6   4  129.71    3.03 
  -1   6   4  133.11    3.65 
   0  -6   4   34.01    1.37 
   0  -6   4   33.76    1.43 
   0  -6  -4   33.44    1.40 
   0  -6  -4   36.31    1.81 
   0   6  -4   35.03    1.28 
   0   6   4   36.73    1.39 
   0   6   4   33.75    1.85 
   1  -6   4    0.70    0.48 
  -1  -6  -4    1.68    0.81 
   1  -6   4    0.83    0.58 
  -1  -6  -4    0.13    0.56 
   1   6   4    1.04    0.53 
   1   6   4    1.61    0.83 
  -1   6  -4    1.06    0.51 
   2  -6   4  167.37    3.53 
  -2  -6  -4  161.44    3.82 
   2  -6   4  161.21    3.78 
   2   6   4  171.34    4.41 
   2   6   4  173.61    3.81 
   3  -6   4   17.48    0.86 
   3  -6   4   17.95    1.16 
  -3  -6  -4   17.44    1.21 
   3   6   4   17.37    1.05 
   4  -6   4   84.09    2.42 
  -4  -6  -4   84.46    2.44 
   4  -6   4   79.16    1.83 
   4   6   4   88.29    2.78 
   4   6   4   81.97    2.30 
   5  -6   4   57.38    2.03 
  -5  -6  -4   58.46    2.03 
   5   6   4   56.94    2.40 
   5   6   4   57.36    1.81 
   6  -6   4   47.81    1.69 
  -6  -6  -4   47.49    1.98 
   6   6   4   47.79    2.30 
  -7  -6  -4   13.53    1.21 
   7  -6   4   12.86    1.07 
   7   6   4   13.30    1.59 
  -8  -6  -4   65.04    2.44 
   8  -6   4   63.82    2.21 
   8   6   4   66.81    2.95 
  -9  -6  -4    0.28    0.88 
   9   6   4    1.11    1.29 
  -9   6  -4    0.45    1.04 
 -11  -7   4    9.93    1.74 
  10   7  -4    2.18    1.16 
   9   7  -4   68.40    2.75 
  -9   7   4   68.96    2.56 
   8  -7  -4   45.93    1.89 
  -8  -7   4   44.52    1.38 
  -8   7   4   45.72    2.13 
   8   7  -4   47.54    2.19 
   7  -7  -4    0.08    0.26 
   7  -7  -4    0.85    0.62 
  -7  -7   4    0.10    0.44 
  -7   7   4   -0.01    0.75 
  -6  -7   4    5.49    0.61 
   6  -7  -4    5.21    0.55 
   6  -7  -4    7.42    0.94 
  -6   7   4    5.37    1.04 
  -6   7   4    6.61    0.72 
   5  -7  -4   59.77    2.10 
  -5  -7   4   62.26    1.70 
   5  -7  -4   60.43    1.70 
  -5   7   4   61.18    2.30 
  -4  -7   4   -0.06    0.48 
   4  -7  -4   -0.29    0.40 
   4  -7  -4   -0.26    0.56 
   4   7  -4   -0.11    0.28 
  -4   7   4    0.41    0.78 
   4   7  -4    0.42    0.32 
   3  -7  -4   54.81    2.13 
  -3  -7   4   58.86    1.71 
   3  -7  -4   56.43    1.72 
  -3   7   4   55.14    2.24 
   3   7  -4   62.48    1.56 
   3   7  -4   57.85    1.59 
   2  -7  -4  268.60    5.59 
   2  -7  -4  287.75    6.25 
  -2  -7   4  273.74    5.55 
   2   7  -4  278.12    5.41 
  -2   7   4  273.35    6.22 
  -1  -7   4  155.18    3.53 
   1  -7  -4  165.00    4.17 
  -1  -7   4  149.36    3.69 
   1  -7  -4  159.15    3.60 
   1   7  -4  154.49    3.39 
  -1   7   4  153.37    4.11 
   0  -7   4  212.40    4.55 
   0  -7   4  202.91    4.56 
   0  -7  -4  211.28    4.61 
   0   7  -4  213.06    4.44 
   0   7   4  219.64    5.20 
   1  -7   4   31.13    1.39 
  -1  -7  -4   27.32    1.36 
   1  -7   4   28.47    1.28 
   1   7   4   26.66    1.75 
   2  -7   4   27.51    1.12 
  -2  -7  -4   25.89    1.35 
   2  -7   4   24.53    1.33 
   2   7   4   26.70    1.27 
   3  -7   4   -0.78    0.59 
   3  -7   4    1.10    0.40 
  -3  -7  -4    1.19    0.68 
   3   7   4    0.34    0.53 
  -4  -7  -4    0.87    0.68 
   4  -7   4    0.96    0.32 
   4  -7   4    0.88    0.68 
   4   7   4    0.29    0.84 
   4   7   4    0.79    0.59 
  -5  -7  -4    1.55    0.73 
   5  -7   4    0.47    0.68 
   5   7   4    1.13    0.58 
   5   7   4    1.90    0.81 
  -6  -7  -4   14.47    1.25 
   6  -7   4   16.27    1.10 
   6  -7   4   15.55    1.25 
   6   7   4   16.28    1.62 
   7  -7   4   13.15    1.06 
  -7  -7  -4   13.79    1.27 
   7   7   4   13.85    1.64 
  -8  -7  -4   15.16    1.42 
   8   7   4   17.01    1.84 
  -9  -7  -4   10.86    1.33 
   9   7   4   10.89    1.70 
  -9   7  -4    9.62    1.31 
  11   8  -4    2.24    1.20 
  10   8  -4    8.13    1.46 
   9   8  -4   12.06    1.52 
  -9   8   4    9.03    1.39 
  -8  -8   4   28.92    1.24 
  -8   8   4   28.70    1.80 
   8   8  -4   30.88    1.92 
   7  -8  -4    2.13    0.44 
   7  -8  -4    1.26    0.70 
  -7  -8   4    1.32    0.55 
  -7   8   4    1.06    0.91 
  -6  -8   4    1.98    0.58 
   6  -8  -4    1.76    0.53 
   6  -8  -4    3.13    0.79 
  -6   8   4    1.99    0.90 
  -6   8   4    1.87    0.47 
  -5  -8   4    6.07    0.70 
   5  -8  -4    6.18    0.72 
   5  -8  -4    7.26    0.95 
   5   8  -4    5.72    0.35 
  -5   8   4    8.05    1.10 
   5   8  -4    6.35    0.38 
   4  -8  -4    0.00    0.62 
  -4  -8   4    0.22    0.49 
   4  -8  -4    0.03    0.53 
   4   8  -4    0.54    0.39 
  -4   8   4    1.57    0.81 
   4   8  -4    0.52    0.35 
  -3  -8   4    2.20    0.59 
   3  -8  -4    1.65    0.85 
   3  -8  -4    2.03    0.60 
  -3   8   4    1.92    0.85 
   3   8  -4    2.29    0.46 
   3   8  -4    1.00    0.50 
  -2  -8   4  206.26    4.48 
   2  -8  -4  213.56    4.55 
   2   8  -4  209.60    4.33 
  -2   8   4  207.40    5.11 
  -1  -8   4    4.34    0.75 
   1  -8  -4    3.56    0.71 
   1   8  -4    4.84    0.64 
  -1   8   4    4.40    0.99 
   0  -8   4   29.18    1.41 
   0  -8   4   28.70    1.38 
   0  -8  -4   32.35    1.47 
   0   8   4   34.42    1.93 
   1  -8   4   59.39    1.98 
  -1  -8  -4   55.85    1.97 
   1  -8   4   57.85    1.85 
   1   8   4   61.42    2.53 
  -2  -8  -4   33.78    1.56 
   2  -8   4   31.19    1.51 
   2  -8   4   31.12    1.26 
   3  -8   4   65.12    2.17 
  -3  -8  -4   62.63    2.16 
   3  -8   4   62.64    1.66 
   3   8   4   60.66    2.30 
  -4  -8  -4    1.18    0.83 
   4  -8   4    0.15    0.73 
   4  -8   4    1.59    0.33 
   4   8   4    0.97    0.93 
   4   8   4    1.76    0.75 
   5  -8   4    0.09    0.72 
  -5  -8  -4    0.27    0.84 
   5   8   4   -1.52    0.48 
   5   8   4    0.74    0.99 
  -6  -8  -4    4.90    0.97 
   6  -8   4    3.75    0.93 
   6  -8   4    3.21    0.65 
   6   8   4    4.78    1.23 
   7  -8   4   13.12    1.17 
  -7  -8  -4   10.27    1.18 
   7   8   4   11.27    1.58 
  -8  -8  -4   20.21    1.61 
   8   8   4   17.33    1.93 
  -9  -8  -4    3.81    1.36 
   9   8   4    5.99    1.51 
  10   9  -4   14.36    1.72 
   9   9  -4   31.78    2.15 
  -8  -9   4    0.66    0.56 
   8   9  -4    1.90    1.00 
  -8   9   4   -0.60    0.85 
  -7  -9   4   11.83    0.90 
   7  -9  -4   12.15    0.81 
  -7   9   4    8.37    1.22 
  -6  -9   4   -0.27    0.54 
   6  -9  -4   -0.08    0.53 
  -6   9   4    0.24    0.83 
   5  -9  -4   13.11    1.01 
  -5  -9   4   12.60    0.96 
  -5   9   4   12.54    1.35 
   5   9  -4   11.29    0.64 
   5   9  -4   12.47    0.63 
  -4  -9   4   31.35    1.43 
   4  -9  -4   32.48    1.44 
  -4   9   4   32.72    1.96 
   4   9  -4   31.59    1.12 
   4   9  -4   31.71    1.18 
  -3  -9   4    8.21    0.85 
   3  -9  -4    7.85    0.86 
  -3   9   4    7.69    1.13 
   3   9  -4    8.69    0.68 
   2  -9  -4    1.08    0.64 
  -2  -9   4    1.66    0.65 
   2   9  -4    1.09    0.47 
  -2   9   4    0.46    0.82 
  -1  -9   4  140.39    3.43 
   1  -9  -4  138.98    3.46 
  -1   9   4  142.66    4.04 
   0  -9  -4   65.46    2.17 
   0  -9   4   66.75    2.16 
   0   9   4   64.00    2.63 
  -1  -9  -4  190.54    4.45 
   1  -9   4  191.74    4.42 
   1  -9   4  193.05    4.29 
  -2  -9  -4    6.86    0.96 
   2  -9   4    6.10    0.90 
   2  -9   4    5.83    0.70 
   3  -9   4   34.30    1.69 
  -3  -9  -4   32.06    1.67 
   3  -9   4   31.61    1.20 
   3   9   4   29.78    1.77 
   4  -9   4   15.81    1.29 
   4  -9   4   16.34    0.70 
  -4  -9  -4   16.99    1.33 
   4   9   4   16.90    1.54 
  -5  -9  -4  131.36    3.63 
   5  -9   4  130.60    3.56 
   5   9   4  131.22    3.85 
   5   9   4  130.17    3.51 
   6  -9   4   38.55    1.79 
  -6  -9  -4   35.86    1.89 
   6  -9   4   35.61    1.80 
   6   9   4   38.11    2.29 
  -7  -9  -4   12.90    1.31 
   7  -9   4   10.93    1.19 
   7   9   4   12.48    1.66 
  -8  -9  -4    6.92    1.23 
   8   9   4    8.63    1.62 
  10  10  -4    1.15    1.23 
   9  10  -4    3.10    1.19 
  -8 -10   4    9.21    1.06 
  -8  10   4    9.04    1.19 
  -7 -10   4   84.52    2.38 
   7 -10  -4   84.25    2.26 
  -7  10   4   84.98    2.91 
  -6 -10   4   11.24    0.99 
   6 -10  -4    9.73    0.92 
  -6  10   4    9.57    1.28 
   5 -10  -4  181.82    4.15 
  -5 -10   4  187.80    4.20 
   5  10  -4  187.68    3.73 
  -5  10   4  192.50    4.81 
   5  10  -4  183.30    3.70 
   4 -10  -4    6.09    0.85 
  -4 -10   4    7.94    0.93 
   4  10  -4    6.17    0.70 
   4  10  -4    7.07    0.67 
  -4  10   4    8.32    1.25 
   3 -10  -4   27.39    1.43 
  -3 -10   4   29.09    1.53 
  -3  10   4   29.93    1.87 
   3  10  -4   30.22    1.19 
  -2 -10   4   75.42    2.32 
   2 -10  -4   76.15    2.36 
  -2  10   4   75.78    2.84 
  -1 -10   4   53.08    1.96 
   1 -10  -4   55.05    2.00 
  -1  10   4   53.54    2.46 
   0 -10  -4    0.08    0.71 
   0 -10   4    2.04    0.75 
  -1 -10  -4   10.42    1.12 
   1 -10   4    9.98    0.96 
   1 -10   4    8.66    1.04 
   2 -10   4   44.12    1.36 
  -2 -10  -4   44.85    1.93 
   2 -10   4   42.40    1.90 
   2 -10   4   43.71    1.64 
   2  10   4   44.79    1.96 
   3 -10   4    1.16    0.84 
   3 -10   4    1.92    0.54 
  -3 -10  -4    0.35    0.79 
   3  10   4    1.69    0.93 
   4 -10   4    5.24    1.01 
   4 -10   4    6.00    0.48 
  -4 -10  -4    5.06    1.02 
   4  10   4    3.72    1.07 
   5 -10   4   16.71    1.46 
  -5 -10  -4   15.92    1.41 
   5  10   4   16.26    1.66 
  -6 -10  -4   33.92    1.99 
   6 -10   4   26.66    1.83 
   6  10   4   30.87    2.21 
   7 -10   4   10.28    1.18 
  -7 -10  -4   12.09    1.38 
   7  10   4   11.34    1.64 
  -8 -10  -4   10.59    1.33 
   8  10   4    9.01    1.69 
  -7 -11   4   29.54    1.55 
   7 -11  -4   26.70    1.38 
  -7  11   4   28.77    1.86 
  -6 -11   4   60.14    2.09 
   6 -11  -4   56.34    1.99 
  -6  11   4   58.63    2.48 
   5 -11  -4   28.33    1.53 
  -5 -11   4   25.73    1.51 
   5  11  -4   26.09    1.08 
  -5  11   4   26.40    1.80 
   4 -11  -4  109.27    2.95 
  -4 -11   4  102.55    2.94 
   4  11  -4  107.58    2.60 
  -4  11   4  111.13    3.55 
  -3 -11   4   13.02    1.22 
   3 -11  -4   14.16    1.19 
   3  11  -4   14.92    1.03 
  -3  11   4   12.62    1.45 
   2 -11  -4    7.12    0.99 
  -2 -11   4    7.79    0.99 
  -2  11   4    6.40    1.23 
   1 -11  -4   11.77    1.17 
  -1 -11   4   12.63    1.18 
   0 -11   4  114.53    3.22 
   0 -11  -4  120.37    3.29 
  -1 -11  -4   -0.54    0.74 
   1 -11   4    0.22    0.68 
   1 -11   4    0.54    0.79 
   1  11   4    1.22    0.78 
  -2 -11  -4   10.90    1.11 
   2 -11   4   11.77    1.22 
   2 -11   4   11.09    0.97 
   2  11   4   11.02    1.23 
   3 -11   4   22.22    1.59 
   3 -11   4   24.77    1.22 
  -3 -11  -4   23.49    1.65 
   3  11   4   25.43    1.75 
  -4 -11  -4   76.07    2.73 
   4 -11   4   82.43    2.77 
   4  11   4   82.90    3.00 
   5 -11   4    0.96    0.87 
  -5 -11  -4    0.45    0.98 
   5  11   4   -1.66    0.99 
   6 -11   4   44.00    2.09 
  -6 -11  -4   46.92    2.20 
   6  11   4   42.95    2.52 
   7 -11   4    4.56    1.05 
  -7 -11  -4    5.15    1.12 
   7  11   4    2.88    1.35 
  -8 -11  -4    4.90    1.23 
   8 -11   4    2.99    1.54 
   8  11   4    3.70    1.51 
   7 -12  -4   66.92    2.14 
  -7 -12   4   64.04    2.28 
  -7  12   4   64.62    2.63 
   6 -12  -4    2.66    0.84 
  -6 -12   4    0.77    0.75 
  -6  12   4    3.61    1.07 
  -5 -12   4   -0.30    0.70 
   5 -12  -4   -0.16    0.67 
   5  12  -4    0.08    0.51 
  -5  12   4    1.03    1.02 
   4 -12  -4   28.43    1.61 
  -4 -12   4   30.94    1.63 
  -4  12   4   28.53    1.95 
   4  12  -4   29.27    1.29 
  -3 -12   4   32.67    1.81 
   3 -12  -4   32.70    1.70 
   2 -12  -4    0.45    0.78 
  -2 -12   4    0.15    0.88 
  -1 -12   4   29.20    1.70 
   1 -12  -4   25.65    1.66 
  -1  12   4   28.41    1.45 
   0 -12   4   10.78    1.22 
   0 -12  -4   10.19    1.22 
   0  12   4   12.83    1.18 
   1 -12   4   76.95    2.64 
  -1 -12  -4   72.88    2.49 
   1  12   4   71.18    2.52 
   2 -12   4   -0.29    0.84 
  -2 -12  -4    0.47    0.85 
   2 -12   4    1.23    0.68 
   2  12   4   -1.02    0.87 
   3 -12   4  132.89    3.25 
   3 -12   4  139.08    3.83 
  -3 -12  -4  139.57    3.87 
   3  12   4  145.72    4.06 
   4 -12   4    0.65    0.94 
  -4 -12  -4    1.95    1.09 
   4  12   4   -0.42    1.09 
   5 -12   4    0.72    1.03 
  -5 -12  -4    0.03    0.90 
   5  12   4    0.52    1.12 
  -6 -12  -4    5.50    1.26 
   6 -12   4    3.05    1.04 
   6  12   4    4.64    1.39 
   7 -12   4   35.99    2.07 
  -7 -12  -4   35.08    2.23 
   7  12   4   32.29    2.49 
   7 -13  -4    2.40    0.86 
  -7 -13   4    2.46    0.96 
  -6 -13   4   -1.37    0.72 
   6 -13  -4   -0.43    0.77 
  -5 -13   4   38.07    1.84 
   5 -13  -4   36.17    1.89 
   5  13  -4   35.94    1.43 
  -4 -13   4   11.26    1.22 
   4 -13  -4   11.02    1.22 
   3 -13  -4   39.02    1.94 
  -3 -13   4   38.87    1.93 
  -3  13   4   41.25    1.47 
   2 -13  -4   22.99    1.64 
  -2 -13   4   25.92    1.73 
  -2  13   4   23.95    1.30 
  -1 -13   4   12.59    1.30 
   1 -13  -4   11.89    1.31 
  -1  13   4   13.49    1.12 
   0 -13   4    6.40    1.15 
   0 -13  -4    6.63    1.14 
   0  13   4    7.49    1.02 
  -1 -13  -4    0.05    0.91 
   1 -13   4   -1.56    0.87 
   1  13   4    0.00    0.88 
  -2 -13  -4    7.11    1.22 
   2 -13   4    7.93    0.99 
   2 -13   4    7.39    1.21 
   2  13   4    7.35    1.19 
   3 -13   4    0.93    1.00 
  -3 -13  -4    0.74    0.93 
   3  13   4   -0.18    0.95 
  -4 -13  -4   32.05    2.15 
   4 -13   4   34.36    2.03 
   4  13   4   31.46    2.14 
  -5 -13  -4    5.86    1.22 
   5 -13   4    6.03    1.20 
   5  13   4    5.29    1.38 
  -6 -13  -4    1.90    1.19 
   6 -13   4    2.60    1.02 
   6  13   4    0.54    1.29 
  -7 -14   4   10.95    1.30 
   7 -14  -4   13.28    1.27 
   6 -14  -4    2.46    0.87 
  -6 -14   4    2.42    0.94 
   5 -14  -4   -1.23    0.85 
  -5 -14   4   -0.48    0.94 
  -4 -14   4   59.16    2.37 
   4 -14  -4   56.41    2.33 
  -3 -14   4    3.95    1.09 
   3 -14  -4    3.46    1.04 
   2 -14  -4   45.04    2.16 
  -2 -14   4   40.58    2.08 
  -2  14   4   42.22    1.62 
  -1 -14   4    1.66    0.94 
   1 -14  -4   -0.34    0.91 
  -1  14   4    0.67    0.73 
   0 -14   4   40.35    2.14 
   0 -14  -4   40.21    2.15 
   0  14   4   46.27    1.97 
   1 -14   4    0.01    0.99 
  -1 -14  -4    0.02    0.94 
   1  14   4    2.02    0.99 
  -2 -14  -4   62.17    2.64 
   2 -14   4   64.77    2.64 
   2 -14   4   60.45    2.30 
   2  14   4   64.58    2.64 
   3 -14   4    6.75    1.29 
  -3 -14  -4    9.16    1.39 
   3  14   4    8.57    1.36 
  -4 -14  -4   24.45    1.88 
   4 -14   4   27.40    1.96 
   4  14   4   28.81    2.12 
  -5 -14  -4    8.25    1.34 
   5 -14   4    8.60    1.35 
   5  14   4    9.08    1.54 
   6 -14   4    6.92    1.33 
  -6 -14  -4    7.41    1.43 
   6  14   4    4.47    1.61 
   7 -15  -4   -0.96    0.84 
  -7 -15   4    1.47    1.04 
   6 -15  -4   -0.46    0.92 
  -6 -15   4    0.40    1.01 
  -5 -15   4   30.75    2.06 
   5 -15  -4   29.80    1.84 
   4 -15  -4    4.85    1.08 
  -4 -15   4    3.20    1.07 
  -3 -15   4   -0.09    1.09 
   3 -15  -4    0.04    0.93 
  -2 -15   4   17.71    1.61 
   2 -15  -4   20.53    1.69 
   1 -15  -4    9.27    1.37 
  -1 -15   4   11.80    1.44 
  -1  15   4   12.81    1.14 
   0 -15   4    0.28    1.01 
   0 -15  -4    0.03    0.99 
   0  15   4    1.35    0.85 
  -1 -15  -4   22.48    1.83 
   1 -15   4   19.23    1.73 
   1  15   4   21.84    1.63 
  -2 -15  -4   15.21    1.64 
   2 -15   4   14.55    1.60 
   2  15   4   16.81    1.56 
  -3 -15  -4    3.81    1.23 
   3 -15   4    3.82    1.23 
   3  15   4    2.15    1.16 
   4 -15   4    6.26    1.42 
  -4 -15  -4    6.96    1.38 
   4  15   4    5.33    1.43 
   5 -15   4    2.07    1.26 
  -5 -15  -4    4.21    1.26 
   5  15   4    3.63    1.42 
  -6 -16   4    8.45    1.37 
   6 -16  -4    5.25    1.17 
  -5 -16   4    7.32    1.30 
   5 -16  -4    7.53    1.25 
  -4 -16   4   -1.05    0.99 
   4 -16  -4   -1.03    1.05 
   3 -16  -4   23.35    1.84 
  -3 -16   4   23.59    1.86 
  -2 -16   4    2.00    1.14 
   2 -16  -4    2.05    1.11 
  -1 -16   4   18.33    1.74 
   1 -16  -4   18.09    1.72 
   0 -16  -4    5.53    1.32 
   0 -16   4    7.27    1.35 
   0  16   4    7.91    1.13 
  -1 -16  -4    5.71    1.33 
   1 -16   4    5.68    1.31 
   1  16   4    5.56    1.13 
  -2 -16  -4   25.08    2.01 
   2 -16   4   32.28    2.23 
   2  16   4   29.41    2.05 
   3 -16   4    8.19    1.45 
  -3 -16  -4    8.47    1.47 
   3  16   4    9.68    1.55 
   4 -16   4   14.32    1.68 
  -4 -16  -4   15.77    1.83 
   4  16   4   12.10    1.79 
   4 -17  -4    0.52    1.20 
  -4 -17   4    3.05    1.21 
   3 -17  -4    0.53    1.20 
  -3 -17   4   -0.95    1.04 
  -2 -17   4   10.31    1.54 
   2 -17  -4   10.99    1.54 
  -1 -17   4    0.69    1.15 
   1 -17  -4   -0.55    1.03 
   0 -17   4   18.96    1.87 
   0 -17  -4   19.06    1.85 
  -1 -17  -4   14.61    1.77 
   1 -17   4   14.47    1.70 
   1  17   4   14.82    1.55 
   2 -17   4    7.66    1.51 
  -2 -17  -4   10.18    1.58 
   2  17   4   12.71    1.57 
 -12   0   5   -0.58    1.11 
 -11   0   5    9.53    1.52 
 -10   0   5    0.56    1.05 
  -9   0   5   63.66    2.61 
  -8   0   5    0.11    0.30 
  -8   0   5   -0.39    0.83 
  -7   0   5   65.86    1.55 
  -7   0   5   64.70    2.42 
  -6   0   5   -0.50    0.32 
  -6   0   5    0.24    0.72 
  -6   0   5   -0.65    0.32 
  -5   0   5  859.81   15.53 
  -5   0   5  859.99   15.49 
  -5   0   5  866.87   16.27 
   5   0  -5  896.93   16.77 
  -5   0   5  849.62   15.48 
   4   0  -5    0.18    0.25 
  -4   0   5    1.08    0.42 
  -4   0   5   -0.09    0.36 
  -4   0   5    0.51    0.41 
  -4   0   5    0.27    0.67 
   4   0  -5    0.22    0.25 
   4   0  -5   -0.84    0.53 
  -3   0   5    3.05    0.75 
   3   0  -5    3.29    0.68 
  -3   0   5    3.20    0.52 
  -3   0   5    2.74    0.50 
  -3   0   5    2.99    0.51 
   3   0  -5    3.23    0.41 
   3   0  -5    3.16    0.48 
  -2   0   5    0.35    0.42 
  -2   0   5   -0.36    0.37 
   2   0  -5   -0.14    0.49 
  -2   0   5    0.49    0.63 
  -2   0   5   -0.54    0.40 
   2   0  -5   -0.60    0.39 
   2   0  -5   -0.20    0.32 
   1   0  -5  309.31    5.93 
  -1   0   5  304.60    5.94 
  -1   0   5  304.89    6.28 
  -1   0   5  293.64    6.00 
   1   0  -5  294.59    5.89 
   1   0  -5  309.72    6.26 
   0   0  -5   -0.39    0.33 
   0   0   5   -0.24    0.36 
   0   0   5   -0.20    0.58 
   0   0  -5    0.21    0.51 
   0   0   5   -0.44    0.41 
   0   0  -5    0.62    0.44 
   0   0  -5   -0.21    0.54 
   1   0   5   87.15    2.61 
  -1   0  -5   91.05    2.37 
   1   0   5   88.56    2.31 
  -1   0  -5   89.18    2.32 
  -1   0  -5   94.17    2.55 
  -1   0  -5   87.34    2.42 
  -2   0  -5    0.00    0.39 
  -2   0  -5   -0.59    0.57 
   2   0   5   -0.54    0.65 
  -2   0  -5   -0.20    0.53 
  -3   0  -5  207.74    4.59 
  -3   0  -5  196.79    4.39 
   3   0   5  202.60    4.74 
  -3   0  -5  201.16    4.55 
   4   0   5   -0.97    0.57 
  -4   0  -5   -0.25    0.57 
  -4   0  -5   -0.18    0.56 
  -4   0  -5    0.08    0.65 
  -5   0  -5  135.29    3.49 
  -5   0  -5  132.97    3.38 
  -5   0  -5  135.79    3.53 
  -6   0  -5   -1.44    0.75 
  -6   0  -5   -1.90    0.63 
   7   0   5    0.11    1.04 
  -7   0  -5   -0.23    0.73 
   8   0   5   -0.26    1.05 
  -8   0  -5    0.41    0.82 
   9   0   5   13.20    1.64 
  -9   0  -5   12.74    1.35 
 -12  -1   5    1.31    1.24 
 -12   1   5    1.66    1.21 
 -11  -1   5   -1.21    1.08 
 -11   1   5   -0.68    0.93 
 -10  -1   5    0.38    1.16 
 -10   1   5    0.11    0.91 
  -9  -1   5    0.12    0.98 
  -9   1   5    1.81    0.94 
  -8  -1   5  135.15    3.85 
  -8  -1   5  131.53    2.65 
  -8  -1   5  131.14    2.64 
  -8   1   5  135.08    3.77 
  -8   1   5  133.11    2.71 
  -7  -1   5    9.39    1.16 
  -7  -1   5    8.62    0.57 
  -7  -1   5    8.78    0.58 
  -7   1   5    7.53    1.04 
  -7   1   5    9.78    0.66 
  -7   1   5    9.46    0.62 
  -6  -1   5   40.73    1.91 
  -6  -1   5   39.13    1.13 
  -6  -1   5   38.51    1.14 
  -6   1   5   39.57    1.23 
  -6   1   5   40.29    1.86 
  -6   1   5   40.84    1.18 
  -5  -1   5   85.87    2.05 
   5  -1  -5   95.26    2.70 
  -5  -1   5   90.91    2.07 
  -5  -1   5   91.37    2.77 
  -5   1   5   87.93    2.09 
  -5   1   5   91.65    2.73 
  -5   1   5   86.90    2.18 
  -4  -1   5   70.91    1.78 
   4  -1  -5   73.71    2.27 
   4  -1  -5   69.67    1.58 
  -4  -1   5   70.59    1.79 
  -4  -1   5   72.86    2.34 
   4  -1  -5   72.56    1.60 
  -4   1   5   71.28    1.84 
   4   1  -5   71.78    1.50 
  -4   1   5   72.85    1.88 
  -4   1   5   76.36    2.39 
   4   1  -5   71.66    1.53 
   4   1  -5   72.75    2.30 
  -3  -1   5   19.13    1.29 
  -3  -1   5   18.45    0.92 
   3  -1  -5   17.47    0.84 
   3  -1  -5   16.50    0.77 
   3  -1  -5   18.03    1.18 
  -3  -1   5   16.48    0.86 
  -3   1   5   17.59    0.94 
   3   1  -5   17.72    1.18 
   3   1  -5   16.66    0.79 
  -3   1   5   17.58    0.93 
   3   1  -5   17.70    0.74 
  -3   1   5   18.01    1.28 
  -2  -1   5    0.40    0.44 
   2  -1  -5   -0.09    0.34 
  -2  -1   5    0.56    0.65 
   2  -1  -5    0.22    0.48 
   2  -1  -5    0.18    0.54 
  -2  -1   5   -0.16    0.36 
   2   1  -5    0.37    0.47 
   2   1  -5    0.57    0.54 
  -2   1   5    0.86    0.48 
   2   1  -5    0.98    0.43 
  -2   1   5    1.99    0.71 
   2   1  -5    0.78    0.39 
  -2   1   5    0.02    0.40 
  -1  -1   5    8.87    0.75 
  -1  -1   5   11.18    0.98 
   1  -1  -5    9.85    0.75 
   1  -1  -5   11.64    0.82 
  -1  -1   5   10.53    0.76 
   1  -1  -5    9.83    0.91 
   1   1  -5    9.98    0.72 
  -1   1   5   11.10    0.80 
   1   1  -5    9.20    0.80 
   1   1  -5   10.22    0.77 
  -1   1   5    8.86    0.98 
   1   1  -5    9.68    0.88 
  -1   1   5   10.89    0.86 
   0  -1  -5   31.53    1.25 
   0  -1   5   31.94    1.22 
   0  -1  -5   30.43    1.23 
   0  -1   5   30.89    1.43 
   0  -1  -5   28.85    1.41 
   0  -1   5   31.12    1.29 
   0   1  -5   31.53    1.23 
   0   1  -5   31.90    1.34 
   0   1  -5   29.42    1.18 
   0   1   5   31.10    1.57 
   0   1   5   30.58    1.23 
   0   1   5   30.96    1.32 
   0   1  -5   30.71    1.39 
  -1  -1  -5   26.38    1.21 
   1  -1   5   27.98    1.46 
  -1  -1  -5   26.39    1.43 
  -1  -1  -5   27.18    1.20 
   1   1   5   28.44    1.21 
  -1   1  -5   27.63    1.11 
  -1   1  -5   27.10    1.25 
   1   1   5   25.86    1.18 
  -1   1  -5   26.33    1.10 
  -1   1  -5   24.59    1.28 
   1   1   5   25.59    1.53 
   2  -1   5   42.52    1.75 
  -2  -1  -5   45.95    1.58 
  -2  -1  -5   43.67    1.73 
   2   1   5   43.95    1.82 
   2   1   5   44.62    1.53 
   2   1   5   47.14    1.95 
  -2   1  -5   42.06    1.56 
  -2   1  -5   42.74    1.66 
  -2   1  -5   43.08    1.61 
  -3  -1  -5    0.96    0.59 
  -3  -1  -5    0.02    0.58 
   3  -1   5   -0.15    0.60 
  -3   1  -5   -0.14    0.50 
  -3   1  -5    0.02    0.49 
  -3   1  -5    0.47    0.57 
   3   1   5    0.64    0.74 
   4  -1   5    0.58    0.61 
  -4  -1  -5   -0.32    0.67 
  -4  -1  -5    0.64    0.69 
  -4   1  -5    2.02    0.74 
   4   1   5    0.34    0.64 
  -4   1  -5    0.70    0.64 
  -4   1  -5    0.63    0.55 
  -5  -1  -5    0.05    0.71 
  -5  -1  -5    0.57    0.68 
  -5   1  -5    0.05    0.58 
  -5   1  -5    0.11    0.73 
  -5   1  -5    0.09    0.68 
  -6  -1  -5   17.45    1.35 
  -6   1  -5   16.21    1.22 
  -6   1  -5   15.00    1.24 
  -6   1  -5   16.87    1.38 
  -7  -1  -5   15.09    1.33 
   7  -1   5   14.61    1.45 
  -7   1  -5   13.75    1.34 
   7   1   5   11.64    1.48 
  -7   1  -5   13.10    1.32 
   8  -1   5    3.31    1.14 
  -8  -1  -5    3.04    1.02 
  -8   1  -5    4.75    1.11 
   8   1   5    1.73    1.08 
   9  -1   5    3.09    1.19 
  -9  -1  -5   -0.13    0.94 
   9   1   5    0.08    1.17 
  -9   1  -5    0.86    0.88 
 -12  -2   5   12.36    1.68 
 -11  -2   5   33.35    2.47 
 -11   2   5   26.68    2.08 
 -10  -2   5    4.08    1.24 
 -10   2   5    1.85    0.97 
  -9  -2   5   13.64    1.54 
  -9   2   5   14.88    0.76 
  -9   2   5   16.70    1.51 
  -8  -2   5   30.86    0.91 
  -8  -2   5   33.10    2.02 
  -8  -2   5   31.35    0.93 
  -8   2   5   31.68    1.82 
  -8   2   5   31.76    1.05 
  -8   2   5   32.04    1.06 
  -7  -2   5   -0.27    0.30 
  -7  -2   5   -0.65    0.79 
  -7  -2   5    0.22    0.30 
  -7   2   5    0.28    0.74 
  -7   2   5    0.60    0.37 
  -6  -2   5  133.55    3.65 
  -6  -2   5  128.62    2.67 
  -6  -2   5  129.93    2.69 
  -6   2   5  130.12    3.48 
  -6   2   5  128.65    2.77 
  -5  -2   5  116.03    2.54 
  -5  -2   5  120.04    3.30 
  -5  -2   5  112.07    2.52 
   5  -2  -5  116.56    2.13 
   5  -2  -5  119.53    3.18 
  -5   2   5  123.04    3.29 
  -5   2   5  121.46    2.62 
   4  -2  -5    5.20    0.82 
  -4  -2   5    3.92    0.81 
   4  -2  -5    4.64    0.43 
  -4  -2   5    3.60    0.47 
  -4  -2   5    4.41    0.52 
   4  -2  -5    4.84    0.43 
  -4   2   5    3.97    0.53 
   4   2  -5    4.36    0.32 
  -4   2   5    3.20    0.82 
   4   2  -5    4.01    0.35 
   4   2  -5    3.61    0.52 
  -3  -2   5  200.13    4.46 
  -3  -2   5  197.02    3.94 
   3  -2  -5  194.50    3.91 
   3  -2  -5  192.86    3.91 
   3  -2  -5  182.50    4.38 
  -3  -2   5  187.92    3.94 
   3   2  -5  195.73    4.42 
   3   2  -5  193.36    3.77 
  -3   2   5  194.03    4.02 
   3   2  -5  191.84    4.00 
   3   2  -5  191.99    3.83 
  -3   2   5  190.05    4.47 
   2  -2  -5   65.03    2.13 
  -2  -2   5   65.55    2.12 
   2  -2  -5   66.01    1.78 
   2  -2  -5   64.02    1.79 
  -2  -2   5   66.00    1.79 
  -2  -2   5   66.66    1.76 
  -2   2   5   70.40    2.23 
  -2   2   5   65.69    1.91 
   2   2  -5   66.54    1.74 
   2   2  -5   64.53    2.07 
  -2   2   5   65.04    1.83 
   2   2  -5   64.38    1.87 
   2   2  -5   67.27    1.70 
   1  -2  -5   12.22    1.04 
  -1  -2   5   12.70    1.05 
   1  -2  -5   12.31    0.86 
  -1  -2   5   11.80    0.80 
  -1  -2   5   10.90    0.82 
   1  -2  -5   11.35    0.82 
   1   2  -5   13.20    0.83 
  -1   2   5   12.84    0.88 
   1   2  -5   11.25    0.92 
   1   2  -5   12.99    0.83 
   1   2  -5   13.81    0.79 
  -1   2   5   12.27    1.14 
  -1   2   5   11.15    0.91 
   0  -2   5  146.41    3.35 
   0  -2  -5  155.39    3.73 
   0  -2   5  145.19    3.47 
   0  -2  -5  143.48    3.32 
   0  -2  -5  145.86    3.39 
   0   2  -5  149.56    3.29 
   0   2  -5  146.10    3.37 
   0   2  -5  153.23    3.47 
   0   2  -5  144.80    3.27 
   0   2   5  145.84    3.80 
   0   2   5  148.13    3.36 
   0   2   5  150.79    3.48 
  -1  -2  -5    7.64    0.80 
  -1  -2  -5    7.60    0.93 
   1  -2   5    8.38    0.83 
  -1  -2  -5    8.20    0.73 
   1  -2   5    8.48    0.85 
  -1   2  -5    8.62    0.80 
  -1   2  -5    7.16    0.86 
  -1   2  -5    7.81    0.75 
   1   2   5    8.09    0.78 
   1   2   5    7.74    1.06 
   1   2   5    7.94    0.85 
  -1   2  -5    8.97    0.82 
  -2  -2  -5   22.42    1.39 
  -2  -2  -5   25.15    1.23 
   2  -2   5   24.92    1.35 
   2   2   5   27.02    1.61 
  -2   2  -5   24.66    1.21 
  -2   2  -5   24.65    1.22 
   2   2   5   24.30    1.16 
  -2   2  -5   25.08    1.18 
  -3  -2  -5    1.34    0.68 
  -3  -2  -5    0.04    0.53 
   3  -2   5   -0.13    0.58 
   3   2   5   -0.60    0.68 
  -3   2  -5   -1.40    0.62 
   3   2   5    0.13    0.46 
  -3   2  -5   -0.27    0.46 
  -3   2  -5   -0.30    0.56 
  -4  -2  -5  132.62    3.26 
  -4  -2  -5  133.91    3.60 
   4  -2   5  128.99    3.28 
   4   2   5  129.71    3.68 
  -4   2  -5  129.42    3.26 
  -4   2  -5  129.29    3.10 
  -4   2  -5  129.69    3.39 
  -5  -2  -5    1.09    0.71 
  -5   2  -5    2.07    0.76 
  -5   2  -5    1.24    0.55 
  -5   2  -5    0.76    0.80 
  -6  -2  -5   74.93    2.40 
  -6   2  -5   71.44    2.41 
  -6   2  -5   70.74    2.50 
   6   2   5   75.76    2.83 
   7  -2   5   13.87    1.40 
  -7  -2  -5   16.39    1.39 
  -7   2  -5   15.93    1.41 
  -7   2  -5   13.50    1.35 
   7   2   5   15.08    1.61 
  -8  -2  -5    7.78    1.11 
   8  -2   5    7.33    1.25 
  -8   2  -5    7.49    1.19 
  -8   2  -5    9.43    1.27 
   8   2   5    9.71    1.45 
   9  -2   5   20.97    1.77 
  -9  -2  -5   18.79    1.58 
   9   2   5   19.73    1.92 
  -9   2  -5   17.04    1.51 
 -12  -3   5   10.28    1.78 
 -11  -3   5    7.89    1.50 
 -11   3   5    7.55    1.30 
 -10  -3   5   60.13    2.86 
 -10   3   5   59.05    2.56 
  -9  -3   5    0.16    1.00 
  -9   3   5    0.71    0.86 
  -8  -3   5   74.68    1.70 
  -8  -3   5   80.74    2.99 
  -8  -3   5   79.78    1.74 
  -8   3   5   79.92    1.95 
  -8   3   5   84.00    2.84 
  -7  -3   5  115.97    2.39 
  -7  -3   5  113.05    3.49 
  -7  -3   5  114.42    2.40 
  -7   3   5  117.15    3.37 
  -7   3   5  115.12    2.56 
  -6  -3   5    1.60    0.86 
  -6  -3   5    2.72    0.41 
  -6  -3   5    2.33    0.41 
  -6   3   5    2.69    0.49 
  -6   3   5    2.21    0.80 
  -5  -3   5    7.00    0.57 
   5  -3  -5    8.31    0.46 
   5  -3  -5    8.70    0.95 
  -5  -3   5    6.50    0.57 
  -5  -3   5    6.89    1.01 
   5  -3  -5    8.02    0.45 
  -5   3   5    7.18    0.97 
  -5   3   5    7.41    0.63 
   5   3  -5    7.81    0.57 
   4  -3  -5   43.11    1.18 
  -4  -3   5   41.34    1.27 
  -4  -3   5   39.64    1.81 
  -4  -3   5   42.35    1.27 
   4  -3  -5   39.92    1.70 
   4  -3  -5   40.55    1.20 
  -4   3   5   41.44    1.35 
  -4   3   5   39.84    1.81 
   4   3  -5   41.40    1.30 
   4   3  -5   40.74    1.05 
   4   3  -5   41.43    0.99 
   3  -3  -5  359.86    6.97 
  -3  -3   5  368.25    7.00 
  -3  -3   5  366.27    7.00 
  -3  -3   5  386.97    7.61 
   3  -3  -5  370.29    7.56 
   3  -3  -5  364.22    7.03 
  -3   3   5  355.39    7.58 
   3   3  -5  368.97    6.82 
   3   3  -5  373.63    7.07 
   3   3  -5  359.77    6.86 
  -3   3   5  380.59    7.12 
  -2  -3   5  126.53    2.86 
  -2  -3   5  121.54    3.19 
   2  -3  -5  124.20    2.91 
   2  -3  -5  128.57    2.93 
  -2  -3   5  127.44    2.86 
   2  -3  -5  128.56    3.32 
   2   3  -5  123.33    2.77 
  -2   3   5  130.27    2.95 
   2   3  -5  124.36    2.74 
  -2   3   5  125.98    3.39 
   2   3  -5  123.11    3.16 
   2   3  -5  131.31    2.95 
  -1  -3   5    2.85    0.68 
   1  -3  -5    4.46    0.81 
  -1  -3   5    4.39    0.63 
   1  -3  -5    3.52    0.63 
  -1   3   5    3.51    0.53 
   1   3  -5    3.57    0.57 
   1   3  -5    3.82    0.67 
   1   3  -5    3.47    0.53 
   1   3  -5    4.97    0.69 
  -1   3   5    3.47    0.88 
   0  -3   5  221.66    4.77 
   0  -3   5  231.56    4.71 
   0  -3  -5  220.79    5.07 
   0  -3  -5  218.63    4.68 
   0   3  -5  227.08    4.61 
   0   3  -5  227.79    4.64 
   0   3   5  220.37    4.69 
   0   3   5  221.02    4.82 
   0   3  -5  222.77    4.75 
   0   3   5  215.01    5.19 
   0   3  -5  221.44    4.74 
   1  -3   5  280.88    5.79 
  -1  -3  -5  294.17    6.25 
  -1  -3  -5  280.11    5.78 
   1  -3   5  286.08    5.81 
   1   3   5  285.28    5.94 
   1   3   5  281.95    5.79 
  -1   3  -5  292.20    5.77 
  -1   3  -5  284.60    5.73 
  -1   3  -5  282.65    5.76 
  -1   3  -5  279.73    5.87 
   1   3   5  274.87    6.32 
   2  -3   5   73.63    2.17 
   2  -3   5   74.72    2.18 
  -2  -3  -5   77.36    2.18 
  -2  -3  -5   76.91    2.55 
  -2   3  -5   71.76    2.03 
   2   3   5   73.48    2.12 
  -2   3  -5   72.29    2.15 
   2   3   5   73.96    2.61 
  -2   3  -5   72.31    2.26 
   3  -3   5  136.27    3.37 
   3  -3   5  138.56    3.43 
  -3  -3  -5  138.30    3.36 
   3   3   5  136.29    3.83 
  -3   3  -5  144.17    3.53 
  -3   3  -5  139.19    3.17 
  -3   3  -5  137.69    3.37 
   3   3   5  142.29    3.34 
  -4  -3  -5    1.16    0.65 
   4  -3   5    1.90    0.63 
  -4   3  -5    2.53    0.81 
  -4   3  -5    1.95    0.74 
  -4   3  -5    2.02    0.53 
  -5  -3  -5   21.85    1.38 
  -5   3  -5   20.34    1.48 
  -5   3  -5   21.15    1.41 
  -5   3  -5   22.98    1.10 
  -6  -3  -5   51.24    2.10 
   6   3   5   54.42    2.33 
  -6   3  -5   49.15    2.13 
  -6   3  -5   49.55    2.04 
   7  -3   5   39.36    1.92 
  -7  -3  -5   41.98    1.90 
   7   3   5   37.51    2.26 
  -7   3  -5   41.13    2.14 
  -7   3  -5   38.49    2.02 
  -8  -3  -5   19.06    1.55 
   8  -3   5   19.28    1.62 
  -8   3  -5   21.17    1.57 
   8   3   5   18.38    1.84 
  -8   3  -5   20.63    1.65 
  -9  -3  -5    3.25    1.08 
   9  -3   5    0.91    0.94 
  -9   3  -5    0.53    1.03 
  -9   3  -5    2.83    1.18 
   9   3   5    1.38    1.26 
 -12  -4   5   -1.72    1.30 
 -11  -4   5    1.09    1.23 
 -11   4   5    1.85    1.19 
 -10  -4   5   24.07    2.06 
 -10   4   5   27.88    1.95 
  -9  -4   5    4.56    1.25 
  -9   4   5    5.81    1.14 
  -8  -4   5   20.64    1.81 
  -8  -4   5   17.63    0.76 
  -8   4   5   21.29    1.57 
  -8   4   5   19.03    0.93 
  -7  -4   5    3.35    1.02 
  -7  -4   5    3.16    0.44 
  -7  -4   5    3.42    0.45 
  -7   4   5    2.84    0.86 
  -7   4   5    3.12    0.53 
  -6  -4   5  111.06    3.37 
  -6  -4   5  107.29    2.36 
  -6  -4   5  106.33    2.38 
  -6   4   5  110.78    2.53 
  -6   4   5  107.74    3.13 
  -5  -4   5    0.49    0.37 
  -5  -4   5    0.38    0.72 
   5  -4  -5    0.35    0.29 
   5  -4  -5   -0.29    0.28 
   5  -4  -5    0.02    0.64 
  -5  -4   5   -0.60    0.37 
  -5   4   5    0.10    0.69 
   5   4  -5    0.76    0.39 
  -5   4   5    0.77    0.44 
   4  -4  -5    2.04    0.70 
   4  -4  -5    2.89    0.49 
  -4  -4   5    2.96    0.83 
   4  -4  -5    2.57    0.47 
  -4  -4   5    2.30    0.50 
   4   4  -5    3.32    0.33 
   4   4  -5    3.04    0.53 
  -4   4   5    2.85    0.84 
  -4   4   5    3.27    0.52 
   4   4  -5    3.24    0.37 
  -3  -4   5    2.66    0.51 
  -3  -4   5    1.82    0.77 
   3  -4  -5    1.30    0.51 
   3  -4  -5    2.24    0.74 
  -3   4   5    1.88    0.56 
   3   4  -5    2.56    0.43 
   3   4  -5    3.02    0.45 
  -3   4   5    2.88    0.89 
   2  -4  -5   47.11    1.92 
  -2  -4   5   47.50    1.52 
  -2  -4   5   47.13    1.83 
   2  -4  -5   46.48    1.54 
   2   4  -5   47.03    1.38 
  -2   4   5   48.54    2.08 
   2   4  -5   47.97    1.46 
  -2   4   5   49.85    1.59 
   1  -4  -5   16.15    1.29 
   1  -4  -5   16.21    1.03 
  -1  -4   5   16.14    1.15 
  -1  -4   5   16.21    1.00 
   1   4  -5   18.34    0.92 
  -1   4   5   16.29    1.31 
   1   4  -5   18.05    0.96 
  -1   4   5   18.55    1.05 
   0  -4  -5  115.12    3.20 
   0  -4   5  112.65    2.78 
   0  -4  -5  108.72    2.79 
   0  -4   5  109.13    2.86 
   0   4  -5  111.50    2.73 
   0   4   5  111.89    3.31 
   0   4  -5  114.38    2.70 
   0   4   5  111.09    2.76 
   0   4  -5  114.27    2.84 
  -1  -4  -5    9.99    1.12 
  -1  -4  -5    8.48    0.87 
   1  -4   5    9.57    0.87 
   1  -4   5    9.29    0.84 
  -1   4  -5    8.26    0.76 
   1   4   5    8.40    1.14 
  -1   4  -5    9.67    0.87 
   1   4   5   10.42    0.90 
   1   4   5    9.59    0.96 
   2  -4   5    3.08    0.64 
   2  -4   5    3.99    0.73 
  -2  -4  -5    5.05    0.74 
   2   4   5    3.49    0.94 
  -2   4  -5    4.12    0.58 
  -2   4  -5    3.15    0.60 
   2   4   5    2.57    0.66 
   3  -4   5    4.41    0.78 
  -3  -4  -5    4.44    0.76 
   3  -4   5    3.94    0.72 
  -3   4  -5    3.75    0.56 
  -3   4  -5    2.82    0.73 
   3   4   5    3.72    0.96 
   3   4   5    4.20    0.69 
  -4  -4  -5   76.12    2.32 
   4  -4   5   71.59    2.13 
  -4   4  -5   75.34    1.93 
   4   4   5   75.55    2.18 
  -4   4  -5   68.68    2.29 
  -5  -4  -5   29.55    1.54 
  -5   4  -5   27.30    1.08 
  -5   4  -5   28.01    1.58 
  -5   4  -5   31.23    1.74 
  -6  -4  -5   -0.44    0.81 
  -6   4  -5    0.68    0.84 
  -6   4  -5    0.02    0.87 
   6   4   5   -0.34    0.77 
   7  -4   5   -0.15    0.77 
  -7  -4  -5    0.30    0.78 
  -7   4  -5    0.99    0.94 
   7   4   5    0.43    1.09 
  -7   4  -5   -0.07    0.84 
  -8  -4  -5   10.66    1.30 
   8  -4   5    8.39    1.18 
  -8   4  -5    7.22    1.23 
  -8   4  -5    7.81    1.18 
   8   4   5    7.16    1.46 
  -9  -4  -5    4.04    1.02 
   9  -4   5    3.63    1.11 
   9   4   5    1.79    1.22 
  -9   4  -5    2.71    1.06 
  -9   4  -5    3.50    1.22 
 -12  -5   5    7.57    1.79 
 -11  -5   5    1.08    1.28 
 -10  -5   5    2.62    1.28 
 -10   5   5    1.39    0.98 
  -9  -5   5   39.70    2.43 
  -9   5   5   41.75    2.14 
  -8  -5   5    0.27    0.39 
  -8  -5   5    1.30    1.01 
  -8   5   5    0.21    0.87 
  -7  -5   5   61.53    1.58 
  -7  -5   5   60.13    2.60 
  -7   5   5   60.72    2.34 
  -6  -5   5   46.33    2.18 
   6  -5  -5   45.59    1.08 
   6  -5  -5   45.26    1.10 
  -6  -5   5   43.44    1.33 
  -6   5   5   44.08    2.00 
   5  -5  -5    2.44    0.46 
   5  -5  -5    3.04    0.44 
  -5  -5   5    1.74    0.84 
  -5  -5   5    1.97    0.50 
  -5   5   5    2.58    0.86 
  -5   5   5    3.44    0.65 
  -4  -5   5  118.65    2.68 
  -4  -5   5  113.86    3.29 
   4  -5  -5  126.26    3.61 
   4  -5  -5  116.25    2.63 
   4   5  -5  114.98    2.41 
  -4   5   5  109.69    3.30 
  -4   5   5  115.01    2.77 
   4   5  -5  114.60    2.36 
   3  -5  -5  297.61    5.82 
  -3  -5   5  287.79    6.31 
  -3  -5   5  295.61    5.78 
   3  -5  -5  298.17    6.45 
  -3   5   5  296.94    5.91 
   3   5  -5  289.43    5.57 
  -3   5   5  283.33    6.48 
   3   5  -5  291.83    5.62 
  -2  -5   5   69.86    1.92 
   2  -5  -5   64.18    1.96 
   2  -5  -5   67.24    2.38 
  -2  -5   5   65.15    2.22 
  -2   5   5   66.45    2.52 
   2   5  -5   68.38    1.76 
   2   5  -5   65.43    1.80 
  -2   5   5   66.54    1.96 
  -1  -5   5   83.24    2.47 
   1  -5  -5   94.99    3.18 
   1  -5  -5   79.76    2.31 
  -1  -5   5   83.65    2.29 
  -1   5   5   90.22    2.55 
  -1   5   5   89.46    2.88 
   1   5  -5   87.43    2.19 
   1   5  -5   84.08    2.23 
   0  -5   5   10.10    0.90 
   0  -5   5    9.44    0.91 
   0  -5  -5   10.74    0.94 
   0   5  -5    8.93    0.79 
   0   5   5   10.62    1.25 
   0   5  -5    9.21    0.84 
   1  -5   5  176.60    3.94 
  -1  -5  -5  175.12    4.04 
   1  -5   5  179.86    4.02 
   1   5   5  179.66    4.63 
  -1   5  -5  173.85    3.97 
   2  -5   5  157.67    3.49 
  -2  -5  -5  150.03    3.65 
   2  -5   5  156.82    3.68 
   2   5   5  152.31    4.22 
  -2   5  -5  148.04    3.58 
   3  -5   5  126.74    3.26 
  -3  -5  -5  129.12    3.28 
   3  -5   5  129.87    3.09 
   3   5   5  130.48    3.94 
  -3   5  -5  130.09    3.32 
  -4  -5  -5   86.46    2.58 
   4  -5   5   90.12    2.60 
   4  -5   5   81.04    2.28 
  -4   5  -5   85.44    2.63 
   4   5   5   93.44    3.32 
  -5  -5  -5   41.36    1.90 
  -5   5  -5   38.34    1.87 
  -6  -5  -5    4.37    1.03 
   6   5   5    6.11    1.26 
  -6   5  -5    7.25    1.09 
  -6   5  -5    3.71    1.03 
   7  -5   5   78.50    2.61 
  -7  -5  -5   83.29    2.72 
   7   5   5   85.63    3.27 
  -7   5  -5   82.91    2.80 
  -7   5  -5   82.73    3.00 
   8  -5   5   26.70    1.72 
  -8  -5  -5   30.02    1.77 
  -8   5  -5   29.62    1.94 
   8   5   5   26.48    2.19 
  -8   5  -5   28.20    1.87 
  -9  -5  -5    1.27    1.04 
   9  -5   5    2.63    0.97 
  -9   5  -5    1.57    1.12 
   9   5   5    0.95    1.25 
  -9   5  -5    2.45    1.06 
 -11  -6   5    6.35    1.67 
 -10  -6   5   21.26    2.05 
 -10   6   5   20.29    1.67 
  -9  -6   5   29.22    2.25 
  -9   6   5   29.66    1.94 
  -8  -6   5   26.80    2.10 
  -8  -6   5   24.05    1.02 
  -8   6   5   24.89    1.84 
  -7  -6   5   35.11    2.16 
  -7  -6   5   33.16    1.20 
  -7   6   5   36.45    1.92 
   7   6  -5   34.51    1.07 
  -6  -6   5   24.09    1.80 
   6  -6  -5   27.06    0.98 
   6  -6  -5   27.47    0.93 
  -6  -6   5   24.84    1.08 
  -6   6   5   22.46    1.78 
   5  -6  -5   28.60    1.07 
  -5  -6   5   28.69    1.18 
  -5  -6   5   27.70    1.76 
  -5   6   5   26.57    1.72 
  -4  -6   5   37.67    1.37 
  -4  -6   5   37.13    1.90 
   4  -6  -5   36.69    1.27 
  -4   6   5   33.19    2.02 
   4   6  -5   36.74    1.11 
   4   6  -5   35.08    1.03 
  -3  -6   5   13.26    1.21 
  -3  -6   5   14.50    0.95 
   3  -6  -5   13.35    0.92 
  -3   6   5   12.53    1.32 
   3   6  -5   15.25    0.79 
   3   6  -5   13.14    0.82 
  -2  -6   5   50.22    1.67 
   2  -6  -5   53.28    1.74 
  -2  -6   5   50.53    1.99 
   2   6  -5   52.49    1.56 
  -2   6   5   50.07    2.27 
   2   6  -5   52.31    1.59 
  -1  -6   5  172.12    4.08 
  -1  -6   5  167.19    3.78 
   1  -6  -5  166.35    3.87 
  -1   6   5  165.35    4.49 
   1   6  -5  178.07    3.73 
   1   6  -5  172.80    3.78 
   0  -6   5  101.79    2.77 
   0  -6  -5  107.52    2.79 
   0  -6   5  106.22    2.74 
   0   6   5  105.34    3.32 
   0   6  -5  101.46    2.68 
   1  -6   5    5.73    0.76 
   1  -6   5    4.96    0.69 
  -1  -6  -5    6.48    0.87 
   1   6   5    6.18    1.13 
  -2  -6  -5    9.68    0.99 
   2  -6   5   11.21    1.05 
   2  -6   5   10.70    0.85 
   2   6   5    8.05    1.26 
   3  -6   5    6.41    0.70 
   3  -6   5    5.57    0.89 
  -3  -6  -5    5.80    0.87 
   4  -6   5  134.11    3.49 
  -4  -6  -5  135.85    3.48 
   4  -6   5  128.26    3.02 
  -5  -6  -5    8.78    1.07 
   5  -6   5   10.43    1.17 
   5   6   5    8.14    1.32 
   5   6   5   11.86    1.15 
  -6  -6  -5   81.97    2.73 
   6   6   5   74.60    3.05 
   7  -6   5   -0.38    0.73 
  -7  -6  -5   -0.05    0.81 
  -7   6  -5   -1.51    0.89 
  -7   6  -5   -0.83    0.88 
   7   6   5   -0.86    1.12 
   8  -6   5   16.31    1.34 
  -8  -6  -5   18.02    1.52 
  -8   6  -5   14.79    1.67 
   8   6   5   19.42    2.02 
  -8   6  -5   16.16    1.54 
  -9  -6  -5    4.10    1.13 
  -9   6  -5    4.04    1.17 
   9   6   5    2.43    1.43 
  -9   6  -5    1.78    1.20 
 -11  -7   5    6.99    1.66 
 -10  -7   5    1.37    1.26 
  -9  -7   5   11.54    1.65 
  -9   7   5    9.42    1.34 
  -8  -7   5  100.08    3.64 
  -8  -7   5   99.80    2.40 
  -8   7   5   99.57    3.32 
   7  -7  -5   26.02    0.84 
  -7  -7   5   28.21    1.15 
   7  -7  -5   28.13    0.84 
  -7  -7   5   26.92    2.07 
  -7   7   5   27.51    1.95 
  -6  -7   5    9.03    1.30 
  -6  -7   5   11.06    0.83 
   6  -7  -5    9.89    0.72 
  -6   7   5   10.09    1.36 
  -5  -7   5   31.32    1.92 
   5  -7  -5   31.30    1.27 
  -5  -7   5   34.01    1.30 
  -5   7   5   31.27    2.04 
   5   7  -5   32.22    0.79 
   5   7  -5   31.79    0.76 
  -4  -7   5  184.65    4.66 
  -4  -7   5  179.23    3.91 
   4  -7  -5  177.39    3.92 
   4   7  -5  182.16    3.61 
  -4   7   5  180.47    4.73 
   4   7  -5  180.13    3.65 
  -3  -7   5    0.95    0.77 
  -3  -7   5    1.79    0.65 
   3  -7  -5    1.28    0.56 
   3   7  -5    0.84    0.44 
  -3   7   5    1.04    0.89 
   3   7  -5    0.81    0.48 
   2  -7  -5  232.46    4.98 
  -2  -7   5  231.14    5.30 
  -2  -7   5  233.16    4.94 
   2   7  -5  238.22    4.87 
  -2   7   5  232.47    5.69 
   2   7  -5  231.94    4.76 
  -1  -7   5   22.07    1.48 
  -1  -7   5   20.57    1.23 
   1  -7  -5   19.78    1.24 
  -1   7   5   25.18    1.80 
   1   7  -5   23.09    1.17 
   1   7  -5   23.14    1.21 
   0  -7  -5   33.97    1.55 
   0  -7   5   33.95    1.51 
   0  -7   5   34.85    1.54 
   0   7   5   36.93    2.04 
  -1  -7  -5    5.61    0.87 
   1  -7   5    3.29    0.79 
   1  -7   5    4.71    0.75 
   1   7   5    4.15    1.09 
   2  -7   5  171.12    3.73 
   2  -7   5  169.88    4.00 
  -2  -7  -5  159.64    3.98 
   2   7   5  161.81    4.63 
   3  -7   5    2.46    0.58 
   3  -7   5    1.63    0.78 
  -3  -7  -5    3.17    0.88 
   4  -7   5    5.49    1.03 
   4  -7   5    5.03    0.62 
  -4  -7  -5    5.06    0.94 
   5  -7   5   21.19    1.51 
  -5  -7  -5   21.83    1.53 
   5   7   5   21.83    1.83 
  -6  -7  -5   38.01    2.03 
   6   7   5   35.82    2.31 
  -7  -7  -5    2.30    0.93 
   7  -7   5    1.72    0.79 
   7   7   5    0.79    1.26 
  -8  -7  -5   40.05    2.19 
  -8   7  -5   37.68    2.23 
   8   7   5   42.51    2.70 
 -11  -8   5   16.91    2.08 
 -10  -8   5    1.03    1.26 
  -9  -8   5   27.35    2.24 
  -9   8   5   23.02    1.82 
  -8  -8   5    1.13    1.14 
  -8  -8   5    1.76    0.61 
  -8   8   5    1.34    1.06 
   7  -8  -5   20.01    0.89 
  -7  -8   5   19.74    1.11 
  -7   8   5   19.98    1.75 
  -6  -8   5    2.32    0.63 
   6  -8  -5    1.85    0.53 
  -6   8   5    1.66    0.98 
  -5  -8   5  126.81    3.02 
   5  -8  -5  123.36    2.97 
   5   8  -5  125.19    2.51 
   5   8  -5  126.43    2.50 
  -5   8   5  121.44    3.76 
  -4  -8   5    3.81    0.76 
   4  -8  -5    4.53    0.70 
  -4  -8   5    3.00    0.98 
   4   8  -5    5.73    0.55 
   4   8  -5    4.98    0.58 
  -4   8   5    3.44    1.05 
   3  -8  -5    3.99    0.72 
  -3  -8   5    4.54    0.75 
  -3  -8   5    5.72    1.01 
   3   8  -5    4.40    0.59 
  -3   8   5    6.24    1.17 
   3   8  -5    4.37    0.64 
  -2  -8   5    1.45    0.68 
   2  -8  -5    1.73    0.67 
  -2  -8   5    1.66    0.80 
   2   8  -5    1.12    0.49 
  -2   8   5    1.76    0.95 
   2   8  -5    0.76    0.62 
  -1  -8   5  209.99    4.82 
  -1  -8   5  209.27    4.62 
   1  -8  -5  202.70    4.64 
  -1   8   5  203.34    5.28 
   0  -8  -5    3.87    0.81 
   0  -8   5    4.92    0.84 
   0  -8   5    3.43    0.68 
   0   8   5    2.38    1.01 
   1  -8   5   56.10    1.90 
   1  -8   5   55.05    2.02 
  -1  -8  -5   52.16    1.91 
   1   8   5   53.18    2.52 
   2  -8   5    8.74    0.84 
   2  -8   5    7.75    1.01 
  -2  -8  -5    7.83    1.03 
  -3  -8  -5   99.62    2.95 
   3  -8   5   98.22    2.92 
   3  -8   5   98.50    2.45 
   4  -8   5    3.09    0.91 
   4  -8   5    2.64    0.52 
  -4  -8  -5    2.95    0.92 
   4   8   5    0.37    1.00 
  -5  -8  -5   82.54    2.82 
   5  -8   5   81.24    2.76 
   5   8   5   83.18    3.11 
   6  -8   5    0.03    0.91 
  -6  -8  -5   -0.59    0.81 
   6   8   5   -0.87    1.06 
  -7  -8  -5    0.04    0.99 
   7   8   5   -0.57    1.19 
  -8  -8  -5    0.25    0.92 
   8   8   5    1.44    1.33 
 -10  -9   5    3.40    1.58 
  -9   9   5   13.93    2.18 
  -8  -9   5    5.27    0.92 
  -7  -9   5    3.84    0.76 
   7  -9  -5    3.37    0.59 
  -7   9   5    2.17    1.08 
   6  -9  -5    4.96    0.73 
  -6  -9   5    5.29    0.79 
  -6   9   5    5.31    1.23 
   5  -9  -5    2.01    0.68 
  -5  -9   5    0.82    0.72 
   5   9  -5    1.93    0.41 
   5   9  -5    1.92    0.40 
  -5   9   5    3.15    1.10 
  -4  -9   5   24.73    1.40 
   4  -9  -5   24.35    1.39 
   4   9  -5   23.83    1.07 
   4   9  -5   24.30    1.01 
  -4   9   5   22.75    1.83 
  -3  -9   5   57.29    1.97 
  -3  -9   5   55.42    2.36 
   3  -9  -5   57.48    2.00 
   3   9  -5   60.32    1.75 
   3   9  -5   59.52    1.86 
  -3   9   5   61.88    2.63 
  -2  -9   5   20.01    1.32 
   2  -9  -5   21.75    1.35 
  -2  -9   5   24.75    1.60 
  -2   9   5   20.42    1.73 
  -1  -9   5    1.13    0.73 
   1  -9  -5   -0.17    0.66 
  -1  -9   5    0.96    0.72 
  -1   9   5    1.33    1.01 
   0  -9   5    0.22    0.70 
   0  -9  -5    0.31    0.70 
   0  -9   5   -0.32    0.67 
   0   9   5   -0.32    0.97 
   1  -9   5   33.95    1.56 
   1  -9   5   33.37    1.57 
  -1  -9  -5   35.42    1.73 
   1   9   5   30.96    2.16 
   2  -9   5   52.46    1.83 
  -2  -9  -5   55.22    2.13 
   2  -9   5   51.18    2.09 
   3  -9   5   -0.11    0.51 
  -3  -9  -5   -0.51    0.79 
   3  -9   5   -2.22    0.80 
   4  -9   5   19.78    1.52 
  -4  -9  -5   19.15    1.50 
   4  -9   5   21.00    1.05 
   4   9   5   19.09    1.75 
   5  -9   5    0.82    0.95 
  -5  -9  -5    0.87    0.88 
   5   9   5    1.65    1.16 
   6  -9   5   14.01    1.33 
  -6  -9  -5   14.85    1.45 
   6   9   5   12.22    1.66 
  -7  -9  -5    9.33    1.27 
   7   9   5    6.80    1.55 
  -8  -9  -5    4.11    1.19 
   8   9   5    3.44    1.49 
 -10 -10   5   52.91    3.24 
  -8  10   5   14.70    1.57 
   7 -10  -5    0.05    0.56 
  -7 -10   5   -1.21    0.64 
  -7  10   5   -1.32    0.94 
   6 -10  -5  135.46    3.26 
  -6 -10   5  133.90    3.34 
  -6  10   5  132.15    4.10 
  -5 -10   5    0.44    0.68 
   5 -10  -5    0.67    0.64 
   5  10  -5    0.89    0.47 
   5  10  -5    0.70    0.42 
  -5  10   5    1.63    1.04 
   4 -10  -5   83.28    2.48 
  -4 -10   5   83.03    2.52 
   4  10  -5   81.49    2.12 
   4  10  -5   81.41    2.18 
  -4  10   5   82.13    3.12 
  -3 -10   5    0.02    0.76 
   3 -10  -5   -0.20    0.67 
  -3  10   5   -0.09    0.95 
   3  10  -5    0.18    0.51 
   3  10  -5   -0.08    0.61 
  -2 -10   5  102.69    2.90 
   2 -10  -5  103.50    2.95 
  -2 -10   5  100.01    3.20 
  -2  10   5  107.58    3.59 
   1 -10  -5    9.59    1.11 
  -1 -10   5   12.40    1.17 
  -1 -10   5   11.25    1.24 
  -1  10   5    9.00    1.41 
   0 -10   5  137.02    3.67 
   0 -10   5  142.02    3.67 
   0 -10  -5  137.48    3.67 
   0  10   5  141.88    4.38 
  -1 -10  -5   13.76    1.27 
   1 -10   5   13.77    1.30 
   1 -10   5   13.96    1.15 
  -2 -10  -5   14.73    1.34 
   2 -10   5   13.65    1.32 
   2 -10   5   14.99    1.20 
   3 -10   5    0.21    0.54 
  -3 -10  -5    0.91    0.86 
   3 -10   5   -0.07    0.83 
   3  10   5    0.48    0.96 
   4 -10   5   58.81    2.37 
  -4 -10  -5   57.03    2.37 
   4  10   5   55.88    2.60 
  -5 -10  -5    5.15    1.18 
   5 -10   5    4.74    1.04 
   5  10   5    5.23    1.24 
   6 -10   5   29.18    1.81 
  -6 -10  -5   30.44    1.89 
   6  10   5   29.51    2.30 
   7 -10   5   -1.19    0.85 
  -7 -10  -5    1.98    1.08 
   7  10   5    1.28    1.29 
  -8  11   5   -0.89    0.99 
   7 -11  -5   22.67    1.28 
  -7 -11   5   24.34    1.50 
  -7  11   5   26.27    2.02 
   6 -11  -5    0.90    0.68 
  -6 -11   5    0.40    0.81 
  -6  11   5    2.08    1.15 
   5 -11  -5    4.57    0.85 
  -5 -11   5    4.25    0.94 
   5  11  -5    5.01    0.62 
  -5  11   5    3.88    1.25 
  -4 -11   5   43.72    1.86 
   4 -11  -5   46.57    1.99 
   4  11  -5   44.91    1.52 
  -4  11   5   44.86    2.42 
   4  11  -5   46.92    1.64 
   3 -11  -5   50.13    2.02 
  -3 -11   5   50.30    2.00 
  -3  11   5   46.95    2.53 
  -2 -11   5   11.42    1.19 
   2 -11  -5   10.83    1.19 
  -2  11   5   12.55    1.55 
   1 -11  -5    1.05    0.83 
  -1 -11   5    3.09    0.92 
  -1 -11   5    3.93    0.98 
  -1  11   5    3.99    1.21 
   0 -11  -5   20.73    1.54 
   0 -11   5   20.08    1.50 
   0 -11   5   23.50    1.65 
   1 -11   5   31.64    1.84 
   1 -11   5   36.06    1.75 
  -1 -11  -5   36.47    1.90 
   2 -11   5    0.58    0.67 
  -2 -11  -5    0.39    0.86 
   2 -11   5   -0.50    0.85 
   2  11   5   -0.43    0.93 
  -3 -11  -5   -0.13    0.84 
   3 -11   5   -0.96    0.56 
   3 -11   5    1.18    1.00 
   3  11   5   -1.17    0.96 
  -4 -11  -5    5.59    1.24 
   4 -11   5    2.39    1.02 
   4  11   5    4.82    1.26 
  -5 -11  -5    8.37    1.26 
   5 -11   5    7.74    1.31 
   5  11   5    4.33    1.38 
  -6 -11  -5    7.79    1.32 
   6 -11   5    6.75    1.17 
   6  11   5    5.28    1.42 
   7 -11   5    2.07    1.02 
  -7 -11  -5    5.22    1.18 
   7  11   5    3.04    1.45 
  -7 -12   5   10.07    1.17 
   7 -12  -5   10.92    1.06 
  -7  12   5   12.01    1.49 
   6 -12  -5   22.39    1.48 
  -6 -12   5   20.49    1.49 
  -6  12   5   22.17    1.87 
  -5 -12   5    1.93    0.94 
   5 -12  -5    2.70    0.84 
  -5  12   5    1.82    1.19 
   5  12  -5    2.38    0.59 
  -4 -12   5   -0.41    0.76 
   4 -12  -5   -0.93    0.75 
   4  12  -5    0.36    0.63 
  -4  12   5   -1.04    1.08 
  -3 -12   5    2.26    0.98 
   3 -12  -5    1.90    0.87 
  -3  12   5   -0.78    1.03 
   2 -12  -5   13.25    1.34 
  -2 -12   5   13.44    1.32 
  -2  12   5   11.65    1.59 
   1 -12  -5   29.66    1.80 
  -1 -12   5   27.74    1.82 
  -1 -12   5   28.07    1.77 
   0 -12   5   52.23    2.19 
   0 -12  -5   49.09    2.24 
   0 -12   5   50.73    2.23 
  -1 -12  -5   24.59    1.74 
   1 -12   5   22.87    1.60 
   1 -12   5   21.70    1.65 
   1  12   5   23.43    1.68 
   2 -12   5   15.93    1.51 
  -2 -12  -5   14.36    1.47 
   2 -12   5   13.65    1.15 
   2  12   5   14.70    1.52 
   3 -12   5   -0.85    0.96 
  -3 -12  -5    1.34    0.92 
   3  12   5   -0.14    1.12 
  -4 -12  -5   13.58    1.58 
   4 -12   5   13.68    1.48 
   4  12   5   13.28    1.61 
  -5 -12  -5   13.30    1.51 
   5 -12   5   13.79    1.50 
   5  12   5   13.52    1.75 
  -6 -12  -5    1.87    1.06 
   6 -12   5    2.97    1.19 
   6  12   5    2.75    1.39 
  -7 -13   5   43.83    2.09 
   7 -13  -5   39.85    1.88 
  -7  13   5   43.18    2.51 
  -6 -13   5    6.76    1.09 
   6 -13  -5    5.11    0.93 
  -6  13   5    5.41    1.22 
  -5 -13   5    0.97    0.89 
   5 -13  -5    0.73    0.82 
  -5  13   5    1.36    1.17 
   5  13  -5    0.43    0.59 
   4 -13  -5   -0.03    0.82 
  -4 -13   5   -0.99    0.83 
   4  13  -5   -0.61    0.65 
  -4  13   5   -0.30    1.02 
  -3 -13   5   10.05    1.25 
   3 -13  -5    7.38    1.16 
   2 -13  -5   20.08    1.59 
  -2 -13   5   17.64    1.52 
   1 -13  -5   10.26    1.30 
  -1 -13   5   10.23    1.31 
  -1  13   5    8.96    1.11 
   0 -13   5   -1.17    0.91 
   0 -13  -5    0.11    0.89 
   0 -13   5   -0.58    0.85 
   0  13   5    0.47    0.83 
  -1 -13  -5   18.40    1.61 
   1 -13   5   14.57    1.37 
   1 -13   5   18.38    1.61 
   1  13   5   17.12    1.52 
   2 -13   5   13.57    1.49 
   2 -13   5   11.46    1.15 
  -2 -13  -5   14.78    1.52 
   2  13   5   13.25    1.46 
  -3 -13  -5   28.41    1.98 
   3 -13   5   31.44    2.08 
   3  13   5   32.40    2.19 
  -4 -13  -5   13.21    1.61 
   4 -13   5   12.28    1.51 
   4  13   5   11.86    1.60 
  -5 -13  -5   18.06    1.73 
   5 -13   5   17.29    1.66 
   5  13   5   19.33    1.99 
   6 -13   5    2.04    1.16 
  -6 -13  -5    2.37    1.16 
   6  13   5    1.13    1.34 
   7 -14  -5    1.59    0.92 
  -7 -14   5    1.86    0.95 
  -6 -14   5    6.73    1.25 
   6 -14  -5    8.62    1.23 
  -5 -14   5    6.54    1.17 
   5 -14  -5    8.59    1.20 
   5  14  -5    8.11    0.98 
  -4 -14   5    5.69    1.17 
   4 -14  -5    6.86    1.16 
   4  14  -5    5.14    0.90 
  -3 -14   5    9.42    1.30 
   3 -14  -5    9.64    1.32 
  -2 -14   5   -0.62    0.95 
   2 -14  -5   -0.07    0.93 
  -2  14   5   -0.02    0.72 
  -1 -14   5   10.71    1.38 
   1 -14  -5   11.28    1.39 
  -1  14   5   15.15    1.32 
   0 -14  -5   -0.12    0.97 
   0 -14   5   -1.47    0.95 
   0 -14   5    1.20    0.99 
   0  14   5    0.51    0.87 
   1 -14   5   -1.78    0.95 
  -1 -14  -5   -1.60    0.94 
   1 -14   5   -0.68    0.83 
   1  14   5   -0.44    0.99 
   2 -14   5   -1.18    0.98 
  -2 -14  -5   -0.25    1.01 
   2  14   5   -1.17    0.96 
  -3 -14  -5    0.43    1.07 
   3 -14   5   -0.80    1.07 
   3  14   5   -0.03    1.10 
   4 -14   5    0.16    1.05 
  -4 -14  -5   -0.04    1.02 
   4  14   5   -2.02    1.19 
  -5 -14  -5    0.20    1.01 
   5 -14   5    0.00    1.05 
   5  14   5    0.86    1.26 
  -6 -15   5   -1.31    0.88 
   6 -15  -5   -0.19    0.93 
  -5 -15   5   12.17    1.54 
   5 -15  -5   12.14    1.41 
   4 -15  -5   33.19    2.02 
  -4 -15   5   30.25    1.98 
   3 -15  -5   -1.09    0.91 
  -3 -15   5    0.02    1.14 
   2 -15  -5   22.97    1.84 
  -2 -15   5   20.79    1.78 
   1 -15  -5   -0.24    1.00 
  -1 -15   5   -0.82    1.01 
  -1  15   5    0.61    0.84 
   0 -15   5    6.19    1.32 
   0 -15   5    6.47    1.21 
   0 -15  -5    7.62    1.37 
   0  15   5    6.66    1.16 
   1 -15   5   -1.03    1.05 
   1 -15   5   -0.16    0.90 
  -1 -15  -5   -0.45    1.07 
   1  15   5   -1.34    0.97 
  -2 -15  -5   71.45    2.98 
   2 -15   5   66.57    2.91 
   2  15   5   76.63    3.04 
  -3 -15  -5    2.01    1.16 
   3 -15   5    3.00    1.24 
   3  15   5    3.73    1.29 
  -4 -15  -5   17.26    1.79 
   4 -15   5   21.69    1.90 
   4  15   5   17.53    1.98 
  -5 -16   5   19.17    1.72 
   5 -16  -5   15.46    1.57 
  -4 -16   5   -1.14    0.98 
   4 -16  -5   -0.22    1.10 
  -3 -16   5   -0.59    1.07 
   3 -16  -5    1.36    1.09 
   2 -16  -5   10.99    1.60 
  -2 -16   5   11.63    1.57 
   1 -16  -5    4.02    1.28 
  -1 -16   5    3.59    1.26 
   0 -16   5    3.29    1.12 
   0 -16   5    3.13    1.26 
   0 -16  -5    2.86    1.23 
   0  16   5    3.13    1.08 
   1 -16   5   13.70    1.67 
  -1 -16  -5   16.10    1.72 
   1  16   5   13.54    1.54 
  -2 -16  -5    1.28    1.21 
   2 -16   5   -0.99    1.12 
   2  16   5    1.42    1.11 
  -3 -16  -5   22.04    1.98 
   3 -16   5   21.24    1.93 
   3  16   5   23.08    2.08 
  -3 -17   5   18.00    1.81 
   3 -17  -5   17.59    1.77 
  -2 -17   5    2.03    1.24 
   2 -17  -5    0.45    1.12 
   1 -17  -5   -2.31    1.05 
  -1 -17   5    0.75    1.19 
   0 -17   5    0.45    1.22 
   0 -17  -5   -1.62    1.09 
   1 -17   5   15.41    2.08 
 -12   0   6   -0.34    1.16 
 -11   0   6    0.22    1.10 
 -10   0   6   61.13    2.95 
  -9   0   6    0.28    1.12 
  -8   0   6  112.90    2.56 
  -8   0   6  118.54    3.65 
  -7   0   6    0.09    0.85 
  -7   0   6   -0.57    0.38 
  -6   0   6    9.44    0.72 
  -6   0   6    8.93    1.17 
  -5   0   6   -0.15    0.48 
  -5   0   6   -0.07    0.44 
   5   0  -6   -0.19    0.16 
  -5   0   6    0.44    0.78 
  -5   0   6   -0.53    0.44 
   5   0  -6   -0.13    0.18 
  -4   0   6  108.39    3.17 
   4   0  -6  109.56    2.42 
  -4   0   6  112.05    2.67 
   4   0  -6  108.66    2.35 
  -4   0   6  109.98    2.63 
  -4   0   6  110.83    2.63 
   3   0  -6   -0.32    0.35 
  -3   0   6   -0.94    0.45 
  -3   0   6   -1.24    0.67 
   3   0  -6    0.13    0.42 
  -3   0   6    0.05    0.48 
   2   0  -6   12.98    0.88 
  -2   0   6   13.23    0.90 
   2   0  -6   11.53    0.84 
  -2   0   6   10.23    1.11 
  -2   0   6   12.72    0.95 
   2   0  -6   13.14    1.04 
   1   0  -6    0.25    0.49 
   1   0  -6    1.19    0.55 
   1   0  -6   -0.31    0.47 
  -1   0   6    0.86    0.75 
  -1   0   6   -0.39    0.51 
   0   0  -6   92.91    2.43 
   0   0  -6   90.57    2.44 
   0   0   6   84.41    2.72 
   0   0  -6   93.54    2.69 
  -1   0  -6   -0.34    0.64 
  -1   0  -6    0.03    0.57 
   1   0   6    0.08    0.75 
  -1   0  -6    0.41    0.57 
   2   0   6   38.75    1.99 
  -2   0  -6   40.80    1.63 
  -2   0  -6   39.61    1.75 
  -2   0  -6   41.83    1.73 
  -3   0  -6   -0.41    0.62 
   3   0   6   -0.26    0.79 
  -3   0  -6   -0.58    0.73 
  -3   0  -6   -1.01    0.59 
  -4   0  -6    1.15    0.76 
  -4   0  -6    2.12    0.78 
   4   0   6    1.76    0.86 
  -5   0  -6    0.35    0.79 
  -6   0  -6   13.54    1.28 
   7   0   6   -2.20    1.07 
  -7   0  -6   -0.31    0.84 
  -8   0  -6    2.10    0.99 
   8   0   6   -0.43    1.14 
  -9   0  -6    0.67    0.97 
   9   0   6   -0.30    1.22 
 -12  -1   6   34.30    2.66 
 -12   1   6   33.60    2.50 
 -11  -1   6   25.19    2.16 
 -11   1   6   25.34    2.08 
 -10  -1   6   33.53    2.34 
 -10   1   6   38.46    2.29 
  -9  -1   6   25.00    2.01 
  -9   1   6   27.24    2.01 
  -8  -1   6   26.94    1.07 
  -8  -1   6   24.35    1.02 
  -8  -1   6   27.84    2.13 
  -8   1   6   27.52    1.94 
  -8   1   6   26.38    1.08 
  -7  -1   6   34.44    1.17 
  -7  -1   6   34.17    2.02 
  -7  -1   6   33.91    1.20 
  -7   1   6   33.21    1.20 
  -7   1   6   34.69    1.22 
  -7   1   6   34.62    1.98 
  -6  -1   6   74.39    1.89 
  -6  -1   6   71.96    1.88 
  -6  -1   6   72.78    2.67 
  -6   1   6   71.36    2.61 
  -6   1   6   71.95    1.96 
  -6   1   6   73.03    1.92 
  -5  -1   6  164.05    4.31 
  -5  -1   6  172.15    3.63 
   5  -1  -6  169.54    3.20 
  -5  -1   6  174.22    3.63 
   5  -1  -6  169.28    3.20 
  -5   1   6  167.00    4.30 
  -5   1   6  170.30    3.70 
  -5   1   6  173.48    3.68 
   4  -1  -6    6.52    0.58 
  -4  -1   6    8.46    0.72 
  -4  -1   6    7.92    1.03 
  -4  -1   6    7.25    0.72 
   4  -1  -6    7.51    0.56 
  -4   1   6    7.89    0.71 
  -4   1   6    7.31    0.73 
   4   1  -6    7.58    0.52 
   4   1  -6    6.55    0.56 
  -4   1   6    7.52    1.03 
  -3  -1   6   73.95    2.01 
  -3  -1   6   73.25    2.03 
   3  -1  -6   76.68    1.93 
   3  -1  -6   74.60    1.99 
  -3  -1   6   70.96    2.45 
   3   1  -6   76.43    1.95 
  -3   1   6   73.85    2.51 
  -3   1   6   77.51    2.08 
  -3   1   6   72.89    2.11 
   3   1  -6   75.67    1.87 
  -2  -1   6   77.72    2.19 
  -2  -1   6   84.08    2.20 
  -2  -1   6   79.11    2.55 
   2  -1  -6   88.49    2.96 
   2  -1  -6   82.27    2.16 
   2  -1  -6   79.35    2.14 
  -2   1   6   79.60    2.28 
   2   1  -6   82.62    2.25 
   2   1  -6   79.82    2.09 
  -2   1   6   74.94    2.17 
   2   1  -6   78.64    2.48 
  -2   1   6   81.76    2.64 
   2   1  -6   83.81    2.11 
  -1  -1   6  532.42    9.79 
  -1  -1   6  483.82    9.49 
  -1  -1   6  484.01    9.78 
   1  -1  -6  510.38    9.50 
   1  -1  -6  477.41    9.41 
   1  -1  -6  489.68    9.85 
   1   1  -6  497.66    9.77 
  -1   1   6  483.12    9.91 
  -1   1   6  513.82    9.63 
   1   1  -6  493.07    9.53 
   1   1  -6  502.53    9.41 
   1   1  -6  468.50    9.36 
  -1   1   6  519.11    9.77 
   0  -1   6   84.79    2.66 
   0  -1  -6   81.72    2.30 
   0  -1  -6   87.68    2.63 
   0  -1  -6   90.06    2.60 
   0   1  -6   83.42    2.30 
   0   1  -6   80.95    2.28 
   0   1  -6   86.52    2.56 
   0   1  -6   82.56    2.43 
   0   1   6   82.46    2.38 
   0   1   6   83.46    2.74 
  -1  -1  -6   21.65    1.21 
   1  -1   6   19.65    1.38 
  -1  -1  -6   19.19    1.33 
  -1   1  -6   18.62    1.16 
  -1   1  -6   18.45    1.28 
   1   1   6   18.76    1.52 
  -1   1  -6   19.09    1.22 
  -2  -1  -6   11.16    1.01 
   2  -1   6   10.09    1.14 
  -2  -1  -6   11.12    1.10 
  -2   1  -6   10.19    0.96 
  -2   1  -6    9.94    0.94 
   2   1   6    9.29    1.23 
  -2   1  -6   12.74    1.07 
   3  -1   6   83.65    2.78 
  -3  -1  -6   88.58    2.57 
  -3   1  -6   87.90    2.72 
  -3   1  -6   87.38    2.56 
  -3   1  -6   88.20    2.61 
   3   1   6   91.38    2.99 
   4  -1   6   37.45    1.88 
  -4  -1  -6   36.14    1.71 
   4   1   6   35.05    2.04 
  -4   1  -6   39.59    1.75 
  -4   1  -6   38.87    1.88 
  -4   1  -6   34.07    1.64 
  -5  -1  -6   75.51    2.53 
  -5   1  -6   75.88    2.53 
  -5   1  -6   79.43    2.73 
  -5   1  -6   80.54    2.49 
  -6  -1  -6    8.09    1.13 
  -6   1  -6    7.15    1.07 
  -6   1  -6    8.68    1.23 
  -7  -1  -6    3.40    1.11 
   7  -1   6    3.67    1.19 
   7   1   6    3.18    1.27 
  -7   1  -6    5.30    1.08 
  -8  -1  -6   15.56    1.50 
   8  -1   6   16.67    1.75 
  -8   1  -6   15.10    1.48 
   8   1   6   14.44    1.76 
   9  -1   6   43.67    2.61 
  -9  -1  -6   39.02    2.17 
   9   1   6   36.84    2.49 
  -9   1  -6   41.20    2.20 
 -12  -2   6    1.15    1.25 
 -12   2   6    1.36    1.29 
 -11  -2   6   18.51    1.91 
 -11   2   6   12.57    1.62 
 -10  -2   6  107.80    3.82 
 -10   2   6  106.53    3.66 
  -9  -2   6    1.68    1.08 
  -9   2   6   -0.39    0.95 
  -8  -2   6  125.90    3.82 
  -8  -2   6  120.03    2.62 
  -8  -2   6  117.52    2.62 
  -8   2   6  119.92    2.71 
  -8   2   6  117.63    2.74 
  -8   2   6  117.86    3.64 
  -7  -2   6   20.92    0.94 
  -7  -2   6   20.16    1.68 
  -7  -2   6   20.72    0.94 
  -7   2   6   23.57    1.74 
  -7   2   6   20.01    1.01 
  -7   2   6   21.13    1.04 
  -6  -2   6    2.61    0.50 
  -6  -2   6    2.05    0.92 
  -6  -2   6    1.95    0.52 
  -6   2   6    2.78    0.53 
  -6   2   6    2.90    0.93 
  -6   2   6    1.93    0.54 
  -5  -2   6   -0.60    0.39 
   5  -2  -6    0.19    0.28 
   5  -2  -6    0.37    0.27 
  -5  -2   6   -0.23    0.44 
  -5  -2   6   -0.43    0.75 
  -5   2   6   -0.35    0.47 
  -5   2   6    0.29    0.45 
  -5   2   6    0.41    0.79 
   4  -2  -6   55.76    1.56 
   4  -2  -6   56.78    1.53 
  -4  -2   6   56.02    1.67 
  -4  -2   6   59.64    2.17 
  -4  -2   6   57.34    1.70 
  -4   2   6   55.68    1.70 
  -4   2   6   57.56    1.79 
  -4   2   6   56.39    2.25 
   4   2  -6   56.86    1.41 
   4   2  -6   55.15    1.49 
  -3  -2   6   86.70    2.26 
   3  -2  -6   83.65    2.19 
   3  -2  -6   87.07    2.18 
  -3  -2   6   89.92    2.25 
  -3  -2   6   90.69    2.74 
  -3   2   6   89.34    2.31 
   3   2  -6   83.24    2.27 
   3   2  -6   87.01    2.07 
  -3   2   6   83.88    2.76 
   3   2  -6   87.35    2.14 
  -3   2   6   85.62    2.38 
   2  -2  -6   38.31    1.38 
   2  -2  -6   36.40    1.38 
  -2  -2   6   36.85    1.41 
  -2  -2   6   33.39    1.68 
  -2  -2   6   38.53    1.38 
   2   2  -6   35.41    1.64 
   2   2  -6   39.60    1.48 
  -2   2   6   36.81    1.51 
  -2   2   6   33.61    1.38 
   2   2  -6   36.05    1.30 
  -2   2   6   38.64    1.88 
   2   2  -6   37.19    1.26 
   1  -2  -6   19.50    1.12 
  -1  -2   6   23.66    1.43 
  -1  -2   6   23.02    1.22 
   1  -2  -6   21.14    1.16 
  -1   2   6   22.16    1.59 
   1   2  -6   21.65    1.31 
   1   2  -6   23.85    1.14 
   1   2  -6   21.48    1.24 
  -1   2   6   21.79    1.28 
   1   2  -6   23.50    1.09 
   0  -2   6    6.21    0.92 
   0  -2   6    5.22    0.81 
   0  -2  -6    5.56    0.74 
   0   2  -6    4.43    0.81 
   0   2   6    5.19    1.02 
   0   2   6    5.12    0.82 
   0   2  -6    5.43    0.73 
   0   2  -6    6.54    0.84 
   0   2  -6    5.51    0.82 
   1  -2   6   98.04    2.82 
  -1  -2  -6  104.48    2.71 
   1  -2   6  106.36    2.78 
   1   2   6   95.24    3.13 
  -1   2  -6   97.83    2.71 
  -1   2  -6  101.34    2.78 
  -1   2  -6   98.83    2.65 
   2  -2   6   83.59    2.69 
  -2  -2  -6   91.23    2.53 
  -2   2  -6   88.57    2.65 
  -2   2  -6   86.88    2.51 
  -2   2  -6   90.08    2.55 
   2   2   6   85.85    2.97 
  -3  -2  -6    3.66    0.79 
   3  -2   6    0.75    0.78 
  -3   2  -6    0.50    0.78 
   3   2   6    2.36    0.92 
  -3   2  -6    1.61    0.65 
  -3   2  -6    2.00    0.73 
  -4  -2  -6    6.45    0.98 
   4  -2   6    6.61    1.02 
  -4   2  -6    7.97    1.10 
  -4   2  -6    7.69    0.89 
  -4   2  -6    6.68    0.98 
   4   2   6    6.08    1.20 
  -5  -2  -6    8.31    1.11 
   5  -2   6    9.36    1.04 
  -5   2  -6    9.76    0.96 
  -5   2  -6    9.95    1.22 
  -5   2  -6    8.12    1.17 
  -6  -2  -6   22.89    1.60 
  -6   2  -6   22.19    1.58 
  -6   2  -6   21.28    1.66 
   7  -2   6   12.55    1.46 
  -7  -2  -6   14.29    1.40 
  -7   2  -6   12.06    1.45 
   7   2   6   16.03    1.80 
  -7   2  -6   14.51    1.39 
   8  -2   6    5.06    1.24 
  -8  -2  -6    5.46    1.14 
   8   2   6    3.51    1.47 
  -8   2  -6    6.06    1.23 
  -8   2  -6    4.73    1.15 
   9  -2   6    6.06    1.43 
  -9  -2  -6    7.62    1.28 
   9   2   6    6.23    1.51 
  -9   2  -6    6.34    1.33 
 -12  -3   6   15.47    2.05 
 -11  -3   6    1.10    1.33 
 -11   3   6    1.10    1.13 
 -10  -3   6   28.06    2.26 
 -10   3   6   30.21    2.07 
  -9  -3   6    0.07    1.06 
  -9   3   6    1.16    1.00 
  -8  -3   6   32.22    1.16 
  -8  -3   6   29.93    2.12 
  -8  -3   6   33.09    1.20 
  -8   3   6   34.31    2.18 
  -7  -3   6    2.64    1.06 
  -7  -3   6    3.63    0.54 
  -7  -3   6    3.02    0.52 
  -7   3   6    3.19    0.58 
  -7   3   6    3.58    1.09 
  -6  -3   6  126.76    2.80 
  -6  -3   6  128.79    2.82 
  -6  -3   6  127.10    3.73 
  -6   3   6  124.93    2.92 
  -6   3   6  120.36    3.58 
  -5  -3   6    3.65    0.96 
  -5  -3   6    4.06    0.56 
  -5  -3   6    3.56    0.57 
   5  -3  -6    4.44    0.46 
   5  -3  -6    4.07    0.44 
  -5   3   6    4.42    0.59 
  -5   3   6    4.17    0.97 
  -4  -3   6   11.75    0.84 
  -4  -3   6   11.79    0.83 
  -4  -3   6   11.51    1.18 
   4  -3  -6   11.40    0.80 
   4  -3  -6   13.20    0.85 
  -4   3   6   11.69    1.25 
   4   3  -6   13.00    0.65 
   4   3  -6   12.65    0.90 
  -4   3   6   13.31    1.02 
   4   3  -6   11.92    0.74 
  -3  -3   6    2.68    0.85 
   3  -3  -6    2.26    0.55 
  -3  -3   6    1.84    0.57 
   3  -3  -6    2.11    0.52 
  -3  -3   6    2.08    0.53 
  -3   3   6    2.29    0.84 
   3   3  -6    2.88    0.62 
   3   3  -6    2.39    0.47 
   3   3  -6    2.81    0.51 
  -2  -3   6   65.73    2.29 
  -2  -3   6   68.38    2.11 
   2  -3  -6   68.31    2.01 
   2  -3  -6   65.09    1.95 
  -2  -3   6   63.95    1.98 
   2   3  -6   65.23    1.79 
   2   3  -6   67.43    2.52 
  -2   3   6   66.36    2.48 
   2   3  -6   60.37    1.83 
  -2   3   6   67.66    2.11 
   2   3  -6   63.36    1.99 
   1  -3  -6   46.56    1.65 
   1  -3  -6   43.98    1.61 
  -1  -3   6   41.14    1.59 
  -1  -3   6   40.49    1.78 
   1   3  -6   43.36    1.74 
   1   3  -6   44.53    1.59 
  -1   3   6   43.30    1.98 
   1   3  -6   44.56    1.69 
  -1   3   6   45.87    1.75 
   1   3  -6   45.21    1.51 
   0  -3   6   69.69    2.28 
   0  -3   6   71.73    2.14 
   0  -3  -6   69.27    2.09 
   0   3  -6   65.57    2.01 
   0   3   6   67.59    2.23 
   0   3  -6   67.37    2.18 
   0   3  -6   67.17    2.15 
   0   3   6   64.39    2.57 
   1  -3   6    6.65    0.92 
  -1  -3  -6    4.49    0.76 
   1  -3   6    5.30    0.82 
  -1   3  -6    6.72    0.81 
   1   3   6    5.83    1.10 
  -1   3  -6    7.18    0.97 
  -1   3  -6    6.50    0.82 
   2  -3   6   41.04    1.74 
   2  -3   6   44.25    1.84 
  -2  -3  -6   40.45    1.69 
  -2   3  -6   40.90    1.68 
   2   3   6   45.40    2.23 
  -2   3  -6   43.26    1.88 
  -2   3  -6   42.10    1.63 
   3  -3   6   -0.95    0.66 
  -3  -3  -6    0.17    0.66 
  -3   3  -6    0.35    0.69 
   3   3   6   -0.22    0.93 
  -3   3  -6    1.41    0.57 
  -3   3  -6   -0.81    0.76 
  -4  -3  -6   65.30    2.27 
   4  -3   6   62.82    2.28 
  -4   3  -6   67.57    2.05 
   4   3   6   69.03    2.76 
  -4   3  -6   64.13    2.43 
  -4   3  -6   65.28    2.28 
   5  -3   6    1.74    0.69 
  -5  -3  -6    1.72    0.84 
  -5   3  -6    2.31    0.89 
  -5   3  -6    0.79    0.93 
  -6  -3  -6    1.23    0.88 
  -6   3  -6    2.47    0.95 
  -6   3  -6    2.48    1.03 
  -7  -3  -6    2.18    0.97 
   7   3   6   -0.63    1.10 
  -7   3  -6    0.61    1.05 
  -7   3  -6    1.26    0.96 
  -8  -3  -6   17.76    1.63 
   8  -3   6   17.50    1.68 
  -8   3  -6   19.79    1.65 
  -8   3  -6   19.16    1.70 
   8   3   6   14.38    1.87 
 -12  -4   6    1.03    1.50 
 -11  -4   6    0.65    1.26 
 -11   4   6    0.31    1.08 
 -10  -4   6    0.05    1.16 
 -10   4   6    1.19    1.08 
  -9  -4   6   22.12    1.94 
  -9   4   6   21.69    1.75 
  -8  -4   6    0.77    1.03 
  -8  -4   6   -0.57    0.41 
  -8   4   6   -0.56    0.99 
  -7  -4   6  138.15    3.04 
  -7  -4   6  134.97    4.11 
  -7  -4   6  143.93    3.08 
  -7   4   6  147.66    4.05 
   6  -4  -6    3.85    0.34 
  -6  -4   6    3.57    0.58 
  -6  -4   6    4.04    0.58 
   6  -4  -6    3.70    0.32 
  -6  -4   6    2.93    1.02 
  -6   4   6    3.23    0.98 
  -5  -4   6   22.35    1.05 
  -5  -4   6   23.61    1.03 
  -5  -4   6   22.43    1.51 
   5  -4  -6   21.43    0.89 
   5  -4  -6   21.99    0.92 
   5   4  -6   18.53    0.42 
  -5   4   6   21.94    1.65 
   5   4  -6   21.34    1.04 
  -4  -4   6    5.34    0.65 
   4  -4  -6    5.92    0.64 
  -4  -4   6    4.22    0.96 
   4  -4  -6    5.41    0.64 
   4   4  -6    6.34    0.51 
   4   4  -6    5.58    0.54 
   4   4  -6    5.77    0.69 
  -4   4   6    6.16    1.07 
   3  -4  -6  317.24    6.33 
  -3  -4   6  324.31    6.35 
   3  -4  -6  320.67    6.38 
  -3  -4   6  319.04    6.86 
   3   4  -6  315.67    6.16 
   3   4  -6  313.98    6.38 
  -3   4   6  314.93    7.05 
   3   4  -6  317.06    6.10 
  -2  -4   6    2.74    0.64 
   2  -4  -6    3.64    0.68 
  -2  -4   6    2.81    0.81 
   2   4  -6    3.95    0.55 
   2   4  -6    3.06    0.69 
  -2   4   6    3.60    1.00 
   2   4  -6    3.07    0.58 
  -1  -4   6    4.45    0.76 
   1  -4  -6    6.80    0.81 
  -1  -4   6    5.20    0.84 
  -1   4   6    4.92    1.08 
   1   4  -6    5.21    0.77 
   1   4  -6    4.06    0.67 
   1   4  -6    4.01    0.79 
   1   4  -6    4.16    0.63 
   0  -4   6   22.39    1.33 
   0  -4  -6   21.65    1.25 
   0  -4   6   18.92    1.22 
   0   4   6   19.95    1.66 
   0   4  -6   21.57    1.20 
   0   4  -6   20.74    1.34 
   0   4  -6   22.70    1.31 
   1  -4   6  293.27    6.18 
  -1  -4  -6  287.01    6.13 
   1  -4   6  297.43    6.17 
  -1   4  -6  291.09    6.10 
  -1   4  -6  290.62    6.26 
  -1   4  -6  297.72    6.11 
   1   4   6  298.10    6.85 
   2  -4   6    1.57    0.73 
  -2  -4  -6    0.91    0.69 
   2  -4   6    1.10    0.66 
  -2   4  -6    0.66    0.68 
  -2   4  -6    0.87    0.54 
  -2   4  -6    0.92    0.79 
   2   4   6    1.01    0.91 
   3  -4   6   71.78    2.41 
  -3  -4  -6   74.97    2.40 
   3  -4   6   72.90    2.40 
   3   4   6   76.29    3.05 
  -3   4  -6   75.30    2.17 
  -3   4  -6   74.50    2.43 
  -3   4  -6   77.18    2.43 
  -4  -4  -6    8.53    1.06 
   4  -4   6    9.96    1.03 
  -4   4  -6    9.53    0.83 
  -4   4  -6    8.99    1.12 
  -4   4  -6   10.31    1.25 
   5  -4   6   61.82    2.01 
  -5  -4  -6   61.84    2.39 
  -5   4  -6   56.10    2.28 
  -5   4  -6   60.57    2.44 
  -6  -4  -6   15.71    1.40 
   6   4   6   12.70    1.68 
  -6   4  -6   16.58    1.53 
  -6   4  -6   15.44    1.51 
  -7  -4  -6   87.29    2.99 
   7   4   6   79.82    3.34 
  -7   4  -6   82.80    3.01 
  -7   4  -6   80.43    2.88 
   8  -4   6    3.30    1.16 
  -8  -4  -6    5.51    1.15 
  -8   4  -6    4.55    1.34 
  -8   4  -6    4.63    1.25 
   8   4   6    3.47    1.39 
 -11  -5   6    0.03    1.20 
 -11   5   6   -1.52    1.34 
 -10  -5   6   14.20    1.90 
 -10   5   6   10.90    1.46 
  -9  -5   6    0.12    1.14 
  -9   5   6   -0.74    0.90 
  -8  -5   6    0.24    1.03 
  -8  -5   6   -0.24    0.45 
  -8   5   6    1.28    1.03 
  -7  -5   6    2.37    0.56 
  -7  -5   6    2.28    1.08 
  -7   5   6    2.16    1.04 
  -6  -5   6   14.07    1.47 
   6  -5  -6   13.74    0.68 
   6  -5  -6   13.14    0.70 
  -6  -5   6   13.93    0.92 
   6   5  -6   13.84    0.89 
  -6   5   6   14.01    1.49 
   5  -5  -6   16.80    0.91 
  -5  -5   6   14.77    0.99 
  -5  -5   6   16.41    1.51 
   5  -5  -6   15.98    0.91 
   5   5  -6   15.98    0.53 
   5   5  -6   14.31    0.97 
   5   5  -6   15.63    0.47 
  -5   5   6   13.05    1.40 
  -4  -5   6    0.54    0.82 
  -4  -5   6    0.89    0.52 
   4  -5  -6    1.12    0.52 
   4  -5  -6    0.30    0.50 
   4   5  -6    0.77    0.37 
   4   5  -6    0.64    0.57 
  -4   5   6    0.40    0.87 
   4   5  -6    1.12    0.42 
  -3  -5   6    1.41    0.65 
   3  -5  -6    1.31    0.56 
  -3  -5   6    0.86    0.81 
   3   5  -6    1.49    0.50 
   3   5  -6    1.40    0.46 
  -3   5   6    1.44    0.93 
  -2  -5   6    1.28    0.75 
   2  -5  -6    0.31    0.56 
  -2  -5   6    0.23    0.63 
   2   5  -6    0.06    0.47 
  -2   5   6   -0.07    0.87 
   2   5  -6   -0.05    0.42 
  -1  -5   6   31.13    1.61 
  -1  -5   6   33.40    1.46 
   1  -5  -6   31.99    1.46 
  -1   5   6   34.24    2.04 
   1   5  -6   34.68    1.36 
   1   5  -6   29.04    1.34 
   0  -5   6   16.50    1.20 
   0  -5  -6   19.62    1.25 
   0  -5   6   20.88    1.40 
   0   5   6   20.63    1.72 
   0   5  -6   21.66    1.24 
  -1  -5  -6    2.72    0.76 
   1  -5   6    3.08    0.69 
   1  -5   6    3.39    0.80 
   1   5   6    4.16    1.11 
  -1   5  -6    2.05    0.73 
  -2  -5  -6    1.18    0.74 
   2  -5   6    1.27    0.76 
   2  -5   6    0.64    0.64 
   2   5   6    0.16    0.94 
  -2   5  -6    0.74    0.53 
  -2   5  -6    0.38    0.69 
   3  -5   6   16.89    1.32 
   3  -5   6   17.91    1.35 
  -3  -5  -6   15.89    1.27 
  -3   5  -6   16.50    1.31 
  -3   5  -6   16.69    1.05 
   3   5   6   16.96    1.77 
  -4  -5  -6   45.61    1.98 
   4  -5   6   48.40    1.85 
   4  -5   6   44.57    1.96 
  -4   5  -6   46.68    1.56 
  -4   5  -6   45.10    2.14 
  -4   5  -6   45.61    2.01 
  -5  -5  -6   19.23    1.45 
   5  -5   6   17.09    1.10 
  -5   5  -6   23.69    1.71 
  -5   5  -6   19.60    1.52 
  -6  -5  -6    0.98    0.99 
   6   5   6    0.70    1.22 
  -6   5  -6    0.41    1.08 
  -6   5  -6    0.04    0.91 
  -7  -5  -6    2.87    1.01 
   7   5   6    1.99    1.30 
  -7   5  -6   -0.39    0.96 
  -7   5  -6    1.12    1.02 
  -8  -5  -6    7.26    1.23 
   8  -5   6    9.10    1.28 
  -8   5  -6    9.84    1.38 
   8   5   6    6.82    1.57 
  -8   5  -6    9.15    1.44 
 -11  -6   6    3.80    1.52 
 -10  -6   6   25.45    2.23 
 -10   6   6   26.68    2.12 
  -9  -6   6   -0.06    1.19 
  -9   6   6   -1.46    0.98 
  -8  -6   6   35.97    2.39 
  -8  -6   6   35.65    1.30 
  -8   6   6   33.42    2.10 
   7  -6  -6   13.85    0.37 
  -7  -6   6   13.90    0.94 
  -7  -6   6   12.57    1.55 
  -7   6   6   14.16    1.50 
   7   6  -6   14.76    0.86 
   6  -6  -6   39.48    1.27 
  -6  -6   6   34.82    2.15 
  -6  -6   6   36.27    1.43 
   6  -6  -6   37.54    1.21 
  -6   6   6   38.36    2.19 
   6   6  -6   36.15    1.34 
  -5  -6   6   -0.54    0.88 
   5  -6  -6    0.15    0.50 
   5  -6  -6    0.17    0.50 
  -5  -6   6   -0.26    0.54 
   5   6  -6   -0.12    0.24 
   5   6  -6   -0.03    0.29 
   5   6  -6   -0.11    0.53 
  -5   6   6    1.32    0.97 
  -4  -6   6  173.11    3.85 
  -4  -6   6  166.44    4.47 
   4  -6  -6  171.00    3.81 
   4   6  -6  175.57    3.51 
  -4   6   6  173.00    4.69 
   4   6  -6  169.64    3.56 
  -3  -6   6    5.65    1.02 
  -3  -6   6    5.40    0.82 
   3  -6  -6    4.56    0.71 
   3   6  -6    4.55    0.60 
   3   6  -6    5.62    0.59 
  -3   6   6    5.15    1.18 
   2  -6  -6  115.34    2.96 
  -2  -6   6  110.78    2.91 
  -2  -6   6  113.58    3.26 
   2   6  -6  112.57    2.82 
   2   6  -6  114.70    2.72 
  -2   6   6  113.80    3.61 
  -1  -6   6    8.54    0.86 
   1  -6  -6    7.74    0.94 
  -1  -6   6    8.10    1.00 
  -1   6   6    9.17    1.34 
   1   6  -6   10.34    0.92 
   0  -6  -6   37.67    1.66 
   0  -6   6   37.39    1.67 
   0  -6   6   38.76    1.67 
   0   6  -6   37.27    1.58 
   0   6   6   36.89    2.21 
  -1  -6  -6   52.32    1.99 
   1  -6   6   55.77    2.04 
   1  -6   6   56.36    1.99 
   1   6   6   54.65    2.60 
  -1   6  -6   53.23    1.97 
   2  -6   6  164.86    3.84 
   2  -6   6  167.37    4.06 
  -2  -6  -6  159.25    3.95 
   2   6   6  158.25    4.67 
  -2   6  -6  162.29    4.00 
  -3  -6  -6    3.72    0.93 
   3  -6   6    4.55    0.97 
   3  -6   6    5.62    0.83 
   3   6   6    5.38    1.26 
  -3   6  -6    6.22    1.01 
  -4  -6  -6    2.71    0.92 
   4  -6   6    3.71    0.78 
   4  -6   6    3.41    0.92 
  -4   6  -6    4.68    1.00 
  -5  -6  -6   24.80    1.70 
  -5   6  -6   25.63    1.76 
  -6  -6  -6   66.99    2.53 
   6   6   6   62.82    2.95 
  -6   6  -6   60.75    2.63 
  -6   6  -6   60.66    2.53 
  -7  -6  -6    6.33    1.28 
   7  -6   6    4.72    1.06 
   7   6   6    6.40    1.56 
  -7   6  -6    5.14    1.26 
  -7   6  -6    6.16    1.24 
  -8  -6  -6   33.36    2.16 
   8  -6   6   26.84    1.81 
  -8   6  -6   29.08    2.08 
  -8   6  -6   26.30    2.11 
   8   6   6   30.08    2.48 
 -11  -7   6    5.98    1.61 
 -10  -7   6   14.20    1.88 
 -10   7   6   11.62    1.58 
  -9  -7   6   12.10    1.72 
  -9   7   6   12.37    1.56 
  -8  -7   6    0.35    0.59 
  -8  -7   6   -0.46    1.10 
  -8   7   6    0.13    1.08 
  -7  -7   6    9.71    0.86 
   7  -7  -6   11.02    0.67 
  -7  -7   6   10.72    1.51 
  -7   7   6   11.41    1.51 
   6  -7  -6   26.89    1.13 
  -6  -7   6   28.28    1.31 
   6  -7  -6   26.80    1.19 
  -6  -7   6   24.27    1.92 
  -6   7   6   24.78    2.01 
  -5  -7   6  101.32    2.66 
  -5  -7   6  104.63    3.45 
   5  -7  -6  103.49    2.57 
   5   7  -6  102.46    2.18 
  -5   7   6  100.89    3.50 
   5   7  -6   99.95    2.11 
  -4  -7   6    1.11    0.91 
   4  -7  -6   -0.54    0.58 
  -4  -7   6    0.55    0.60 
   4   7  -6   -0.37    0.38 
   4   7  -6    0.35    0.43 
  -4   7   6   -0.17    0.96 
  -3  -7   6   13.66    1.05 
   3  -7  -6   13.86    1.12 
  -3  -7   6   12.07    1.31 
  -3   7   6   12.37    1.50 
   3   7  -6   11.99    0.91 
   3   7  -6   11.47    0.82 
   2  -7  -6   55.95    2.03 
  -2  -7   6   55.66    2.24 
  -2  -7   6   55.15    1.94 
  -2   7   6   54.17    2.62 
   2   7  -6   56.79    1.74 
   2   7  -6   57.93    1.89 
   1  -7  -6   90.62    2.70 
  -1  -7   6  101.37    2.93 
  -1  -7   6   94.41    2.72 
  -1   7   6   97.95    3.42 
   1   7  -6   95.84    2.63 
   0  -7   6   53.30    2.00 
   0  -7  -6   50.85    1.99 
   0  -7   6   52.29    1.99 
   0   7   6   55.42    2.60 
   0   7  -6   52.77    1.93 
   1  -7   6    1.34    0.79 
  -1  -7  -6    0.72    0.75 
   1  -7   6    0.19    0.65 
   1   7   6    1.54    0.88 
  -1   7  -6    0.86    0.77 
   2  -7   6   -0.13    0.76 
  -2  -7  -6    1.16    0.79 
   2  -7   6    1.42    0.68 
   2   7   6   -0.80    1.01 
  -2   7  -6   -0.45    0.77 
   3  -7   6   93.13    2.56 
   3  -7   6   89.97    2.85 
  -3  -7  -6   85.71    2.81 
  -3   7  -6   90.92    2.87 
   4  -7   6   34.90    1.57 
   4  -7   6   34.37    1.85 
  -4  -7  -6   36.49    1.89 
  -4   7  -6   35.54    1.92 
  -5  -7  -6   24.05    1.73 
   5  -7   6   23.74    1.70 
  -5   7  -6   23.96    1.75 
   5   7   6   26.24    2.06 
  -6  -7  -6    1.32    1.03 
   6   7   6    0.85    1.25 
  -6   7  -6    0.31    1.11 
  -7  -7  -6    9.65    1.32 
   7  -7   6    8.73    1.16 
  -7   7  -6   12.43    1.60 
  -7   7  -6   10.71    1.51 
   7   7   6    8.35    1.65 
  -8  -7  -6    3.79    1.14 
  -8   7  -6    4.51    1.39 
   8   7   6    1.71    1.44 
  -8   7  -6    2.03    1.13 
 -10  -8   6   -2.95    1.19 
  -9  -8   6    0.15    1.24 
  -9   8   6    0.20    1.07 
  -8  -8   6    3.13    1.33 
  -8  -8   6    5.80    0.89 
  -8   8   6    4.11    1.32 
   7  -8  -6   -0.18    0.45 
  -7  -8   6   -0.17    0.63 
  -7  -8   6    0.21    1.07 
  -7   8   6   -0.06    1.17 
  -6  -8   6    6.70    0.86 
   6  -8  -6    6.08    0.73 
  -6  -8   6    5.31    1.27 
  -6   8   6    6.27    1.33 
   5  -8  -6   13.98    1.05 
  -5  -8   6   15.91    1.15 
  -5  -8   6   11.57    1.47 
   5   8  -6   15.74    0.74 
   5   8  -6   15.06    0.78 
  -5   8   6   12.10    1.58 
  -4  -8   6   31.27    1.48 
   4  -8  -6   31.90    1.55 
  -4  -8   6   34.32    2.09 
  -4   8   6   31.09    2.20 
   4   8  -6   30.58    1.17 
   4   8  -6   31.18    1.22 
  -3  -8   6   16.38    1.19 
  -3  -8   6   14.64    1.42 
   3  -8  -6   15.62    1.18 
  -3   8   6   15.26    1.67 
   3   8  -6   17.23    1.13 
   3   8  -6   17.22    1.01 
  -2  -8   6    9.79    1.27 
   2  -8  -6   10.93    1.07 
  -2  -8   6   11.29    1.08 
  -2   8   6   12.07    1.54 
   2   8  -6    9.88    0.95 
  -1  -8   6    3.91    0.86 
  -1  -8   6    4.97    0.94 
   1  -8  -6    5.02    0.90 
  -1   8   6    3.83    1.19 
   1   8  -6    4.05    0.81 
   0  -8  -6    0.98    0.76 
   0  -8   6    1.05    0.81 
   0  -8   6    0.97    0.80 
   0   8  -6    0.39    0.72 
   0   8   6    1.89    0.94 
   1  -8   6    2.08    0.75 
   1  -8   6    1.08    0.84 
  -1  -8  -6    3.03    0.88 
   1   8   6    0.68    1.08 
  -1   8  -6    0.70    0.81 
   2  -8   6   53.79    1.95 
  -2  -8  -6   54.86    2.19 
   2  -8   6   52.20    2.18 
   2   8   6   53.60    2.64 
   3  -8   6   16.23    1.42 
   3  -8   6   17.97    1.25 
  -3  -8  -6   17.32    1.45 
  -4  -8  -6    2.58    0.95 
   4  -8   6    1.51    0.92 
   4  -8   6    1.57    0.99 
  -5  -8  -6    3.21    1.01 
   5  -8   6    3.33    0.97 
   5   8   6    1.68    1.20 
  -6  -8  -6   23.13    1.75 
   6   8   6   22.17    2.09 
  -6   8  -6   20.97    1.78 
  -7  -8  -6    2.07    1.14 
  -7   8  -6    0.12    1.07 
   7   8   6    0.02    1.26 
 -10  -9   6    4.43    1.66 
  -9  -9   6    4.90    1.55 
  -9   9   6    2.45    1.26 
  -8  -9   6    8.37    1.59 
  -8   9   6    8.30    1.51 
  -7  -9   6   44.85    2.67 
   7  -9  -6   37.26    1.42 
  -7  -9   6   40.51    1.67 
  -7   9   6   38.21    2.54 
   6  -9  -6    6.89    0.85 
  -6  -9   6    7.04    1.25 
  -6  -9   6    6.15    0.90 
  -6   9   6    4.83    1.30 
   5  -9  -6   98.56    2.72 
  -5  -9   6   95.74    2.71 
  -5  -9   6  101.43    3.55 
  -5   9   6  104.64    3.77 
   5   9  -6  101.57    2.64 
   5   9  -6   98.18    2.28 
  -4  -9   6   -1.38    0.94 
  -4  -9   6   -0.03    0.79 
   4  -9  -6   -0.11    0.73 
  -4   9   6   -0.28    1.18 
   4   9  -6   -0.20    0.45 
   4   9  -6   -0.04    0.51 
  -3  -9   6    9.63    1.05 
   3  -9  -6    9.62    1.05 
  -3  -9   6    8.21    1.32 
   3   9  -6    7.39    0.88 
   3   9  -6    8.21    0.81 
  -3   9   6    7.58    1.42 
  -2  -9   6   11.20    1.27 
   2  -9  -6   11.09    1.15 
  -2  -9   6   11.03    1.12 
   2   9  -6   13.38    1.09 
  -2   9   6   12.26    1.58 
   1  -9  -6  115.45    3.23 
  -1  -9   6  113.77    3.35 
  -1  -9   6  112.18    3.18 
  -1   9   6  117.81    3.94 
   1   9  -6  116.42    3.11 
   0  -9   6   62.87    2.34 
   0  -9  -6   64.93    2.35 
   0  -9   6   63.91    2.31 
   0   9   6   66.88    2.98 
   0   9  -6   60.39    2.26 
   1  -9   6    5.30    0.92 
   1  -9   6    2.99    0.97 
  -1  -9  -6    3.89    0.97 
   1   9   6    3.13    1.22 
   2  -9   6   25.94    1.49 
   2  -9   6   25.98    1.71 
  -2  -9  -6   27.56    1.72 
   3  -9   6   82.66    2.85 
  -3  -9  -6   86.88    2.88 
   3  -9   6   86.17    2.42 
   4  -9   6    1.69    1.08 
  -4  -9  -6    3.87    1.05 
   4   9   6    1.18    1.18 
   5  -9   6   36.35    1.99 
  -5  -9  -6   33.97    2.00 
   5   9   6   30.68    2.33 
  -6  -9  -6    2.72    1.05 
   6  -9   6    4.10    1.08 
   6   9   6    2.30    1.31 
  -7  -9  -6    0.85    1.00 
   7   9   6   -0.31    1.26 
  -7   9  -6   -0.25    1.11 
 -10 -10   6    1.21    1.53 
  -9 -10   6    4.97    1.58 
  -8 -10   6    7.19    1.57 
  -8  10   6    6.10    1.39 
   7 -10  -6   12.65    0.99 
  -7 -10   6   13.32    1.18 
  -7 -10   6   13.44    1.79 
  -7  10   6   11.17    1.64 
  -6 -10   6    7.22    1.48 
   6 -10  -6    7.60    0.91 
  -6 -10   6    6.17    0.97 
  -6  10   6    6.33    1.44 
  -5 -10   6    1.80    0.78 
  -5 -10   6    2.13    1.23 
   5  10  -6    3.04    0.55 
  -5  10   6    3.12    1.26 
   4 -10  -6   30.73    1.61 
  -4 -10   6   32.88    1.67 
  -4 -10   6   34.23    2.21 
  -4  10   6   32.55    2.35 
   4  10  -6   33.16    1.39 
   4  10  -6   31.58    1.27 
   3 -10  -6   18.95    1.46 
  -3 -10   6   16.22    1.31 
  -3 -10   6   16.74    1.60 
   3  10  -6   19.25    1.30 
  -3  10   6   18.82    1.84 
   2 -10  -6    4.91    1.03 
  -2 -10   6    4.94    1.09 
  -2 -10   6    5.42    1.07 
   2  10  -6    6.53    0.92 
  -2  10   6    4.46    1.29 
  -1 -10   6   -0.20    0.81 
   1 -10  -6   -0.02    0.79 
  -1 -10   6    0.16    0.81 
   1  10  -6   -0.67    0.74 
  -1  10   6   -0.26    1.10 
   0 -10  -6    4.12    0.99 
   0 -10   6    4.75    0.93 
   0 -10   6    3.80    0.86 
   0  10   6    5.36    1.38 
   1 -10   6   -0.36    0.86 
   1 -10   6    0.84    0.77 
  -1 -10  -6    0.11    0.86 
   1  10   6   -0.74    0.85 
   2 -10   6    0.86    0.96 
   2 -10   6    2.67    0.78 
  -2 -10  -6    4.23    1.03 
   3 -10   6    4.06    1.11 
   3 -10   6    5.04    0.80 
  -3 -10  -6    5.71    1.15 
   4 -10   6    4.47    1.13 
  -4 -10  -6    5.86    1.17 
   4  10   6    5.99    1.38 
   5 -10   6   15.47    1.52 
  -5 -10  -6   17.29    1.63 
   5  10   6   16.45    1.79 
   6 -10   6   12.40    1.41 
  -6 -10  -6   12.26    1.52 
   6  10   6   10.52    1.71 
  -9 -11   6   -1.19    1.25 
  -8 -11   6   14.40    1.96 
  -8  11   6   10.70    1.58 
  -7 -11   6    1.52    1.33 
   7 -11  -6    2.40    0.74 
  -7 -11   6    2.89    0.88 
  -7  11   6    0.92    1.21 
   6 -11  -6   62.25    2.17 
  -6 -11   6   61.24    2.31 
  -6 -11   6   63.45    3.13 
  -6  11   6   64.00    3.09 
  -5 -11   6    1.23    1.20 
   5 -11  -6    0.53    0.72 
  -5 -11   6   -0.11    0.87 
  -5  11   6    0.84    1.24 
   5  11  -6    0.47    0.53 
  -4 -11   6    6.48    1.12 
   4 -11  -6    5.32    0.99 
  -4 -11   6    4.20    1.24 
   4  11  -6    5.66    0.80 
  -4  11   6    3.55    1.31 
  -3 -11   6   10.03    1.17 
   3 -11  -6   11.18    1.29 
  -3 -11   6    9.20    1.40 
   3  11  -6    9.10    1.02 
  -3  11   6    9.18    1.54 
  -2 -11   6   28.05    1.98 
   2 -11  -6   30.75    1.78 
  -2 -11   6   32.35    1.80 
  -2  11   6   32.64    2.39 
   2  11  -6   32.95    1.74 
  -1 -11   6    1.29    0.92 
   1 -11  -6    1.24    0.88 
  -1 -11   6    1.26    1.01 
  -1  11   6    1.77    1.04 
   0 -11   6   82.53    2.83 
   0 -11   6   84.38    2.87 
   0 -11  -6   81.27    2.81 
   0  11   6   77.63    3.47 
  -1 -11  -6   11.27    1.31 
   1 -11   6    7.71    1.24 
   1 -11   6    8.92    1.10 
   2 -11   6   -0.18    0.91 
   2 -11   6   -0.44    0.71 
  -2 -11  -6   -0.36    0.90 
   3 -11   6    0.15    0.97 
  -3 -11  -6    0.63    0.97 
   3  11   6    0.43    1.11 
  -4 -11  -6   39.53    2.17 
   4 -11   6   37.59    2.17 
   4  11   6   35.87    2.35 
  -5 -11  -6    4.63    1.18 
   5 -11   6    4.19    1.18 
   5  11   6    5.51    1.45 
   6 -11   6    3.59    1.24 
  -6 -11  -6    4.51    1.20 
   6  11   6    1.76    1.34 
  -9 -12   6   14.23    2.41 
  -8 -12   6   -0.09    1.38 
  -7 -12   6   14.82    2.00 
  -7 -12   6   13.52    1.32 
   7 -12  -6   13.37    1.16 
  -7  12   6   13.20    1.67 
  -6 -12   6    0.99    1.31 
   6 -12  -6    0.42    0.81 
  -6 -12   6    0.70    0.82 
  -6  12   6    0.05    1.08 
  -5 -12   6   30.65    1.77 
  -5 -12   6   36.56    2.50 
   5 -12  -6   28.99    1.68 
   5  12  -6   30.91    1.32 
  -5  12   6   30.34    2.31 
  -4 -12   6    1.66    0.91 
  -4 -12   6    1.51    1.18 
   4 -12  -6    0.81    0.96 
  -4  12   6    0.82    1.20 
   4  12  -6    1.26    0.71 
   3 -12  -6  105.61    3.29 
  -3 -12   6  110.59    3.25 
  -3 -12   6  102.18    3.63 
  -3  12   6  108.54    3.96 
   3  12  -6  103.70    2.97 
   2 -12  -6   -1.71    0.80 
  -2 -12   6   -0.66    0.95 
  -2 -12   6   -1.17    0.83 
  -2  12   6   -0.73    1.14 
   2  12  -6   -0.65    0.73 
  -1 -12   6    1.86    1.04 
  -1 -12   6    1.04    0.96 
   1 -12  -6   -0.01    0.89 
  -1  12   6    0.76    1.24 
   0 -12   6    1.29    1.01 
   0 -12  -6    1.30    0.94 
   0 -12   6    1.39    0.96 
  -1 -12  -6   66.51    2.65 
   1 -12   6   69.73    2.55 
   1 -12   6   70.60    2.74 
  -2 -12  -6    4.02    1.13 
   2 -12   6    3.93    1.15 
   2 -12   6    1.69    0.84 
   2  12   6    5.02    1.22 
  -3 -12  -6    8.69    1.37 
   3 -12   6    6.88    1.32 
   3  12   6    8.42    1.48 
   4 -12   6    0.46    1.03 
  -4 -12  -6    0.57    1.07 
   4  12   6    0.24    1.29 
  -5 -12  -6   14.28    1.57 
   5 -12   6   11.84    1.48 
   5  12   6   13.69    1.83 
  -8 -13   6    2.83    1.60 
   7 -13  -6    8.21    1.07 
  -7 -13   6    9.17    1.27 
  -7  13   6    8.55    1.53 
  -6 -13   6    8.10    1.18 
   6 -13  -6    8.69    1.18 
  -6  13   6    8.50    1.59 
  -5 -13   6   14.63    1.87 
  -5 -13   6   18.03    1.56 
   5 -13  -6   16.83    1.51 
   5  13  -6   18.55    1.16 
  -5  13   6   19.67    1.93 
  -4 -13   6   -0.73    1.00 
   4 -13  -6    1.91    0.99 
  -4 -13   6    0.89    1.18 
   4  13  -6    0.12    0.69 
  -4  13   6    0.50    1.32 
   3 -13  -6    8.80    1.27 
  -3 -13   6   10.57    1.32 
  -3 -13   6   10.31    1.58 
   3  13  -6    9.22    1.10 
  -3  13   6   10.74    1.68 
  -2 -13   6    5.76    1.19 
  -2 -13   6    5.15    1.21 
   2 -13  -6    4.08    1.11 
  -1 -13   6   14.75    1.52 
   1 -13  -6   12.93    1.43 
  -1 -13   6   15.04    1.60 
   0 -13   6    1.37    1.05 
   0 -13   6    0.74    0.94 
   0 -13  -6    1.51    1.04 
  -1 -13  -6    4.57    1.18 
   1 -13   6    3.04    1.16 
   1 -13   6    4.28    1.04 
   1  13   6    3.43    1.14 
   2 -13   6    0.16    1.04 
  -2 -13  -6    0.19    0.97 
   2  13   6   -1.70    1.00 
   3 -13   6   34.22    2.24 
  -3 -13  -6   32.81    2.15 
   3  13   6   32.37    2.24 
   4 -13   6   -0.56    1.02 
  -4 -13  -6   -0.19    1.04 
   4  13   6    0.71    1.19 
   5 -13   6    2.89    1.32 
  -5 -13  -6    2.70    1.16 
   5  13   6    1.79    1.49 
  -7 -14   6    1.29    1.03 
   7 -14  -6    0.09    0.83 
  -6 -14   6    0.30    0.95 
   6 -14  -6   -0.85    0.88 
  -6  14   6    0.03    1.19 
  -5 -14   6    0.17    1.09 
   5 -14  -6    0.31    0.99 
  -5  14   6    2.19    1.30 
  -4 -14   6   34.88    2.06 
  -4 -14   6   36.96    2.61 
   4 -14  -6   36.33    2.18 
   4  14  -6   34.55    1.76 
  -4  14   6   35.95    2.58 
  -3 -14   6   19.95    1.97 
   3 -14  -6   20.74    1.70 
  -3 -14   6   22.14    1.79 
   3  14  -6   19.35    1.47 
   2 -14  -6   29.95    2.00 
  -2 -14   6   26.51    2.11 
  -2 -14   6   28.54    1.98 
  -1 -14   6    2.68    1.17 
   1 -14  -6    2.78    1.11 
  -1 -14   6    1.86    1.04 
  -1  14   6    3.39    1.05 
   0 -14  -6   25.98    1.98 
   0 -14   6   25.41    1.96 
   0 -14   6   22.13    1.88 
   0  14   6   24.90    1.81 
   1 -14   6    5.84    1.18 
   1 -14   6    4.99    1.28 
  -1 -14  -6    4.98    1.25 
   1  14   6    6.38    1.37 
  -2 -14  -6   80.78    3.12 
   2 -14   6   76.05    3.09 
   2  14   6   79.04    3.21 
  -3 -14  -6    1.13    1.12 
   3 -14   6    1.17    1.20 
   3  14   6    1.46    1.30 
   4 -14   6    4.05    1.29 
  -4 -14  -6    5.54    1.31 
   4  14   6    2.81    1.35 
   6 -15  -6    3.06    1.07 
  -6 -15   6    2.98    1.13 
   5 -15  -6    1.48    1.01 
  -5 -15   6    2.64    1.14 
  -4 -15   6   -1.54    0.95 
  -4 -15   6    0.83    1.30 
   4 -15  -6   -0.51    0.96 
   4  15  -6   -0.49    0.77 
  -3 -15   6    4.99    1.26 
   3 -15  -6    5.00    1.24 
  -3 -15   6    4.58    1.40 
   3  15  -6    5.25    1.11 
  -2 -15   6   11.22    1.64 
  -2 -15   6   10.76    1.62 
   2 -15  -6   10.99    1.48 
  -1 -15   6   42.89    2.59 
  -1 -15   6   42.08    2.42 
   1 -15  -6   39.56    2.36 
  -1  15   6   43.41    2.19 
   0 -15  -6    0.48    1.12 
   0 -15   6   -0.99    1.17 
   0 -15   6    0.00    1.05 
   0  15   6    0.17    0.99 
   1 -15   6    0.78    1.15 
  -1 -15  -6   -0.74    1.07 
   1  15   6   -2.38    1.01 
  -2 -15  -6    2.37    1.23 
   2 -15   6    0.66    1.17 
   2  15   6    2.19    1.19 
  -3 -15  -6   16.55    1.81 
   3 -15   6   19.24    2.00 
   3  15   6   16.45    1.95 
   4 -16  -6    2.22    1.16 
  -4 -16   6    6.34    1.58 
  -4 -16   6    2.01    1.31 
   4  16  -6    2.53    0.93 
   3 -16  -6    6.05    1.31 
  -3 -16   6    4.05    1.52 
  -3 -16   6    1.65    1.21 
   3  16  -6    3.42    1.09 
  -2 -16   6    1.63    1.34 
   2 -16  -6   -0.18    1.06 
  -2 -16   6    0.44    1.14 
  -1 -16   6    5.26    1.38 
  -1 -16   6    7.77    1.49 
   1 -16  -6    8.86    1.49 
   0 -16   6    2.41    1.27 
   0 -16  -6    2.80    1.28 
   0  16   6    4.01    1.22 
   1 -16   6   17.08    1.85 
  -1 -16  -6   13.57    1.70 
   1  16   6   15.79    1.66 
 -12   0   7   -0.55    1.32 
 -11   0   7   31.81    2.44 
 -10   0   7   -0.33    1.23 
  -9   0   7   -0.41    1.05 
  -8   0   7   -0.78    0.48 
  -8   0   7    0.30    1.05 
  -7   0   7   57.04    2.59 
  -6   0   7    0.09    0.93 
  -5   0   7   55.25    2.40 
   5   0  -7   55.24    1.37 
   5   0  -7   55.09    1.41 
  -4   0   7   -0.14    0.81 
   4   0  -7   -0.44    0.43 
   4   0  -7    0.07    0.39 
  -3   0   7   20.01    1.62 
   3   0  -7   20.74    1.07 
   3   0  -7   23.00    1.17 
  -2   0   7    0.45    0.83 
   2   0  -7    1.21    0.57 
   2   0  -7    0.33    0.49 
   1   0  -7  294.65    6.06 
  -1   0   7  293.49    6.59 
   0   0  -7    1.20    0.68 
   0   0   7   -0.11    0.81 
  -1   0  -7   18.06    1.28 
   1   0   7   16.00    1.48 
   2   0   7   -0.07    0.90 
  -2   0  -7   -1.44    0.66 
  -3   0  -7   54.00    2.12 
   3   0   7   56.38    2.47 
  -4   0  -7    0.46    0.83 
   4   0   7   -0.49    0.88 
   5   0   7   70.72    2.84 
  -5   0  -7   76.92    2.68 
  -6   0  -7    0.13    0.92 
  -7   0  -7   14.26    1.50 
  -8   0  -7    0.81    1.04 
   8   0   7   -1.42    1.11 
 -11  -1   7    0.21    1.25 
 -11   1   7   -1.45    1.25 
 -10  -1   7   21.05    1.98 
 -10   1   7   18.66    1.85 
  -9  -1   7    2.59    1.16 
  -9   1   7    0.70    1.22 
  -8  -1   7   -0.14    1.06 
  -8  -1   7   -1.13    0.52 
  -8   1   7   -0.63    1.01 
  -7  -1   7    0.66    0.54 
  -7  -1   7    0.91    0.54 
  -7  -1   7    0.98    1.02 
  -7   1   7    1.45    0.56 
  -7   1   7    2.02    1.06 
  -6  -1   7    5.88    1.19 
  -6  -1   7    6.64    0.76 
  -6   1   7    6.32    1.17 
  -6   1   7    6.09    0.75 
  -5  -1   7   -0.14    0.54 
  -5  -1   7   -0.37    0.64 
   5  -1  -7   -0.31    0.34 
   5  -1  -7    0.21    0.32 
   5   1  -7   -0.12    0.28 
  -5   1   7    0.37    0.50 
   5   1  -7   -0.46    0.30 
  -5   1   7   -0.03    0.89 
   4  -1  -7   43.44    1.36 
  -4  -1   7   42.55    2.09 
  -4  -1   7   42.19    1.58 
   4  -1  -7   41.01    1.42 
  -4   1   7   42.30    1.63 
   4   1  -7   44.02    1.33 
  -4   1   7   41.77    2.09 
   4   1  -7   42.61    1.39 
   3  -1  -7   18.91    1.00 
  -3  -1   7   19.06    1.19 
  -3  -1   7   19.81    1.59 
   3  -1  -7   21.24    1.16 
   3   1  -7   19.29    1.10 
   3   1  -7   20.10    0.97 
  -3   1   7   18.05    1.50 
  -3   1   7   18.98    1.22 
  -2  -1   7    7.24    1.09 
  -2  -1   7    7.23    0.89 
   2  -1  -7    8.90    0.83 
   2  -1  -7    8.92    0.85 
  -2   1   7    8.39    0.96 
   2   1  -7    7.47    0.76 
   2   1  -7    7.05    0.78 
  -2   1   7    8.61    1.18 
   1  -1  -7   28.41    1.38 
  -1  -1   7   30.52    1.78 
  -1   1   7   29.47    1.53 
  -1   1   7   29.24    1.85 
   1   1  -7   28.53    1.37 
   1   1  -7   28.75    1.39 
   0  -1  -7  172.87    4.01 
   0  -1   7  174.83    4.40 
   0   1  -7  161.26    4.05 
   0   1   7  171.77    4.55 
   0   1  -7  174.99    4.00 
   1  -1   7    0.23    0.88 
  -1  -1  -7    0.35    0.67 
  -1   1  -7   -0.18    0.62 
   1   1   7    0.08    0.87 
  -1   1  -7    1.49    0.84 
  -2  -1  -7   26.04    1.50 
   2  -1   7   24.82    1.76 
  -2   1  -7   26.25    1.68 
  -2   1  -7   25.70    1.36 
   2   1   7   26.83    1.90 
  -3  -1  -7    2.91    0.87 
   3  -1   7    2.44    1.02 
  -3   1  -7    3.55    0.91 
   3   1   7    2.66    1.09 
  -3   1  -7    3.50    0.99 
  -4  -1  -7    0.66    0.85 
   4  -1   7   -0.90    0.82 
  -4   1  -7   -0.30    0.90 
   4   1   7   -0.50    0.96 
  -4   1  -7   -0.70    0.77 
  -5  -1  -7    4.06    1.04 
   5  -1   7    5.18    1.07 
  -5   1  -7    3.34    1.10 
  -5   1  -7    6.15    1.10 
  -6  -1  -7   10.91    1.32 
  -6   1  -7   10.44    1.32 
  -7  -1  -7    2.00    1.06 
   7   1   7    0.37    1.21 
  -7   1  -7    1.32    1.00 
   8  -1   7   -0.73    1.12 
  -8  -1  -7    1.92    1.21 
  -8   1  -7    1.20    1.06 
   8   1   7   -1.86    1.26 
 -11  -2   7    1.99    1.45 
 -11   2   7    2.20    1.34 
 -10  -2   7   15.82    1.86 
 -10   2   7   17.02    1.90 
  -9  -2   7    3.91    1.30 
  -9   2   7    5.46    1.44 
  -8  -2   7   17.42    1.07 
  -8  -2   7   15.72    1.68 
  -8   2   7   14.25    1.60 
  -7  -2   7    0.19    0.48 
  -7  -2   7   -0.19    0.53 
  -7  -2   7   -0.53    0.98 
  -7   2   7   -0.35    0.96 
  -7   2   7    0.24    0.56 
  -6  -2   7   55.33    2.55 
  -6  -2   7   60.29    1.80 
   6  -2  -7   55.61    1.10 
  -6   2   7   59.38    1.89 
  -6   2   7   55.40    2.50 
  -5  -2   7    0.14    0.56 
   5  -2  -7    0.39    0.38 
   5  -2  -7    0.19    0.36 
  -5  -2   7    1.13    0.77 
  -5   2   7    0.41    0.52 
   5   2  -7    0.83    0.30 
   5   2  -7    0.26    0.33 
  -5   2   7    0.22    0.89 
  -4  -2   7   54.12    2.33 
   4  -2  -7   53.78    1.61 
  -4  -2   7   50.21    1.75 
   4  -2  -7   54.54    1.69 
   4   2  -7   54.57    1.51 
  -4   2   7   56.15    2.41 
   4   2  -7   52.76    1.60 
  -4   2   7   53.60    1.87 
  -3  -2   7   96.54    2.63 
  -3  -2   7   92.68    3.05 
   3  -2  -7   92.74    2.44 
   3  -2  -7   94.79    2.53 
   3   2  -7   96.35    2.37 
   3   2  -7   95.48    2.43 
  -3   2   7   98.44    2.71 
  -3   2   7   97.91    3.17 
   3   2  -7   91.23    2.58 
  -2  -2   7  256.31    6.00 
   2  -2  -7  273.24    5.61 
   2  -2  -7  264.40    5.57 
  -2  -2   7  266.65    5.64 
   2   2  -7  266.57    5.70 
   2   2  -7  264.86    5.45 
   2   2  -7  257.84    5.46 
  -2   2   7  270.68    6.26 
  -2   2   7  281.39    5.83 
  -1  -2   7  130.63    3.62 
   1  -2  -7  124.57    3.17 
  -1  -2   7  126.84    3.25 
  -1   2   7  124.73    3.78 
  -1   2   7  133.09    3.76 
   1   2  -7  125.58    3.25 
   1   2  -7  122.73    3.11 
   0  -2  -7   25.16    1.38 
   0  -2   7   25.79    1.76 
   0  -2   7   26.98    1.48 
   0   2  -7   23.19    1.33 
   0   2   7   21.49    1.74 
   0   2  -7   26.97    1.55 
  -1  -2  -7    5.00    0.75 
   1  -2   7    5.69    1.08 
  -1   2  -7    6.43    0.90 
  -1   2  -7    5.32    1.01 
   1   2   7    4.53    1.21 
   2  -2   7    8.27    1.22 
  -2  -2  -7    8.83    1.06 
   2   2   7    9.93    1.40 
  -2   2  -7   11.39    1.14 
  -2   2  -7    8.36    1.03 
  -3  -2  -7   14.86    1.29 
   3  -2   7   19.34    1.61 
  -3   2  -7   19.42    1.53 
   3   2   7   19.60    1.77 
  -3   2  -7   14.78    1.29 
   4  -2   7   45.82    2.20 
  -4  -2  -7   47.66    2.09 
  -4   2  -7   45.81    2.04 
  -4   2  -7   47.27    2.24 
   4   2   7   47.75    2.45 
  -5  -2  -7    0.28    0.88 
   5  -2   7   -0.43    0.75 
  -5   2  -7    0.76    0.93 
  -5   2  -7   -0.67    0.98 
  -6  -2  -7   18.44    1.61 
  -6   2  -7   20.49    1.63 
  -6   2  -7   19.52    1.80 
  -7  -2  -7   21.33    1.75 
  -7   2  -7   24.03    1.91 
  -7   2  -7   23.71    1.79 
   7   2   7   18.94    2.04 
  -8  -2  -7   19.76    1.79 
   8  -2   7   19.15    1.88 
  -8   2  -7   20.77    1.86 
   8   2   7   18.68    2.13 
 -11  -3   7   -0.93    1.37 
 -11   3   7    0.57    1.12 
 -10  -3   7    7.28    1.53 
 -10   3   7    6.67    1.39 
  -9  -3   7   57.47    2.87 
  -9   3   7   59.16    2.79 
  -8  -3   7   24.33    1.16 
  -8  -3   7   22.79    1.94 
  -8   3   7   21.05    1.87 
  -7  -3   7   10.49    1.46 
  -7  -3   7   11.76    0.88 
  -7   3   7   11.08    1.44 
  -6  -3   7    7.64    0.81 
  -6  -3   7    8.95    1.34 
   6  -3  -7    7.46    0.50 
   6  -3  -7    7.95    0.51 
  -6   3   7    8.20    1.31 
  -6   3   7    8.32    0.91 
  -5  -3   7   56.62    2.46 
   5  -3  -7   56.99    1.58 
  -5  -3   7   54.15    1.79 
   5  -3  -7   56.39    1.56 
  -5   3   7   58.49    2.51 
   5   3  -7   51.78    1.36 
  -5   3   7   53.42    1.92 
   5   3  -7   54.30    1.30 
  -4  -3   7   81.29    2.39 
  -4  -3   7   87.84    2.98 
   4  -3  -7   86.97    2.26 
   4  -3  -7   82.82    2.25 
   4   3  -7   85.13    2.14 
  -4   3   7   86.28    2.52 
  -4   3   7   88.45    3.07 
   4   3  -7   88.29    2.07 
   4   3  -7   86.39    2.39 
  -3  -3   7  102.88    2.78 
  -3  -3   7  108.25    3.25 
   3  -3  -7  105.70    2.73 
   3  -3  -7  106.87    2.74 
  -3   3   7  109.78    2.98 
  -3   3   7  107.12    3.43 
   3   3  -7  111.76    2.60 
   3   3  -7  102.98    2.81 
   3   3  -7  106.62    2.61 
  -2  -3   7    3.49    0.94 
  -2  -3   7    2.49    0.74 
   2  -3  -7    2.76    0.69 
  -2   3   7    2.43    0.80 
   2   3  -7    1.98    0.56 
  -2   3   7    3.52    1.07 
   2   3  -7    2.98    0.65 
   2   3  -7    2.87    0.78 
  -1  -3   7   27.30    1.68 
  -1  -3   7   29.84    1.50 
   1  -3  -7   29.73    1.45 
   1   3  -7   28.81    1.39 
   1   3  -7   29.54    1.56 
  -1   3   7   33.69    2.08 
   0  -3   7   22.07    1.41 
   0  -3   7   23.56    1.66 
   0  -3  -7   23.41    1.36 
   0   3  -7   21.72    1.48 
   0   3   7   19.33    1.73 
   0   3  -7   20.94    1.29 
  -1  -3  -7   97.00    2.82 
   1  -3   7  101.13    3.06 
   1  -3   7   95.37    2.86 
  -1   3  -7   97.34    2.96 
  -1   3  -7   98.37    2.78 
   1   3   7   96.05    3.40 
  -2  -3  -7   96.24    2.87 
   2  -3   7   95.97    3.08 
   2   3   7   98.67    3.47 
  -2   3  -7   98.28    3.03 
  -2   3  -7  100.54    2.91 
  -2   3  -7   98.35    2.87 
  -3  -3  -7   13.03    1.25 
   3  -3   7   11.02    1.30 
  -3   3  -7   12.48    1.24 
   3   3   7   12.33    1.61 
  -3   3  -7   13.63    1.15 
  -3   3  -7   12.76    1.33 
  -4  -3  -7    0.77    0.85 
   4  -3   7    1.59    0.89 
  -4   3  -7    1.03    0.97 
  -4   3  -7    1.15    0.86 
   4   3   7    0.99    1.12 
  -5  -3  -7   55.45    2.43 
   5  -3   7   48.80    2.12 
  -5   3  -7   53.24    2.45 
  -5   3  -7   52.88    2.41 
  -6  -3  -7    2.11    1.03 
  -6   3  -7   -0.35    1.04 
  -6   3  -7    0.91    1.01 
  -7  -3  -7   45.61    2.29 
  -7   3  -7   40.40    2.24 
   7   3   7   39.61    2.68 
  -7   3  -7   41.48    2.57 
  -8  -3  -7    1.46    1.04 
   8  -3   7   -2.13    1.04 
  -8   3  -7   -0.34    1.00 
   8   3   7    0.26    1.25 
  -8   3  -7    1.19    1.26 
 -11  -4   7    0.55    1.29 
 -11   4   7   -0.72    1.24 
 -10  -4   7   14.48    1.82 
 -10   4   7   11.81    1.66 
  -9  -4   7   14.11    1.73 
  -9   4   7   15.58    1.76 
  -8  -4   7   32.61    2.31 
  -8  -4   7   30.23    1.27 
  -8   4   7   28.69    2.15 
  -7  -4   7    1.57    0.60 
  -7  -4   7    3.00    1.19 
  -7   4   7    1.45    1.07 
  -6  -4   7   20.14    1.13 
  -6  -4   7   19.96    1.72 
   6  -4  -7   18.99    0.81 
   6  -4  -7   19.85    0.82 
  -6   4   7   17.50    1.66 
  -5  -4   7   14.64    1.03 
  -5  -4   7   13.05    1.45 
   5  -4  -7   14.59    0.95 
   5  -4  -7   14.93    0.92 
   5   4  -7   13.96    0.72 
  -5   4   7   13.97    1.50 
   5   4  -7   13.87    0.63 
   5   4  -7   13.20    0.98 
   4  -4  -7   19.53    1.12 
   4  -4  -7   20.47    1.16 
  -4  -4   7   16.91    1.53 
  -4  -4   7   18.83    1.16 
   4   4  -7   20.17    0.91 
   4   4  -7   20.32    1.03 
   4   4  -7   20.66    1.28 
  -4   4   7   20.97    1.71 
  -3  -4   7    5.82    1.06 
   3  -4  -7    7.12    0.89 
  -3  -4   7    7.37    0.87 
   3  -4  -7    6.07    0.83 
   3   4  -7    5.68    0.69 
  -3   4   7    6.90    1.24 
  -3   4   7    6.54    0.92 
   3   4  -7    6.05    0.85 
   3   4  -7    7.34    0.73 
  -2  -4   7   97.90    3.04 
  -2  -4   7   92.33    2.66 
   2  -4  -7   97.62    2.66 
   2   4  -7   95.08    2.47 
  -2   4   7   95.97    2.83 
   2   4  -7   93.32    2.73 
   2   4  -7   96.42    2.53 
  -2   4   7   95.23    3.34 
   1  -4  -7   -0.09    0.62 
  -1  -4   7   -0.43    0.74 
  -1  -4   7   -1.05    0.65 
  -1   4   7   -1.07    0.72 
   1   4  -7   -0.60    0.58 
   1   4  -7   -0.79    0.70 
   0  -4   7    7.17    0.87 
   0  -4   7    5.77    0.96 
   0  -4  -7    6.88    0.93 
   0   4   7    5.51    1.27 
   0   4  -7    7.32    1.04 
   0   4  -7    7.94    0.93 
   1  -4   7   27.41    1.72 
  -1  -4  -7   23.81    1.49 
   1  -4   7   24.03    1.54 
  -1   4  -7   25.08    1.51 
  -1   4  -7   25.31    1.68 
   1   4   7   25.10    1.99 
  -2  -4  -7   68.91    2.42 
   2  -4   7   68.63    2.45 
   2  -4   7   73.94    2.58 
  -2   4  -7   73.85    2.62 
   2   4   7   72.32    3.03 
  -2   4  -7   71.04    2.31 
  -2   4  -7   72.52    2.42 
  -3  -4  -7   -0.23    0.79 
   3  -4   7    0.71    0.83 
  -3   4  -7    2.04    1.01 
  -3   4  -7    1.05    0.65 
   3   4   7    0.07    1.01 
  -3   4  -7    0.43    0.81 
  -4  -4  -7    7.67    1.15 
   4  -4   7    5.81    1.06 
  -4   4  -7    7.25    1.14 
   4   4   7    7.40    1.40 
  -4   4  -7    5.85    1.18 
  -5  -4  -7    5.24    1.10 
   5  -4   7    2.01    0.78 
  -5   4  -7    1.84    1.01 
  -5   4  -7    2.67    1.11 
  -6  -4  -7   13.29    1.42 
  -6   4  -7   12.41    1.55 
  -6   4  -7   12.81    1.56 
  -7  -4  -7    0.32    0.98 
   7   4   7   -1.29    1.22 
  -7   4  -7   -0.77    1.08 
  -7   4  -7    1.59    1.11 
 -11  -5   7   -0.12    1.46 
 -11   5   7   -0.55    1.10 
 -10  -5   7   19.44    2.07 
 -10   5   7   21.41    1.92 
  -9  -5   7   77.32    3.38 
  -9   5   7   70.73    3.05 
  -8  -5   7   17.97    1.74 
  -8  -5   7   16.10    1.10 
  -8   5   7   15.30    1.68 
  -7  -5   7   45.19    2.51 
  -7  -5   7   45.04    1.57 
  -7   5   7   41.35    2.43 
   6  -5  -7    9.96    0.69 
  -6  -5   7   11.53    1.48 
  -6  -5   7   11.48    0.95 
   6  -5  -7   12.15    0.80 
   6   5  -7   10.49    0.91 
  -6   5   7    9.95    1.52 
  -5  -5   7  146.02    3.44 
  -5  -5   7  150.94    4.28 
   5  -5  -7  148.36    3.31 
   5  -5  -7  144.54    3.33 
   5   5  -7  143.31    2.91 
   5   5  -7  143.12    3.01 
   5   5  -7  150.86    3.49 
  -5   5   7  146.21    4.37 
  -4  -5   7   55.36    1.94 
   4  -5  -7   57.18    1.89 
   4  -5  -7   57.72    1.83 
  -4  -5   7   57.49    2.50 
   4   5  -7   53.70    1.63 
  -4   5   7   54.91    2.65 
   4   5  -7   53.65    1.57 
   4   5  -7   58.74    2.01 
  -3  -5   7   88.22    2.98 
   3  -5  -7   87.85    2.48 
  -3  -5   7   88.73    2.51 
   3   5  -7   87.47    2.56 
  -3   5   7   81.46    3.21 
   3   5  -7   90.04    2.27 
   3   5  -7   86.53    2.29 
  -2  -5   7   15.28    1.20 
   2  -5  -7   15.40    1.17 
  -2  -5   7   14.43    1.34 
  -2   5   7   13.81    1.60 
   2   5  -7   15.86    1.23 
   2   5  -7   15.51    1.09 
  -1  -5   7   10.30    1.16 
  -1  -5   7   10.09    1.06 
   1  -5  -7    9.55    1.01 
   1   5  -7   11.23    1.16 
  -1   5   7   10.59    1.47 
   1   5  -7    8.50    0.95 
   0  -5  -7   50.87    1.97 
   0  -5   7   46.95    1.97 
   0  -5   7   49.88    2.06 
   0   5  -7   51.57    1.92 
   0   5  -7   51.34    2.13 
   0   5   7   50.02    2.46 
   1  -5   7  290.83    6.34 
   1  -5   7  298.69    6.40 
  -1  -5  -7  283.76    6.30 
  -1   5  -7  295.34    6.48 
   1   5   7  290.36    7.12 
  -1   5  -7  292.02    6.26 
   2  -5   7    0.68    0.82 
   2  -5   7    0.49    0.81 
  -2  -5  -7    1.72    0.85 
  -2   5  -7    0.08    0.68 
   2   5   7   -1.59    0.99 
  -2   5  -7    0.98    0.60 
  -2   5  -7   -0.04    0.78 
   3  -5   7   23.83    1.66 
  -3  -5  -7   22.90    1.62 
   3  -5   7   20.25    1.63 
  -3   5  -7   24.93    1.31 
  -3   5  -7   20.52    1.52 
  -3   5  -7   22.81    1.72 
   3   5   7   22.12    1.94 
  -4  -5  -7   -0.54    0.85 
   4  -5   7   -0.87    0.75 
  -4   5  -7    0.11    0.77 
  -4   5  -7    0.72    0.91 
  -5  -5  -7   65.31    2.58 
  -5   5  -7   64.81    2.76 
  -5   5  -7   67.69    2.64 
  -6  -5  -7   21.14    1.78 
  -6   5  -7   23.62    1.83 
  -6   5  -7   21.66    1.82 
  -7  -5  -7   11.12    1.42 
  -7   5  -7    9.86    1.61 
  -7   5  -7   11.29    1.48 
   7   5   7    7.23    1.68 
 -11  -6   7    0.48    1.43 
 -10  -6   7    7.76    1.60 
 -10   6   7    4.61    1.44 
  -9  -6   7    0.84    1.28 
  -9   6   7    1.44    1.17 
  -8  -6   7   14.69    1.05 
  -8  -6   7   15.12    1.77 
  -8   6   7   13.94    1.76 
  -7  -6   7   27.09    1.35 
  -7  -6   7   31.76    2.28 
   7  -6  -7   27.26    0.85 
  -7   6   7   24.92    2.03 
  -6  -6   7   72.89    2.21 
   6  -6  -7   75.58    2.05 
   6  -6  -7   76.24    1.99 
  -6  -6   7   80.28    3.17 
  -6   6   7   75.05    3.11 
   6   6  -7   80.56    2.23 
  -5  -6   7    5.94    0.89 
   5  -6  -7    5.70    0.77 
  -5  -6   7    4.34    1.21 
   5  -6  -7    5.95    0.79 
  -5   6   7    7.06    1.36 
   5   6  -7    6.09    0.88 
   5   6  -7    5.36    0.55 
   5   6  -7    5.51    0.49 
   4  -6  -7    7.98    0.92 
   4  -6  -7    6.57    0.88 
  -4  -6   7    8.20    1.00 
  -4  -6   7    6.98    1.23 
   4   6  -7    5.24    0.92 
   4   6  -7    6.77    0.66 
  -4   6   7    6.94    1.23 
   4   6  -7    8.34    0.75 
  -3  -6   7   39.27    2.08 
  -3  -6   7   38.47    1.77 
   3  -6  -7   39.80    1.72 
   3   6  -7   42.19    1.57 
  -3   6   7   40.73    2.46 
   3   6  -7   38.21    1.39 
   3   6  -7   40.04    1.73 
  -2  -6   7   15.83    1.44 
   2  -6  -7   13.94    1.17 
  -2  -6   7   12.66    1.15 
   2   6  -7   13.60    1.04 
  -2   6   7   13.68    1.65 
  -1  -6   7    0.34    0.70 
  -1  -6   7   -0.15    0.84 
   1  -6  -7    0.68    0.73 
  -1   6   7    0.32    1.04 
   1   6  -7   -1.48    0.61 
   0  -6   7   -0.05    0.76 
   0  -6   7    1.76    0.89 
   0  -6  -7    0.61    0.76 
   0   6   7    0.57    1.16 
   0   6  -7   -0.33    0.71 
   1  -6   7   47.79    2.07 
  -1  -6  -7   45.26    2.01 
   1  -6   7   49.67    2.10 
  -1   6  -7   47.74    2.00 
   1   6   7   46.63    2.65 
   2  -6   7   50.40    2.05 
  -2  -6  -7   50.30    2.14 
   2  -6   7   46.09    2.10 
   2   6   7   48.16    2.71 
  -2   6  -7   49.17    2.09 
   3  -6   7   63.79    2.46 
   3  -6   7   61.70    2.31 
  -3  -6  -7   60.49    2.39 
   3   6   7   55.23    2.93 
  -3   6  -7   66.35    2.65 
  -3   6  -7   64.46    2.45 
   4  -6   7   13.40    1.24 
   4  -6   7   14.51    1.42 
  -4  -6  -7   15.21    1.45 
  -4   6  -7   15.08    1.47 
  -4   6  -7   12.56    1.50 
  -5  -6  -7    2.69    1.01 
  -5   6  -7    2.95    1.13 
  -5   6  -7    0.74    1.08 
  -6  -6  -7    8.85    1.33 
  -6   6  -7   11.34    1.54 
   6   6   7   10.74    1.71 
  -6   6  -7    7.52    1.42 
  -7  -6  -7   33.54    2.27 
  -7   6  -7   32.87    2.23 
  -7   6  -7   30.03    2.13 
   7   6   7   29.88    2.51 
 -10  -7   7   37.46    2.80 
 -10   7   7   39.57    2.67 
  -9  -7   7    0.39    1.28 
  -9   7   7   -0.90    1.15 
  -8  -7   7   41.59    2.66 
  -8  -7   7   37.73    1.77 
  -8   7   7   33.86    2.58 
  -7  -7   7    5.18    1.37 
   7  -7  -7    4.71    0.54 
  -7  -7   7    4.09    0.77 
  -7   7   7    3.27    1.42 
   6  -7  -7   22.16    1.17 
  -6  -7   7   26.57    1.41 
  -6  -7   7   22.03    1.92 
   6   7  -7   24.32    1.33 
  -6   7   7   22.15    2.00 
  -5  -7   7    0.28    0.65 
  -5  -7   7   -1.31    0.97 
   5  -7  -7   -0.18    0.59 
   5  -7  -7   -0.88    0.57 
   5   7  -7    0.06    0.41 
  -5   7   7   -0.18    1.10 
   5   7  -7   -0.24    0.67 
   5   7  -7   -0.69    0.35 
   4  -7  -7   72.96    2.33 
  -4  -7   7   75.16    2.95 
  -4  -7   7   77.43    2.37 
   4   7  -7   79.85    2.09 
  -4   7   7   70.48    3.19 
   4   7  -7   78.57    2.01 
  -3  -7   7   19.20    1.36 
  -3  -7   7   17.64    1.57 
   3  -7  -7   17.38    1.30 
  -3   7   7   16.30    1.68 
   3   7  -7   16.26    1.05 
   3   7  -7   16.47    1.11 
   2  -7  -7    5.94    0.92 
  -2  -7   7    5.78    0.95 
  -2  -7   7    6.40    1.09 
  -2   7   7    5.50    1.36 
   2   7  -7    6.81    0.89 
  -1  -7   7   12.96    1.29 
   1  -7  -7   14.26    1.24 
  -1  -7   7   12.21    1.20 
   1   7  -7   11.86    1.11 
  -1   7   7   16.00    1.63 
   0  -7   7    9.49    1.18 
   0  -7   7    9.31    1.18 
   0  -7  -7   10.38    1.15 
   0   7  -7    7.91    1.04 
   0   7   7   10.42    1.57 
   1  -7   7   -0.74    0.77 
  -1  -7  -7    0.64    0.83 
   1  -7   7    0.57    0.88 
   1   7   7   -0.28    1.06 
  -1   7  -7    1.43    0.84 
   2  -7   7   10.17    1.22 
  -2  -7  -7   11.20    1.25 
   2  -7   7    9.75    1.10 
   2   7   7    9.35    1.59 
  -2   7  -7   10.38    1.22 
   3  -7   7   14.20    1.42 
   3  -7   7   12.09    1.17 
  -3  -7  -7   14.32    1.38 
  -3   7  -7   11.70    1.34 
   3   7   7   11.02    1.71 
   4  -7   7   35.87    2.02 
  -4  -7  -7   39.90    2.09 
  -4   7  -7   39.37    2.14 
  -5  -7  -7   10.63    1.36 
  -5   7  -7   10.44    1.49 
  -5   7  -7   10.00    1.39 
  -6  -7  -7   20.93    1.75 
   6   7   7   29.59    2.40 
  -6   7  -7   25.27    2.00 
  -6   7  -7   23.64    1.88 
  -7  -7  -7    2.89    1.21 
  -7   7  -7    1.15    1.12 
  -7   7  -7    1.43    1.25 
   7   7   7   -1.54    1.27 
 -10  -8   7    0.70    1.54 
 -10   8   7   -0.09    1.29 
  -9  -8   7    4.02    1.55 
  -9   8   7    4.20    1.45 
  -8  -8   7    0.59    1.26 
  -8   8   7   -0.28    1.15 
  -7  -8   7  126.39    3.23 
  -7  -8   7  131.17    4.36 
   7  -8  -7  128.83    2.89 
  -7   8   7  126.64    4.28 
  -6  -8   7    3.35    0.76 
  -6  -8   7    2.15    1.23 
   6  -8  -7    1.23    0.63 
  -6   8   7    3.32    1.44 
   5  -8  -7   49.80    1.79 
  -5  -8   7   52.64    2.65 
  -5  -8   7   47.87    1.96 
   5   8  -7   48.57    1.47 
  -5   8   7   45.37    2.71 
  -4  -8   7    5.32    1.25 
   4  -8  -7    4.22    0.85 
  -4  -8   7    5.64    0.98 
  -4   8   7    5.81    1.40 
   4   8  -7    4.36    0.64 
   4   8  -7    6.36    0.75 
  -3  -8   7   32.19    1.66 
   3  -8  -7   29.26    1.59 
  -3  -8   7   34.53    2.11 
  -3   8   7   28.26    2.25 
   3   8  -7   29.11    1.45 
   2  -8  -7    1.23    0.77 
  -2  -8   7    0.64    0.79 
  -2  -8   7    1.35    0.93 
   2   8  -7   -0.54    0.73 
  -2   8   7    0.63    1.17 
   1  -8  -7  106.40    3.12 
  -1  -8   7  108.69    3.15 
  -1  -8   7  107.61    3.35 
   1   8  -7  106.47    3.04 
  -1   8   7  102.59    3.83 
   0  -8  -7    1.52    0.83 
   0  -8   7    1.91    0.91 
   0  -8   7    0.22    0.85 
   0   8   7    1.46    1.14 
   0   8  -7    0.47    0.78 
  -1  -8  -7    6.43    1.06 
   1  -8   7    4.41    1.06 
   1  -8   7    5.13    0.96 
   1   8   7    3.93    1.33 
  -1   8  -7    4.84    1.04 
  -2  -8  -7    1.16    0.94 
   2  -8   7    3.57    1.05 
   2  -8   7    3.40    0.88 
  -2   8  -7    1.41    0.96 
   2   8   7    1.04    1.27 
   3  -8   7  231.45    5.22 
  -3  -8  -7  239.90    5.61 
   3  -8   7  230.65    5.58 
  -3   8  -7  228.87    5.56 
  -4  -8  -7    1.60    1.01 
   4  -8   7    0.92    1.00 
  -4   8  -7    2.66    1.07 
   5  -8   7   33.53    2.05 
  -5  -8  -7   40.63    2.19 
  -5   8  -7   35.27    2.19 
   5   8   7   31.59    2.43 
  -6  -8  -7    0.68    1.02 
   6   8   7    1.08    1.34 
  -6   8  -7   -1.07    1.24 
  -6   8  -7   -1.03    1.06 
 -10  -9   7    1.59    1.47 
  -9  -9   7    4.27    1.55 
  -9   9   7    2.52    1.41 
  -8  -9   7    7.27    1.60 
  -8   9   7    5.11    1.40 
  -7  -9   7   -0.67    1.18 
   7  -9  -7   -0.18    0.54 
  -7  -9   7    0.19    0.73 
  -7   9   7    0.61    1.19 
   6  -9  -7    5.90    0.85 
  -6  -9   7    5.44    1.45 
  -6  -9   7    7.33    1.02 
  -6   9   7    4.84    1.46 
  -5  -9   7   61.74    2.17 
  -5  -9   7   59.19    2.89 
   5  -9  -7   60.53    2.14 
   5   9  -7   58.90    1.71 
  -5   9   7   54.97    2.98 
  -4  -9   7    2.97    0.86 
  -4  -9   7    2.55    1.19 
   4  -9  -7    3.32    0.85 
  -4   9   7    0.95    1.22 
   4   9  -7    2.29    0.67 
   4   9  -7    3.75    0.66 
  -3  -9   7    9.27    1.38 
  -3  -9   7    9.83    1.14 
   3  -9  -7    9.63    1.12 
  -3   9   7   10.38    1.63 
   3   9  -7    9.97    1.00 
  -2  -9   7    0.55    0.99 
   2  -9  -7   -1.25    0.80 
  -2  -9   7    0.24    0.81 
  -2   9   7   -0.57    1.14 
   2   9  -7    0.14    0.77 
  -1  -9   7    4.35    1.03 
   1  -9  -7    2.46    0.90 
  -1  -9   7    5.65    1.13 
  -1   9   7    4.71    1.42 
   1   9  -7    3.44    0.86 
   0  -9   7    2.38    0.90 
   0  -9  -7    3.59    0.96 
   0  -9   7    3.68    1.02 
   0   9  -7    3.51    0.96 
   0   9   7    1.78    1.27 
   1  -9   7   31.47    1.92 
  -1  -9  -7   32.45    1.85 
   1  -9   7   31.67    1.81 
  -1   9  -7   30.60    1.83 
   1   9   7   28.35    2.36 
  -2  -9  -7    1.23    0.95 
   2  -9   7    0.16    0.77 
   2  -9   7    0.12    0.97 
  -2   9  -7    0.90    0.91 
   2   9   7    0.91    1.29 
   3  -9   7    7.46    1.28 
  -3  -9  -7    7.06    1.23 
   3  -9   7    7.46    1.13 
  -3   9  -7    6.82    1.27 
   4  -9   7   68.34    2.73 
  -4  -9  -7   62.11    2.66 
  -4   9  -7   68.69    2.80 
  -5  -9  -7   22.47    1.82 
   5  -9   7   24.75    1.87 
  -5   9  -7   23.37    1.89 
   5   9   7   28.17    2.32 
  -6  -9  -7    2.73    1.16 
   6   9   7    1.45    1.40 
  -6   9  -7    0.62    1.17 
  -9 -10   7   -0.22    1.40 
  -9  10   7   -1.66    1.17 
  -8 -10   7   33.96    2.68 
  -8  10   7   32.06    2.60 
  -7 -10   7    4.22    0.95 
   7 -10  -7    3.88    0.76 
  -7 -10   7    2.38    1.38 
  -7  10   7    3.41    1.47 
   6 -10  -7  101.37    2.81 
  -6 -10   7  101.17    2.92 
  -6 -10   7   95.18    3.81 
  -6  10   7   96.70    3.96 
  -5 -10   7   24.19    1.70 
  -5 -10   7   20.80    1.94 
   5 -10  -7   20.56    1.41 
  -5  10   7   21.11    2.10 
   5  10  -7   21.17    1.12 
  -4 -10   7    2.51    1.22 
  -4 -10   7    4.72    1.06 
   4 -10  -7    1.36    0.82 
   4  10  -7    3.31    0.74 
  -4  10   7    1.16    1.25 
  -3 -10   7    0.25    1.15 
   3 -10  -7    2.66    0.83 
  -3 -10   7   -0.25    0.93 
  -3  10   7    0.09    1.23 
   3  10  -7    0.91    0.72 
   2 -10  -7   31.35    1.83 
  -2 -10   7   36.72    1.93 
  -2 -10   7   33.62    2.12 
   2  10  -7   33.40    1.78 
  -2  10   7   34.38    2.56 
  -1 -10   7   19.28    1.53 
  -1 -10   7   18.90    1.58 
   1 -10  -7   15.94    1.46 
   1  10  -7   16.28    1.36 
  -1  10   7   19.70    2.05 
   0 -10  -7   58.21    2.40 
   0 -10   7   64.39    2.55 
   0 -10   7   67.30    2.57 
   0  10   7   56.94    3.09 
   0  10  -7   59.40    2.37 
   1 -10   7   -0.53    0.94 
  -1 -10  -7   -0.33    0.67 
   1 -10   7    1.11    0.90 
  -1  10  -7   -0.47    0.90 
   1  10   7   -0.46    1.22 
   2 -10   7   -0.32    0.73 
   2 -10   7    0.69    1.02 
  -2 -10  -7   -0.37    0.91 
  -2  10  -7    0.10    1.00 
  -3 -10  -7   13.09    1.49 
   3 -10   7   15.17    1.56 
  -3  10  -7   11.85    1.50 
  -4 -10  -7   42.98    2.30 
   4 -10   7   40.17    2.28 
  -4  10  -7   41.43    2.39 
   4  10   7   42.14    2.58 
   5 -10   7    5.23    1.25 
  -5 -10  -7    6.10    1.28 
  -5  10  -7    7.16    1.41 
   5  10   7    7.48    1.65 
   6 -10   7    2.30    1.07 
  -6 -10  -7    4.91    1.26 
   6  10   7    1.88    1.43 
  -9 -11   7    2.04    1.54 
  -8 -11   7    6.29    1.66 
  -8  11   7    3.45    1.45 
  -7 -11   7    1.33    1.38 
   7 -11  -7   -0.28    0.68 
  -7 -11   7   -0.14    0.88 
  -7  11   7   -1.28    1.10 
   6 -11  -7    0.86    0.79 
  -6 -11   7   -0.04    0.82 
  -6 -11   7    0.31    1.30 
  -6  11   7    0.68    1.27 
  -5 -11   7   46.48    2.74 
  -5 -11   7   47.61    2.22 
   5 -11  -7   45.48    2.09 
   5  11  -7   47.51    1.63 
  -5  11   7   45.87    2.83 
  -4 -11   7   13.83    1.69 
  -4 -11   7   15.08    1.38 
   4 -11  -7   11.99    1.28 
  -4  11   7   15.52    1.91 
   4  11  -7   16.41    1.17 
   3 -11  -7   14.33    1.38 
  -3 -11   7   13.02    1.59 
  -3 -11   7   14.34    1.41 
  -3  11   7   13.91    1.83 
   3  11  -7   13.82    1.21 
  -2 -11   7    4.75    1.29 
  -2 -11   7    3.83    1.05 
   2 -11  -7    5.82    1.11 
  -2  11   7    4.43    1.46 
   2  11  -7    5.53    0.97 
  -1 -11   7    3.60    1.15 
  -1 -11   7    3.49    1.12 
   1 -11  -7    4.33    1.03 
  -1  11   7    0.60    1.33 
   1  11  -7    2.41    0.92 
   0 -11   7    1.67    0.99 
   0 -11   7    1.31    1.06 
   0 -11  -7    1.69    0.97 
   0  11   7    0.25    1.25 
   0  11  -7    0.24    0.91 
  -1 -11  -7   92.73    3.15 
   1 -11   7   92.85    3.02 
   1 -11   7   94.03    3.21 
  -1  11  -7   91.68    3.14 
  -2 -11  -7    2.30    1.07 
   2 -11   7    1.05    1.05 
   2 -11   7    0.81    0.96 
  -2  11  -7    0.62    1.07 
   3 -11   7   17.27    1.71 
  -3 -11  -7   15.01    1.58 
  -3  11  -7   17.51    1.72 
   4 -11   7    6.71    1.35 
  -4 -11  -7    6.97    1.31 
   4  11   7    5.72    1.50 
  -4  11  -7    6.48    1.43 
  -5 -11  -7   23.72    1.93 
   5 -11   7   22.80    1.98 
  -5  11  -7   23.49    2.01 
   5  11   7   24.64    2.26 
  -8 -12   7    3.38    1.60 
  -8  12   7    4.32    1.45 
  -7 -12   7    6.54    1.69 
  -7 -12   7    8.16    1.16 
   7 -12  -7    8.18    1.03 
  -7  12   7    9.39    1.69 
  -6 -12   7    5.05    1.49 
  -6 -12   7    4.73    1.11 
   6 -12  -7    4.78    0.99 
  -6  12   7    6.74    1.52 
  -5 -12   7   -1.34    0.80 
  -5 -12   7    0.53    1.26 
   5 -12  -7   -0.36    0.78 
  -5  12   7    0.41    1.38 
   5  12  -7    0.70    0.69 
  -4 -12   7    0.49    1.05 
  -4 -12   7    0.06    1.17 
   4 -12  -7    0.64    0.95 
  -4  12   7   -0.58    1.20 
   4  12  -7    0.37    0.70 
  -3 -12   7   20.73    1.97 
  -3 -12   7   19.35    1.72 
   3 -12  -7   21.83    1.68 
  -3  12   7   22.15    2.24 
   3  12  -7   20.53    1.42 
   2 -12  -7    3.91    1.04 
  -2 -12   7    6.32    1.20 
  -2 -12   7    4.95    1.37 
  -2  12   7    3.45    1.45 
   2  12  -7    4.74    0.99 
  -1 -12   7   20.71    1.78 
  -1 -12   7   18.27    1.65 
   1 -12  -7   20.78    1.70 
   1  12  -7   18.11    1.58 
  -1  12   7   21.28    2.16 
   0 -12   7    4.40    1.11 
   0 -12  -7    3.99    1.10 
   0 -12   7    3.98    1.20 
   0  12  -7    3.34    1.09 
  -1 -12  -7   12.35    1.48 
   1 -12   7   11.23    1.48 
   1 -12   7    9.91    1.29 
  -1  12  -7    9.82    1.39 
   2 -12   7   12.12    1.52 
  -2 -12  -7   13.73    1.53 
  -3 -12  -7   12.04    1.55 
   3 -12   7    9.23    1.49 
   3  12   7   11.04    1.65 
   4 -12   7   -0.53    1.07 
  -4 -12  -7    1.31    1.12 
   4  12   7   -0.22    1.22 
  -7 -13   7    3.70    1.56 
  -7 -13   7    3.13    1.14 
  -7  13   7    2.85    1.45 
  -6 -13   7    0.14    1.03 
   6 -13  -7    0.25    0.89 
  -6 -13   7    0.50    1.35 
  -6  13   7   -0.42    1.36 
  -5 -13   7   15.86    1.53 
  -5 -13   7   18.57    2.01 
   5 -13  -7   13.17    1.48 
  -5  13   7   17.43    2.10 
  -4 -13   7    9.68    1.35 
   4 -13  -7    8.41    1.33 
  -4 -13   7    8.48    1.57 
   4  13  -7    7.46    0.98 
  -4  13   7    7.41    1.63 
   3 -13  -7   79.33    2.89 
  -3 -13   7   72.67    2.86 
  -3 -13   7   79.58    3.46 
  -3  13   7   78.57    3.62 
   3  13  -7   71.83    2.56 
  -2 -13   7   -0.78    1.03 
   2 -13  -7    0.32    1.00 
  -2 -13   7   -0.11    1.15 
   2  13  -7   -1.01    0.78 
  -2  13   7    0.25    1.35 
  -1 -13   7   -0.69    1.04 
  -1 -13   7    1.71    1.14 
   1 -13  -7   -0.06    0.98 
   1  13  -7   -1.23    0.84 
   0 -13   7    2.53    1.07 
   0 -13   7    3.64    1.24 
   0 -13  -7    2.14    1.09 
   0  13  -7    3.28    1.13 
  -1 -13  -7   40.71    2.28 
   1 -13   7   35.51    2.94 
   1 -13   7   37.10    2.32 
   2 -13   7    7.50    1.41 
  -2 -13  -7    5.79    1.30 
   2  13   7    7.39    1.45 
  -3 -13  -7    2.37    1.16 
   3 -13   7    2.69    1.30 
   3  13   7    3.21    1.32 
  -6 -14   7    1.93    1.52 
   6 -14  -7   -0.05    0.97 
  -6 -14   7    1.87    1.21 
  -6  14   7    2.44    1.49 
  -5 -14   7    1.03    1.37 
   5 -14  -7   -2.46    0.79 
  -5 -14   7   -0.88    0.96 
  -5  14   7    0.26    1.37 
  -4 -14   7   -1.96    1.12 
  -4 -14   7    2.78    1.25 
   4 -14  -7   -1.17    0.92 
  -4  14   7    0.88    1.43 
   4  14  -7   -0.05    0.76 
  -3 -14   7   18.31    1.72 
  -3 -14   7   15.61    1.88 
   3 -14  -7   17.34    1.68 
  -3  14   7   20.09    2.20 
   3  14  -7   17.01    1.45 
   2 -14  -7    6.69    1.32 
  -2 -14   7    6.21    1.36 
  -2 -14   7    8.30    1.50 
   2  14  -7    6.45    1.15 
   1 -14  -7    3.64    1.19 
  -1 -14   7    4.42    1.34 
  -1 -14   7    3.89    1.26 
   1  14  -7    4.47    1.16 
   0 -14   7    1.99    1.19 
   0 -14   7    0.89    1.05 
   0 -14  -7    1.12    1.09 
   0  14  -7    1.42    1.11 
   1 -14   7    1.19    1.23 
  -1 -14  -7    1.73    1.15 
   1  14   7    1.60    1.28 
   2 -14   7    1.76    1.24 
  -2 -14  -7    3.22    1.22 
   2  14   7    1.92    1.36 
  -5 -15   7    1.40    1.13 
   4 -15  -7   17.80    1.72 
  -4 -15   7   17.42    2.02 
  -4 -15   7   15.59    1.68 
   4  15  -7   16.76    1.36 
  -3 -15   7    0.83    1.29 
  -3 -15   7   -1.09    1.10 
   3 -15  -7   -1.90    0.94 
   3  15  -7    0.02    0.87 
  -2 -15   7    2.26    1.25 
  -2 -15   7    5.37    1.50 
   2 -15  -7    3.80    1.25 
   2  15  -7    2.78    1.20 
   1 -15  -7    1.79    1.18 
  -1 -15   7    0.92    1.12 
  -1 -15   7    1.61    1.24 
   1  15  -7    2.29    1.24 
  -1  15   7    1.26    1.11 
   0 -15   7   14.76    1.72 
   0 -15  -7   16.13    1.78 
   0  15   7   16.18    1.73 
  -1 -15  -7    7.41    1.59 
   1 -15   7    7.04    1.50 
   1  15   7    7.87    1.45 
 -11   0   8    0.91    1.34 
 -10   0   8   12.71    1.78 
  -9   0   8   -0.26    1.18 
  -8   0   8   -1.88    1.04 
  -7   0   8    0.17    1.08 
   6   0  -8   44.23    0.98 
   6   0  -8   41.42    0.95 
  -6   0   8   50.63    2.55 
   5   0  -8   -1.14    0.40 
  -5   0   8   -0.05    1.00 
   5   0  -8   -0.02    0.39 
  -4   0   8   52.86    2.50 
   4   0  -8   49.07    1.71 
   4   0  -8   51.16    1.62 
   3   0  -8    0.56    0.57 
   3   0  -8   -0.68    0.49 
  -3   0   8   -0.20    1.00 
   2   0  -8  102.64    2.82 
  -2   0   8   99.15    3.32 
  -1   0   8    1.91    0.99 
   1   0  -8    2.49    0.74 
   0   0  -8   69.90    2.37 
   0   0   8   74.45    2.95 
   1   0   8   -1.15    0.94 
  -1   0  -8   -0.72    0.73 
   2   0   8    3.84    1.25 
  -2   0  -8    7.03    1.08 
  -3   0  -8    0.93    0.91 
   3   0   8    2.81    1.20 
   4   0   8   37.16    2.38 
  -4   0  -8   37.24    2.05 
   5   0   8    0.70    0.96 
  -5   0  -8   -0.50    0.94 
  -6   0  -8   47.28    2.52 
  -7   0  -8    0.33    1.07 
 -11  -1   8   34.33    2.67 
 -11   1   8   30.00    2.46 
 -10  -1   8    0.88    1.38 
 -10   1   8   -0.84    1.19 
  -9  -1   8    3.05    1.32 
  -9   1   8    2.10    1.29 
  -8  -1   8    1.95    1.25 
  -8   1   8    4.18    1.28 
  -7  -1   8   63.31    2.93 
  -7   1   8   62.83    2.90 
   6  -1  -8   26.50    0.81 
   6  -1  -8   26.80    0.80 
  -6  -1   8   26.83    2.08 
  -6   1   8   26.61    2.11 
  -6   1   8   24.39    1.43 
   5  -1  -8    9.40    0.71 
  -5  -1   8   10.37    1.02 
   5  -1  -8   10.62    0.80 
  -5  -1   8   10.71    1.43 
  -5   1   8    7.66    1.35 
  -5   1   8   12.07    1.07 
   5   1  -8    9.32    0.74 
   5   1  -8    9.37    0.65 
  -4  -1   8    7.10    1.26 
   4  -1  -8    7.20    0.82 
   4  -1  -8    7.79    0.77 
  -4   1   8    6.96    1.05 
   4   1  -8    7.95    0.80 
   4   1  -8    6.91    0.72 
  -4   1   8    5.74    1.22 
   3  -1  -8  207.43    4.58 
   3  -1  -8  208.65    4.82 
  -3  -1   8  205.90    5.28 
  -3   1   8  209.57    5.36 
   3   1  -8  206.35    4.47 
   3   1  -8  198.01    4.51 
  -3   1   8  210.76    4.85 
   2  -1  -8  202.85    4.57 
  -2  -1   8  203.32    5.21 
  -2   1   8  205.05    5.32 
   2   1  -8  196.92    4.50 
   1  -1  -8  358.69    7.42 
  -1  -1   8  369.24    8.06 
  -1   1   8  362.63    8.18 
   1   1  -8  360.56    7.41 
   0  -1  -8    0.70    0.72 
   0  -1   8    2.85    1.09 
   0   1   8    4.80    1.27 
   0   1  -8    0.66    0.74 
  -1  -1  -8    0.47    0.63 
   1  -1   8    0.50    1.05 
   1   1   8    0.69    1.14 
  -1   1  -8   -0.57    0.94 
  -1   1  -8    0.39    0.81 
   2  -1   8   -0.25    0.94 
  -2  -1  -8    0.21    0.81 
   2   1   8   -0.64    0.96 
  -2   1  -8   -0.42    0.95 
  -2   1  -8   -0.54    0.78 
  -3  -1  -8   96.29    3.08 
   3  -1   8   99.05    3.51 
  -3   1  -8   96.40    3.06 
  -3   1  -8   91.04    3.06 
   3   1   8  102.59    3.58 
   4  -1   8   -1.27    0.90 
  -4  -1  -8    0.44    0.94 
  -4   1  -8   -1.23    0.85 
   4   1   8   -0.10    0.98 
  -5  -1  -8    4.88    1.16 
   5  -1   8    2.44    1.04 
   5   1   8    2.84    1.17 
  -5   1  -8    2.45    1.12 
  -6  -1  -8    3.52    1.12 
  -6   1  -8    0.30    1.06 
  -7  -1  -8   20.82    1.82 
  -7   1  -8   17.18    1.74 
 -11  -2   8   20.22    2.27 
 -11   2   8   19.63    2.15 
 -10  -2   8    2.67    1.39 
 -10   2   8    0.65    1.37 
  -9  -2   8    6.44    1.54 
  -9   2   8    5.06    1.40 
  -8  -2   8    1.23    1.21 
  -8  -2   8    2.10    0.73 
  -8   2   8    2.91    1.36 
  -7  -2   8    8.80    0.93 
  -7  -2   8    8.28    1.49 
  -7   2   8    8.65    1.43 
  -6  -2   8    9.47    1.44 
   6  -2  -8   10.92    0.65 
   6  -2  -8   10.72    0.63 
  -6  -2   8   10.81    1.02 
  -6   2   8   10.52    1.51 
  -6   2   8   10.61    1.16 
   5  -2  -8   15.67    0.93 
  -5  -2   8   15.88    1.24 
   5  -2  -8   16.70    1.03 
  -5  -2   8   16.65    1.64 
  -5   2   8   17.35    1.32 
  -5   2   8   13.98    1.62 
   5   2  -8   17.05    0.94 
   5   2  -8   18.90    0.87 
   4  -2  -8  159.59    3.65 
  -4  -2   8  162.21    3.89 
   4  -2  -8  163.41    3.72 
  -4  -2   8  160.94    4.47 
  -4   2   8  157.35    4.03 
  -4   2   8  167.38    4.63 
   4   2  -8  159.49    3.61 
   4   2  -8  160.44    3.52 
  -3  -2   8   29.22    1.99 
   3  -2  -8   25.78    1.37 
  -3  -2   8   28.70    1.54 
   3   2  -8   25.67    1.29 
  -3   2   8   26.54    1.61 
   3   2  -8   28.10    1.33 
  -3   2   8   27.54    2.06 
   2  -2  -8    2.35    0.81 
  -2  -2   8    3.11    0.83 
  -2  -2   8    1.88    0.99 
   2   2  -8    3.37    0.88 
   2   2  -8    2.27    0.77 
  -2   2   8    0.73    1.08 
  -1  -2   8  223.20    5.16 
  -1  -2   8  229.40    5.56 
   1  -2  -8  222.36    5.06 
   1   2  -8  226.98    5.03 
   1   2  -8  228.69    5.26 
  -1   2   8  220.32    5.81 
   0  -2  -8   80.42    2.55 
   0  -2   8   79.75    2.91 
   0   2  -8   81.34    2.75 
   0   2   8   80.69    3.27 
   0   2  -8   79.56    2.60 
   1  -2   8   39.68    2.27 
  -1  -2  -8   40.01    1.89 
  -1   2  -8   38.47    2.10 
   1   2   8   38.70    2.41 
  -1   2  -8   39.50    1.86 
   2  -2   8    2.35    1.11 
  -2  -2  -8    3.63    0.98 
  -2   2  -8    3.16    0.78 
   2   2   8    4.01    1.26 
  -2   2  -8    4.35    1.13 
   3  -2   8   17.69    1.71 
  -3  -2  -8   19.32    1.56 
  -3   2  -8   18.08    1.63 
  -3   2  -8   21.10    1.58 
   3   2   8   20.69    1.88 
   4  -2   8    1.18    0.97 
  -4  -2  -8    1.14    0.99 
  -4   2  -8    1.46    0.96 
   4   2   8    0.05    1.17 
  -4   2  -8    0.79    1.08 
  -5  -2  -8   42.61    2.21 
   5  -2   8   38.77    2.21 
  -5   2  -8   42.39    2.21 
  -5   2  -8   43.28    2.40 
  -6  -2  -8   11.86    1.47 
  -6   2  -8    9.86    1.53 
  -7  -2  -8    1.67    1.13 
  -7   2  -8    0.47    1.13 
 -11  -3   8    1.87    1.43 
 -11   3   8    1.10    1.42 
 -10  -3   8   -0.30    1.31 
 -10   3   8   -1.47    1.27 
  -9  -3   8   -0.93    1.22 
  -9   3   8   -0.26    1.19 
  -8  -3   8   32.56    1.46 
  -8  -3   8   35.89    2.48 
  -8   3   8   32.86    2.36 
  -7  -3   8    0.91    1.21 
  -7  -3   8    0.48    0.64 
  -7   3   8    0.42    1.11 
   6  -3  -8   16.22    0.83 
  -6  -3   8   14.88    1.13 
   6  -3  -8   15.20    0.89 
  -6  -3   8   12.88    1.61 
  -6   3   8   15.14    1.69 
   5  -3  -8    1.83    0.57 
  -5  -3   8    3.30    0.77 
  -5  -3   8    3.15    1.18 
   5  -3  -8    3.77    0.67 
   5   3  -8    3.31    0.56 
  -5   3   8    3.26    0.86 
  -5   3   8    4.20    1.26 
   5   3  -8    4.63    0.53 
   4  -3  -8   16.63    1.17 
  -4  -3   8   19.48    1.34 
   4  -3  -8   19.57    1.19 
  -4  -3   8   17.47    1.65 
   4   3  -8   22.70    1.17 
   4   3  -8   20.06    1.06 
  -4   3   8   20.07    1.81 
   4   3  -8   21.22    1.35 
  -4   3   8   17.96    1.36 
   3  -3  -8   20.33    1.37 
  -3  -3   8   20.05    1.67 
  -3  -3   8   17.82    1.31 
  -3   3   8   20.97    1.50 
   3   3  -8   19.51    1.36 
   3   3  -8   18.53    1.14 
   3   3  -8   20.50    1.26 
  -3   3   8   18.97    1.77 
   2  -3  -8   39.36    1.72 
  -2  -3   8   40.16    2.16 
  -2  -3   8   40.38    1.81 
   2   3  -8   39.07    1.64 
   2   3  -8   39.87    1.85 
  -2   3   8   39.75    2.42 
  -1  -3   8   41.00    2.15 
  -1  -3   8   41.97    1.91 
   1  -3  -8   43.71    1.92 
   1   3  -8   37.51    1.91 
   1   3  -8   36.18    1.70 
  -1   3   8   35.70    2.47 
   0  -3   8   61.55    2.33 
   0  -3   8   64.57    2.67 
   0  -3  -8   57.81    2.19 
   0   3  -8   61.29    2.27 
   0   3   8   55.72    2.88 
   0   3  -8   58.37    2.37 
   1  -3   8    1.64    0.96 
  -1  -3  -8    2.31    0.89 
  -1   3  -8    0.03    1.00 
  -1   3  -8    2.60    0.86 
   1   3   8    2.87    1.21 
  -2  -3  -8   21.21    1.58 
   2  -3   8   20.36    1.72 
  -2   3  -8   19.02    1.46 
  -2   3  -8   18.85    1.63 
   2   3   8   18.52    1.86 
  -3  -3  -8    4.05    1.07 
   3  -3   8    3.63    1.11 
  -3   3  -8    3.73    1.15 
  -3   3  -8    1.30    0.94 
   3   3   8    3.07    1.26 
   4  -3   8   11.43    1.37 
  -4  -3  -8   10.53    1.36 
   4   3   8   10.58    1.59 
  -4   3  -8   11.35    1.36 
  -4   3  -8   13.28    1.53 
  -5  -3  -8    7.51    1.29 
  -5   3  -8    9.17    1.35 
  -5   3  -8    4.12    1.30 
  -6  -3  -8    4.87    1.23 
  -6   3  -8    5.67    1.26 
  -6   3  -8    4.34    1.33 
  -7  -3  -8    8.01    1.39 
  -7   3  -8    9.20    1.46 
  -7   3  -8    7.47    1.48 
   7   3   8    6.62    1.69 
 -11  -4   8    5.97    1.65 
 -11   4   8    5.11    1.49 
 -10  -4   8    1.99    1.42 
 -10   4   8    2.27    1.32 
  -9  -4   8   66.92    3.29 
  -9   4   8   72.37    3.23 
  -8  -4   8    2.60    1.30 
  -8  -4   8    1.28    0.72 
  -8   4   8    2.87    1.29 
  -7  -4   8    2.60    0.76 
  -7  -4   8    2.94    1.26 
  -7   4   8    3.24    1.29 
  -6  -4   8    2.49    0.78 
   6  -4  -8    1.07    0.47 
  -6  -4   8    1.13    1.14 
  -6   4   8    2.45    1.19 
   5  -4  -8  134.16    3.24 
   5  -4  -8  141.77    3.27 
  -5  -4   8  142.51    3.52 
  -5  -4   8  138.63    4.23 
   5   4  -8  138.68    3.06 
   5   4  -8  136.37    2.93 
  -5   4   8  139.77    3.64 
  -5   4   8  139.54    4.35 
   5   4  -8  144.95    3.52 
   4  -4  -8   23.85    1.37 
  -4  -4   8   23.81    1.56 
   4  -4  -8   25.95    1.29 
  -4  -4   8   25.00    1.97 
   4   4  -8   24.76    1.45 
   4   4  -8   24.01    1.21 
  -4   4   8   25.07    2.05 
  -4   4   8   24.33    1.53 
   4   4  -8   24.71    1.12 
  -3  -4   8   69.47    2.33 
   3  -4  -8   71.94    2.31 
  -3  -4   8   70.09    2.80 
  -3   4   8   70.17    2.93 
   3   4  -8   66.70    2.32 
   3   4  -8   70.41    2.08 
   3   4  -8   63.26    2.04 
  -2  -4   8    1.74    0.80 
   2  -4  -8    1.46    0.73 
  -2  -4   8    2.91    1.03 
   2   4  -8    1.57    0.70 
  -2   4   8    1.34    1.16 
   2   4  -8    0.95    0.78 
  -1  -4   8    0.56    0.83 
  -1  -4   8    2.08    0.99 
   1  -4  -8    0.93    0.76 
   1   4  -8    1.44    0.88 
   1   4  -8    0.45    0.84 
  -1   4   8   -0.15    1.17 
   0  -4   8    1.96    0.96 
   0  -4   8    1.02    0.89 
   0  -4  -8    2.01    0.82 
   0   4  -8    0.05    0.75 
   0   4  -8    2.12    0.98 
   0   4   8   -0.46    1.21 
   1  -4   8  170.04    4.41 
  -1  -4  -8  173.80    4.37 
   1  -4   8  181.70    4.64 
   1   4   8  172.41    5.12 
  -1   4  -8  167.90    4.27 
  -1   4  -8  175.10    4.54 
   2  -4   8    3.39    1.07 
  -2  -4  -8    3.62    1.02 
   2   4   8    2.55    1.24 
  -2   4  -8    3.49    0.93 
  -2   4  -8    3.26    0.96 
   3  -4   8    7.46    1.25 
  -3  -4  -8    6.63    1.16 
  -3   4  -8    8.59    1.22 
   3   4   8    7.28    1.46 
  -3   4  -8    6.44    1.29 
   4  -4   8    2.12    1.02 
  -4  -4  -8    1.88    1.04 
   4   4   8    3.41    1.41 
  -4   4  -8    2.31    1.15 
  -4   4  -8    4.10    1.12 
  -5  -4  -8   54.23    2.51 
  -5   4  -8   59.81    2.73 
  -5   4  -8   55.06    2.54 
  -6  -4  -8    0.01    1.00 
  -6   4  -8   -1.64    1.01 
  -6   4  -8    0.90    1.12 
 -10  -5   8    1.65    1.38 
 -10   5   8   -1.29    1.18 
  -9  -5   8   10.66    1.74 
  -9   5   8   13.14    1.86 
  -8  -5   8   15.65    1.16 
  -8  -5   8   15.50    1.86 
  -8   5   8   13.33    1.76 
  -7  -5   8    1.56    0.71 
  -7  -5   8   -1.79    1.08 
  -7   5   8   -1.18    1.13 
  -6  -5   8    8.36    1.49 
   6  -5  -8    6.92    0.72 
  -6  -5   8   10.81    1.04 
   6   5  -8    7.61    0.95 
  -6   5   8    7.03    1.47 
   5  -5  -8   19.61    1.19 
   5  -5  -8   20.69    1.23 
  -5  -5   8   20.49    1.42 
   5   5  -8   20.12    0.93 
   5   5  -8   20.57    1.38 
   5   5  -8   20.90    1.02 
  -5   5   8   21.32    1.95 
   4  -5  -8   64.02    2.09 
  -4  -5   8   65.95    2.23 
  -4  -5   8   63.86    2.81 
  -4   5   8   63.43    2.34 
   4   5  -8   62.28    2.19 
   4   5  -8   64.42    1.87 
   4   5  -8   65.50    1.97 
  -4   5   8   65.53    3.08 
  -3  -5   8    1.74    0.98 
   3  -5  -8    2.75    0.86 
  -3  -5   8    1.49    0.81 
   3   5  -8    2.00    0.81 
   3   5  -8    0.78    0.68 
  -3   5   8    1.86    1.21 
  -2  -5   8    7.19    1.18 
   2  -5  -8    6.80    0.95 
  -2  -5   8    6.45    1.01 
   2   5  -8    6.24    1.03 
   2   5  -8    5.06    0.86 
  -2   5   8    5.91    1.41 
   1  -5  -8   -0.26    0.72 
  -1  -5   8    0.44    0.97 
  -1  -5   8   -0.57    0.79 
   1   5  -8   -1.34    0.65 
  -1   5   8   -0.75    1.16 
   1   5  -8   -0.51    0.83 
   0  -5   8    3.83    1.08 
   0  -5  -8    3.03    0.87 
   0  -5   8    4.12    1.01 
   0   5  -8    5.95    0.98 
   0   5   8    4.65    1.20 
   0   5  -8    3.59    1.08 
   1  -5   8  110.05    3.29 
  -1  -5  -8  111.30    3.24 
   1  -5   8  109.24    3.32 
  -1   5  -8  106.97    3.16 
  -1   5  -8  100.88    3.21 
   1   5   8  103.06    3.90 
   2  -5   8   44.28    2.24 
   2  -5   8   46.90    2.20 
  -2  -5  -8   44.18    2.11 
  -2   5  -8   42.42    2.29 
   2   5   8   40.20    2.62 
  -2   5  -8   45.67    2.12 
   3  -5   8   30.93    2.03 
  -3  -5  -8   27.09    1.86 
  -3   5  -8   28.01    1.87 
   3   5   8   29.84    2.36 
  -3   5  -8   27.95    2.01 
  -4  -5  -8   -0.25    0.95 
   4  -5   8   -0.10    0.86 
  -4   5  -8   -0.63    1.02 
  -4   5  -8    0.50    1.00 
   4   5   8   -0.54    1.12 
  -5  -5  -8    2.09    1.10 
  -5   5  -8   -0.65    1.08 
  -5   5  -8    0.25    1.04 
  -6  -5  -8   23.77    1.90 
  -6   5  -8   20.45    1.82 
  -6   5  -8   20.31    1.86 
 -10  -6   8   50.87    3.09 
 -10   6   8   46.13    3.05 
  -9  -6   8    3.48    1.39 
  -9   6   8    1.81    1.31 
  -8  -6   8   35.18    2.59 
  -8   6   8   31.80    2.55 
  -7  -6   8    1.77    1.28 
  -7  -6   8    2.61    0.81 
  -7   6   8    0.31    1.38 
  -6  -6   8   -0.06    0.73 
  -6  -6   8    0.03    1.17 
   6  -6  -8    0.06    0.55 
  -6   6   8    1.11    1.28 
   5  -6  -8   11.18    1.02 
   5  -6  -8   11.52    1.00 
  -5  -6   8   11.20    1.57 
  -5  -6   8   11.63    1.14 
   5   6  -8   11.51    0.82 
  -5   6   8   10.74    1.68 
   5   6  -8   10.71    1.06 
   4  -6  -8   56.11    2.10 
  -4  -6   8   61.86    2.19 
  -4  -6   8   65.99    2.84 
   4   6  -8   61.81    2.28 
   4   6  -8   60.41    1.88 
  -4   6   8   56.97    3.02 
   4   6  -8   59.27    1.79 
  -3  -6   8   14.14    1.53 
   3  -6  -8   15.93    1.29 
  -3  -6   8   11.60    1.20 
   3   6  -8   10.88    1.03 
   3   6  -8   14.81    1.31 
  -3   6   8   15.15    1.83 
  -2  -6   8    1.07    0.84 
   2  -6  -8    1.08    0.75 
  -2  -6   8    0.50    0.92 
   2   6  -8    0.71    0.83 
   2   6  -8    1.32    0.79 
  -2   6   8    0.63    1.01 
  -1  -6   8    1.32    0.92 
   1  -6  -8    0.38    0.77 
  -1  -6   8   -0.48    0.84 
  -1   6   8    0.74    1.20 
   1   6  -8   -0.47    0.71 
   1   6  -8    0.10    0.90 
   0  -6  -8   15.76    1.37 
   0  -6   8   16.54    1.44 
   0  -6   8   19.03    1.53 
   0   6  -8   16.23    1.35 
   0   6   8   17.04    1.93 
   0   6  -8   13.32    1.45 
   1  -6   8   36.45    2.09 
   1  -6   8   32.88    1.95 
  -1  -6  -8   33.92    1.89 
   1   6   8   34.17    2.54 
  -1   6  -8   33.43    1.86 
  -1   6  -8   27.33    1.94 
   2  -6   8    4.98    1.08 
   2  -6   8    4.45    1.11 
  -2  -6  -8    4.67    1.06 
  -2   6  -8    5.78    1.25 
   2   6   8    4.65    1.39 
  -2   6  -8    4.96    1.11 
   3  -6   8    5.94    1.20 
  -3  -6  -8    6.46    1.19 
   3  -6   8    5.62    1.15 
   3   6   8    4.70    1.40 
  -3   6  -8    5.63    1.21 
  -3   6  -8    4.85    1.11 
  -4  -6  -8    3.76    1.14 
  -4   6  -8    1.44    1.08 
  -4   6  -8    2.24    1.17 
  -5  -6  -8   12.27    1.50 
  -5   6  -8    9.78    1.45 
  -5   6  -8   10.03    1.57 
  -6  -6  -8   36.06    2.25 
   6   6   8   34.43    2.64 
  -6   6  -8   36.54    2.31 
  -6   6  -8   36.86    2.40 
 -10  -7   8   11.03    1.92 
 -10   7   8    7.36    1.63 
  -9  -7   8    5.55    1.62 
  -9   7   8    5.68    1.49 
  -8  -7   8    1.82    1.36 
  -8   7   8   -0.47    1.26 
   7  -7  -8   77.61    2.44 
  -7  -7   8   74.97    3.35 
  -7  -7   8   76.33    2.40 
  -7   7   8   73.42    3.42 
  -6  -7   8    8.10    1.54 
  -6  -7   8    7.54    1.02 
   6  -7  -8    7.74    0.86 
  -6   7   8    7.90    1.61 
  -5  -7   8    0.75    1.19 
  -5  -7   8    0.39    0.77 
   5  -7  -8   -0.99    0.66 
   5   7  -8    0.69    0.50 
   5   7  -8   -0.33    0.69 
  -5   7   8    0.28    1.29 
  -4  -7   8    0.70    1.10 
  -4  -7   8    0.23    0.87 
   4  -7  -8   -0.46    0.64 
   4   7  -8    0.72    0.60 
  -4   7   8    1.88    1.35 
   4   7  -8   -0.22    0.53 
   4   7  -8   -0.01    0.85 
  -3  -7   8    2.88    0.91 
   3  -7  -8    5.25    0.93 
  -3  -7   8    5.34    1.23 
   3   7  -8    3.65    0.75 
  -3   7   8    4.12    1.46 
   3   7  -8    3.52    0.97 
   2  -7  -8    0.97    0.80 
  -2  -7   8    0.65    0.92 
  -2  -7   8   -0.40    0.79 
  -2   7   8   -0.54    1.25 
   2   7  -8    0.47    0.70 
   2   7  -8    0.64    0.88 
  -1  -7   8   38.79    2.00 
   1  -7  -8   44.98    2.00 
  -1  -7   8   40.89    2.18 
  -1   7   8   43.77    2.77 
   1   7  -8   38.23    1.84 
   1   7  -8   45.58    2.14 
   0  -7   8   -0.75    0.89 
   0  -7   8    1.14    1.00 
   0  -7  -8    0.90    0.85 
   0   7  -8   -1.04    0.90 
   0   7  -8   -0.04    0.80 
   0   7   8   -0.35    1.18 
   1  -7   8    0.16    0.96 
   1  -7   8    1.78    0.94 
  -1  -7  -8   -0.20    0.84 
  -1   7  -8   -1.11    1.02 
   1   7   8    0.11    1.26 
  -1   7  -8    1.49    0.94 
  -2  -7  -8    1.53    0.78 
   2  -7   8    0.72    0.98 
   2  -7   8    0.89    0.91 
   2   7   8    0.05    1.22 
  -2   7  -8    0.62    0.95 
  -2   7  -8    3.25    0.99 
  -3  -7  -8   89.32    3.11 
   3  -7   8   85.83    2.97 
   3  -7   8   88.77    3.15 
  -3   7  -8   92.24    3.13 
   3   7   8   92.31    3.83 
  -3   7  -8   91.99    3.32 
  -4  -7  -8   -0.36    0.99 
   4  -7   8   -0.68    0.99 
  -4   7  -8    0.13    1.04 
  -4   7  -8    0.62    1.13 
  -5  -7  -8    2.13    1.15 
  -5   7  -8    1.60    1.17 
  -5   7  -8    2.27    1.30 
  -6  -7  -8    1.44    1.23 
   6   7   8   -0.30    1.35 
  -6   7  -8    1.15    1.22 
  -6   7  -8    1.02    1.16 
 -10  -8   8    8.21    1.87 
 -10   8   8    9.10    1.83 
  -9  -8   8    1.00    1.37 
  -9   8   8    0.12    1.43 
  -8  -8   8   24.63    2.27 
  -8   8   8   24.01    2.23 
  -7  -8   8    3.91    0.94 
   7  -8  -8    4.26    0.79 
  -7  -8   8    6.42    1.60 
  -7   8   8    4.16    1.50 
  -6  -8   8   42.16    2.69 
  -6  -8   8   43.69    1.97 
   6  -8  -8   41.31    1.68 
  -6   8   8   39.49    2.76 
  -5  -8   8   -0.27    1.11 
  -5  -8   8    0.10    0.77 
   5  -8  -8   -0.20    0.72 
  -5   8   8   -0.70    1.24 
   5   8  -8    0.23    0.73 
   5   8  -8    0.04    0.52 
  -4  -8   8    1.57    0.86 
  -4  -8   8    0.82    1.11 
   4  -8  -8    0.54    0.75 
   4   8  -8    1.04    0.86 
   4   8  -8    2.40    0.69 
  -4   8   8    2.11    1.42 
   3  -8  -8   -0.07    0.81 
  -3  -8   8    0.02    0.83 
  -3  -8   8    0.71    1.14 
   3   8  -8   -0.67    0.70 
  -3   8   8   -0.41    1.04 
   2  -8  -8   39.03    1.90 
  -2  -8   8   33.10    2.12 
  -2  -8   8   32.92    1.88 
   2   8  -8   37.48    1.83 
  -2   8   8   35.86    2.71 
  -1  -8   8    4.28    1.04 
   1  -8  -8    3.06    0.95 
  -1  -8   8    5.39    1.16 
  -1   8   8    4.82    1.55 
   1   8  -8    4.19    0.97 
   0  -8   8   28.67    1.99 
   0  -8   8   29.35    1.92 
   0  -8  -8   30.34    1.82 
   0   8  -8   25.41    1.70 
   0   8   8   28.35    2.35 
  -1  -8  -8   35.46    1.99 
   1  -8   8   29.53    1.92 
   1  -8   8   34.37    2.04 
   1   8   8   28.77    2.41 
  -1   8  -8   27.10    1.82 
   2  -8   8    7.18    1.26 
  -2  -8  -8    5.16    1.12 
   2  -8   8    4.18    1.02 
  -2   8  -8    3.53    1.10 
   2   8   8    3.86    1.43 
  -3  -8  -8    1.80    1.03 
   3  -8   8    1.19    1.08 
  -3   8  -8   -0.72    0.99 
  -3   8  -8    1.75    0.96 
   4  -8   8   26.79    2.00 
  -4  -8  -8   33.55    2.15 
  -4   8  -8   36.33    2.37 
  -4   8  -8   31.32    2.13 
  -5  -8  -8    7.24    1.38 
  -5   8  -8    5.31    1.45 
  -5   8  -8    6.05    1.39 
  -9  -9   8    5.24    1.60 
  -9   9   8    1.69    1.37 
  -8  -9   8    3.45    1.48 
  -8   9   8    3.13    1.60 
  -7  -9   8   64.20    2.34 
  -7  -9   8   67.42    3.34 
   7  -9  -8   62.85    2.26 
  -7   9   8   64.39    3.53 
   6  -9  -8   11.53    1.13 
  -6  -9   8   12.32    1.79 
  -6  -9   8   11.22    1.26 
  -6   9   8   11.95    1.82 
  -5  -9   8   36.98    1.85 
   5  -9  -8   37.37    1.82 
  -5  -9   8   35.62    2.49 
   5   9  -8   35.59    1.41 
  -5   9   8   33.10    2.69 
  -4  -9   8    3.39    1.29 
   4  -9  -8    2.13    0.92 
  -4  -9   8    2.06    1.05 
  -4   9   8    2.03    1.44 
   4   9  -8    3.09    0.73 
  -3  -9   8   -0.05    1.08 
  -3  -9   8   -0.22    0.87 
   3  -9  -8    0.96    0.82 
  -3   9   8    0.07    1.32 
   3   9  -8    0.31    0.71 
  -2  -9   8   37.59    2.03 
   2  -9  -8   39.49    1.98 
  -2  -9   8   36.11    2.38 
  -2   9   8   41.06    2.84 
   2   9  -8   40.77    1.93 
  -1  -9   8   35.93    2.14 
   1  -9  -8   39.57    2.02 
  -1  -9   8   40.42    2.10 
   1   9  -8   39.03    1.92 
  -1   9   8   36.94    2.73 
   0  -9   8    0.68    1.00 
   0  -9   8   -1.39    0.94 
   0  -9  -8    1.07    1.00 
   0   9  -8    1.07    0.92 
   0   9   8   -0.89    1.24 
   1  -9   8    0.08    0.91 
   1  -9   8    0.86    1.06 
  -1  -9  -8    1.05    0.96 
  -1   9  -8    2.20    1.03 
   1   9   8    3.31    1.43 
  -2  -9  -8   17.21    1.58 
   2  -9   8   13.88    1.36 
   2  -9   8   11.73    1.49 
   2   9   8   13.39    1.92 
  -2   9  -8   15.63    1.54 
   3  -9   8  100.95    3.49 
  -3  -9  -8   99.30    3.39 
  -3   9  -8  103.45    3.44 
  -4  -9  -8   12.33    1.54 
   4  -9   8   13.59    1.59 
  -4   9  -8   13.34    1.60 
  -5  -9  -8    0.99    1.13 
   5  -9   8    0.28    1.04 
   5   9   8    0.85    1.35 
  -5   9  -8   -1.41    1.15 
  -5   9  -8   -0.77    1.21 
  -9 -10   8    0.83    1.62 
  -9  10   8    0.21    1.47 
  -8 -10   8    4.79    1.56 
  -8  10   8    3.62    1.49 
  -7 -10   8   15.84    2.03 
  -7 -10   8   17.10    1.42 
  -7  10   8   13.98    1.95 
   6 -10  -8    2.62    0.85 
  -6 -10   8    2.44    0.93 
  -6 -10   8    2.69    1.43 
  -6  10   8    2.90    1.50 
  -5 -10   8   23.94    2.14 
  -5 -10   8   21.16    1.63 
   5 -10  -8   24.65    1.55 
  -5  10   8   21.09    2.31 
   5  10  -8   23.57    1.22 
  -4 -10   8   14.12    1.69 
   4 -10  -8   11.68    1.32 
  -4 -10   8   12.50    1.35 
  -4  10   8    9.97    1.78 
   4  10  -8   11.32    1.06 
  -3 -10   8   -1.17    1.13 
  -3 -10   8   -0.83    0.90 
   3 -10  -8   -1.11    0.89 
  -3  10   8   -0.41    1.30 
   3  10  -8    0.34    0.77 
   2 -10  -8    4.67    1.07 
  -2 -10   8    5.33    1.26 
  -2 -10   8    5.88    1.20 
   2  10  -8    4.72    0.97 
  -2  10   8    5.42    1.56 
  -1 -10   8   12.68    1.55 
   1 -10  -8   15.93    1.49 
  -1 -10   8   13.64    1.51 
   1  10  -8   15.68    1.49 
  -1  10   8   15.07    1.97 
   0 -10   8   25.43    1.98 
   0 -10   8   25.44    1.87 
   0 -10  -8   25.90    1.83 
   0  10  -8   23.96    1.71 
   0  10   8   23.33    2.29 
  -1 -10  -8   39.23    2.16 
   1 -10   8   39.72    2.28 
   1 -10   8   36.44    2.17 
  -1  10  -8   38.86    2.15 
   1  10   8   40.36    2.87 
  -2 -10  -8    3.87    1.16 
   2 -10   8    1.92    1.15 
  -2  10  -8    3.26    1.12 
  -3 -10  -8    4.66    1.20 
   3 -10   8    2.33    1.21 
  -3  10  -8    3.94    1.25 
   4 -10   8   13.03    1.67 
  -4 -10  -8   15.18    1.63 
  -4  10  -8   12.02    1.62 
  -8 -11   8   21.91    2.30 
  -8  11   8   20.81    2.28 
  -7 -11   8    0.19    0.91 
  -7 -11   8    0.63    1.41 
  -7  11   8    0.17    1.34 
  -6 -11   8   27.17    1.77 
  -6 -11   8   25.12    2.30 
   6 -11  -8   26.11    1.64 
  -6  11   8   27.00    2.42 
  -5 -11   8    2.12    1.34 
  -5 -11   8   -0.46    0.90 
   5 -11  -8   -0.17    0.86 
  -5  11   8    0.18    1.48 
  -4 -11   8   21.20    2.09 
  -4 -11   8   18.14    1.56 
   4 -11  -8   20.28    1.63 
  -4  11   8   18.78    2.17 
   4  11  -8   18.84    1.30 
  -3 -11   8    4.20    1.43 
   3 -11  -8    3.41    1.12 
  -3 -11   8    3.96    1.22 
   3  11  -8    4.40    0.98 
  -3  11   8    3.73    1.52 
  -2 -11   8   31.16    2.20 
  -2 -11   8   31.64    2.20 
   2 -11  -8   25.01    1.92 
   2  11  -8   27.52    1.84 
   1 -11  -8    3.16    1.08 
  -1 -11   8    3.40    1.16 
  -1 -11   8    3.55    1.18 
   1  11  -8    2.57    1.01 
  -1  11   8    4.15    1.57 
   0 -11  -8    0.54    0.97 
   0 -11   8    0.26    0.97 
   0 -11   8    1.59    1.11 
   0  11   8   -2.20    1.23 
   0  11  -8    0.32    0.95 
   1 -11   8   27.45    2.06 
  -1 -11  -8   29.78    2.04 
   1 -11   8   28.77    1.98 
   1  11   8   27.23    2.51 
  -1  11  -8   31.38    2.06 
  -2 -11  -8   24.35    1.91 
   2 -11   8   24.77    1.98 
  -2  11  -8   26.97    2.04 
   3 -11   8   -1.61    1.03 
  -3 -11  -8    2.03    1.13 
  -3  11  -8   -0.59    1.10 
  -4 -11  -8   11.02    1.52 
   4 -11   8   11.33    1.58 
   4  11   8   14.06    1.88 
  -4  11  -8    9.30    1.56 
  -7 -12   8    2.49    1.56 
  -7 -12   8    4.62    1.08 
  -7  12   8    4.90    1.54 
  -6 -12   8    5.26    1.68 
  -6 -12   8    3.51    1.06 
   6 -12  -8    2.73    0.99 
  -6  12   8    2.75    1.49 
  -5 -12   8   20.40    2.13 
  -5 -12   8   21.39    1.70 
   5 -12  -8   22.27    1.72 
  -5  12   8   21.26    2.24 
  -4 -12   8    1.35    1.26 
   4 -12  -8    0.47    0.90 
  -4 -12   8   -0.54    0.95 
   4  12  -8    0.77    0.75 
  -4  12   8    1.51    1.41 
  -3 -12   8   10.02    1.72 
   3 -12  -8    9.57    1.33 
  -3 -12   8   10.85    1.54 
   3  12  -8    9.81    1.19 
  -3  12   8   13.44    2.05 
  -2 -12   8    0.52    1.07 
   2 -12  -8    0.14    0.96 
  -2 -12   8    0.65    1.09 
  -2  12   8    1.14    1.42 
   2  12  -8    1.48    0.90 
   1 -12  -8   13.16    1.49 
  -1 -12   8   11.03    1.44 
  -1 -12   8   14.47    1.58 
   1  12  -8    9.49    1.28 
  -1  12   8    9.10    1.63 
   0 -12   8    1.85    1.18 
   0 -12  -8    1.16    1.02 
   0 -12   8    2.33    1.13 
   0  12   8    1.77    1.49 
   0  12  -8    1.20    1.05 
  -1 -12  -8   73.47    2.96 
   1 -12   8   78.06    3.10 
  -1  12  -8   72.42    2.93 
  -2 -12  -8    0.71    1.08 
   2 -12   8    0.49    1.13 
  -2  12  -8   -2.02    0.96 
  -3 -12  -8    0.16    1.13 
   3 -12   8    0.99    1.32 
   3  12   8    3.75    1.41 
  -3  12  -8    1.01    1.23 
  -6 -13   8    1.58    1.51 
  -6 -13   8    1.36    1.06 
   6 -13  -8    2.07    1.04 
  -6  13   8    1.08    1.41 
  -5 -13   8    0.61    1.34 
   5 -13  -8   -0.95    0.87 
  -5 -13   8    1.79    1.19 
  -5  13   8    0.56    1.41 
  -4 -13   8    9.24    1.42 
  -4 -13   8   10.35    1.73 
   4 -13  -8   10.99    1.42 
  -4  13   8   15.02    2.16 
   4  13  -8   10.98    1.16 
   3 -13  -8    5.94    1.22 
  -3 -13   8   10.17    1.72 
  -3 -13   8    5.48    1.28 
   3  13  -8    7.62    1.10 
  -3  13   8    7.57    1.81 
  -2 -13   8   13.53    1.64 
  -2 -13   8   15.62    1.76 
   2 -13  -8   16.74    1.67 
   2  13  -8   13.42    1.38 
  -2  13   8   18.51    2.21 
  -1 -13   8   17.02    1.75 
   1 -13  -8   14.83    1.63 
  -1 -13   8   15.69    1.72 
   1  13  -8   13.37    1.47 
  -1  13   8   18.93    2.22 
   0 -13   8    2.45    1.18 
   0 -13  -8    3.24    1.21 
   0 -13   8    2.72    1.25 
   0  13  -8    3.10    1.29 
   1 -13   8    2.40    1.23 
  -1 -13  -8    1.10    1.12 
  -1  13  -8    2.41    1.27 
   2 -13   8   19.07    2.01 
  -2 -13  -8   19.25    1.84 
   2  13   8   20.75    2.03 
  -2  13  -8   18.54    1.84 
  -4 -14   8   25.43    2.32 
  -4 -14   8   21.17    1.85 
   4 -14  -8   23.82    1.91 
   4  14  -8   20.14    1.53 
  -4  14   8   21.14    2.29 
  -3 -14   8    6.10    1.40 
  -3 -14   8    7.83    1.60 
   3 -14  -8    5.05    1.25 
  -3  14   8   10.21    1.98 
   3  14  -8    6.80    1.15 
  -2 -14   8    0.14    1.15 
  -2 -14   8   -0.62    1.10 
   2 -14  -8    0.67    1.06 
   2  14  -8   -0.45    1.02 
  -2  14   8    1.34    1.44 
  -1 -14   8   14.27    1.68 
  -1 -14   8   16.41    1.81 
   1 -14  -8   16.70    1.74 
   1  14  -8   13.91    1.60 
   0 -14  -8    8.53    1.45 
   0 -14   8   10.00    1.62 
   0  14  -8    8.80    1.46 
 -10   0   9   -0.01    1.31 
  -9   0   9    4.28    1.50 
  -8   0   9    0.15    1.19 
  -7   0   9   56.09    2.97 
  -6   0   9    0.19    1.20 
   6   0  -9    0.25    0.40 
  -5   0   9    2.64    1.24 
   5   0  -9    4.06    0.88 
   5   0  -9    3.29    0.68 
  -4   0   9   -1.65    1.12 
   4   0  -9    0.39    0.66 
   4   0  -9   -0.43    0.56 
  -3   0   9  112.98    3.89 
   3   0  -9  116.63    3.12 
  -2   0   9    2.38    1.25 
  -1   0   9   49.56    2.65 
   1   0  -9   46.20    1.98 
   0   0  -9    0.44    0.82 
   0   0   9   -1.50    1.06 
   1   0   9   18.65    1.96 
  -1   0  -9   18.62    1.52 
   2   0   9    0.63    1.23 
  -2   0  -9    1.42    0.94 
  -3   0  -9   80.23    2.92 
   3   0   9   80.33    3.41 
   4   0   9   -0.17    1.17 
  -4   0  -9    1.02    1.05 
   5   0   9    1.32    1.14 
  -5   0  -9    0.93    1.12 
  -6   0  -9    1.36    1.19 
 -10  -1   9   14.32    1.97 
 -10   1   9   11.80    1.84 
  -9  -1   9    3.23    1.58 
  -9   1   9    3.69    1.44 
  -8  -1   9    1.23    1.37 
  -8   1   9    0.95    1.31 
  -7  -1   9    8.68    1.59 
  -7   1   9    8.12    1.57 
  -6  -1   9   91.60    3.50 
   6  -1  -9   88.28    2.09 
   6   1  -9   84.57    1.96 
  -6   1   9   88.37    3.51 
   5  -1  -9   10.11    0.92 
   5  -1  -9   12.33    1.09 
  -5  -1   9    9.78    1.52 
   5   1  -9   11.57    0.92 
  -5   1   9   12.78    1.54 
   4  -1  -9   13.45    1.10 
  -4  -1   9   10.72    1.54 
   4   1  -9   10.79    0.94 
  -4   1   9   12.63    1.65 
   4   1  -9   11.85    1.03 
  -3  -1   9   52.14    2.71 
   3  -1  -9   53.05    2.06 
   3   1  -9   54.62    1.96 
  -3   1   9   55.88    2.64 
  -2  -1   9   84.00    3.33 
   2  -1  -9   89.97    2.77 
   2   1  -9   94.82    2.80 
  -2   1   9   91.17    3.51 
   1  -1  -9   24.15    1.55 
  -1  -1   9   22.21    1.89 
   1   1  -9   25.37    1.56 
  -1   1   9   26.06    2.12 
   0  -1  -9    5.12    1.02 
   0  -1   9    4.10    1.24 
   0   1  -9    3.96    0.97 
   0   1   9    5.09    1.40 
   1  -1   9    9.07    1.51 
  -1  -1  -9   10.73    1.28 
  -1   1  -9   11.36    1.28 
   1   1   9   10.88    1.63 
   2  -1   9    7.62    1.49 
  -2  -1  -9    7.97    1.20 
  -2   1  -9    9.00    1.28 
   2   1   9    8.98    1.66 
  -3  -1  -9   20.06    1.66 
   3  -1   9   19.10    1.87 
   3   1   9   21.24    2.07 
  -3   1  -9   29.00    1.93 
  -4  -1  -9   61.98    2.65 
   4  -1   9   63.24    2.92 
  -4   1  -9   58.06    2.62 
   4   1   9   56.92    2.90 
  -5  -1  -9    6.00    1.28 
   5  -1   9    2.52    1.29 
   5   1   9    2.96    1.29 
  -5   1  -9    3.14    1.21 
  -6  -1  -9   19.60    1.93 
  -6   1  -9   18.74    1.82 
 -10  -2   9    0.43    1.39 
 -10   2   9   -1.06    1.28 
  -9  -2   9   13.24    1.87 
  -9   2   9   14.26    1.89 
  -8  -2   9    9.10    1.67 
  -8   2   9    6.96    1.57 
  -7  -2   9    5.39    0.99 
  -7  -2   9    4.71    1.40 
  -7   2   9    4.62    1.44 
   6  -2  -9   13.43    0.89 
  -6  -2   9   14.28    1.23 
  -6  -2   9   12.69    1.71 
   6   2  -9   14.54    0.71 
  -6   2   9   10.93    1.66 
  -5  -2   9    3.60    1.25 
  -5  -2   9    2.18    0.85 
   5  -2  -9    1.74    0.67 
   5  -2  -9    2.25    0.76 
   5   2  -9    1.96    0.60 
  -5   2   9    1.87    1.29 
  -4  -2   9    2.56    0.96 
  -4  -2   9   -0.23    1.12 
   4  -2  -9    1.25    0.71 
   4   2  -9    0.86    0.61 
  -4   2   9   -0.11    0.92 
  -4   2   9    0.13    0.80 
   4   2  -9    0.38    0.59 
   3  -2  -9  106.25    2.99 
  -3  -2   9  105.12    3.12 
  -3  -2   9  104.21    3.66 
   3   2  -9  103.11    2.85 
  -3   2   9  105.97    3.83 
  -2  -2   9   14.48    1.65 
   2  -2  -9   14.08    1.22 
  -2   2   9   12.44    1.70 
   2   2  -9   16.30    1.31 
   1  -2  -9   49.63    2.07 
  -1  -2   9   53.53    2.60 
  -1   2   9   47.37    2.82 
   1   2  -9   47.96    2.23 
   1   2  -9   50.05    2.04 
   0  -2  -9    2.27    0.88 
   0  -2   9    2.30    1.17 
   0   2   9    2.98    1.33 
   0   2  -9    1.86    0.88 
   0   2  -9    1.64    1.03 
  -1  -2  -9   80.80    2.79 
   1  -2   9   79.39    3.17 
  -1   2  -9   83.20    2.79 
  -1   2  -9   70.03    2.72 
   1   2   9   78.75    3.44 
   2  -2   9    7.12    1.43 
  -2  -2  -9    7.29    1.19 
  -2   2  -9    8.88    1.25 
  -2   2  -9    8.06    1.23 
   2   2   9    6.67    1.59 
  -3  -2  -9   14.39    1.53 
   3  -2   9   13.84    1.67 
  -3   2  -9   18.43    1.63 
  -3   2  -9   15.32    1.72 
   3   2   9   14.46    1.77 
  -4  -2  -9    7.71    1.35 
   4  -2   9    8.16    1.41 
  -4   2  -9    9.63    1.42 
   4   2   9    7.11    1.56 
  -5  -2  -9   17.60    1.71 
  -5   2  -9   13.23    1.58 
  -6  -2  -9   -1.25    1.11 
  -6   2  -9    1.33    1.29 
 -10  -3   9    6.76    1.72 
 -10   3   9    3.83    1.70 
  -9  -3   9   18.37    2.11 
  -9   3   9   19.07    2.07 
  -8  -3   9    2.04    1.33 
  -8  -3   9    1.93    0.87 
  -8   3   9    2.20    1.33 
  -7  -3   9   -0.88    0.72 
  -7  -3   9   -0.31    0.94 
  -7   3   9    0.59    1.27 
  -6  -3   9    2.45    1.29 
  -6  -3   9    2.95    0.84 
   6  -3  -9    2.57    0.60 
  -6   3   9    2.15    1.35 
   6   3  -9    1.82    0.69 
  -5  -3   9   43.77    1.91 
  -5  -3   9   42.14    2.53 
   5  -3  -9   36.08    1.62 
   5  -3  -9   48.43    2.35 
  -5   3   9   45.10    2.75 
   5   3  -9   42.96    1.54 
   4  -3  -9   16.74    1.26 
  -4  -3   9   14.63    1.55 
  -4  -3   9   14.54    1.29 
   4   3  -9   16.88    1.09 
  -4   3   9   15.58    1.82 
   4   3  -9   18.63    1.28 
  -3  -3   9   26.90    1.70 
   3  -3  -9   29.34    1.66 
  -3  -3   9   30.07    2.20 
   3   3  -9   28.98    1.46 
   3   3  -9   29.85    1.74 
  -3   3   9   22.89    2.12 
  -2  -3   9    5.46    1.26 
  -2  -3   9    6.24    1.09 
   2  -3  -9    6.88    0.98 
  -2   3   9    4.43    1.47 
   2   3  -9    6.77    1.05 
   2   3  -9    7.14    1.12 
  -1  -3   9   36.28    2.27 
  -1  -3   9   35.24    1.96 
   1  -3  -9   35.58    1.82 
  -1   3   9   33.80    2.56 
   1   3  -9   35.13    1.98 
   1   3  -9   34.99    1.77 
   0  -3  -9    9.04    1.17 
   0  -3   9   10.33    1.53 
   0   3   9    8.54    1.64 
   0   3  -9    9.04    1.34 
   0   3  -9   11.70    1.24 
  -1  -3  -9   55.63    2.34 
   1  -3   9   53.69    2.75 
  -1   3  -9   47.86    2.46 
   1   3   9   51.14    2.92 
  -1   3  -9   53.35    2.27 
   2  -3   9    2.53    1.20 
  -2  -3  -9    1.78    1.01 
   2   3   9    4.03    1.51 
  -2   3  -9    2.04    1.01 
  -2   3  -9    1.88    1.17 
   3  -3   9    2.37    1.22 
  -3  -3  -9    2.20    1.08 
  -3   3  -9    3.19    1.24 
  -3   3  -9    2.87    1.09 
   3   3   9    2.20    1.29 
  -4  -3  -9    1.30    1.09 
   4  -3   9    0.01    1.01 
   4   3   9    0.35    1.24 
  -4   3  -9    1.63    1.24 
  -4   3  -9    1.35    1.08 
  -5  -3  -9   25.71    1.98 
  -5   3  -9   22.20    2.00 
  -5   3  -9   26.82    2.01 
 -10  -4   9    3.56    1.59 
 -10   4   9    2.67    1.62 
  -9  -4   9   -1.44    1.27 
  -9   4   9   -0.22    1.32 
  -8  -4   9   50.75    2.99 
  -8  -4   9   53.77    2.38 
  -8   4   9   53.48    3.21 
  -7  -4   9    0.63    0.80 
  -7  -4   9   -0.10    1.23 
  -7   4   9   -0.68    1.23 
  -6  -4   9    0.80    0.86 
  -6  -4   9    0.81    1.22 
   6  -4  -9    0.95    0.57 
  -6   4   9    3.94    1.44 
  -5  -4   9   24.73    1.57 
  -5  -4   9   25.50    2.09 
   5  -4  -9   24.26    1.38 
  -5   4   9   26.23    2.28 
   5   4  -9   27.94    1.25 
   4  -4  -9  138.54    3.53 
  -4  -4   9  133.38    3.65 
  -4  -4   9  137.81    4.33 
  -4   4   9  137.52    4.58 
   4   4  -9  141.07    3.36 
   4   4  -9  134.64    3.24 
   4   4  -9  139.82    3.69 
  -3  -4   9    1.67    0.89 
  -3  -4   9    0.54    1.10 
   3  -4  -9    3.49    0.90 
   3   4  -9    1.51    0.68 
   3   4  -9    2.82    0.95 
  -3   4   9    2.39    1.38 
  -2  -4   9    1.75    0.91 
   2  -4  -9    3.05    0.85 
  -2  -4   9    3.12    1.18 
   2   4  -9    2.12    0.79 
   2   4  -9    3.59    0.98 
  -2   4   9    2.63    1.39 
  -1  -4   9   33.72    2.21 
  -1  -4   9   35.59    1.97 
   1  -4  -9   35.36    1.84 
   1   4  -9   30.19    1.82 
   1   4  -9   35.23    2.00 
  -1   4   9   33.08    2.62 
   0  -4   9   16.58    1.53 
   0  -4   9   18.32    1.70 
   0  -4  -9   17.78    1.49 
   0   4  -9   14.34    1.52 
   0   4   9   19.93    2.09 
   1  -4   9    8.87    1.43 
  -1  -4  -9    8.90    1.25 
  -1   4  -9    7.24    1.34 
   1   4   9    6.18    1.55 
  -1   4  -9    7.89    1.21 
   2  -4   9   10.55    1.49 
  -2  -4  -9   11.59    1.41 
  -2   4  -9   11.39    1.53 
  -2   4  -9   12.94    1.41 
   2   4   9   14.84    1.87 
  -3  -4  -9   -0.26    0.94 
   3  -4   9   -0.88    0.99 
   3   4   9   -0.48    1.16 
  -3   4  -9   -0.71    1.15 
  -3   4  -9   -2.84    0.89 
  -4  -4  -9    4.06    1.23 
  -4   4  -9    2.81    1.29 
  -4   4  -9    4.26    1.20 
   4   4   9    4.78    1.42 
  -5  -4  -9    0.32    1.08 
  -5   4  -9    0.08    1.07 
  -5   4  -9   -0.90    1.15 
 -10  -5   9   13.34    2.01 
 -10   5   9   11.81    1.99 
  -9  -5   9   23.64    2.31 
  -9   5   9   21.92    2.21 
  -8  -5   9    4.03    1.49 
  -8   5   9    4.17    1.64 
  -7  -5   9    0.98    1.28 
  -7  -5   9   -1.14    0.74 
  -7   5   9   -1.40    1.24 
  -6  -5   9    1.95    1.27 
   6  -5  -9    2.42    0.67 
  -6  -5   9    1.70    0.83 
  -6   5   9    2.90    1.47 
  -5  -5   9   72.13    3.24 
  -5  -5   9   77.66    2.65 
   5  -5  -9   71.33    2.32 
   5   5  -9   78.92    2.14 
  -5   5   9   76.66    3.51 
   5   5  -9   79.89    2.61 
   4  -5  -9    1.17    0.70 
  -4  -5   9    1.88    1.25 
  -4  -5   9    2.14    0.91 
   4   5  -9    3.54    0.72 
  -4   5   9    2.70    1.48 
   4   5  -9    2.15    0.89 
  -3  -5   9   43.79    2.50 
   3  -5  -9   48.82    1.98 
  -3  -5   9   46.78    2.11 
  -3   5   9   44.12    2.68 
   3   5  -9   49.72    1.92 
   3   5  -9   45.78    2.11 
  -2  -5   9   12.30    1.55 
   2  -5  -9   16.92    1.36 
  -2  -5   9   16.06    1.44 
   2   5  -9   16.84    1.48 
   2   5  -9   15.88    1.28 
  -2   5   9   16.46    1.97 
  -1  -5   9   15.82    1.47 
  -1  -5   9   14.45    1.66 
   1  -5  -9   12.90    1.30 
   1   5  -9   14.12    1.31 
   1   5  -9   14.95    1.50 
  -1   5   9   17.18    2.01 
   0  -5   9   59.63    2.67 
   0  -5  -9   55.69    2.33 
   0  -5   9   53.75    2.43 
   0   5   9   57.38    3.17 
   0   5  -9   55.99    2.51 
   0   5  -9   54.12    2.36 
   1  -5   9   51.46    2.55 
  -1  -5  -9   47.93    2.29 
   1  -5   9   48.88    2.39 
  -1   5  -9   47.32    2.43 
  -1   5  -9   48.64    2.23 
   1   5   9   48.09    3.13 
   2  -5   9    6.27    1.28 
  -2  -5  -9    4.69    1.18 
  -2   5  -9    6.75    1.36 
  -2   5  -9    7.03    1.20 
   2   5   9    5.96    1.54 
  -3  -5  -9    3.24    1.17 
   3  -5   9    3.02    1.16 
  -3   5  -9    2.27    1.10 
   3   5   9    4.14    1.43 
  -3   5  -9    2.74    1.24 
  -4  -5  -9    0.45    1.05 
  -4   5  -9    0.88    1.15 
   4   5   9    0.56    1.38 
  -4   5  -9    0.41    1.08 
  -5  -5  -9   12.41    1.72 
  -5   5  -9   14.08    1.66 
  -5   5  -9   14.81    1.78 
 -10  -6   9    0.76    1.49 
 -10   6   9    0.15    1.51 
  -9  -6   9   26.53    2.44 
  -9   6   9   28.65    2.52 
  -8  -6   9    8.88    1.75 
  -8   6   9   13.50    2.07 
  -7  -6   9    9.88    1.15 
  -7  -6   9   10.47    1.74 
  -7   6   9    9.03    1.76 
  -6  -6   9   11.04    1.73 
  -6  -6   9    9.80    1.13 
   6  -6  -9   10.62    0.97 
  -6   6   9    8.33    1.74 
   5  -6  -9    1.76    0.76 
  -5  -6   9    2.13    0.89 
  -5  -6   9    0.97    1.26 
   5   6  -9    1.09    0.82 
   5   6  -9    2.32    0.61 
  -5   6   9    0.78    1.43 
   4  -6  -9   -0.55    0.75 
  -4  -6   9   -0.54    1.12 
  -4  -6   9   -1.82    0.77 
   4   6  -9   -0.32    0.80 
   4   6  -9    0.38    0.67 
  -4   6   9    1.05    1.41 
  -3  -6   9   33.06    2.29 
   3  -6  -9   34.44    1.76 
  -3  -6   9   34.74    1.90 
  -3   6   9   34.29    2.76 
   3   6  -9   34.30    1.69 
   3   6  -9   31.64    1.85 
  -2  -6   9   15.89    1.65 
  -2  -6   9   15.51    1.46 
   2  -6  -9   18.70    1.50 
   2   6  -9   15.47    1.48 
   2   6  -9   19.64    1.45 
  -2   6   9   17.03    2.09 
   1  -6  -9   16.95    1.45 
  -1  -6   9   19.37    1.63 
  -1  -6   9   16.76    1.74 
   1   6  -9   19.05    1.45 
  -1   6   9   15.54    2.05 
   1   6  -9   17.12    1.59 
   0  -6   9   -0.46    0.98 
   0  -6  -9    0.14    0.87 
   0  -6   9   -0.71    0.91 
   0   6   9    0.90    1.39 
   0   6  -9   -0.04    1.07 
   0   6  -9   -0.12    0.84 
   1  -6   9   90.34    3.15 
   1  -6   9   84.77    3.09 
  -1  -6  -9   90.45    3.06 
   1   6   9   88.48    3.78 
  -1   6  -9   81.72    3.02 
  -1   6  -9   86.10    2.95 
   2  -6   9   25.08    1.90 
  -2  -6  -9   20.90    1.75 
   2  -6   9   23.40    1.82 
  -2   6  -9   21.00    1.92 
  -2   6  -9   27.33    1.91 
   2   6   9   20.91    2.16 
   3  -6   9   19.20    1.98 
  -3  -6  -9   19.10    1.75 
  -3   6  -9   18.51    1.84 
  -3   6  -9   20.39    1.77 
   3   6   9   18.16    2.11 
  -4  -6  -9   -0.07    1.05 
  -4   6  -9   -0.69    1.10 
  -4   6  -9   -0.81    1.04 
  -5  -6  -9    5.26    1.33 
  -5   6  -9    5.87    1.35 
  -5   6  -9    4.85    1.43 
  -9  -7   9    1.59    1.48 
  -9   7   9   -1.28    1.37 
  -8  -7   9    0.83    1.36 
  -8   7   9   -1.20    1.51 
  -7  -7   9    7.27    1.63 
  -7  -7   9    8.13    1.10 
  -7   7   9    7.13    1.71 
   6  -7  -9   98.64    2.75 
  -6  -7   9   99.99    3.05 
  -6  -7   9   99.76    3.89 
  -6   7   9   96.26    4.09 
  -5  -7   9   -0.51    0.79 
   5  -7  -9   -0.49    0.63 
  -5  -7   9   -2.00    1.09 
  -5   7   9   -2.56    1.23 
   5   7  -9    0.26    0.57 
   4  -7  -9    6.39    1.05 
  -4  -7   9    8.26    1.48 
  -4  -7   9    7.07    1.22 
   4   7  -9    7.29    0.88 
  -4   7   9    8.72    1.78 
   4   7  -9    5.92    1.10 
  -3  -7   9    0.65    0.95 
   3  -7  -9    0.97    0.90 
  -3  -7   9    1.62    1.16 
   3   7  -9    1.03    0.76 
   3   7  -9   -0.29    0.89 
  -3   7   9   -2.23    1.33 
   2  -7  -9   45.23    2.07 
  -2  -7   9   41.95    2.44 
  -2  -7   9   44.38    2.20 
  -2   7   9   44.44    3.03 
   2   7  -9   45.49    2.05 
   2   7  -9   41.68    2.20 
  -1  -7   9   10.89    1.38 
   1  -7  -9   11.33    1.37 
  -1  -7   9   11.53    1.55 
   1   7  -9   12.80    1.52 
   1   7  -9   12.39    1.34 
  -1   7   9   12.89    1.91 
   0  -7  -9   29.28    1.87 
   0  -7   9   27.60    1.95 
   0  -7   9   29.49    2.18 
   0   7  -9   27.33    1.78 
   0   7   9   27.43    2.44 
   0   7  -9   27.26    2.02 
  -1  -7  -9    0.33    0.95 
   1  -7   9   -0.36    0.98 
   1  -7   9    0.95    1.07 
  -1   7  -9    0.71    0.93 
  -1   7  -9    1.55    1.01 
   1   7   9   -1.01    1.21 
   2  -7   9    4.38    1.18 
  -2  -7  -9    8.17    1.32 
   2  -7   9    6.22    1.29 
  -2   7  -9    4.93    1.22 
   2   7   9    5.33    1.56 
  -2   7  -9    5.93    1.43 
  -3  -7  -9   17.18    1.71 
   3  -7   9   14.95    1.71 
  -3   7  -9   17.11    1.90 
   3   7   9   16.03    2.04 
  -3   7  -9   14.62    1.62 
  -4  -7  -9    8.02    1.43 
  -4   7  -9    6.20    1.40 
  -4   7  -9    7.87    1.56 
  -9  -8   9    7.23    1.77 
  -9   8   9    4.98    1.70 
  -8  -8   9    2.32    1.42 
  -8   8   9   -0.67    1.38 
  -7  -8   9   72.45    2.60 
  -7  -8   9   74.22    3.56 
  -7   8   9   74.87    3.69 
  -6  -8   9    1.17    1.33 
   6  -8  -9    2.04    0.82 
  -6  -8   9    0.50    0.84 
  -6   8   9    1.05    1.51 
   5  -8  -9    4.33    0.89 
  -5  -8   9    3.81    1.02 
  -5  -8   9    3.75    1.41 
  -5   8   9    1.38    1.43 
   5   8  -9    3.35    0.68 
  -4  -8   9   16.61    1.82 
   4  -8  -9   15.74    1.37 
  -4  -8   9   16.96    1.47 
   4   8  -9   15.01    1.15 
  -4   8   9   16.61    2.11 
   4   8  -9   18.17    1.53 
  -3  -8   9   25.88    2.11 
  -3  -8   9   29.98    1.92 
   3  -8  -9   28.09    1.73 
  -3   8   9   26.59    2.53 
   3   8  -9   29.36    1.98 
   3   8  -9   29.58    1.56 
   2  -8  -9    1.62    0.92 
  -2  -8   9    2.06    1.07 
  -2  -8   9    1.14    1.12 
   2   8  -9    1.87    1.06 
   2   8  -9    1.31    0.90 
  -2   8   9   -0.42    1.39 
  -1  -8   9   20.50    1.73 
  -1  -8   9   21.74    1.89 
   1  -8  -9   19.35    1.58 
  -1   8   9   19.32    2.19 
   1   8  -9   19.89    1.54 
   1   8  -9   21.66    1.84 
   0  -8   9   17.52    1.68 
   0  -8   9   15.31    1.59 
   0  -8  -9   18.94    1.63 
   0   8  -9   19.66    1.59 
   0   8  -9   15.78    1.69 
   0   8   9   21.88    2.24 
   1  -8   9    6.15    1.27 
   1  -8   9    5.47    1.28 
  -1  -8  -9    7.85    1.27 
   1   8   9    8.20    1.73 
  -1   8  -9    7.67    1.28 
  -1   8  -9    9.35    1.51 
  -2  -8  -9   16.30    1.64 
   2  -8   9   13.13    1.60 
   2  -8   9   14.58    1.55 
  -2   8  -9   15.40    1.62 
  -2   8  -9   13.28    1.71 
   2   8   9   14.73    2.05 
  -3  -8  -9   32.48    2.19 
   3  -8   9   27.25    2.12 
  -3   8  -9   26.15    2.20 
  -3   8  -9   28.01    2.07 
   3   8   9   29.09    2.54 
  -4  -8  -9    2.50    1.19 
  -4   8  -9    1.08    1.32 
  -4   8  -9    0.89    1.30 
  -8  -9   9    2.44    1.53 
  -8   9   9   -0.73    1.38 
  -7  -9   9    5.55    1.14 
  -7  -9   9    4.75    1.54 
  -7   9   9    3.38    1.59 
  -6  -9   9   11.98    1.31 
   6  -9  -9   12.38    1.18 
  -6  -9   9   12.69    1.81 
  -6   9   9    9.29    1.90 
  -5  -9   9    1.24    1.28 
  -5  -9   9    0.94    0.94 
   5  -9  -9    0.40    0.82 
  -5   9   9    0.64    1.48 
   5   9  -9    1.42    0.64 
  -4  -9   9   -1.99    1.09 
  -4  -9   9   -0.47    1.05 
   4  -9  -9   -0.27    0.78 
  -4   9   9   -1.51    1.36 
   4   9  -9   -0.68    0.68 
   4   9  -9   -0.66    0.86 
   3  -9  -9    0.76    0.95 
  -3  -9   9   -0.90    0.93 
  -3  -9   9   -1.31    1.21 
   3   9  -9   -0.30    0.70 
  -3   9   9   -0.17    1.41 
   3   9  -9   -0.63    1.13 
  -2  -9   9   58.55    2.57 
  -2  -9   9   55.13    2.90 
   2  -9  -9   51.66    2.32 
  -2   9   9   58.19    3.35 
   2   9  -9   51.44    2.53 
   2   9  -9   53.87    2.31 
   1  -9  -9   23.94    1.77 
  -1  -9   9   25.15    2.04 
  -1  -9   9   24.81    1.91 
   1   9  -9   27.53    1.83 
  -1   9   9   22.11    2.34 
   1   9  -9   29.83    1.85 
   0  -9   9   39.17    2.31 
   0  -9   9   43.35    2.44 
   0  -9  -9   36.69    2.14 
   0   9  -9   40.17    2.42 
   0   9   9   43.61    3.02 
   0   9  -9   39.78    2.15 
   1  -9   9    2.64    1.20 
  -1  -9  -9    6.82    1.24 
   1  -9   9    5.58    1.25 
  -1   9  -9    4.87    1.21 
  -1   9  -9    7.40    1.51 
   1   9   9    2.22    1.47 
   2  -9   9    0.79    1.14 
  -2  -9  -9   -0.41    0.98 
  -2   9  -9   -0.57    0.95 
   2   9   9   -1.02    1.30 
  -2   9  -9    1.05    1.09 
  -3  -9  -9   18.32    1.76 
   3  -9   9   18.26    1.84 
  -3   9  -9   16.66    1.89 
  -3   9  -9   18.30    1.79 
  -8 -10   9   25.32    2.52 
  -8  10   9   21.67    2.38 
  -7 -10   9    3.55    1.56 
  -7 -10   9    3.63    1.09 
  -7  10   9    3.63    1.59 
  -6 -10   9    1.62    1.39 
   6 -10  -9    0.60    0.85 
  -6 -10   9    0.92    1.07 
  -6  10   9    0.52    1.49 
  -5 -10   9    3.99    1.22 
  -5 -10   9    1.93    1.48 
   5 -10  -9    2.96    0.98 
  -5  10   9    2.48    1.60 
   4 -10  -9   20.65    1.65 
  -4 -10   9   20.71    1.70 
  -4 -10   9   20.34    2.04 
   4  10  -9   20.20    1.41 
  -4  10   9   20.16    2.34 
  -3 -10   9    7.62    1.47 
  -3 -10   9    7.72    1.45 
   3 -10  -9    8.02    1.21 
  -3  10   9    8.19    1.88 
   3  10  -9    6.81    1.05 
  -2 -10   9   30.51    2.29 
   2 -10  -9   29.90    1.94 
  -2 -10   9   26.69    1.96 
  -2  10   9   22.89    2.42 
   2  10  -9   31.08    1.79 
  -1 -10   9    5.52    1.38 
  -1 -10   9    4.62    1.27 
   1 -10  -9    5.63    1.17 
   1  10  -9    8.20    1.29 
  -1  10   9    6.28    1.69 
   0 -10   9    1.13    1.13 
   0 -10  -9    3.54    1.22 
   0 -10   9    1.35    1.16 
   0  10  -9    1.07    1.02 
   0  10   9    1.92    1.56 
  -1 -10  -9    6.14    1.29 
   1 -10   9    6.71    1.30 
   1 -10   9    4.76    1.35 
   1  10   9    4.61    1.65 
  -1  10  -9    5.48    1.25 
   2 -10   9    4.42    1.36 
  -2 -10  -9    3.17    1.19 
  -3 -10  -9    5.19    1.30 
   3 -10   9    4.84    1.34 
  -3  10  -9    2.59    1.24 
  -3  10  -9    0.30    1.39 
  -7 -11   9    4.64    1.22 
  -7 -11   9    5.27    1.68 
  -7  11   9    0.88    1.49 
   6 -11  -9    2.69    0.99 
  -6 -11   9    4.27    1.54 
  -6 -11   9    2.57    1.06 
  -6  11   9    2.50    1.56 
  -5 -11   9    9.88    1.37 
  -5 -11   9   11.94    1.94 
   5 -11  -9   12.28    1.40 
  -5  11   9    6.70    1.81 
  -4 -11   9    0.55    1.30 
   4 -11  -9   -0.06    0.98 
  -4 -11   9    0.55    1.16 
  -4  11   9   -0.16    1.38 
   4  11  -9    0.91    0.78 
   3 -11  -9    0.77    0.99 
  -3 -11   9    0.72    1.10 
  -3 -11   9    0.89    1.29 
   3  11  -9   -0.62    0.88 
  -3  11   9    1.98    1.52 
  -2 -11   9    1.22    1.17 
  -2 -11   9    1.43    1.20 
   2 -11  -9    1.12    1.00 
  -2  11   9    1.71    1.53 
   2  11  -9   -0.28    0.99 
   1 -11  -9   34.97    2.11 
  -1 -11   9   36.14    2.33 
  -1 -11   9   32.53    2.27 
   1  11  -9   34.52    2.05 
  -1  11   9   29.19    2.67 
   0 -11   9    0.08    1.12 
   0 -11  -9    0.59    1.04 
   0 -11   9    0.24    1.10 
   0  11  -9    0.20    1.15 
   0  11   9    1.42    1.53 
  -1 -11  -9   15.31    1.63 
   1 -11   9   10.87    1.62 
  -1  11  -9   13.27    1.56 
   1  11   9   14.70    2.10 
  -2 -11  -9    0.50    1.07 
   2 -11   9    0.20    1.14 
  -2  11  -9    0.69    1.25 
   6 -12  -9    0.42    0.88 
  -6 -12   9   -0.07    0.99 
  -6 -12   9   -0.82    1.32 
  -6  12   9    0.20    1.66 
  -5 -12   9    0.88    1.36 
  -5 -12   9    0.85    1.07 
   5 -12  -9   -0.99    0.91 
  -5  12   9   -1.64    1.37 
  -4 -12   9   40.04    2.80 
  -4 -12   9   45.28    2.59 
   4 -12  -9   43.38    2.38 
  -4  12   9   44.67    3.20 
   4  12  -9   43.52    1.92 
   3 -12  -9    0.50    0.99 
  -3 -12   9    0.12    1.15 
  -3 -12   9    0.15    1.21 
  -3  12   9    0.91    1.53 
   3  12  -9   -0.61    0.88 
  -2 -12   9    4.70    1.31 
  -2 -12   9    2.11    1.34 
   2 -12  -9    3.00    1.24 
   2  12  -9    3.91    1.16 
  -2  12   9    0.90    1.54 
  -1 -12   9    7.60    1.44 
   1 -12  -9    6.78    1.28 
  -1 -12   9    8.98    1.52 
   1  12  -9    7.79    1.29 
  -1  12   9    8.15    1.88 
   0 -12   9   14.37    1.74 
   0 -12  -9   16.59    1.76 
   0 -12   9   14.48    2.20 
   0  12   9   13.78    2.11 
   0  12  -9   14.26    1.68 
   1 -12   9    0.00    1.15 
  -1 -12  -9    1.17    1.12 
  -1  12  -9    0.23    1.09 
   4 -13  -9   13.11    1.58 
  -4 -13   9   13.17    1.97 
  -4 -13   9   11.51    1.69 
   4  13  -9   14.36    1.88 
  -4  13   9   12.37    2.07 
   3 -13  -9    8.21    1.35 
  -3 -13   9   10.17    1.58 
  -3 -13   9   10.64    1.80 
  -3  13   9   10.50    2.00 
   3  13  -9   10.13    1.27 
  -2 -13   9    0.78    1.19 
  -2 -13   9    0.19    1.27 
   2 -13  -9    0.46    1.05 
   2  13  -9   -0.29    1.00 
  -2  13   9    0.42    1.48 
  -1 -13   9    5.67    1.40 
  -1 -13   9    5.79    1.46 
   1 -13  -9    4.47    1.25 
  -1  13   9    7.31    1.84 
   1  13  -9    3.16    1.15 
 -10   0  10   11.74    1.99 
  -9   0  10   -0.60    1.52 
  -8   0  10   13.10    1.92 
  -7   0  10    0.15    1.37 
  -6   0  10  103.83    3.96 
   6   0 -10   94.08    2.38 
  -5   0  10    0.51    1.04 
   5   0 -10   -0.61    0.60 
  -4   0  10   11.09    1.74 
   4   0 -10   12.82    1.16 
   3   0 -10   -0.34    0.67 
  -3   0  10   -0.62    1.22 
  -2   0  10  109.97    4.07 
   2   0 -10  117.78    3.30 
  -1   0  10   -1.56    1.17 
   1   0 -10   -0.47    0.80 
   0   0  10   33.22    2.58 
   0   0 -10   38.37    2.02 
  -1   0 -10    0.27    0.92 
   1   0  10    0.63    1.28 
   2   0  10   13.35    1.89 
  -2   0 -10   13.59    1.54 
   3   0  10   -1.48    1.21 
  -3   0 -10    0.00    1.04 
   4   0  10   57.40    2.97 
  -4   0 -10   60.55    2.79 
 -10  -1  10   -1.22    1.37 
 -10   1  10   -0.04    1.41 
  -9  -1  10    6.42    1.71 
  -9   1  10    6.47    1.69 
  -8  -1  10   11.17    1.87 
  -8   1  10    9.96    1.81 
  -7  -1  10   21.20    2.21 
  -7   1  10   23.63    2.25 
   6  -1 -10   -0.03    0.52 
  -6  -1  10   -0.75    1.25 
   6   1 -10    0.90    0.88 
  -6   1  10    0.57    1.36 
   5  -1 -10    0.48    0.68 
  -5  -1  10    1.28    1.31 
  -5   1  10   -0.16    1.35 
   5   1 -10    0.75    0.64 
   4  -1 -10    7.87    0.99 
  -4  -1  10    4.33    1.44 
   4   1 -10    5.59    0.92 
  -4   1  10    3.83    1.46 
   3  -1 -10    4.01    0.92 
  -3  -1  10    0.60    1.32 
  -3   1  10    2.01    1.38 
   3   1 -10    3.13    0.82 
   2  -1 -10   21.22    1.58 
  -2  -1  10   14.53    1.83 
  -2   1  10   15.35    1.95 
   2   1 -10   19.76    1.46 
  -1  -1  10    3.88    1.48 
   1  -1 -10    3.70    0.98 
   1   1 -10    5.08    1.01 
  -1   1  10    2.59    1.45 
   0  -1  10    1.98    1.44 
   0  -1 -10    2.75    0.99 
   0   1  10    1.63    1.41 
   0   1 -10    0.24    0.92 
   1  -1  10   40.59    2.68 
  -1  -1 -10   41.36    2.18 
  -1   1 -10   44.28    2.22 
   1   1  10   34.05    2.68 
  -2  -1 -10    9.16    1.37 
   2  -1  10   11.25    1.69 
   2   1  10   11.15    1.85 
  -2   1 -10    9.79    1.48 
  -3  -1 -10    6.67    1.33 
   3  -1  10    4.47    1.38 
  -3   1 -10    8.17    1.36 
   3   1  10    7.93    1.60 
  -4  -1 -10    3.22    1.21 
   4  -1  10    1.73    1.25 
  -4   1 -10    0.81    1.12 
   4   1  10   -0.23    1.24 
 -10  -2  10    3.33    1.61 
 -10   2  10    1.02    1.52 
  -9  -2  10    5.03    1.68 
  -9   2  10    3.70    1.58 
  -8  -2  10    0.54    1.44 
  -8   2  10    1.54    1.51 
  -7  -2  10   14.02    1.94 
  -7   2  10   16.82    2.03 
   6  -2 -10   15.42    1.07 
  -6  -2  10   14.05    1.85 
  -6   2  10   14.34    1.95 
  -5  -2  10   13.17    1.83 
   5  -2 -10   14.40    1.13 
   5   2 -10   15.35    1.09 
  -5   2  10   15.31    1.92 
   4  -2 -10    6.16    0.96 
  -4  -2  10    5.16    1.49 
  -4   2  10    6.36    1.60 
   4   2 -10    6.19    0.91 
  -3  -2  10    0.49    1.24 
   3  -2 -10    2.92    0.92 
   3   2 -10    3.00    0.88 
  -3   2  10    1.41    1.41 
   2  -2 -10    0.60    0.81 
  -2  -2  10   -0.82    1.17 
  -2   2  10   -1.79    1.28 
   2   2 -10    1.16    0.80 
  -1  -2  10   64.22    3.06 
   1  -2 -10   68.85    2.51 
   1   2 -10   60.26    2.40 
  -1   2  10   54.76    3.18 
   0  -2  10    3.27    1.45 
   0  -2 -10    4.89    1.10 
   0   2 -10    3.41    1.14 
   0   2  10    2.37    1.45 
  -1  -2 -10    9.72    1.35 
   1  -2  10    6.98    1.53 
  -1   2 -10    8.97    1.30 
   1   2  10   10.06    1.79 
  -2  -2 -10    3.00    1.16 
   2  -2  10    3.72    1.35 
   2   2  10    1.97    1.35 
  -2   2 -10    3.39    1.14 
  -3  -2 -10   50.03    2.52 
   3  -2  10   49.59    2.91 
   3   2  10   48.24    2.90 
  -3   2 -10   50.85    2.53 
  -4  -2 -10   13.84    1.67 
  -4   2 -10   15.24    1.69 
   4   2  10   13.73    1.94 
  -9  -3  10    3.91    1.64 
  -9   3  10    3.48    1.62 
  -8  -3  10   49.31    3.11 
  -8   3  10   50.65    3.12 
  -7  -3  10    0.02    0.90 
  -7  -3  10   -0.88    1.30 
  -7   3  10   -0.43    1.34 
  -6  -3  10    2.02    1.07 
   6  -3 -10    1.31    0.63 
  -6  -3  10    1.62    1.42 
  -6   3  10    3.09    1.50 
   5  -3 -10    1.27    0.70 
  -5  -3  10   -1.79    1.20 
  -5  -3  10    2.01    0.98 
  -5   3  10   -0.67    1.35 
   5   3 -10    1.88    0.67 
  -4  -3  10  103.04    3.92 
  -4  -3  10  102.36    3.27 
   4  -3 -10  105.77    3.04 
  -4   3  10  106.32    4.18 
   4   3 -10  112.27    3.00 
  -3  -3  10    1.42    1.39 
  -3  -3  10    3.01    1.03 
   3  -3 -10    2.69    0.84 
  -3   3  10    2.04    1.44 
   3   3 -10    2.98    0.87 
   2  -3 -10   22.95    1.61 
  -2  -3  10   24.20    2.08 
  -2   3  10   20.11    2.19 
   2   3 -10   18.43    1.43 
   1  -3 -10   12.15    1.37 
  -1  -3  10    9.09    1.55 
   1   3 -10    9.93    1.44 
  -1   3  10   10.88    1.85 
   1   3 -10   11.21    1.32 
   0  -3  10   15.21    1.85 
   0  -3 -10   15.79    1.49 
   0   3  10   13.90    1.96 
   0   3 -10   15.62    1.68 
   0   3 -10   14.57    1.43 
   1  -3  10   24.88    2.13 
  -1  -3 -10   31.34    1.99 
  -1   3 -10   29.51    2.16 
   1   3  10   24.30    2.34 
  -1   3 -10   30.20    1.96 
  -2  -3 -10   68.98    2.85 
   2  -3  10   66.18    3.21 
  -2   3 -10   71.65    3.09 
   2   3  10   74.81    3.53 
  -2   3 -10   72.26    2.85 
   3  -3  10    4.57    1.43 
  -3  -3 -10    5.40    1.29 
  -3   3 -10    6.31    1.51 
  -3   3 -10    4.28    1.25 
   3   3  10    6.01    1.64 
  -4  -3 -10    1.53    1.13 
  -4   3 -10   -1.13    1.17 
   4   3  10    0.26    1.21 
  -9  -4  10   11.35    1.98 
  -9   4  10   15.05    2.23 
  -8  -4  10    2.20    1.51 
  -8   4  10    1.32    1.47 
  -7  -4  10    1.96    1.48 
  -7  -4  10    0.18    0.95 
  -7   4  10    4.52    1.58 
  -6  -4  10   13.37    1.42 
  -6  -4  10    9.76    1.78 
   6  -4 -10   10.31    0.94 
  -6   4  10    9.78    1.86 
  -5  -4  10   66.66    3.30 
   5  -4 -10   72.70    2.36 
  -5  -4  10   79.47    2.71 
  -5   4  10   73.66    3.60 
   5   4 -10   71.54    2.18 
  -4  -4  10    3.59    1.02 
  -4  -4  10   -0.38    1.23 
   4  -4 -10    1.15    0.74 
  -4   4  10   -0.47    1.41 
   4   4 -10    1.40    0.72 
  -3  -4  10    3.41    1.20 
  -3  -4  10    5.85    1.46 
   3  -4 -10    5.08    0.96 
  -3   4  10    4.07    1.58 
   3   4 -10    4.54    0.86 
   3   4 -10    6.30    1.28 
   2  -4 -10    3.46    0.95 
  -2  -4  10    2.10    1.06 
  -2  -4  10    3.73    1.45 
   2   4 -10    3.93    1.15 
   2   4 -10    3.28    0.91 
  -2   4  10    3.31    1.58 
  -1  -4  10   33.21    2.08 
   1  -4 -10   33.26    1.91 
  -1  -4  10   29.41    2.36 
  -1   4  10   26.40    2.49 
   1   4 -10   33.58    2.16 
   1   4 -10   32.71    1.86 
   0  -4  10    8.67    1.57 
   0  -4 -10   13.92    1.46 
   0   4 -10   10.30    1.31 
   0   4 -10   11.80    1.55 
   0   4  10   10.50    1.85 
  -1  -4 -10    4.54    1.18 
   1  -4  10    4.61    1.32 
   1   4  10    0.35    1.41 
  -1   4 -10    3.53    1.12 
  -1   4 -10    3.48    1.32 
  -2  -4 -10   -0.07    1.02 
   2  -4  10    0.21    1.23 
  -2   4 -10    2.27    1.29 
   2   4  10   -0.26    1.29 
  -2   4 -10    1.23    1.07 
  -3  -4 -10    6.51    1.36 
   3  -4  10    6.01    1.45 
  -3   4 -10    6.35    1.46 
   3   4  10    6.77    1.64 
  -3   4 -10    4.96    1.30 
  -4  -4 -10    0.13    1.15 
  -4   4 -10    1.84    1.20 
   4   4  10   -1.73    1.15 
  -4   4 -10    0.22    0.96 
  -9  -5  10    5.94    1.74 
  -9   5  10    3.78    1.65 
  -8  -5  10   18.50    2.18 
  -8   5  10   15.98    2.18 
  -7  -5  10    0.13    0.90 
  -7  -5  10   -1.73    1.31 
  -7   5  10   -1.81    1.42 
  -6  -5  10    0.65    0.97 
   6  -5 -10    0.58    0.68 
  -6  -5  10   -1.11    1.30 
  -6   5  10   -0.25    1.54 
  -5  -5  10    5.27    1.55 
   5  -5 -10    5.30    0.93 
  -5  -5  10    5.49    1.11 
   5   5 -10    6.13    0.79 
  -5   5  10    4.44    1.67 
  -4  -5  10   51.42    2.31 
  -4  -5  10   46.53    2.83 
   4  -5 -10   50.32    2.13 
   4   5 -10   47.13    1.91 
   4   5 -10   53.67    2.41 
  -4   5  10   49.12    3.21 
  -3  -5  10   14.95    1.88 
   3  -5 -10   16.52    1.45 
  -3  -5  10   12.62    1.44 
   3   5 -10   14.30    1.28 
  -3   5  10   11.68    1.97 
   3   5 -10   14.17    1.51 
  -2  -5  10   24.66    1.86 
  -2  -5  10   24.73    2.17 
   2  -5 -10   26.24    1.86 
   2   5 -10   23.48    1.59 
   2   5 -10   26.65    1.93 
  -2   5  10   24.58    2.45 
   1  -5 -10    5.06    1.09 
  -1  -5  10    3.82    1.36 
  -1  -5  10    5.18    1.23 
   1   5 -10    3.53    1.25 
  -1   5  10    5.27    1.65 
   1   5 -10    3.54    1.03 
   0  -5  10   23.07    1.87 
   0  -5  10   20.80    1.97 
   0  -5 -10   20.80    1.71 
   0   5  10   23.48    2.45 
   0   5 -10   22.80    1.73 
   0   5 -10   24.43    1.94 
  -1  -5 -10   20.59    1.73 
   1  -5  10   19.33    1.92 
   1   5  10   20.75    2.26 
  -1   5 -10   19.62    1.88 
  -1   5 -10   19.36    1.69 
   2  -5  10   32.29    2.43 
  -2  -5 -10   33.85    2.22 
  -2   5 -10   31.11    2.31 
  -2   5 -10   37.82    2.21 
   2   5  10   30.50    2.55 
  -3  -5 -10    2.82    1.14 
   3   5  10   -1.11    1.39 
  -3   5 -10    0.95    1.28 
  -3   5 -10    1.63    1.17 
  -4  -5 -10    0.00    1.27 
  -4   5 -10   -1.42    1.09 
  -4   5 -10    0.87    1.08 
   4   5  10   -0.20    1.43 
  -9  -6  10    3.06    1.63 
  -9   6  10    3.76    1.75 
  -8  -6  10    1.14    1.47 
  -8   6  10   -1.38    1.41 
  -7  -6  10    1.55    1.46 
  -7  -6  10    0.79    1.00 
  -7   6  10    1.10    1.54 
  -6  -6  10   11.91    1.41 
  -6  -6  10    8.34    1.73 
   6  -6 -10   11.84    1.07 
  -6   6  10   10.06    1.96 
  -5  -6  10   15.20    1.46 
  -5  -6  10   13.63    1.87 
   5  -6 -10   18.93    1.38 
  -5   6  10   15.04    2.14 
   5   6 -10   18.43    1.23 
  -4  -6  10   -0.14    0.94 
  -4  -6  10    1.22    1.34 
   4  -6 -10    0.78    0.78 
   4   6 -10   -0.48    0.89 
   4   6 -10    1.21    0.72 
  -4   6  10    1.22    1.57 
   3  -6 -10    1.00    0.82 
  -3  -6  10    0.83    1.02 
  -3  -6  10    0.67    1.20 
   3   6 -10    0.78    0.96 
  -3   6  10    0.86    1.55 
   3   6 -10    1.54    0.86 
  -2  -6  10    4.99    1.25 
   2  -6 -10    4.11    1.04 
  -2  -6  10    4.09    1.33 
   2   6 -10    4.46    1.20 
  -2   6  10    4.23    1.67 
   2   6 -10    5.26    1.10 
  -1  -6  10   51.90    2.76 
  -1  -6  10   57.79    2.61 
   1  -6 -10   51.16    2.34 
   1   6 -10   56.67    2.63 
   1   6 -10   54.57    2.33 
  -1   6  10   52.99    3.34 
   0  -6 -10   19.21    1.65 
   0  -6  10   17.38    1.72 
   0  -6  10   17.89    1.91 
   0   6 -10   17.89    1.75 
   0   6  10   20.67    2.31 
   0   6 -10   16.90    1.57 
  -1  -6 -10    3.46    1.25 
   1  -6  10    4.60    1.28 
   1  -6  10    2.68    1.30 
  -1   6 -10    3.39    1.13 
   1   6  10    1.51    1.51 
  -1   6 -10    0.91    1.18 
   2  -6  10    1.55    1.19 
  -2  -6 -10    2.27    1.12 
  -2   6 -10    1.69    1.29 
  -2   6 -10    1.16    1.09 
   2   6  10    2.24    1.42 
  -3  -6 -10    5.03    1.35 
  -3   6 -10   10.31    1.50 
   3   6  10    8.41    1.76 
  -3   6 -10   10.37    1.64 
  -8  -7  10    0.27    1.48 
  -8   7  10    0.57    1.74 
  -7  -7  10    9.14    1.25 
  -7  -7  10   10.05    1.89 
  -7   7  10    7.19    1.98 
  -6  -7  10    2.23    0.99 
  -6  -7  10    3.02    1.53 
   6  -7 -10    2.81    0.84 
  -6   7  10    0.44    1.54 
   5  -7 -10    9.71    1.14 
  -5  -7  10    8.61    1.67 
  -5  -7  10    7.99    1.26 
   5   7 -10    9.50    0.95 
  -5   7  10    7.65    1.85 
  -4  -7  10    3.72    1.14 
   4  -7 -10    3.39    0.99 
  -4  -7  10    2.77    1.51 
   4   7 -10    3.09    0.84 
  -4   7  10    4.60    1.72 
   4   7 -10    4.19    1.22 
  -3  -7  10   80.09    3.45 
  -3  -7  10   77.37    2.97 
   3  -7 -10   81.64    2.86 
   3   7 -10   76.66    2.62 
   3   7 -10   79.84    2.96 
  -3   7  10   80.05    3.96 
  -2  -7  10   -1.89    0.99 
  -2  -7  10   -0.27    1.20 
   2  -7 -10    2.61    1.06 
   2   7 -10    1.45    0.97 
   2   7 -10    1.31    1.11 
  -2   7  10    0.84    1.56 
  -1  -7  10    2.02    1.34 
   1  -7 -10    4.58    1.12 
  -1  -7  10    1.38    1.10 
  -1   7  10    4.00    1.68 
   1   7 -10    4.17    1.07 
   1   7 -10    1.10    1.13 
   0  -7  10   -0.99    1.13 
   0  -7  10    0.21    1.08 
   0  -7 -10   -0.03    0.93 
   0   7 -10   -0.51    0.95 
   0   7  10   -1.73    1.32 
   0   7 -10   -0.08    1.13 
   1  -7  10    5.70    1.36 
  -1  -7 -10    7.21    1.32 
   1  -7  10    7.12    1.43 
   1   7  10    6.76    1.74 
  -1   7 -10    6.45    1.34 
  -1   7 -10    8.53    1.52 
   2  -7  10    1.79    1.23 
  -2  -7 -10    2.39    1.16 
  -2   7 -10   -0.80    1.19 
   2   7  10   -1.65    1.29 
  -2   7 -10   -0.01    1.05 
  -3  -7 -10    1.77    1.20 
  -3   7 -10    3.41    1.26 
   3   7  10    3.14    1.51 
  -3   7 -10   -1.32    1.22 
  -8  -8  10    2.11    1.60 
  -8   8  10    2.20    1.67 
  -7  -8  10    2.95    1.11 
  -7  -8  10    2.45    1.55 
  -7   8  10    1.76    1.63 
   6  -8 -10   17.37    1.33 
  -6  -8  10   18.57    2.13 
  -6  -8  10   16.08    1.52 
  -6   8  10   18.75    2.33 
  -5  -8  10    0.62    0.98 
  -5  -8  10   -1.23    1.30 
   5  -8 -10   -0.71    0.78 
  -5   8  10   -0.45    1.50 
  -4  -8  10    0.20    1.32 
   4  -8 -10    1.03    0.95 
  -4  -8  10    1.33    1.05 
   4   8 -10    0.06    0.73 
  -4   8  10    0.21    1.59 
   3  -8 -10    3.22    1.00 
  -3  -8  10    2.61    1.15 
  -3  -8  10    1.39    1.30 
  -3   8  10    3.55    1.75 
   3   8 -10    2.66    1.16 
   3   8 -10    2.12    0.91 
  -2  -8  10   56.51    2.92 
  -2  -8  10   59.25    2.69 
   2  -8 -10   57.32    2.47 
   2   8 -10   55.50    2.31 
  -2   8  10   56.26    3.52 
   2   8 -10   58.65    2.72 
   1  -8 -10    3.12    1.06 
  -1  -8  10   -0.71    1.05 
  -1  -8  10    0.42    1.14 
   1   8 -10    1.14    0.94 
  -1   8  10    0.52    1.55 
   1   8 -10   -1.15    1.14 
   0  -8 -10   14.87    1.59 
   0  -8  10   13.50    1.64 
   0  -8  10   16.36    1.74 
   0   8 -10   21.62    1.98 
   0   8 -10   17.36    1.60 
   0   8  10   16.50    2.17 
   1  -8  10   -0.81    1.15 
   1  -8  10    0.21    1.11 
  -1  -8 -10    0.72    1.06 
  -1   8 -10    0.32    1.04 
  -1   8 -10   -1.13    1.20 
   1   8  10    0.41    1.40 
  -2  -8 -10    2.94    1.20 
   2  -8  10    0.83    1.20 
  -2   8 -10    0.92    1.15 
   2   8  10   -0.01    1.39 
  -2   8 -10    2.91    1.15 
  -7  -9  10    8.45    1.81 
  -7  -9  10   10.37    1.38 
  -7   9  10    9.11    1.98 
   6  -9 -10   -1.41    0.73 
  -6  -9  10    0.31    1.39 
  -6  -9  10    0.40    0.94 
  -6   9  10   -1.76    1.44 
   5  -9 -10   -0.48    0.75 
  -5  -9  10    0.49    1.38 
  -5  -9  10   -0.42    0.98 
  -5   9  10   -1.08    1.54 
  -4  -9  10   -0.89    1.24 
  -4  -9  10    2.11    1.13 
   4  -9 -10    1.70    0.91 
  -4   9  10    3.14    1.68 
   4   9 -10    2.44    0.85 
   3  -9 -10   39.79    2.20 
  -3  -9  10   43.66    2.38 
  -3  -9  10   36.51    2.66 
  -3   9  10   45.34    3.33 
   3   9 -10   37.53    2.32 
   3   9 -10   40.09    2.02 
  -2  -9  10    3.68    1.30 
  -2  -9  10    1.79    1.28 
   2  -9 -10    3.31    1.16 
  -2   9  10    2.83    1.74 
   2   9 -10    2.80    0.99 
   2   9 -10    2.15    1.34 
  -1  -9  10    2.35    1.33 
  -1  -9  10    2.95    1.29 
   1  -9 -10    3.17    1.10 
   1   9 -10    3.00    1.15 
   1   9 -10    2.87    1.29 
  -1   9  10    4.26    1.70 
   0  -9  10   -0.32    1.20 
   0  -9  10   -0.53    1.13 
   0  -9 -10    0.30    0.99 
   0   9 -10   -0.71    1.22 
   0   9  10    1.15    1.51 
   0   9 -10    0.50    0.98 
   1  -9  10    4.62    1.37 
  -1  -9 -10    3.15    1.16 
   1   9  10    1.33    1.50 
  -1   9 -10    1.62    1.24 
  -1   9 -10    2.48    1.36 
  -2  -9 -10    6.34    1.67 
   2  -9  10    4.35    1.37 
  -2   9 -10    4.64    1.32 
  -2   9 -10    7.46    1.64 
   2   9  10   10.03    1.94 
  -6 -10  10    1.37    1.16 
   6 -10 -10    1.28    0.95 
  -6 -10  10    0.61    1.48 
  -6  10  10    2.34    1.75 
  -5 -10  10   16.41    1.64 
   5 -10 -10   17.44    1.50 
  -5 -10  10   15.76    2.04 
  -5  10  10   18.98    2.41 
  -4 -10  10   -1.33    1.42 
  -4 -10  10    0.91    1.24 
   4 -10 -10    0.50    0.89 
   4  10 -10    0.07    0.81 
  -4  10  10   -2.88    1.46 
  -3 -10  10    0.60    1.28 
   3 -10 -10    2.34    1.12 
  -3 -10  10    1.85    1.21 
  -3  10  10    2.96    1.75 
   3  10 -10    2.66    0.99 
  -2 -10  10    3.56    1.50 
   2 -10 -10    4.77    1.15 
  -2 -10  10    6.60    1.50 
   2  10 -10    2.75    1.29 
  -2  10  10    5.71    1.85 
   2  10 -10    5.26    1.21 
  -1 -10  10   38.91    2.46
[truncated: 16,530 more chars]
