# Supplementary material for: Copper(II) Complexes of 5–Fluoro–Salicylaldehyde: Synthesis, Characterization, Antioxidant Properties, Interaction with DNA and Serum Albumins
Source: Molecules. 2022 Dec 15;27(24):8929. doi: 10.3390/molecules27248929 (PMC9782626; doi:10.3390/molecules27248929)
Supplement: Supplementary file 1 [file molecules-27-08929-s001.zip › cif of 3.cif]

data_global 
_audit_creation_date        "2022-11-28"
_audit_creation_method CRYSTALS_ver_14.61_build_6236 

_oxford_structure_analysis_title  'agar_ed10a_0m in P2(1)/n'
_chemical_name_systematic         ?
_chemical_melting_point           ?

#looking for refcif 
 
 
# Check this file using the IUCr facility at: 
# http://checkcif.iucr.org/ 
 
# The content below is held in the file 'script/refcif.dat'. This is a text 
# file which you may edit to reflect local conditions. 
# Items which need looking at are represented by a '?'. 
# Items for which there are choices are prefixed with 'choose from'. 
 
_publ_contact_letter 
; 
 Please consider this CIF submission for 
 publication as a Short Format Paper in Acta 
 Crystallographica E. 
; 
_publ_contact_author_name         'Anthony Other' 
_publ_contact_author_address 
; 
 Chemical Crystallography Laboratory, 
 Department of Chemistry, 
 University of Nowhere, 
 Nowhere, NO1 4T, UK. 
; 
 
_publ_contact_author_phone        '+44 1865 000000' 
_publ_contact_author_fax          '+44 1865 000000' 
_publ_contact_author_email        'a.n.other@chem.no.ac.uk' 
_publ_requested_journal           'Section E' 
_publ_requested_category          EO # choose from: FI FM FO CI CM CO AD 
_publ_requested_coeditor_name     'Prof William Clegg' 
 
_publ_section_title 
# Title of paper - generally just the systematic or trivial name 
; ? 
; 
 
# The loop structure below should contain the names and addresses of all 
# authors, in the required order of publication. Repeat as necessary. 
loop_ 
 _publ_author_name 
 _publ_author_address 
 _publ_author_footnote 
 'Other, Anthony N.' # Author 1 
; 
 ? # Address for author 1 
; 
; 
 ? # Footnote for author 1 
; 
 'Else, S. O.' # Author 2 
; 
 ? # Address 2 
; 
; 
 ? # Footnote 2 
; 
 
 
_publ_section_abstract 
# Text of the abstract 
# (a) The Abstract must be self-contained and comprehensible 
# without the rest of the paper. This means no references 
# to atom names or to compound numbers; compounds must be 
# identified as the title compound, or by name or by some other 
# means such as derivatives of each other (e.g. "the 
# corresponding ketone"). 
# (b) The chemical formula of "the title compound" must be given. 
# (c) Any crystallographic molecular symmetry should be 
# mentioned, and also the presence of more than one molecule 
# in the asymmetric unit (i.e. anything other than Z'=1). 
; 
? 
; 
 
_publ_section_related_literature  # Not in version 2.3.1 
############################################################### 
# Essential references (e.g. to the origin of the material studied, related 
# structural studies, and to information supporting the reported structure) 
# should be cited in this section, with appropriate very brief explanatory 
# text, for example `The synthesis of the complex is described by Jones 
# (2001). The anhydrous complex has essentially the same coordination 
# geometry (Smith, 2003).' In addition, all references included in the 
# supplementary materials, but not elsewhere in the published article, 
# should be given here. The simple text `For related literature, see:...' 
# may be used, but further details should be provided in the Comment 
# section, which forms part of the supplementary material. 
############################################################### 
; 
? 
; 
 
_publ_section_comment 
# Text of the paper 
# Note that atoms are referenced as N2, not N(2) or N~2~ 
# If text containing () occur within (), the outer ones should be [] 
# Figures should be referenced as Fig. 
; 
? 
; 
_publ_section_acknowledgements    # Acknowledgments 
; 
? 
; 
_publ_section_figure_captions 
# Captions to figures - Start each caption on a new line after a blank line 
; 
Fig. 1. 
The title compound with displacement ellipsoids drawn at the 50% 
probability level. H atoms are shown as spheres of 
arbitary radius. 
 
; 
 
 
_publ_section_exptl_refinement 
# Some potentially useful phrases are donated by Bill Clegg: 
; 
In the absence of significant anomalous scattering, Friedel pairs were 
merged. 
 
The absolute configuration was arbitrarily assigned. 
 
The relatively large ratio of minimum to maximum corrections applied 
in the multiscan process (1:nnn) reflect changes in the illuminated 
volume of the crystal. 
 
Changes in illuminated volume were kept to a minimum, and were 
taken into account (G\"orbitz, 1999) by the multi-scan inter-frame 
scaling (DENZO/SCALEPACK, Otwinowski & Minor, 1997). 
 
 
G\"orbitz, C. H. (1999). Acta Cryst. B55, 1090-1098. 
 
 
 
 
The H atoms were all located in a difference map, but those 
attached to carbon atoms were repositioned geometrically. 
The H atoms were initially refined with soft restraints on the 
bond lengths and angles to regularise their geometry 
(C---H in the range 0.93--0.98, 
N---H in the range 0.86--0.89 
N---H to 0.86 
O---H = 0.82 
\%A) 
and 
U~iso~(H) (in the range 1.2-1.5 times U~eq~ of the parent atom), 
after which the positions were refined with riding constraints 
(Cooper et al, 2010). 
 
Cooper, R. I., Thompson, A. L. & Watkin, D. J. (2010). J. Appl. Cryst. 
43, 1100-1107. 
 
; 
 
_publ_section_exptl_prep 
# Brief details or a reference. Include solvent if known 
; 
? 
; 
 
# Hand-made tables can be put in the cif. The number of columns 
# is set in the loop header. 
# The contants of each column can either be a piece of text 
# without any spaces (eg a number) or other text enclosed in " " 
# Remove the leading # in the following example 
 
#_geom_extra_table_head_A 
#; 
#Table 2. 
#Molecular parameters deviating most from MOGUL averages 
#; 
# 
#loop_ 
#_geom_extra_tableA_col_1 
#_geom_extra_tableA_col_2 
#_geom_extra_tableA_col_3 
#_geom_extra_tableA_col_4 
# 
#Parameter "Observed Value" "MOGUL Value" "MOGUL e.s.d" 
#N5-C6-C4 129 124 "7 (\%)" 
#C3-O10-C2 105 109 "2 (\%)" 
#C6-O7 1.25 1.22 ".02 (\%A)" 
# 
 
data_I 
 
_exptl_special_details 
; 
 The crystal was 
placed in the cold stream of an Oxford 
Cryosystems open-flow nitrogen cryostat (Cosier & 
Glazer, 1986) with a nominal stability of 0.1K. 
 
Cosier, J. & Glazer, A.M., 1986. J. Appl. Cryst. 105-107. 
; 
_refine_special_details 
; 
? 
; 
#--------------------------------------------------------------- 
# _oxford_ data items, April 2010: 
# There is some uncertainty about the correct way of forming local data 
# names, e.g. 
 
# _atom_site_special_shape_oxford 
# or 
# _oxford_atom_site_special_shape 
 
# see: 
# http://www.iucr.org/resources/cif/spec/version1.1/semantics#namespace 
 
# A reserved prefix, e.g. foo, must be used in the following way 
# " If the data file contains items defined in a DDL1 dictionary, the 
# local data names assigned under the reserved prefix must contain it as 
# their first component, e.g. _foo_atom_site_my_item. " 
 
# However, this seems to say the opposite: 
# http://www.iucr.org/__data/iucr/cif/standard/cifstd8.html 
 
# According to advice from the IUCr, CRYSTALS is correct 
#--------------------------------------------------------------- 
# End of 'script/refcif.dat' 
#end of refcif 
_cell_length_a                    9.0506(11)
_cell_length_b                    17.2678(16)
_cell_length_c                    13.4078(15)
_cell_angle_alpha                 90
_cell_angle_beta                  95.523(3)
_cell_angle_gamma                 90
_cell_volume                      2085.7(4)
 
_symmetry_cell_setting            'monoclinic' 
_symmetry_space_group_name_H-M    'P 21/n ' 
_symmetry_space_group_name_Hall   ? 
loop_
 _symmetry_equiv_pos_as_xyz
 'x,y,z'
 '-x,-y,-z'
 'x+1/2,-y+1/2,z+1/2'
 '-x+1/2,y+1/2,-z+1/2'

loop_
_atom_type_symbol
_atom_type_scat_dispersion_real
_atom_type_scat_dispersion_imag
_atom_type_scat_Cromer_Mann_a1
_atom_type_scat_Cromer_Mann_b1
_atom_type_scat_Cromer_Mann_a2
_atom_type_scat_Cromer_Mann_b2
_atom_type_scat_Cromer_Mann_a3
_atom_type_scat_Cromer_Mann_b3
_atom_type_scat_Cromer_Mann_a4
_atom_type_scat_Cromer_Mann_b4
_atom_type_scat_Cromer_Mann_c
_atom_type_scat_source  
 C       0.0033   0.0016   2.3100  20.8439   1.0200  10.2075   1.5886   0.5687
   0.8650  51.6512   0.2156 'International Tables Vol C 4.2.6.8 and 6.1.1.4'
 H       0.0000   0.0000   0.4930  10.5109   0.3229  26.1257   0.1402   3.1424
   0.0408  57.7998   0.0030 'International Tables Vol C 4.2.6.8 and 6.1.1.4'
 N       0.0061   0.0033  12.2126   0.0057   3.1322   9.8933   2.0125  28.9975
   1.1663   0.5826 -11.5290 'International Tables Vol C 4.2.6.8 and 6.1.1.4'
 O       0.0106   0.0060   3.0485  13.2771   2.2868   5.7011   1.5463   0.3239
   0.8670  32.9089   0.2508 'International Tables Vol C 4.2.6.8 and 6.1.1.4'
 P       0.1023   0.0942   6.4345   1.9067   4.1791  27.1570   1.7800   0.5260
   1.4908  68.1645   1.1149 'International Tables Vol C 4.2.6.8 and 6.1.1.4'
 S       0.1246   0.1234   6.9053   1.4679   5.2034  22.2151   1.4379   0.2536
   1.5863  56.1720   0.8669 'International Tables Vol C 4.2.6.8 and 6.1.1.4'
 Cu      0.3201   1.2651  13.3380   3.5828   7.1676   0.2470   5.6158  11.3966
   1.6735  64.8126   1.1910 'International Tables Vol C 4.2.6.8 and 6.1.1.4'
 Cl      0.1484   0.1585  11.4604   0.0104   7.1964   1.1662   6.2556  18.5194
   1.6455  47.7784  -9.5574 'International Tables Vol C 4.2.6.8 and 6.1.1.4'
 F       0.0171   0.0103   3.5392  10.2825   2.6412   4.2944   1.5170   0.2615
   1.0243  26.1476   0.2776 'International Tables Vol C 4.2.6.8 and 6.1.1.4'
 
 
_cell_formula_units_Z                    4

# Given Formula = C15 H15 Cl0.25 Cu1.50 F0.25 N3 O3 P1.50 S1.50 
# Dc =      1.56 Fooo =    986.00 Mu =     18.61 M =    488.79
# Found Formula = C22 H20.00 Cl1 Cu1 F1 N2 O3 
# Dc =      1.52 FOOO =    980.00 Mu =     12.10 M =    478.41

_chemical_formula_sum             'C22 H20.00 Cl1 Cu1 F1 N2 O3'
_chemical_formula_moiety          'C22 H20.00 Cl1 Cu1 F1 N2 O3'
_chemical_compound_source                ?
_chemical_formula_weight            478.41
 
 
_cell_measurement_reflns_used          155
_cell_measurement_theta_min             10
_cell_measurement_theta_max             20
_cell_measurement_temperature          295
 
_exptl_crystal_description        'prism' 
_exptl_crystal_colour             'green' 
_exptl_crystal_size_min           0.120 
_exptl_crystal_size_mid           0.150 
_exptl_crystal_size_max           0.190 
 
_exptl_crystal_density_diffrn     1.523 
_exptl_crystal_density_meas       ? 
_exptl_crystal_density_method     'not measured' 
# Non-dispersive F(000): 
_exptl_crystal_F_000              980.000 
_exptl_absorpt_coefficient_mu     1.210 
 
# Sheldrick geometric approximatio 0.83 0.86 
_exptl_absorpt_correction_type    numerical 
_exptl_absorpt_process_details 
; 
 Analytical Absorption (De Meulenaer & Tompa, 1965) 
; 
_exptl_absorpt_correction_T_min   0.85 
_exptl_absorpt_correction_T_max   0.86 
_diffrn_measurement_device_type   'Bruker Kappa Apex2' 
_diffrn_measurement_device        'Area' 
_diffrn_radiation_monochromator   'graphite' 
_diffrn_radiation_type            'Mo K\a'
_diffrn_radiation_wavelength           0.71073
_diffrn_measurement_method        '\f & \w scans' 
 
# If a reference occurs more than once, delete the author 
# and date from subsequent references. 
_computing_data_collection        'Apex2 (Bruker AXS, 2006)' 
_computing_cell_refinement        'Apex2 (Bruker AXS, 2006)' 
_computing_data_reduction         'Apex2 (Bruker AXS, 2006)' 
_computing_structure_solution     'Superflip (Palatinus & Chapuis, 2007)' 
_computing_structure_refinement   'CRYSTALS (Betteridge et al., 2003)' 
_computing_publication_material   'CRYSTALS (Betteridge et al., 2003)' 
_computing_molecular_graphics     'CAMERON (Watkin et al., 1996)' 
 
_diffrn_standards_interval_time   . 
_diffrn_standards_interval_count  . 
_diffrn_standards_number          0 
_diffrn_standards_decay_%         ? 
 
_diffrn_ambient_temperature        295
_diffrn_reflns_number             18728 
_reflns_number_total              3968 
_diffrn_reflns_av_R_equivalents   0.018 
# Number of reflections without Friedels Law is 0 
# Number of reflections with Friedels Law is 3968 
# Theoretical number of reflections is about 7958 
 
 
_diffrn_reflns_theta_min          1.929 
_diffrn_reflns_theta_max          25.723 
_diffrn_measured_fraction_theta_max 0.997 
 
_diffrn_reflns_theta_full         25.723 
_diffrn_measured_fraction_theta_full 0.997 
 
 
_diffrn_reflns_limit_h_min        -7 
_diffrn_reflns_limit_h_max        11 
_diffrn_reflns_limit_k_min        -21 
_diffrn_reflns_limit_k_max        21 
_diffrn_reflns_limit_l_min        -16 
_diffrn_reflns_limit_l_max        16 
_reflns_limit_h_min               -11 
_reflns_limit_h_max               10 
_reflns_limit_k_min               0 
_reflns_limit_k_max               21 
_reflns_limit_l_min               0 
_reflns_limit_l_max               16 
 
_oxford_diffrn_Wilson_B_factor    2.65 
_oxford_diffrn_Wilson_scale       73.20 
 
_atom_sites_solution_primary      Other  #heavy,direct,difmap,geom,iterative
# _atom_sites_solution_secondary  difmap
_atom_sites_solution_hydrogens    difmap
 
_refine_diff_density_min          -0.37 
_refine_diff_density_max          0.51 
 
 
# The current dictionary definitions do not cover the 
# situation where the reflections used for refinement were 
# selected by a user-defined sigma threshold 
 
 
# The values actually used during refinement 
_oxford_reflns_threshold_expression_ref     I>2.0\s(I)
_refine_ls_number_reflns          3029 
_refine_ls_number_restraints      2 
_refine_ls_number_parameters      269 
_oxford_refine_ls_R_factor_ref    0.0301 
_refine_ls_wR_factor_ref          0.0563 
_refine_ls_goodness_of_fit_ref    0.9997 
_refine_ls_shift/su_max           0.0009898 
_refine_ls_shift/su_mean          0.0000373 
 
 
# The values computed with all filters except I/sigma 
_oxford_reflns_number_all         3953 
_refine_ls_R_factor_all           0.0436 
_refine_ls_wR_factor_all          0.0588 
 
# The values computed with a 2 sigma cutoff - a la SHELX 
_reflns_threshold_expression      I>2.0\s(I)
_reflns_number_gt                 3029 
_refine_ls_R_factor_gt            0.0301 
_refine_ls_wR_factor_gt           0.0563 
 
# choose from: rm (reference molecule of known chirality), 
# ad (anomolous dispersion - Flack), rmad (rm and ad), 
# syn (from synthesis), unk (unknown) or . (not applicable). 
_chemical_absolute_configuration  '.' 
 
 
_refine_ls_structure_factor_coef  Fsqd 
_refine_ls_matrix_type            full
_refine_ls_hydrogen_treatment     constr         #undef, noref, refall,
                                                 # refxyz, refU, constr or mixed
 
# WARNING. The IUCr will not accept pure Unit Weights for F-squared refinements 
_refine_ls_weighting_scheme       calc 
_refine_ls_weighting_details 
;
 Method= Quasi-Unit weights 
 W = 1.0 or 1./4Fsq 
;
# Insert your own references if required - in alphabetical order 
_publ_section_references 
; 
Betteridge, P.W., Carruthers, J.R., Cooper, R.I., 
Prout, K. & Watkin, D.J. (2003). J. Appl. Cryst. 36, 1487. 
 
Bruker Analytical X-ray Systems, Inc., 2006. <i>Apex2</i>, 
Version 2 User Manual, M86-E01078, Madison, WI. 
 
De Meulenaer, J. & Tompa, H. (1965). Acta Cryst. 19, 1014. 
 
Palatinus, L. & Chapuis, G. (2007). J. Appl. Cryst. 40, 786-790. 
 
Watkin, D.J., Prout, C.K. & Pearce, L.J. (1996). CAMERON, Chemical 
Crystallography Laboratory, Oxford, UK. 
; 

# Uequiv = arithmetic mean of Ui i.e. Ueqiv = (U1+U2+U3)/3

# Replace last . with number of unfound hydrogen atoms attached to an atom.

# ..._refinement_flags_... 
# . no refinement constraints           S special position constraint on site
# G rigid group refinement of site      R riding atom
# D distance or angle restraint on site T thermal displacement constraints
# U Uiso or Uij restraint (rigid bond)  P partial occupancy constraint


loop_
_atom_site_label
_atom_site_type_symbol
_atom_site_fract_x
_atom_site_fract_y
_atom_site_fract_z
_atom_site_U_iso_or_equiv
_atom_site_occupancy
_atom_site_adp_type
_atom_site_refinement_flags_posn
_atom_site_refinement_flags_adp
_atom_site_refinement_flags_occupancy
_atom_site_disorder_assembly
_atom_site_disorder_group
_atom_site_attached_hydrogens
Cu1 Cu 0.23226(4) 0.69413(2) 0.37737(2) 0.0323 1.0000 Uani . . . . . . 
Cl1 Cl 0.35157(7) 0.66823(4) 0.23670(5) 0.0393 1.0000 Uani . . . . . . 
O1 O 0.0577(2) 0.72107(11) 0.45744(14) 0.0382 1.0000 Uani . . . . . . 
O2 O 0.2746(2) 0.80181(11) 0.36434(13) 0.0379 1.0000 Uani . . . . . . 
O3 O 0.5785(5) 0.8251(3) 0.2980(4) 0.0606(11) 0.5000 Uiso . U . . 2 . 
O4 O 0.5797(6) 0.8085(3) 0.2376(4) 0.0751(13) 0.5000 Uiso . U . . 1 . 
N1 N 0.3824(2) 0.65145(14) 0.50914(16) 0.0374 1.0000 Uani . . . . . . 
N2 N 0.1615(2) 0.58414(13) 0.38547(15) 0.0322 1.0000 Uani . . . . . . 
C1 C 0.0496(3) 0.78277(16) 0.5023(2) 0.0368 1.0000 Uani . . . . . . 
C2 C 0.1350(3) 0.85042(16) 0.49462(19) 0.0337 1.0000 Uani . . . . . . 
C3 C 0.2406(3) 0.85709(16) 0.4243(2) 0.0347 1.0000 Uani . . . . . . 
C4 C 0.3135(3) 0.92911(17) 0.4171(2) 0.0441 1.0000 Uani . . . . . . 
C5 C 0.2821(3) 0.98926(18) 0.4799(2) 0.0458 1.0000 Uani . . . . . . 
C6 C 0.1873(3) 0.97972(17) 0.5520(2) 0.0406 1.0000 Uani . . . . . . 
C7 C 0.1093(3) 0.91333(17) 0.5588(2) 0.0387 1.0000 Uani . . . . . . 
C8 C 0.4919(3) 0.6858(2) 0.5663(2) 0.0442 1.0000 Uani . . . . . . 
C9 C 0.5636(3) 0.6450(2) 0.6492(2) 0.0510 1.0000 Uani . . . . . . 
C10 C 0.5218(3) 0.5712(2) 0.6692(2) 0.0523 1.0000 Uani . . . . . . 
C11 C 0.4100(3) 0.5334(2) 0.6097(2) 0.0465 1.0000 Uani . . . . . . 
C12 C 0.3641(4) 0.4564(2) 0.6198(2) 0.0505 1.0000 Uani . . . . . . 
C13 C 0.2560(4) 0.4221(2) 0.5570(2) 0.0503 1.0000 Uani . . . . . . 
C14 C 0.1885(3) 0.46407(18) 0.4766(2) 0.0421 1.0000 Uani . . . . . . 
C15 C 0.0793(3) 0.43319(18) 0.4081(2) 0.0451 1.0000 Uani . . . . . . 
C16 C 0.0130(3) 0.47721(17) 0.3315(2) 0.0417 1.0000 Uani . . . . . . 
C17 C 0.0546(3) 0.55368(17) 0.3219(2) 0.0357 1.0000 Uani . . . . . . 
C18 C 0.2293(3) 0.54215(16) 0.4628(2) 0.0357 1.0000 Uani . . . . . . 
C19 C 0.3425(3) 0.57873(18) 0.52883(19) 0.0379 1.0000 Uani . . . . . . 
C20 C 0.5404(4) 0.7636(2) 0.5364(2) 0.0548 1.0000 Uani . . . . . . 
C21 C -0.0164(3) 0.60237(18) 0.2407(2) 0.0424 1.0000 Uani . . . . . . 
C22 C 0.7136(8) 0.7942(4) 0.2734(5) 0.0529(15) 0.5000 Uiso . U . . 2 . 
C23 C 0.7020(10) 0.7612(5) 0.2596(7) 0.0736(18) 0.5000 Uiso . U . . 1 . 
F1 F 0.1638(2) 1.04049(10) 0.61293(13) 0.0529 1.0000 Uani . . . . . . 
H11 H -0.0229 0.7845 0.5489 0.0429 1.0000 Uiso R . . . . . 
H31 H 0.5231 0.7869 0.2832 0.0757 0.5000 Uiso R . . . 2 . 
H41 H 0.3834 0.9361 0.3701 0.0519 1.0000 Uiso R . . . . . 
H51 H 0.3285 1.0371 0.4728 0.0543 1.0000 Uiso R . . . . . 
H71 H 0.0387 0.9093 0.6059 0.0452 1.0000 Uiso R . . . . . 
H91 H 0.6373 0.6694 0.6876 0.0597 1.0000 Uiso R . . . . . 
H101 H 0.5678 0.5450 0.7237 0.0618 1.0000 Uiso R . . . . . 
H121 H 0.4105 0.4279 0.6721 0.0601 1.0000 Uiso R . . . . . 
H131 H 0.2292 0.3714 0.5666 0.0592 1.0000 Uiso R . . . . . 
H151 H 0.0514 0.3821 0.4125 0.0530 1.0000 Uiso R . . . . . 
H161 H -0.0606 0.4559 0.2853 0.0490 1.0000 Uiso R . . . . . 
H201 H 0.4721 0.8018 0.5530 0.0798 1.0000 Uiso R . . . . . 
H202 H 0.5508 0.7663 0.4663 0.0799 1.0000 Uiso R . . . . . 
H203 H 0.6345 0.7756 0.5710 0.0798 1.0000 Uiso R . . . . . 
H211 H -0.0367 0.6527 0.2634 0.0623 1.0000 Uiso R . . . . . 
H212 H -0.1086 0.5791 0.2148 0.0622 1.0000 Uiso R . . . . . 
H213 H 0.0472 0.6054 0.1882 0.0621 1.0000 Uiso R . . . . . 
H221 H 0.7378 0.7494 0.3128 0.0720 0.5000 Uiso R . . . 2 . 
H222 H 0.7058 0.7808 0.2044 0.0720 0.5000 Uiso R . . . 2 . 
H223 H 0.7892 0.8320 0.2866 0.0720 0.5000 Uiso R . . . 2 . 
H231 H 0.6951 0.7359 0.3219 0.0765 0.5000 Uiso R . . . 1 . 
H232 H 0.7880 0.7930 0.2641 0.0765 0.5000 Uiso R . . . 1 . 
H233 H 0.7084 0.7237 0.2085 0.0765 0.5000 Uiso R . . . 1 . 
H234 H 0.5192 0.7716 0.2370 0.0806 0.5000 Uiso R . . . 1 . 
loop_
_atom_site_aniso_label
_atom_site_aniso_U_11
_atom_site_aniso_U_22
_atom_site_aniso_U_33
_atom_site_aniso_U_23
_atom_site_aniso_U_13
_atom_site_aniso_U_12
Cu1 0.03259(17) 0.03711(18) 0.02761(16) -0.00116(16) 0.00475(12) -0.00058(16) 
Cl1 0.0373(4) 0.0517(4) 0.0298(3) -0.0023(3) 0.0075(3) 0.0022(3) 
O1 0.0357(11) 0.0380(11) 0.0426(11) -0.0040(9) 0.0122(9) -0.0025(9) 
O2 0.0413(11) 0.0398(11) 0.0341(10) -0.0014(9) 0.0118(8) -0.0050(9) 
N1 0.0335(12) 0.0528(16) 0.0259(11) -0.0063(10) 0.0032(10) 0.0077(11) 
N2 0.0351(12) 0.0361(13) 0.0264(11) -0.0013(9) 0.0084(9) 0.0037(10) 
C1 0.0351(15) 0.0387(17) 0.0378(15) -0.0028(12) 0.0101(12) -0.0001(12) 
C2 0.0332(15) 0.0374(16) 0.0303(14) -0.0006(12) 0.0016(11) 0.0012(12) 
C3 0.0355(15) 0.0385(16) 0.0300(14) 0.0006(12) 0.0025(11) -0.0030(12) 
C4 0.0467(18) 0.0435(18) 0.0433(17) -0.0001(14) 0.0111(14) -0.0073(14) 
C5 0.0468(18) 0.0385(17) 0.0516(18) -0.0014(14) 0.0028(15) -0.0067(14) 
C6 0.0436(17) 0.0380(17) 0.0395(16) -0.0064(13) 0.0008(13) 0.0010(13) 
C7 0.0377(16) 0.0426(17) 0.0361(15) -0.0048(13) 0.0049(12) 0.0011(13) 
C8 0.0340(15) 0.068(2) 0.0296(14) -0.0105(15) -0.0002(12) 0.0103(15) 
C9 0.0347(16) 0.083(3) 0.0344(16) -0.0140(16) -0.0001(13) 0.0104(16) 
C10 0.0412(18) 0.085(3) 0.0311(16) 0.0053(16) 0.0064(13) 0.0207(18) 
C11 0.0386(16) 0.069(2) 0.0331(15) 0.0051(15) 0.0111(13) 0.0185(16) 
C12 0.0483(19) 0.062(2) 0.0431(17) 0.0201(16) 0.0168(15) 0.0234(17) 
C13 0.053(2) 0.0489(19) 0.0524(19) 0.0137(16) 0.0206(16) 0.0138(16) 
C14 0.0445(17) 0.0440(17) 0.0409(16) 0.0082(13) 0.0208(14) 0.0131(14) 
C15 0.0455(18) 0.0396(17) 0.0536(19) -0.0017(14) 0.0229(15) -0.0007(14) 
C16 0.0413(16) 0.0425(18) 0.0428(16) -0.0072(14) 0.0122(13) -0.0053(13) 
C17 0.0354(15) 0.0410(16) 0.0323(14) -0.0052(12) 0.0106(12) -0.0043(12) 
C18 0.0373(15) 0.0394(16) 0.0323(14) 0.0029(12) 0.0135(12) 0.0092(13) 
C19 0.0346(15) 0.0542(19) 0.0263(13) 0.0028(13) 0.0096(11) 0.0146(14) 
C20 0.0424(18) 0.069(2) 0.0505(19) -0.0216(17) -0.0063(15) -0.0013(17) 
C21 0.0406(16) 0.0505(19) 0.0355(15) -0.0027(14) 0.0007(13) -0.0077(14) 
F1 0.0579(11) 0.0461(11) 0.0545(11) -0.0140(9) 0.0040(9) -0.0018(9) 

_refine_ls_extinction_method 
    'None'
_oxford_refine_ls_scale 0.14400(4) 
loop_
 _geom_bond_atom_site_label_1
 _geom_bond_site_symmetry_1
 _geom_bond_atom_site_label_2
 _geom_bond_site_symmetry_2
 _geom_bond_distance
 _geom_bond_publ_flag
Cu1 . Cl1 . 2.3055(7)    yes
Cu1 . O1 . 2.0471(18)    yes
Cu1 . O2 . 1.910(2)    yes
Cu1 . N1 . 2.247(2)    yes
Cu1 . N2 . 2.011(2)    yes
O1 . C1 . 1.229(3)    yes
O2 . C3 . 1.304(3)    yes
O3 . C22 . 1.402(8)    yes
O3 . H31 . 0.840    no
O4 . C23 . 1.383(10)    yes
O4 . H234 . 0.840    no
N1 . C8 . 1.333(4)    yes
N1 . C19 . 1.340(4)    yes
N2 . C17 . 1.334(3)    yes
N2 . C18 . 1.362(3)    yes
C1 . C2 . 1.410(4)    yes
C1 . H11 . 0.949    no
C2 . C3 . 1.410(4)    yes
C2 . C7 . 1.419(4)    yes
C3 . C4 . 1.415(4)    yes
C4 . C5 . 1.384(4)    yes
C4 . H41 . 0.943    no
C5 . C6 . 1.362(4)    yes
C5 . H51 . 0.935    no
C6 . C7 . 1.354(4)    yes
C6 . F1 . 1.359(3)    yes
C7 . H71 . 0.944    no
C8 . C9 . 1.418(4)    yes
C8 . C20 . 1.480(5)    yes
C9 . C10 . 1.364(5)    yes
C9 . H91 . 0.906    no
C10 . C11 . 1.390(5)    yes
C10 . H101 . 0.924    no
C11 . C12 . 1.403(5)    yes
C11 . C19 . 1.426(4)    yes
C12 . C13 . 1.364(5)    yes
C12 . H121 . 0.925    no
C13 . C14 . 1.391(4)    yes
C13 . H131 . 0.921    no
C14 . C15 . 1.390(4)    yes
C14 . C18 . 1.415(4)    yes
C15 . C16 . 1.368(4)    yes
C15 . H151 . 0.921    no
C16 . C17 . 1.383(4)    yes
C16 . H161 . 0.940    no
C17 . C21 . 1.473(4)    yes
C18 . C19 . 1.434(4)    yes
C20 . H201 . 0.946    no
C20 . H202 . 0.954    no
C20 . H203 . 0.953    no
C21 . H211 . 0.944    no
C21 . H212 . 0.960    no
C21 . H213 . 0.953    no
C22 . H221 . 0.950    no
C22 . H222 . 0.950    no
C22 . H223 . 0.950    no
C23 . H231 . 0.950    no
C23 . H232 . 0.950    no
C23 . H233 . 0.950    no
loop_
 _geom_angle_atom_site_label_1
 _geom_angle_site_symmetry_1
 _geom_angle_atom_site_label_2
 _geom_angle_site_symmetry_2
 _geom_angle_atom_site_label_3
 _geom_angle_site_symmetry_3
 _geom_angle
 _geom_angle_publ_flag
Cl1 . Cu1 . O1 . 156.77(6)    yes
Cl1 . Cu1 . O2 . 90.00(6)    yes
O1 . Cu1 . O2 . 89.92(8)    yes
Cl1 . Cu1 . N1 . 106.51(6)    yes
O1 . Cu1 . N1 . 95.80(8)    yes
O2 . Cu1 . N1 . 106.24(9)    yes
Cl1 . Cu1 . N2 . 92.15(6)    yes
O1 . Cu1 . N2 . 85.45(8)    yes
O2 . Cu1 . N2 . 172.93(9)    yes
N1 . Cu1 . N2 . 79.59(9)    yes
Cu1 . O1 . C1 . 122.64(18)    yes
Cu1 . O2 . C3 . 126.51(16)    yes
C22 . O3 . H31 . 99.2    no
C23 . O4 . H234 . 93.6    no
Cu1 . N1 . C8 . 131.8(2)    yes
Cu1 . N1 . C19 . 107.94(18)    yes
C8 . N1 . C19 . 120.3(3)    yes
Cu1 . N2 . C17 . 123.57(19)    yes
Cu1 . N2 . C18 . 114.94(18)    yes
C17 . N2 . C18 . 121.5(2)    yes
O1 . C1 . C2 . 128.5(3)    yes
O1 . C1 . H11 . 115.3    no
C2 . C1 . H11 . 116.2    no
C1 . C2 . C3 . 121.9(3)    yes
C1 . C2 . C7 . 117.8(2)    yes
C3 . C2 . C7 . 120.3(3)    yes
C2 . C3 . O2 . 124.6(2)    yes
C2 . C3 . C4 . 117.9(3)    yes
O2 . C3 . C4 . 117.5(2)    yes
C3 . C4 . C5 . 119.6(3)    yes
C3 . C4 . H41 . 120.3    no
C5 . C4 . H41 . 120.1    no
C4 . C5 . C6 . 121.4(3)    yes
C4 . C5 . H51 . 118.7    no
C6 . C5 . H51 . 119.9    no
C5 . C6 . C7 . 121.2(3)    yes
C5 . C6 . F1 . 118.6(3)    yes
C7 . C6 . F1 . 120.0(3)    yes
C2 . C7 . C6 . 119.4(3)    yes
C2 . C7 . H71 . 120.8    no
C6 . C7 . H71 . 119.9    no
N1 . C8 . C9 . 119.2(3)    yes
N1 . C8 . C20 . 118.1(3)    yes
C9 . C8 . C20 . 122.6(3)    yes
C8 . C9 . C10 . 120.3(3)    yes
C8 . C9 . H91 . 118.1    no
C10 . C9 . H91 . 121.6    no
C9 . C10 . C11 . 121.7(3)    yes
C9 . C10 . H101 . 120.1    no
C11 . C10 . H101 . 118.1    no
C10 . C11 . C12 . 126.5(3)    yes
C10 . C11 . C19 . 114.5(3)    yes
C12 . C11 . C19 . 119.0(3)    yes
C11 . C12 . C13 . 123.6(3)    yes
C11 . C12 . H121 . 117.5    no
C13 . C12 . H121 . 118.8    no
C12 . C13 . C14 . 119.2(3)    yes
C12 . C13 . H131 . 120.7    no
C14 . C13 . H131 . 120.1    no
C13 . C14 . C15 . 123.0(3)    yes
C13 . C14 . C18 . 119.8(3)    yes
C15 . C14 . C18 . 117.2(3)    yes
C14 . C15 . C16 . 121.0(3)    yes
C14 . C15 . H151 . 120.4    no
C16 . C15 . H151 . 118.5    no
C15 . C16 . C17 . 119.8(3)    yes
C15 . C16 . H161 . 120.6    no
C17 . C16 . H161 . 119.6    no
C16 . C17 . N2 . 120.3(3)    yes
C16 . C17 . C21 . 120.7(3)    yes
N2 . C17 . C21 . 119.0(3)    yes
C14 . C18 . N2 . 120.2(3)    yes
C14 . C18 . C19 . 121.3(3)    yes
N2 . C18 . C19 . 118.6(3)    yes
C18 . C19 . C11 . 117.1(3)    yes
C18 . C19 . N1 . 118.8(2)    yes
C11 . C19 . N1 . 124.0(3)    yes
C8 . C20 . H201 . 110.6    no
C8 . C20 . H202 . 111.9    no
H201 . C20 . H202 . 109.0    no
C8 . C20 . H203 . 109.9    no
H201 . C20 . H203 . 107.8    no
H202 . C20 . H203 . 107.5    no
C17 . C21 . H211 . 111.9    no
C17 . C21 . H212 . 109.3    no
H211 . C21 . H212 . 108.2    no
C17 . C21 . H213 . 109.0    no
H211 . C21 . H213 . 109.7    no
H212 . C21 . H213 . 108.8    no
O3 . C22 . H221 . 109.8    no
O3 . C22 . H222 . 109.7    no
H221 . C22 . H222 . 109.5    no
O3 . C22 . H223 . 108.9    no
H221 . C22 . H223 . 109.5    no
H222 . C22 . H223 . 109.5    no
O4 . C23 . H231 . 109.9    no
O4 . C23 . H232 . 107.9    no
H231 . C23 . H232 . 109.5    no
O4 . C23 . H233 . 110.6    no
H231 . C23 . H233 . 109.5    no
H232 . C23 . H233 . 109.5    no
loop_
 _geom_hbond_atom_site_label_D
 _geom_hbond_site_symmetry_D
 _geom_hbond_atom_site_label_H
 _geom_hbond_site_symmetry_H
 _geom_hbond_atom_site_label_A
 _geom_hbond_site_symmetry_A
 _geom_hbond_angle_DHA
 _geom_hbond_distance_DH
 _geom_hbond_distance_HA
 _geom_hbond_distance_DA
 _geom_hbond_publ_flag
C15 . H151 . O4 4_545 122 0.92 2.57 3.160(5)    yes
C16 . H161 . O3 4_545 131 0.94 2.52 3.213(5)    yes
C16 . H161 . O4 4_545 120 0.94 2.57 3.147(5)    yes
C20 . H202 . O3 . 159 0.95 2.51 3.417(5)    yes


_iucr_refine_instructions_details
;
#
# Punched on 28/11/22 at 10:03:18
#
#LIST     12                                                                    
BLOCK 
CONT SCALE 
CONT CU   (     1 ,X'S,U'S)  UNTIL O    (     2 ) 
CONT O    (     3 ,X'S,U[ISO])  UNTIL O    (     4 ) 
CONT N    (     1 ,X'S,U'S)  UNTIL C    (    21 ) 
CONT C    (    22 ,X'S,U[ISO])  UNTIL C    (    23 ) 
CONT F    (     1 ,X'S,U'S) 
RIDE O   (   3,X'S) H   (  31,X'S) 
RIDE O   (   4,X'S) H   ( 234,X'S) 
RIDE C   (   1,X'S) H   (  11,X'S) 
RIDE C   (   4,X'S) H   (  41,X'S) 
RIDE C   (   5,X'S) H   (  51,X'S) 
RIDE C   (   7,X'S) H   (  71,X'S) 
RIDE C   (   9,X'S) H   (  91,X'S) 
RIDE C   (  10,X'S) H   ( 101,X'S) 
RIDE C   (  12,X'S) H   ( 121,X'S) 
RIDE C   (  13,X'S) H   ( 131,X'S) 
RIDE C   (  15,X'S) H   ( 151,X'S) 
RIDE C   (  16,X'S) H   ( 161,X'S) 
RIDE C   (  20,X'S) H   ( 201,X'S) H   ( 202,X'S) H   ( 203,X'S) 
RIDE C   (  21,X'S) H   ( 211,X'S) H   ( 212,X'S) H   ( 213,X'S) 
RIDE C   (  22,X'S) H   ( 221,X'S) H   ( 222,X'S) H   ( 223,X'S) 
RIDE C   (  23,X'S) H   ( 231,X'S) H   ( 232,X'S) H   ( 233,X'S) 
END                                                                             
#
# Punched on 28/11/22 at 10:03:18
#
#LIST     16                                                                    
NO 
REM   HREST   START (DO NOT REMOVE THIS LINE) 
REM   HREST   END (DO NOT REMOVE THIS LINE) 
VIBRATION 0.0, 0.002000 = O(3) TO C(22) 
VIBRATION 0.0, 0.002000 = C(23) TO O(4) 
END                                                                             
;
# looking for ARCHIVE-HKL.CIF 
 
_iucr_refine_reflections_details 
; 
# An asterisk in column 34 indicates a format overflow 
# Data was input as F-squared 
   5   0   0   -0.21    0.31 
   6   0   0   14.20    0.85 
   6   0   0   14.02    1.17 
   6   0   0   14.19    1.00 
   7   0   0    0.04    0.57 
   7   0   0    0.02    0.48 
   7   0   0   -0.14    0.48 
   7   0   0   -0.44    0.79 
   8   0   0   11.91    1.70 
   8   0   0   12.48    1.01 
   8   0   0   13.17    1.11 
   8   0   0   13.23    1.22 
   9   0   0    0.41    0.70 
   9   0   0   -0.04    0.60 
   9   0   0   -0.59    1.11 
   9   0   0    0.07    0.64 
  10   0   0   18.37    1.27 
  10   0   0   18.57    1.52 
  10   0   0   17.65    1.58 
  10   0   0   18.86    1.23 
   1  -1   0   -0.03    0.03 
   2  -1   0   39.67    1.68 
   2   1   0   38.47    1.77 
   3  -1   0   56.68    2.18 
   3   1   0   55.46    2.34 
   4  -1   0   32.66    1.07 
   4   1   0   32.53    1.30 
   5  -1   0   50.31    2.01 
   5  -1   0   50.80    1.86 
   5  -1   0   50.72    1.83 
   5   1   0   49.47    1.90 
   5   1   0   50.58    2.17 
   6  -1   0   94.67    3.54 
   6  -1   0   93.31    3.35 
   6  -1   0   93.66    3.34 
   6   1   0   93.89    3.47 
   6   1   0   95.58    3.76 
   7  -1   0   44.39    1.51 
   7  -1   0   44.29    1.51 
   7  -1   0   44.99    1.79 
   7   1   0   44.51    1.70 
   7   1   0   44.19    1.95 
   7   1   0   44.85    1.60 
   7   1   0   43.85    1.51 
   8  -1   0   25.79    1.35 
   8  -1   0   25.68    1.48 
   8  -1   0   26.62    1.29 
   8  -1   0   24.97    1.83 
   8   1   0   26.34    1.42 
   8   1   0   25.93    1.30 
   8   1   0   26.22    1.30 
   8   1   0   24.93    1.89 
   9  -1   0    3.00    0.67 
   9  -1   0    2.69    1.22 
   9  -1   0    3.15    0.66 
   9  -1   0    3.41    0.78 
   9   1   0    2.93    1.17 
   9   1   0    3.27    0.78 
   9   1   0    3.15    0.60 
   9   1   0    3.31    0.70 
  10  -1   0    4.68    0.78 
  10  -1   0    4.81    0.78 
  10  -1   0    4.45    1.32 
  10  -1   0    4.89    0.97 
  10   1   0    4.87    0.81 
  10   1   0    4.61    1.35 
  10   1   0    4.76    0.86 
  10   1   0    5.27    0.82 
   0  -2   0    0.04    0.06 
   0  -2   0    0.04    0.03 
   0  -2   0    0.00    0.03 
   0   2   0    0.04    0.03 
   0   2   0    0.04    0.06 
   0   2   0    0.00    0.03 
  -1  -2   0   88.49    3.76 
  -1   2   0   93.87    3.72 
   2  -2   0    8.31    0.64 
  -2  -2   0    7.85    0.70 
   2  -2   0    8.01    0.51 
   2   2   0    7.97    0.72 
  -2   2   0    8.25    0.60 
   3  -2   0    8.54    0.54 
   3  -2   0    8.63    0.62 
   3   2   0    8.25    0.75 
   4  -2   0   87.96    3.15 
   4  -2   0   88.97    3.32 
   4  -2   0   88.71    3.21 
   4   2   0   86.43    3.38 
   5  -2   0    8.11    0.63 
   5  -2   0    7.69    0.62 
   5  -2   0    8.49    0.57 
   5   2   0    8.27    0.67 
   5   2   0    8.25    0.83 
   6  -2   0   55.67    2.12 
   6  -2   0   55.17    1.93 
   6  -2   0   55.56    1.87 
   6   2   0   54.90    2.01 
   6   2   0   55.04    2.25 
   7  -2   0    1.78    0.53 
   7  -2   0    1.57    0.56 
   7  -2   0    1.94    0.69 
   7   2   0    1.60    0.89 
   7   2   0    1.69    0.56 
   8  -2   0    7.67    0.92 
   8  -2   0    7.57    0.82 
   8  -2   0    8.01    0.89 
   8   2   0    8.39    1.10 
   8   2   0    7.24    1.22 
   8   2   0    8.28    0.88 
   8   2   0    8.56    0.95 
   9  -2   0    3.82    1.32 
   9  -2   0    3.99    0.66 
   9  -2   0    4.39    0.85 
   9  -2   0    4.32    0.70 
   9   2   0    3.95    0.73 
   9   2   0    4.45    0.73 
   9   2   0    4.04    1.23 
   9   2   0    4.64    0.72 
  10  -2   0    8.08    0.97 
  10  -2   0    7.95    0.82 
  10  -2   0    8.19    1.48 
  10  -2   0    8.24    0.79 
  10   2   0    8.32    0.94 
  10   2   0    9.15    0.92 
  10   2   0    8.43    1.44 
  10   2   0    8.16    0.82 
   0  -3   0    0.05    0.12 
   0  -3   0    0.06    0.25 
   0  -3   0   -0.01    0.13 
   0   3   0    0.21    0.26 
   0   3   0    0.04    0.13 
   0   3   0    0.02    0.10 
  -1  -3   0   44.03    2.08 
   1  -3   0   44.22    2.12 
   1  -3   0   43.59    2.15 
   1  -3   0   44.91    2.25 
  -1  -3   0   45.28    2.21 
   1   3   0   43.49    2.06 
   1   3   0   44.27    2.21 
  -1   3   0   44.33    2.02 
   1   3   0   40.40    2.02 
  -1   3   0   44.55    2.12 
   2  -3   0   67.20    2.84 
   2  -3   0   67.51    2.66 
   2  -3   0   68.17    2.78 
  -2  -3   0   68.24    2.88 
   2   3   0   68.17    2.88 
  -2   3   0   68.47    2.77 
   3  -3   0    0.12    0.15 
   3  -3   0    0.01    0.31 
   3  -3   0    0.01    0.25 
  -3  -3   0    0.16    0.34 
   3   3   0    0.05    0.40 
  -3   3   0    0.24    0.23 
   4  -3   0    0.08    0.35 
   4  -3   0   -0.12    0.22 
   4  -3   0    0.02    0.40 
   4   3   0   -0.10    0.45 
   5  -3   0   15.19    1.14 
   5  -3   0   14.97    0.86 
   5  -3   0   15.12    0.98 
   5   3   0   14.65    0.95 
   5   3   0   14.58    1.20 
   6  -3   0   24.37    1.20 
   6  -3   0   24.84    1.10 
   6  -3   0   24.40    1.39 
   6   3   0   23.44    1.57 
   6   3   0   24.36    1.23 
   7  -3   0   61.55    2.15 
   7  -3   0   61.70    2.27 
   7  -3   0   61.23    2.49 
   7   3   0   61.75    2.64 
   7   3   0   61.12    2.30 
   8  -3   0    0.85    0.73 
   8  -3   0    1.10    0.60 
   8  -3   0    0.96    0.51 
   8   3   0    1.28    0.59 
   8   3   0    1.07    0.69 
   8   3   0    0.87    1.04 
   9  -3   0    6.97    1.05 
   9  -3   0    7.94    1.01 
   9  -3   0    7.36    0.94 
   9   3   0    7.37    0.92 
   9   3   0    7.62    0.94 
   9   3   0    7.30    0.79 
   9   3   0    7.28    1.41 
  10  -3   0    0.10    1.19 
  10  -3   0   -0.12    0.83 
  10  -3   0    0.17    0.72 
  10  -3   0   -0.14    0.62 
  10   3   0   -0.17    0.72 
  10   3   0    0.50    0.69 
  10   3   0    0.56    0.79 
  10   3   0   -0.38    1.16 
   0  -4   0   45.08    2.25 
   0  -4   0   46.37    2.04 
   0  -4   0   44.98    2.06 
   0   4   0   45.39    2.06 
   0   4   0   43.78    2.28 
   1  -4   0  440.99   17.37 
   1  -4   0  444.88   17.47 
   1  -4   0  438.09   17.63 
  -1  -4   0  441.17   17.41 
  -1  -4   0  458.81   17.88 
   1   4   0  438.25   17.38 
  -1   4   0  445.23   17.54 
   1   4   0  454.84   17.89 
  -1   4   0  441.23   17.41 
   1   4   0  440.86   17.31 
  -1   4   0  438.43   17.39 
   2  -4   0    5.93    0.28 
   2  -4   0    6.04    0.53 
  -2  -4   0    6.16    0.59 
   2  -4   0    6.00    0.59 
  -2   4   0    5.91    0.48 
   2   4   0    6.57    0.63 
   2   4   0    6.28    0.37 
   2   4   0    6.25    0.28 
   3  -4   0   13.12    0.83 
  -3  -4   0   12.87    1.00 
   3  -4   0   12.73    0.66 
   3  -4   0   13.39    0.94 
   3   4   0   12.86    0.97 
  -3   4   0   13.42    0.81 
   4  -4   0   58.92    2.25 
   4  -4   0   61.15    2.55 
  -4  -4   0   58.08    2.58 
   4  -4   0   60.14    2.42 
  -4   4   0   59.86    2.37 
   4   4   0   58.62    2.58 
   5  -4   0   40.31    1.55 
   5  -4   0   40.03    1.22 
   5  -4   0   40.85    1.42 
   5   4   0   39.38    1.30 
   5   4   0   39.98    1.67 
   6  -4   0    2.42    0.57 
   6  -4   0    2.27    0.70 
   6  -4   0    2.87    0.44 
   6   4   0    2.69    0.91 
   6   4   0    2.55    0.50 
   7  -4   0   16.63    1.33 
   7  -4   0   15.77    0.91 
   7  -4   0   16.58    1.20 
   7   4   0   15.99    1.04 
   7   4   0   17.05    1.58 
   8  -4   0    7.91    0.79 
   8  -4   0    8.02    0.59 
   8  -4   0    7.78    0.95 
   8   4   0    7.68    0.78 
   8   4   0    7.96    1.07 
   8   4   0    7.33    0.64 
   9  -4   0    7.22    0.92 
   9  -4   0    7.02    1.05 
   9  -4   0    7.21    0.72 
   9   4   0    7.14    1.35 
   9   4   0    6.73    0.94 
   9   4   0    7.16    0.83 
   9   4   0    8.74    1.03 
  10  -4   0    0.93    0.78 
  10  -4   0    0.67    1.00 
  10   4   0    1.49    0.83 
  10   4   0    0.98    1.16 
  10   4   0    1.44    0.70 
   0  -5   0   -0.24    0.35 
   0  -5   0   -0.09    0.21 
   0  -5   0   -0.03    0.23 
   0   5   0    0.11    0.22 
   0   5   0   -0.16    0.47 
   1  -5   0    0.51    0.28 
  -1  -5   0    0.49    0.10 
  -1  -5   0    0.47    0.38 
   1  -5   0    0.45    0.37 
   1  -5   0    0.54    0.28 
  -1  -5   0    0.59    0.22 
   1   5   0    0.43    0.41 
   1   5   0    0.55    0.19 
  -1   5   0    0.71    0.25 
  -1   5   0    0.36    0.44 
   1   5   0    0.44    0.12 
  -2  -5   0   18.80    1.17 
   2  -5   0   18.51    1.10 
   2  -5   0   18.46    1.22 
   2  -5   0   18.69    1.04 
   2   5   0   18.17    0.82 
   2   5   0   19.03    1.19 
  -2   5   0   18.06    0.82 
  -2   5   0   18.30    1.01 
   2   5   0   17.97    0.92 
   3  -5   0    1.32    0.44 
   3  -5   0    1.45    0.21 
  -3  -5   0    1.39    0.48 
   3  -5   0    1.62    0.40 
   3   5   0    1.42    0.53 
  -3   5   0    1.54    0.35 
   3   5   0    1.25    0.26 
  -4  -5   0    6.01    0.76 
   4  -5   0    6.21    0.62 
   4  -5   0    6.35    0.57 
   4  -5   0    6.33    0.37 
   4   5   0    6.43    0.89 
  -4   5   0    6.29    0.57 
   5  -5   0   21.70    0.98 
   5  -5   0   21.62    1.41 
   5  -5   0   22.18    1.23 
  -5  -5   0   21.48    1.45 
   5   5   0   21.63    1.44 
   5   5   0   21.30    1.07 
   6  -5   0    0.44    0.63 
   6  -5   0    0.44    0.51 
   6  -5   0    0.58    0.35 
   6   5   0    0.25    0.38 
   6   5   0    0.47    0.78 
   7  -5   0   74.40    2.49 
   7  -5   0   75.00    2.75 
   7  -5   0   74.80    2.28 
   7   5   0   74.08    2.42 
   7   5   0   74.25    2.83 
   8  -5   0    9.72    0.86 
   8  -5   0    9.42    0.89 
   8  -5   0    9.33    1.07 
   8   5   0    9.84    1.01 
   8   5   0   10.37    1.45 
   9  -5   0   26.46    1.32 
   9  -5   0   25.36    1.64 
   9  -5   0   25.88    1.07 
   9   5   0   27.58    1.96 
   9   5   0   25.51    1.48 
   9   5   0   26.15    1.29 
  10  -5   0    3.37    0.81 
  10  -5   0    2.72    1.04 
  10   5   0    3.67    0.66 
  10   5   0    3.59    0.81 
  10   5   0    3.42    1.30 
   0  -6   0   64.86    2.75 
   0  -6   0   64.96    2.46 
   0  -6   0   63.02    2.47 
   0   6   0   64.12    2.49 
   0   6   0   62.36    2.78 
   1  -6   0  193.84    7.44 
  -1  -6   0  193.58    7.31 
  -1  -6   0  197.90    7.39 
   1  -6   0  188.80    7.66 
  -1  -6   0  202.77    7.66 
   1  -6   0  194.08    7.44 
   1   6   0  190.37    7.38 
   1   6   0  191.77    7.64 
  -1   6   0  192.62    7.73 
  -1   6   0  190.69    7.42 
  -2  -6   0  122.23    5.11 
   2  -6   0  118.61    4.98 
   2  -6   0  118.53    5.15 
   2  -6   0  116.57    4.92 
  -2   6   0  119.54    4.73 
  -2   6   0  118.17    4.91 
   2   6   0  121.07    4.83 
   2   6   0  119.62    5.10 
   3  -6   0   18.23    1.29 
   3  -6   0   18.39    0.76 
   3  -6   0   17.69    1.07 
  -3  -6   0   17.32    1.20 
   3  -6   0   18.04    1.17 
  -3   6   0   18.17    1.04 
   3   6   0   17.22    0.91 
   3   6   0   17.22    0.75 
   3   6   0   17.88    1.29 
   4  -6   0    2.02    0.29 
   4  -6   0    1.34    0.48 
  -4  -6   0    1.75    0.64 
   4  -6   0    1.41    0.53 
   4   6   0    1.87    0.31 
   4   6   0    1.44    0.64 
   4   6   0    1.78    0.32 
  -4   6   0    1.65    0.44 
   5  -6   0   77.49    2.93 
   5  -6   0   77.96    3.35 
   5  -6   0   78.11    3.18 
   5   6   0   76.52    2.99 
   5   6   0   77.28    3.41 
   6  -6   0    4.09    0.82 
   6  -6   0    3.96    0.41 
   6  -6   0    4.36    0.69 
   6   6   0    3.95    0.47 
   6   6   0    4.72    1.01 
   7  -6   0   11.79    1.17 
   7  -6   0   11.41    0.85 
   7  -6   0   11.77    1.45 
   7   6   0   12.14    1.67 
   7   6   0   11.61    1.00 
   8  -6   0   13.72    1.23 
   8  -6   0   13.60    0.92 
   8  -6   0   13.98    1.52 
   8   6   0   13.72    1.05 
   8   6   0   14.18    1.76 
   9  -6   0    4.79    0.83 
   9  -6   0    4.16    1.01 
   9   6   0    5.75    1.35 
   9   6   0    5.06    0.88 
  10  -6   0    0.27    0.81 
  10  -6   0    0.41    1.03 
  10   6   0    0.44    0.86 
  10   6   0    1.30    1.33 
  10   6   0    1.63    0.69 
   0  -7   0   -0.03    0.25 
   0  -7   0   -0.10    0.28 
   0  -7   0   -0.07    0.41 
   0   7   0   -0.21    0.50 
   0   7   0    0.18    0.26 
  -1  -7   0   74.04    2.93 
  -1  -7   0   77.04    3.27 
  -1  -7   0   72.66    2.83 
   1  -7   0   71.72    2.96 
   1  -7   0   73.23    2.99 
   1  -7   0   70.77    3.22 
  -1   7   0   72.64    2.96 
   1   7   0   72.22    2.91 
   1   7   0   71.00    3.22 
  -1   7   0   74.12    3.35 
  -2  -7   0   43.26    2.09 
  -2  -7   0   40.16    1.73 
   2  -7   0   39.14    1.89 
   2  -7   0   39.96    1.84 
   2  -7   0   40.53    2.11 
  -2   7   0   41.41    1.60 
   2   7   0   40.43    2.05 
  -2   7   0   40.04    1.82 
   2   7   0   40.76    1.73 
  -3  -7   0   68.44    2.80 
   3  -7   0   67.74    2.69 
   3  -7   0   68.71    2.87 
   3  -7   0   67.44    2.59 
   3   7   0   69.11    2.46 
  -3   7   0   67.86    2.56 
   3   7   0   68.91    2.84 
   4  -7   0    0.74    0.50 
   4  -7   0    0.82    0.12 
  -4  -7   0    0.89    0.51 
   4  -7   0    0.76    0.45 
   4  -7   0    0.96    0.62 
   4   7   0    0.93    0.15 
   4   7   0    1.21    0.63 
   4   7   0    1.01    0.28 
   4   7   0    0.90    0.12 
   5  -7   0    1.02    0.22 
   5  -7   0    1.49    0.54 
   5  -7   0    1.14    0.62 
   5   7   0    1.31    0.75 
   5   7   0    1.59    0.34 
   5   7   0    1.20    0.25 
   6  -7   0   13.60    0.67 
   6  -7   0   13.31    1.29 
   6  -7   0   13.54    1.08 
   6   7   0   13.74    1.36 
   6   7   0   14.00    0.78 
   7  -7   0   16.18    1.16 
   7  -7   0   16.13    0.89 
   7  -7   0   15.27    0.66 
   7   7   0   15.80    0.78 
   7   7   0   16.32    1.30 
   8  -7   0   21.21    1.55 
   8  -7   0   21.94    1.22 
   8  -7   0   20.30    1.73 
   8   7   0   21.40    1.17 
   8   7   0   21.26    1.96 
   9  -7   0    0.72    1.08 
   9  -7   0    0.23    0.79 
   9   7   0    0.50    0.78 
   9   7   0    0.83    1.26 
  10  -7   0    3.70    1.13 
  10  -7   0    3.46    0.92 
  10   7   0    4.29    1.42 
  10   7   0    4.05    0.94 
   0  -8   0  597.86   22.04 
   0  -8   0  615.89   22.08 
   0  -8   0  616.10   22.40 
   0   8   0  595.54   22.05 
   0   8   0  580.41   22.42 
  -1  -8   0    1.13    0.26 
  -1  -8   0    0.70    0.60 
  -1  -8   0    1.50    0.40 
   1  -8   0    0.79    0.60 
   1  -8   0    0.87    0.40 
  -1   8   0    1.02    0.38 
   1   8   0    0.89    0.31 
  -1   8   0    1.27    0.78 
   1   8   0    0.55    0.66 
   2  -8   0  122.12    5.08 
  -2  -8   0  126.24    5.32 
  -2  -8   0  121.98    4.93 
  -2  -8   0  121.58    4.77 
   2  -8   0  119.53    5.36 
   2  -8   0  120.84    5.04 
  -2   8   0  120.46    5.01 
  -2   8   0  123.31    4.80 
   2   8   0  119.51    4.92 
   2   8   0  121.41    5.30 
   3  -8   0   26.79    1.49 
  -3  -8   0   27.63    1.63 
   3  -8   0   26.91    1.42 
   3  -8   0   26.88    1.68 
   3   8   0   27.36    1.65 
   3   8   0   27.25    1.22 
  -3   8   0   26.36    1.35 
   4  -8   0   20.63    1.44 
   4  -8   0   20.74    1.30 
   4   8   0   20.42    1.52 
   4   8   0   20.40    1.05 
   5  -8   0   10.53    0.78 
   5  -8   0    9.75    0.37 
   5  -8   0   10.29    0.89 
   5   8   0   10.60    0.42 
   5   8   0   10.44    1.16 
   5   8   0   10.33    0.63 
   5   8   0   10.46    0.38 
   6  -8   0   10.31    0.56 
   6  -8   0   11.12    1.11 
   6  -8   0   10.90    1.32 
   6   8   0   11.18    1.38 
   6   8   0   10.98    0.64 
   7  -8   0    0.61    0.82 
   7  -8   0    0.74    0.66 
   7  -8   0    0.20    0.29 
   7   8   0    0.21    0.92 
   7   8   0    0.58    0.35 
   8  -8   0    6.46    1.04 
   8  -8   0    7.15    0.98 
   8   8   0    6.33    1.23 
   9  -8   0   -0.39    0.79 
   9  -8   0    0.00    1.00 
   9   8   0    0.04    1.13 
   9   8   0    0.16    0.85 
  10  -8   0    4.00    1.14 
  10  -8   0    3.92    0.98 
  10   8   0    4.71    0.92 
  10   8   0    4.27    1.45 
   0  -9   0   -0.02    0.37 
   0  -9   0   -0.10    0.56 
   0  -9   0    0.19    0.32 
   0   9   0   -0.08    0.37 
   0   9   0   -0.17    0.67 
   1  -9   0   45.85    1.93 
   1  -9   0   45.59    1.60 
   1  -9   0   47.02    1.64 
  -1  -9   0   47.75    1.95 
  -1  -9   0   46.53    1.42 
  -1  -9   0   46.54    1.54 
  -1   9   0   45.82    2.09 
  -1   9   0   46.85    1.58 
   1   9   0   45.73    1.54 
   1   9   0   44.62    1.96 
   2  -9   0   11.54    0.94 
  -2  -9   0   11.18    0.76 
   2  -9   0   12.36    1.26 
  -2  -9   0   11.39    1.13 
   2  -9   0   10.75    0.91 
  -2  -9   0   11.21    0.54 
   2   9   0   10.96    1.22 
  -2   9   0   11.38    0.86 
  -2   9   0   12.11    0.59 
   2   9   0   11.88    0.75 
   3  -9   0   16.54    1.10 
   3  -9   0   16.76    1.19 
   3   9   0   16.96    1.38 
   3   9   0   16.99    0.92 
   4  -9   0    4.52    0.81 
   4  -9   0    4.67    0.73 
   4   9   0    5.20    1.08 
   4   9   0    4.93    0.60 
   5  -9   0    0.97    0.60 
   5  -9   0    1.27    0.67 
   5   9   0    1.06    0.83 
   5   9   0    0.97    0.37 
   6  -9   0    5.29    0.91 
   6  -9   0    4.72    0.97 
   6   9   0    5.30    0.41 
   6   9   0    5.09    1.17 
   6   9   0    4.98    0.37 
   7  -9   0   15.83    1.11 
   7  -9   0   15.52    0.95 
   7   9   0   15.94    1.36 
   8  -9   0    9.41    1.16 
   8  -9   0    9.30    0.95 
   8   9   0    8.85    1.30 
   9  -9   0   -0.14    0.83 
   9  -9   0   -0.32    0.98 
   9   9   0   -0.36    1.26 
   9   9   0    0.44    0.88 
   0 -10   0   13.67    1.08 
   0 -10   0   15.45    1.64 
   0 -10   0   14.18    1.05 
   0  10   0   14.78    1.11 
   0  10   0   13.03    1.60 
  -1 -10   0   33.32    1.57 
   1 -10   0   33.52    1.63 
  -1 -10   0   32.92    1.45 
   1 -10   0   32.33    1.63 
  -1  10   0   33.88    1.63 
  -1  10   0   32.11    2.15 
   1  10   0   31.63    2.05 
   1  10   0   32.99    1.57 
  -2 -10   0   45.59    1.76 
  -2 -10   0   45.98    1.96 
   2 -10   0   45.55    2.06 
   2 -10   0   45.99    2.09 
   2  10   0   44.00    2.40 
   2  10   0   45.57    1.96 
  -2  10   0   46.98    1.79 
   3 -10   0    7.00    0.76 
   3 -10   0    7.44    0.73 
   3  10   0    8.17    0.63 
   3  10   0    7.64    1.17 
   4 -10   0  109.08    3.73 
   4 -10   0  107.84    3.84 
   4  10   0  109.16    3.53 
   4  10   0  107.80    4.03 
   5 -10   0    4.50    0.66 
   5 -10   0    4.84    0.75 
   5  10   0    4.70    0.94 
   6 -10   0   18.67    1.45 
   6 -10   0   18.74    1.67 
   6  10   0   18.29    1.80 
   7 -10   0    0.35    0.91 
   7 -10   0   -0.06    0.75 
   7  10   0    0.05    1.13 
   8 -10   0    4.42    0.92 
   8 -10   0    4.89    1.14 
   8  10   0    4.76    1.39 
   9 -10   0    3.85    0.95 
   9 -10   0    3.20    1.23 
   9  10   0    4.24    0.98 
   9  10   0    3.71    1.32 
   0 -11   0   -0.32    0.38 
   0 -11   0   -0.16    0.34 
   0  11   0   -0.56    0.76 
   1 -11   0    0.18    0.44 
  -1 -11   0   -0.12    0.25 
   1 -11   0   -0.08    0.42 
  -1 -11   0    0.08    0.42 
   1  11   0    0.16    0.38 
  -1  11   0   -0.35    0.76 
   1  11   0   -0.29    0.78 
  -2 -11   0   13.57    0.66 
   2 -11   0   13.40    1.14 
   2 -11   0   13.32    1.04 
  -2 -11   0   13.14    0.97 
  -2  11   0   12.66    1.55 
  -2  11   0   13.95    0.70 
   2  11   0   13.04    1.45 
   2  11   0   13.22    0.86 
   3 -11   0    9.48    1.05 
   3 -11   0    9.05    0.97 
   3  11   0    8.49    1.30 
   4 -11   0    9.97    0.85 
   4 -11   0   10.43    0.79 
   4  11   0   10.35    1.13 
   5 -11   0    5.60    1.36 
   5 -11   0    5.79    1.20 
   5  11   0    6.08    1.54 
   6 -11   0    1.11    0.81 
   6 -11   0    1.13    0.89 
   6  11   0    1.18    1.20 
   7 -11   0    3.77    0.86 
   7 -11   0    3.68    1.00 
   7  11   0    3.94    1.22 
   8 -11   0    1.04    0.91 
   8 -11   0    1.18    1.03 
   8  11   0    1.78    1.22 
   9 -11   0    3.07    1.19 
   9 -11   0    3.09    1.04 
   9  11   0    3.78    1.03 
   9  11   0    3.63    1.51 
   0 -12   0    4.80    0.79 
   0 -12   0    5.57    0.76 
   0  12   0    5.19    1.27 
  -1 -12   0   38.02    1.73 
  -1 -12   0   38.13    1.57 
   1 -12   0   37.82    1.79 
   1 -12   0   38.87    1.79 
   1  12   0   36.20    2.31 
  -1  12   0   37.73    2.45 
   2 -12   0    8.21    0.94 
   2 -12   0    7.98    0.85 
  -2 -12   0    7.59    0.86 
  -2 -12   0    8.08    0.53 
   2  12   0    8.14    1.27 
  -2  12   0    7.85    1.38 
  -2  12   0    8.71    0.57 
   3 -12   0   20.24    1.52 
   3 -12   0   20.03    1.45 
   3  12   0   18.68    1.87 
   4 -12   0   35.99    2.18 
   4 -12   0   35.54    1.96 
   4  12   0   36.12    2.42 
   5 -12   0    9.42    0.85 
   5 -12   0    9.52    0.94 
   5  12   0    9.77    1.22 
   6 -12   0   13.75    1.26 
   6 -12   0   15.31    1.41 
   6  12   0   14.53    1.73 
   7 -12   0   11.76    1.11 
   7 -12   0   11.94    1.29 
   7  12   0   13.82    2.01 
   8 -12   0    0.17    0.94 
   8 -12   0    0.02    1.05 
   8  12   0    1.28    1.39 
   9 -12   0    0.89    1.23 
   9 -12   0    1.08    1.05 
   9  12   0    1.88    0.95 
   9  12   0    1.50    1.38 
   0 -13   0   -0.24    0.48 
   0 -13   0   -0.47    0.40 
   0  13   0   -0.35    0.92 
   1 -13   0    2.51    0.59 
  -1 -13   0    2.12    0.57 
   1 -13   0    2.16    0.54 
  -1 -13   0    2.03    0.37 
   1  13   0    2.45    1.05 
  -1  13   0    1.88    1.16 
  -2 -13   0    5.67    0.35 
  -2 -13   0    5.40    0.63 
   2 -13   0    5.40    0.69 
   2 -13   0    5.09    0.66 
  -2  13   0    5.52    1.30 
   2  13   0    5.63    1.16 
  -2  13   0    6.15    0.54 
   3 -13   0    7.40    1.17 
   3 -13   0    7.85    1.16 
   3  13   0    7.72    1.65 
   4 -13   0    0.40    0.69 
   4 -13   0    0.12    0.75 
   4  13   0    0.73    1.17 
   5 -13   0    6.02    1.17 
   5 -13   0    5.55    1.00 
   6 -13   0    0.77    0.88 
   6 -13   0    0.62    0.83 
   6  13   0    1.34    1.26 
   7 -13   0    5.19    1.00 
   7 -13   0    4.86    1.11 
   7  13   0    5.67    1.38 
   8 -13   0    1.52    1.10 
   8 -13   0    1.65    0.91 
   8  13   0    2.32    1.42 
   0 -14   0   -0.10    0.41 
   0 -14   0   -0.48    0.53 
   0  14   0    0.02    1.08 
   1 -14   0   21.66    1.44 
  -1 -14   0   20.20    1.35 
  -1 -14   0   21.23    1.16 
   1 -14   0   20.33    1.44 
  -1  14   0   19.88    2.23 
   1  14   0   20.93    2.18 
  -2 -14   0    0.07    0.54 
   2 -14   0    0.43    0.63 
   2 -14   0    0.53    0.63 
  -2 -14   0    0.59    0.26 
   2  14   0    0.70    1.07 
  -2  14   0    0.71    0.32 
   3 -14   0   32.59    1.92 
   3 -14   0   33.19    1.79 
   3  14   0   30.80    2.33 
   4 -14   0    0.00    0.78 
   4 -14   0   -0.16    0.72 
   4  14   0    0.89    1.30 
   5 -14   0   32.58    1.84 
   5 -14   0   31.86    1.98 
   5  14   0   31.35    2.31 
   6 -14   0    2.01    0.82 
   6 -14   0    2.36    0.95 
   6  14   0    3.37    1.36 
   7 -14   0    5.55    1.05 
   7 -14   0    5.11    1.19 
   7  14   0    6.28    1.54 
   8 -14   0    0.42    1.14 
   8 -14   0    0.29    0.97 
   8  14   0    1.17    1.36 
   0 -15   0   -0.24    0.56 
   0 -15   0   -0.36    0.44 
   0  15   0   -0.30    1.14 
  -1 -15   0    2.07    0.44 
   1 -15   0    2.33    0.69 
   1 -15   0    2.21    0.63 
  -1 -15   0    2.29    0.64 
   1  15   0    2.40    1.30 
  -1  15   0    2.27    1.33 
  -2 -15   0    1.28    0.34 
  -2 -15   0    1.14    0.60 
   2 -15   0    1.17    0.72 
   2 -15   0    1.30    0.70 
   2  15   0    1.38    1.27 
   3 -15   0   31.13    1.46 
   3 -15   0   30.46    1.48 
   3  15   0   31.99    2.42 
   4 -15   0    0.73    0.81 
   4 -15   0    0.84    0.83 
   4  15   0    1.89    1.35 
   5 -15   0    0.17    0.91 
   5 -15   0    0.02    0.82 
   5  15   0    0.71    1.29 
   6 -15   0    0.35    1.00 
   6 -15   0    0.29    0.97 
   6  15   0    0.96    1.30 
   7 -15   0    1.62    0.95 
   7 -15   0    1.03    1.07 
   7  15   0    2.20    1.42 
   0 -16   0   -0.44    0.62 
   0 -16   0   -0.27    0.48 
   0  16   0    0.26    1.41 
   1 -16   0    4.36    0.73 
  -1 -16   0    4.14    0.73 
  -1 -16   0    4.11    0.45 
   1 -16   0    3.97    0.64 
   1  16   0    5.01    1.63 
  -1  16   0    4.42    1.49 
   2 -16   0   11.05    1.33 
  -2 -16   0   10.78    1.16 
   2 -16   0   11.97    1.32 
  -2  16   0   11.60    0.76 
   2  16   0   12.72    2.18 
   3 -16   0    4.54    0.94 
   3 -16   0    4.75    0.97 
   3  16   0    5.45    1.57 
   4 -16   0   20.90    1.55 
   4 -16   0   21.30    1.52 
   4  16   0   21.64    2.18 
   5 -16   0    0.05    1.03 
   5 -16   0    0.10    0.86 
   5  16   0    0.56    1.35 
   6 -16   0    6.54    1.08 
   6 -16   0    5.68    1.13 
   6  16   0    6.29    1.57 
   7 -16   0    0.57    1.16 
   7 -16   0    1.25    0.98 
   7  16   0    2.12    1.45 
   0 -17   0   -0.36    0.64 
   0 -17   0   -0.39    0.50 
   0  17   0   -0.77    1.38 
  -1 -17   0    1.52    0.42 
  -1 -17   0    1.36    0.62 
   1 -17   0    1.54    0.69 
   1 -17   0    1.42    0.62 
  -1  17   0    1.10    1.35 
   1  17   0    1.60    1.36 
   2 -17   0    1.71    0.79 
  -2 -17   0    1.30    0.72 
   2 -17   0    1.74    0.76 
   2  17   0    1.95    1.46 
   3 -17   0    1.06    0.86 
   3 -17   0    0.66    0.85 
   3  17   0    1.13    1.48 
   4 -17   0    7.36    1.11 
   4 -17   0    6.67    1.04 
   4  17   0    7.63    1.73 
   5 -17   0    5.60    1.10 
   5 -17   0    5.29    1.08 
   5  17   0    6.03    1.74 
   6 -17   0   -0.75    1.05 
   6 -17   0    0.01    0.95 
   6  17   0    1.03    1.61 
   0 -18   0   18.10    1.13 
   0 -18   0   18.55    1.44 
   0  18   0   19.02    2.20 
  -1 -18   0    0.37    0.67 
   1 -18   0    0.51    0.64 
   1 -18   0    0.36    0.73 
  -1  18   0   -0.29    1.42 
   1  18   0    0.44    1.54 
  -2 -18   0   24.21    1.52 
   2 -18   0   25.58    1.70 
   2 -18   0   24.53    1.68 
   2  18   0   25.29    2.96 
   3 -18   0    0.74    0.79 
   3 -18   0    0.85    0.83 
   3  18   0    0.99    1.51 
   4 -18   0   11.42    1.14 
   4 -18   0   11.59    1.23 
   4  18   0   12.05    2.01 
   5 -18   0   -0.11    0.94 
   5 -18   0   -0.77    1.04 
   5  18   0    0.92    1.65 
   0 -19   0   -0.13    0.81 
   0  19   0   -0.47    1.54 
  -1 -19   0   -0.17    0.69 
   1 -19   0   -0.10    0.83 
   1 -19   0   -0.49    0.66 
   1  19   0    0.24    1.60 
  -1  19   0   -0.08    1.67 
   2 -19   0    2.54    0.81 
  -2 -19   0    1.90    0.69 
   2 -19   0    3.05    0.89 
   2  19   0    3.08    1.68 
   3 -19   0    0.99    0.89 
   3 -19   0    1.49    0.91 
   3  19   0    1.82    1.64 
   4 -19   0    2.95    0.95 
   4 -19   0    2.68    0.95 
   4  19   0    3.87    1.70 
   0 -20   0    0.65    0.88 
   0  20   0    0.63    1.65 
   1 -20   0    3.56    0.91 
  -1 -20   0    3.43    0.83 
   1  20   0    3.42    1.79 
  -1  20   0    3.50    1.73 
  -2 -20   0    5.59    1.00 
   2 -20   0    4.76    0.95 
   2 -20   0    5.73    1.10 
   2  20   0    5.47    1.92 
   3 -20   0    2.00    1.00 
   3 -20   0    2.28    1.05 
   3  20   0    3.15    1.79 
   0 -21   0   -0.38    0.88 
   0  21   0    0.26    1.76 
   1  21   0    0.75    2.27 
  -1  21   0    0.13    1.92 
  11   0  -1   -0.59    1.27 
  11   0  -1   -0.04    0.75 
  11   0  -1   -0.65    0.86 
  11   0  -1   -0.38    0.76 
  10   0  -1   -0.44    1.13 
  10   0  -1    0.31    0.66 
  10   0  -1   -0.27    0.78 
  10   0  -1   -0.59    0.64 
   9   0  -1   13.21    0.79 
   9   0  -1   13.22    0.79 
   9   0  -1   12.97    1.49 
   9   0  -1   13.28    0.94 
   8   0  -1    0.10    0.51 
   8   0  -1    0.04    0.64 
   8   0  -1   -0.15    0.53 
   7   0  -1    9.14    1.23 
   7   0  -1   10.24    0.88 
   7   0  -1   10.80    1.08 
   6   0  -1    0.06    0.40 
   6   0  -1    0.22    0.51 
   5   0  -1    3.36    0.59 
   5   0  -1    3.47    0.51 
   4   0  -1   -0.14    0.29 
   4   0  -1   -0.02    0.22 
   3   0  -1    1.12    0.25 
   3   0  -1    1.30    0.21 
  -2   0   1   -0.11    0.21 
   2   0  -1   -0.04    0.15 
   2   0  -1    0.02    0.22 
   0   0  -1    0.00    0.01 
   0   0   1    0.00    0.01 
   0   0  -1    0.00    0.01 
   0   0   1    0.01    0.01 
  -1   0  -1  331.96   11.38 
   2   0   1    0.25    0.22 
   3   0   1  189.79    6.85 
   4   0   1   -0.26    0.28 
   5   0   1   78.48    3.00 
   6   0   1   -0.25    0.40 
   6   0   1   -0.13    0.44 
   6   0   1    0.05    0.66 
   7   0   1   30.55    1.71 
   7   0   1   29.42    1.46 
   7   0   1   29.97    1.92 
   7   0   1   30.03    1.48 
   8   0   1   -0.19    0.57 
   8   0   1   -0.26    0.56 
   8   0   1   -0.25    0.66 
   8   0   1   -0.48    0.88 
   9   0   1   18.61    1.32 
   9   0   1   17.97    1.52 
   9   0   1   17.98    1.24 
   9   0   1   17.36    1.77 
  10   0   1   -0.16    0.76 
  10   0   1   -0.08    0.72 
  10   0   1   -0.34    1.16 
  10   0   1    0.16    0.73 
  11  -1  -1    1.96    1.42 
  11  -1  -1    1.95    0.91 
  11  -1  -1    1.93    0.91 
  11  -1  -1    1.75    0.76 
  11   1  -1    2.38    1.49 
  11   1  -1    1.51    0.86 
  11   1  -1    2.05    0.82 
  10  -1  -1    0.39    0.69 
  10  -1  -1    0.69    0.67 
  10  -1  -1    0.35    1.24 
  10  -1  -1    1.00    0.86 
  10   1  -1    0.43    0.78 
  10   1  -1    0.77    0.66 
  10   1  -1    0.84    0.72 
  10   1  -1    0.38    1.30 
   9  -1  -1   21.64    1.35 
   9  -1  -1   21.24    1.38 
   9  -1  -1   22.09    1.60 
   9  -1  -1   19.71    2.21 
   9   1  -1   21.78    1.60 
   9   1  -1   21.39    2.20 
   9   1  -1   21.78    1.44 
   9   1  -1   20.95    1.30 
   8  -1  -1   10.00    0.72 
   8  -1  -1   10.03    0.88 
   8  -1  -1   10.79    0.92 
   8  -1  -1    9.41    1.32 
   8   1  -1   10.54    0.73 
   8   1  -1   10.39    0.86 
   8   1  -1    9.96    1.39 
   7  -1  -1   58.73    2.52 
   7  -1  -1   62.37    2.78 
   7   1  -1   60.49    3.05 
   7   1  -1   60.57    2.68 
   7   1  -1   58.67    2.45 
   6  -1  -1   24.41    1.24 
   6  -1  -1   24.22    1.08 
   6   1  -1   23.80    1.51 
   6   1  -1   24.34    1.22 
   6   1  -1   24.29    1.04 
   5  -1  -1  102.66    3.92 
   5  -1  -1  104.29    3.79 
   5   1  -1  103.31    3.75 
   5   1  -1  103.34    4.14 
   5   1  -1  102.80    3.87 
   4  -1  -1   40.63    1.60 
   4  -1  -1   41.91    1.46 
   4   1  -1   41.06    1.55 
   4   1  -1   41.03    1.76 
   3  -1  -1    3.54    0.53 
   3  -1  -1    4.12    0.44 
   3   1  -1    3.71    0.47 
   3   1  -1    3.80    0.64 
   2  -1  -1   17.95    1.00 
   2  -1  -1   17.51    0.89 
  -2  -1   1   17.89    0.92 
   2   1  -1   17.35    0.91 
  -2   1   1   17.93    0.89 
   2   1  -1   17.21    1.07 
  -2   1   1   17.66    0.98 
  -1  -1   1  351.57   10.72 
  -1  -1   1  319.60   10.97 
  -1   1   1  335.45   10.86 
   0  -1  -1   -0.03    0.03 
   0  -1  -1    0.00    0.04 
   0  -1  -1   -0.03    0.01 
   0  -1   1    0.01    0.01 
   0  -1   1    0.01    0.03 
   0  -1   1   -0.01    0.03 
   0  -1  -1   -0.01    0.01 
   0   1   1   -0.04    0.01 
   0   1   1   -0.01    0.03 
   0   1   1    0.00    0.01 
   0   1  -1    0.00    0.03 
   0   1  -1   -0.01    0.03 
   0   1  -1    0.01    0.01 
  -1  -1  -1  347.62   13.38 
  -1  -1  -1  379.31   13.66 
  -1   1  -1  388.84   13.47 
   2  -1   1  118.65    4.74 
  -2   1  -1  118.68    4.74 
   2   1   1  116.44    4.82 
   2   1   1  117.52    4.77 
   3  -1   1  203.64    8.29 
   3   1   1  204.13    8.33 
   3   1   1  202.68    8.40 
   4  -1   1    0.31    0.31 
   4  -1   1    0.10    0.26 
   4   1   1   -0.02    0.31 
   4   1   1    0.25    0.41 
   5  -1   1    5.71    0.64 
   5  -1   1    5.76    0.66 
   5   1   1    5.90    0.69 
   5   1   1    6.02    0.92 
   6  -1   1    1.04    0.37 
   6  -1   1    1.30    0.41 
   6   1   1    1.37    0.63 
   6   1   1    1.07    0.45 
   7  -1   1    0.23    0.47 
   7  -1   1    0.38    0.50 
   7  -1   1    0.14    0.56 
   7   1   1   -0.17    0.75 
   7   1   1    0.16    0.53 
   7   1   1    0.38    0.56 
   8  -1   1    0.34    0.57 
   8  -1   1    0.29    0.57 
   8  -1   1    0.17    0.97 
   8  -1   1    0.37    0.73 
   8   1   1    0.67    0.60 
   8   1   1    0.18    0.60 
   8   1   1    0.23    0.95 
   8   1   1    0.44    0.66 
   9  -1   1    0.06    0.75 
   9  -1   1   -0.01    0.63 
   9  -1   1   -0.30    0.62 
   9  -1   1   -0.13    1.01 
   9   1   1    0.13    0.62 
   9   1   1    0.29    0.72 
   9   1   1    0.10    0.66 
   9   1   1   -0.01    1.00 
  10  -1   1    0.71    0.70 
  10  -1   1    0.25    0.76 
  10  -1   1   -0.05    1.11 
  10  -1   1    0.70    0.76 
  10   1   1    0.64    0.75 
  10   1   1    0.78    0.75 
  10   1   1    0.05    1.10 
  10   1   1    0.94    0.75 
  10  -2  -1    2.51    0.73 
  10  -2  -1    2.45    0.92 
  10  -2  -1    2.37    1.38 
  10  -2  -1    2.78    0.67 
  10   2  -1    3.02    0.78 
  10   2  -1    2.61    0.67 
  10   2  -1    3.03    1.26 
  10   2  -1    2.81    0.82 
   9  -2  -1    0.96    1.20 
   9  -2  -1    1.64    0.85 
   9  -2  -1    1.64    0.62 
   9  -2  -1    1.44    0.64 
   9   2  -1    1.42    0.60 
   9   2  -1    1.37    0.72 
   9   2  -1    0.88    1.22 
   9   2  -1    1.59    0.72 
   8  -2  -1    4.08    0.70 
   8  -2  -1    3.65    0.59 
   8  -2  -1    3.59    0.53 
   8   2  -1    3.79    0.51 
   8   2  -1    3.81    0.62 
   8   2  -1    3.23    0.98 
   7  -2  -1    0.24    0.66 
   7  -2  -1    0.01    0.53 
   7  -2  -1    0.02    0.44 
   7   2  -1    0.18    0.44 
   7   2  -1   -0.57    0.91 
   7   2  -1    0.06    0.50 
   6  -2  -1   45.25    1.90 
   6  -2  -1   47.19    2.12 
   6   2  -1   46.47    2.01 
   6   2  -1   46.29    2.40 
   5  -2  -1    0.52    0.51 
   5  -2  -1    0.77    0.38 
   5   2  -1    0.42    0.66 
   5   2  -1    0.72    0.40 
   4  -2  -1   28.88    1.48 
   4  -2  -1   28.60    1.33 
   4   2  -1   29.17    1.36 
   4   2  -1   28.48    1.60 
   3  -2  -1   33.97    1.45 
   3  -2  -1   34.43    1.33 
  -3   2   1   33.93    1.32 
   3   2  -1   33.82    1.55 
   3   2  -1   33.95    1.32 
  -2  -2   1  116.80    5.08 
   2  -2  -1  119.37    4.95 
   2  -2  -1  119.64    5.02 
  -2  -2   1  120.21    4.92 
   2   2  -1  119.61    4.92 
  -2   2   1  119.62    5.02 
  -2   2   1  117.80    4.93 
   2   2  -1  116.54    5.08 
  -1  -2   1  213.76    8.33 
  -1  -2   1  211.16    8.27 
  -1   2   1  222.90    8.26 
  -1   2   1  210.83    8.27 
   0   2   1   35.45    1.13 
  -1  -2  -1  107.30    4.28 
   1   2   1   99.81    4.23 
  -1   2  -1  107.09    4.25 
  -1   2  -1  104.41    4.20 
   2  -2   1   16.13    0.72 
   2  -2   1   15.87    0.79 
  -2  -2  -1   16.19    0.86 
   2   2   1   15.96    0.85 
  -2   2  -1   16.25    0.73 
   3  -2   1   34.08    1.29 
   3  -2   1   33.88    1.23 
   3   2   1   33.07    1.39 
   4  -2   1   20.28    0.92 
   4  -2   1   20.59    0.86 
   4   2   1   20.69    1.08 
   5  -2   1    1.67    0.35 
   5  -2   1    1.86    0.41 
   5   2   1    1.44    0.50 
   5   2   1    1.54    0.45 
   6  -2   1   15.15    0.98 
   6  -2   1   14.57    0.91 
   6   2   1   14.74    1.01 
   6   2   1   15.16    1.19 
   7  -2   1   36.84    1.64 
   7  -2   1   37.00    1.83 
   7  -2   1   37.48    1.58 
   7   2   1   37.47    1.74 
   7   2   1   37.10    2.01 
   7   2   1   36.67    1.67 
   8  -2   1   16.92    1.33 
   8  -2   1   16.81    1.10 
   8  -2   1   16.32    1.23 
   8   2   1   17.14    1.22 
   8   2   1   16.55    1.44 
   8   2   1   16.19    1.03 
   8   2   1   16.31    1.24 
   9  -2   1   12.32    0.81 
   9  -2   1   12.66    0.94 
   9  -2   1   12.44    1.38 
   9  -2   1   12.95    1.08 
   9   2   1   12.78    0.94 
   9   2   1   12.06    0.78 
   9   2   1   12.68    1.33 
   9   2   1   12.48    0.94 
  10  -2   1    7.98    0.91 
  10  -2   1    8.15    0.97 
  10  -2   1    7.99    0.78 
  10  -2   1    7.53    1.32 
  10   2   1    8.19    0.83 
  10   2   1    7.49    1.24 
  10   2   1    7.95    0.82 
  10   2   1    8.18    0.89 
  10  -3  -1    5.46    0.78 
  10  -3  -1    4.99    0.82 
  10  -3  -1    4.69    1.41 
  10  -3  -1    4.94    1.05 
  10   3  -1    5.50    0.88 
  10   3  -1    5.66    1.35 
  10   3  -1    4.61    0.82 
  10   3  -1    5.11    0.72 
   9  -3  -1    4.52    0.94 
   9  -3  -1    4.81    0.63 
   9  -3  -1    4.74    0.76 
   9   3  -1    4.67    0.62 
   9   3  -1    4.28    1.27 
   9   3  -1    4.97    0.76 
   8  -3  -1   32.18    1.58 
   8  -3  -1   32.04    1.41 
   8  -3  -1   32.25    1.82 
   8   3  -1   33.01    1.45 
   8   3  -1   32.10    1.61 
   8   3  -1   31.48    2.06 
   7  -3  -1    5.40    0.67 
   7  -3  -1    5.75    0.57 
   7  -3  -1    5.64    0.81 
   7   3  -1    5.85    1.07 
   7   3  -1    5.39    0.64 
   6  -3  -1   41.16    1.80 
   6  -3  -1   41.64    2.17 
   6  -3  -1   40.40    1.89 
   6   3  -1   40.10    2.27 
   6   3  -1   40.93    1.92 
   5  -3  -1   37.15    1.86 
   5  -3  -1   37.10    1.68 
   5   3  -1   36.59    1.99 
   5   3  -1   36.61    1.68 
   4  -3  -1   39.80    1.83 
   4  -3  -1   40.04    1.67 
   4   3  -1   38.70    1.89 
   4   3  -1   39.30    1.61 
  -4   3   1   40.60    1.64 
   3  -3  -1   21.65    1.00 
   3  -3  -1   22.04    1.11 
  -3  -3   1   21.42    1.17 
   3   3  -1   21.78    1.23 
   3   3  -1   21.82    0.94 
  -3   3   1   21.86    0.98 
  -2  -3   1   67.64    2.97 
   2  -3  -1   68.89    2.91 
   2  -3  -1   69.15    2.83 
   2   3  -1   67.76    2.96 
  -2   3   1   67.52    2.90 
   2   3  -1   68.01    2.74 
  -2   3   1   68.86    2.83 
   2   3  -1   67.08    2.74 
  -1  -3   1   23.66    0.98 
   1  -3  -1   23.77    1.14 
   1  -3  -1   23.05    0.98 
  -1  -3   1   23.72    1.20 
   1  -3  -1   23.39    1.10 
  -1  -3   1   24.73    1.04 
   1   3  -1   24.26    1.22 
  -1   3   1   23.76    1.10 
  -1   3   1   23.67    1.13 
   1   3  -1   23.40    1.04 
   0  -3  -1   30.09    1.36 
   0  -3   1   30.48    1.48 
   0  -3  -1   29.11    1.52 
   0  -3   1   29.37    1.35 
   0  -3  -1   30.00    1.36 
   0   3   1   30.08    1.33 
   0   3   1   29.73    1.36 
   0   3  -1   30.49    1.35 
   0   3  -1   29.44    1.49 
   0   3   1   30.48    1.36 
   0   3   1   29.58    1.52 
   1  -3   1   62.25    2.46 
  -1  -3  -1   61.23    2.39 
  -1  -3  -1   64.97    2.55 
   1  -3   1   58.95    2.39 
   1  -3   1   61.46    2.58 
   1   3   1   61.69    2.42 
   1   3   1   60.63    2.39 
  -1   3  -1   62.42    2.39 
   1   3   1   62.56    2.56 
  -1   3  -1   62.17    2.45 
  -1   3  -1   63.58    2.61 
  -2  -3  -1  460.00   17.83 
   2  -3   1  467.93   17.70 
   2  -3   1  455.09   17.70 
   2   3   1  461.89   17.88 
  -2   3  -1  467.88   17.69 
  -2   3  -1  468.02   17.86 
   3  -3   1    9.40    0.64 
  -3  -3  -1    9.37    0.75 
   3  -3   1    9.18    0.51 
   3   3   1    9.27    0.75 
   4  -3   1    6.04    0.64 
   4  -3   1    6.05    0.54 
   4   3   1    6.21    0.79 
   5  -3   1   61.74    2.20 
   5  -3   1   61.82    2.30 
   5   3   1   61.74    2.50 
   6  -3   1    5.47    0.59 
   6  -3   1    5.00    0.47 
   6   3   1    4.96    0.60 
   6   3   1    5.17    0.81 
   7  -3   1    0.11    0.64 
   7  -3   1    0.07    0.57 
   7  -3   1    0.28    0.47 
   7   3   1   -0.03    0.53 
   7   3   1    0.02    0.79 
   7   3   1   -0.59    0.62 
   8  -3   1   12.98    0.85 
   8  -3   1   14.16    0.95 
   8  -3   1   13.53    1.01 
   8   3   1   14.59    1.51 
   8   3   1   13.86    0.97 
   8   3   1   13.83    1.05 
   9  -3   1    0.43    0.76 
   9  -3   1    0.65    0.66 
   9  -3   1    0.46    0.57 
   9   3   1    0.69    0.64 
   9   3   1    0.51    0.63 
   9   3   1    0.72    1.05 
   9   3   1    0.57    0.75 
  10  -3   1    5.39    0.88 
  10  -3   1    5.36    0.97 
  10  -3   1    5.26    1.29 
  10  -3   1    5.24    0.72 
  10   3   1    5.36    0.81 
  10   3   1    6.17    0.89 
  10   3   1    4.96    1.23 
  10   3   1    5.89    0.78 
  10  -4  -1    0.61    1.00 
  10  -4  -1    1.04    0.78 
  10   4  -1    1.36    0.60 
  10   4  -1    0.90    0.78 
  10   4  -1    1.21    1.32 
   9  -4  -1    1.39    0.54 
   9  -4  -1    1.45    0.73 
   9  -4  -1    1.48    0.83 
   9   4  -1    1.72    1.19 
   9   4  -1    1.54    0.63 
   9   4  -1    2.00    0.57 
   8  -4  -1    4.22    0.81 
   8  -4  -1    4.30    0.69 
   8  -4  -1    4.40    0.51 
   8   4  -1    4.30    1.13 
   8   4  -1    4.36    0.60 
   7  -4  -1   -0.15    0.40 
   7  -4  -1    0.06    0.54 
   7  -4  -1    0.37    0.67 
   7   4  -1    0.00    0.45 
   7   4  -1    0.06    0.86 
   6  -4  -1   18.02    1.10 
   6  -4  -1   17.74    0.69 
   6  -4  -1   17.27    0.86 
   6   4  -1   17.99    0.83 
   6   4  -1   17.74    1.24 
   5  -4  -1    8.83    0.76 
   5  -4  -1    8.54    0.59 
   5  -4  -1    8.97    0.97 
   5   4  -1    8.52    0.67 
   5   4  -1    8.60    1.16 
  -5   4   1    8.31    0.72 
   4  -4  -1    0.22    0.45 
  -4  -4   1    0.53    0.53 
   4  -4  -1    0.83    0.41 
   4  -4  -1    0.06    0.22 
   4   4  -1    0.45    0.23 
   4   4  -1    0.18    0.60 
  -4   4   1    0.57    0.34 
   3  -4  -1    5.40    0.56 
   3  -4  -1    5.23    0.66 
  -3  -4   1    5.13    0.69 
  -3   4   1    5.21    0.51 
   3   4  -1    5.18    0.72 
   3   4  -1    5.32    0.38 
   2  -4  -1   55.29    2.09 
  -2  -4   1   55.75    2.17 
   2  -4  -1   56.44    2.04 
   2   4  -1   55.20    2.17 
   2   4  -1   55.41    1.92 
  -2   4   1   55.16    2.01 
   2   4  -1   54.88    1.86 
  -2   4   1   54.89    2.08 
  -1  -4   1   95.11    4.09 
   1  -4  -1   92.10    4.13 
   1  -4  -1   92.14    3.97 
   1  -4  -1   93.89    3.98 
  -1  -4   1   94.28    3.91 
   1   4  -1   90.80    3.91 
   1   4  -1   94.19    4.09 
  -1   4   1   92.37    3.98 
  -1   4   1   91.21    3.95 
   0  -4   1   75.98    3.43 
   0  -4   1   71.19    3.22 
   0  -4  -1   71.77    3.22 
   0  -4  -1   69.77    3.43 
   0  -4  -1   72.51    3.24 
   0   4  -1   69.78    3.41 
   0   4   1   72.92    3.22 
   0   4  -1   71.08    3.22 
   0   4   1   71.14    3.47 
   0   4   1   72.59    3.25 
   1  -4   1    6.93    0.45 
   1  -4   1    6.81    0.70 
  -1  -4  -1    7.02    0.42 
  -1  -4  -1    7.28    0.72 
  -1  -4  -1    6.92    0.48 
   1  -4   1    7.05    0.54 
   1   4   1    7.19    0.48 
  -1   4  -1    7.02    0.44 
  -1   4  -1    7.09    0.54 
   1   4   1    6.82    0.42 
   1   4   1    6.83    0.70 
  -1   4  -1    6.94    0.79 
   2  -4   1   59.65    2.49 
   2  -4   1   58.05    2.33 
   2  -4   1   58.61    2.23 
  -2  -4  -1   59.34    2.45 
   2   4   1   57.61    2.23 
   2   4   1   59.28    2.43 
   2   4   1   58.47    2.27 
  -2   4  -1   58.85    2.31 
  -2   4  -1   58.88    2.23 
  -3  -4  -1    1.01    0.38 
   3  -4   1    1.02    0.32 
   3  -4   1    1.08    0.18 
  -3   4  -1    1.02    0.18 
   3   4   1    1.11    0.38 
  -3   4  -1    0.90    0.25 
   4  -4   1    5.81    0.51 
   4  -4   1    5.54    0.69 
  -4  -4  -1    4.63    0.79 
   4   4   1    5.17    0.76 
   5  -4   1   36.39    1.42 
   5  -4   1   36.15    1.26 
   5   4   1   36.12    1.63 
   6  -4   1    8.81    0.94 
   6  -4   1    9.07    0.76 
   6  -4   1    7.88    1.10 
   6   4   1    8.75    0.97 
   6   4   1    9.01    1.11 
   7  -4   1    3.80    0.70 
   7  -4   1    3.41    0.86 
   7  -4   1    3.71    0.54 
   7   4   1    4.30    1.01 
   7   4   1    3.21    0.60 
   7   4   1    3.35    0.75 
   8  -4   1   44.71    1.70 
   8  -4   1   44.42    1.95 
   8  -4   1   45.46    1.55 
   8   4   1   44.86    1.68 
   8   4   1   44.69    1.82 
   8   4   1   46.18    2.12 
   9  -4   1    0.61    0.70 
   9  -4   1    0.45    0.57 
   9  -4   1    0.67    0.88 
   9   4   1    0.65    0.64 
   9   4   1    0.48    1.05 
   9   4   1    0.35    0.76 
  10  -4   1    6.91    1.01 
  10  -4   1    6.84    1.20 
  10   4   1    7.17    1.46 
  10   4   1    7.34    0.88 
  10   4   1    7.10    1.35 
  10   4   1    6.99    0.97 
  10  -5  -1    6.02    1.14 
  10  -5  -1    6.65    0.91 
  10   5  -1    6.65    1.35 
  10   5  -1    6.91    0.88 
   9  -5  -1   19.91    1.04 
   9  -5  -1   20.57    1.05 
   9  -5  -1   19.13    1.22 
   9   5  -1   20.77    1.70 
   9   5  -1   20.64    1.10 
   9   5  -1   21.69    1.07 
   8  -5  -1   39.43    1.67 
   8  -5  -1   39.02    1.87 
   8  -5  -1   40.52    2.33 
   8   5  -1   39.65    2.49 
   8   5  -1   39.33    1.80 
   7  -5  -1   21.38    1.04 
   7  -5  -1   22.42    1.27 
   7  -5  -1   21.94    1.55 
   7   5  -1   21.82    1.17 
   7   5  -1   23.01    1.82 
   6  -5  -1  115.63    4.64 
   6  -5  -1  115.50    4.25 
   6  -5  -1  115.26    4.44 
   6   5  -1  115.37    4.33 
   6   5  -1  113.96    4.76 
   5  -5  -1   -0.14    0.41 
   5  -5  -1   -0.12    0.23 
   5  -5  -1   -0.28    0.50 
   5   5  -1   -0.08    0.63 
   5   5  -1   -0.20    0.26 
  -5   5   1    0.06    0.34 
  -4  -5   1   47.59    2.21 
   4  -5  -1   47.07    1.73 
   4  -5  -1   48.15    1.98 
   4  -5  -1   47.60    2.08 
  -4   5   1   47.97    1.92 
   4   5  -1   47.55    1.77 
   4   5  -1   46.65    2.17 
   3  -5  -1    2.87    0.42 
   3  -5  -1    2.92    0.40 
   3  -5  -1    2.88    0.15 
  -3  -5   1    2.95    0.50 
  -3   5   1    2.80    0.34 
   3   5  -1    2.76    0.22 
   3   5  -1    2.90    0.54 
   3   5  -1    2.91    0.19 
   2  -5  -1    1.93    0.31 
   2  -5  -1    1.54    0.34 
  -2  -5   1    1.85    0.40 
   2  -5  -1    1.80    0.44 
  -2   5   1    1.71    0.31 
   2   5  -1    1.85    0.44 
  -2   5   1    1.95    0.29 
   2   5  -1    1.81    0.19 
   1  -5  -1    0.73    0.31 
  -1  -5   1    1.04    0.25 
  -1  -5   1    1.03    0.42 
   1  -5  -1    0.71    0.31 
   1  -5  -1    1.04    0.45 
  -1   5   1    0.92    0.31 
  -1   5   1    0.99    0.19 
   1   5  -1    1.10    0.48 
  -1   5   1    0.94    0.51 
   1   5  -1    1.17    0.26 
  -1   5   1    1.00    0.29 
   0  -5  -1    7.21    0.81 
   0  -5  -1    7.43    0.53 
   0  -5   1    7.36    0.57 
   0  -5  -1    7.69    0.56 
   0  -5   1    7.45    0.73 
   0   5   1    7.88    0.56 
   0   5   1    7.59    0.83 
   0   5   1    7.38    0.51 
   0   5  -1    7.23    0.89 
   0   5  -1    7.82    0.54 
  -1  -5  -1   79.54    3.12 
  -1  -5  -1   76.19    2.88 
  -1  -5  -1   76.85    2.84 
   1  -5   1   75.64    2.93 
   1  -5   1   73.57    3.10 
  -1   5  -1   77.07    2.93 
  -1   5  -1   76.93    2.84 
   1   5   1   77.44    2.88 
   1   5   1   74.21    3.12 
   1   5   1   75.86    2.84 
  -1   5  -1   75.15    3.18 
   2  -5   1   22.69    1.08 
   2  -5   1   23.27    0.94 
  -2  -5  -1   23.84    1.23 
   2  -5   1   23.74    1.30 
  -2   5  -1   23.01    1.07 
   2   5   1   22.64    0.92 
   2   5   1   22.97    1.22 
   2   5   1   22.73    1.00 
  -2   5  -1   23.12    0.92 
   3  -5   1   21.17    0.94 
   3  -5   1   20.80    0.72 
  -3  -5  -1   20.63    1.03 
   3  -5   1   21.83    1.14 
  -3   5  -1   20.98    0.73 
   3   5   1   20.78    0.73 
  -3   5  -1   21.08    0.89 
   3   5   1   21.24    1.04 
  -4  -5  -1   12.42    1.07 
   4  -5   1   12.35    0.73 
   4  -5   1   12.72    0.97 
   4   5   1   12.82    1.08 
  -4   5  -1   12.46    0.89 
  -5  -5  -1    6.90    0.86 
   5  -5   1    6.85    0.67 
   5  -5   1    7.67    0.56 
   5   5   1    7.36    1.00 
   6  -5   1    1.40    0.63 
   6  -5   1    1.57    0.54 
   6  -5   1    1.55    0.35 
   6   5   1    1.68    0.67 
   7  -5   1    0.49    0.72 
   7  -5   1    0.52    0.42 
   7  -5   1    0.75    0.60 
   7   5   1    0.94    0.85 
   7   5   1    0.49    0.47 
   7   5   1    0.77    0.64 
   8  -5   1   -0.13    0.79 
   8  -5   1    0.41    0.70 
   8  -5   1    0.14    0.51 
   8   5   1   -0.41    0.69 
   8   5   1   -0.07    0.51 
   8   5   1    0.39    0.97 
   9  -5   1   -0.33    0.98 
   9  -5   1   -0.21    0.54 
   9  -5   1    0.06    0.72 
   9   5   1    0.50    1.13 
   9   5   1   -0.13    0.73 
   9   5   1    0.04    0.62 
  10  -5   1   13.13    1.20 
  10  -5   1   12.78    1.04 
  10   5   1   13.04    0.86 
  10   5   1   13.02    1.03 
  10   5   1   13.47    1.51 
  10  -6  -1    0.40    1.01 
  10  -6  -1    0.49    0.86 
  10   6  -1    0.80    0.86 
  10   6  -1    0.64    1.36 
   9  -6  -1    7.46    1.01 
   9  -6  -1    7.51    0.83 
   9   6  -1    8.40    1.27 
   8  -6  -1    2.27    0.97 
   8  -6  -1    2.11    0.75 
   8  -6  -1    1.98    0.50 
   8   6  -1    2.68    1.26 
   8   6  -1    1.79    0.56 
   7  -6  -1    5.16    0.64 
   7  -6  -1    5.47    0.83 
   7  -6  -1    5.04    0.41 
   7   6  -1    5.21    0.45 
   7   6  -1    5.51    0.98 
   6  -6  -1    6.18    0.70 
   6  -6  -1    6.10    0.53 
   6  -6  -1    5.85    0.83 
   6   6  -1    6.17    1.07 
   6   6  -1    6.39    0.63 
   5  -6  -1   33.43    1.79 
   5  -6  -1   34.03    1.61 
   5  -6  -1   33.46    1.30 
   5   6  -1   33.77    1.89 
   5   6  -1   33.48    1.38 
  -4  -6   1    3.82    0.66 
   4  -6  -1    4.21    0.23 
   4  -6  -1    4.01    0.60 
   4  -6  -1    3.84    0.54 
   4   6  -1    3.68    0.31 
   4   6  -1    4.05    0.28 
   4   6  -1    4.01    0.78 
  -4   6   1    3.93    0.45 
   3  -6  -1    6.58    0.66 
   3  -6  -1    6.54    0.76 
  -3  -6   1    5.84    0.69 
   3   6  -1    6.18    0.42 
   3   6  -1    6.31    0.83 
  -3   6   1    6.52    0.60 
   2  -6  -1    1.02    0.34 
   2  -6  -1    1.00    0.31 
   2  -6  -1    1.05    0.42 
  -2  -6   1    1.03    0.38 
  -2  -6   1    1.09    0.21 
  -2   6   1    0.97    0.28 
   2   6  -1    1.27    0.47 
  -2   6   1    1.07    0.28 
   2   6  -1    1.03    0.21 
   1  -6  -1  159.22    6.28 
   1  -6  -1  155.06    6.50 
   1  -6  -1  154.31    6.25 
  -1  -6   1  155.45    6.19 
  -1  -6   1  158.10    6.14 
  -1  -6   1  163.18    6.47 
   1   6  -1  155.11    6.19 
  -1   6   1  159.25    6.12 
  -1   6   1  159.94    6.57 
   1   6  -1  156.52    6.44 
  -1   6   1  153.35    6.25 
  -1   6   1  157.15    6.27 
   0  -6   1    0.41    0.25 
   0  -6  -1    0.34    0.22 
   0  -6  -1    0.36    0.40 
   0  -6   1    0.38    0.40 
   0  -6  -1    0.31    0.25 
   0   6   1    0.40    0.23 
   0   6  -1    0.42    0.23 
   0   6   1    0.50    0.48 
   0   6   1    0.55    0.22 
   0   6  -1    0.22    0.45 
   1  -6   1   40.12    1.74 
   1  -6   1   39.92    1.96 
  -1  -6  -1   40.45    1.70 
  -1  -6  -1   41.28    1.64 
  -1  -6  -1   41.98    1.98 
   1   6   1   39.22    1.98 
   1   6   1   40.22    1.64 
   1   6   1   41.08    1.70 
  -1   6  -1   40.50    1.65 
  -1   6  -1   41.11    1.74 
  -1   6  -1   39.04    2.06 
   2  -6   1  148.78    5.86 
   2  -6   1  148.36    5.62 
  -2  -6  -1  152.33    5.81 
   2   6   1  149.12    5.55 
   2   6   1  149.75    5.81 
   2   6   1  147.08    5.46 
  -2   6  -1  148.84    5.48 
  -2   6  -1  148.34    5.61 
   3  -6   1   80.49    3.27 
  -3  -6  -1   79.77    3.43 
   3  -6   1   80.96    3.06 
   3  -6   1   79.66    3.48 
   3   6   1   79.10    3.40 
   3   6   1   79.34    3.13 
   3   6   1   78.78    3.05 
  -3   6  -1   79.92    3.06 
  -3   6  -1   81.11    3.24 
   4  -6   1   66.97    2.37 
  -4  -6  -1   65.57    2.75 
   4  -6   1   66.30    2.59 
  -4   6  -1   66.34    2.55 
   4   6   1   65.29    2.37 
   4   6   1   65.97    2.75 
   5  -6   1   16.68    1.08 
   5  -6   1   16.08    0.79 
  -5  -6  -1   16.24    1.27 
   5  -6   1   16.62    1.29 
   5   6   1   15.96    1.23 
   6  -6   1   40.13    1.89 
   6  -6   1   38.94    2.08 
   6  -6   1   39.16    1.61 
   6   6   1   39.53    2.17 
   7  -6   1    3.01    0.48 
   7  -6   1    2.97    0.89 
   7  -6   1    3.28    0.73 
   7   6   1    3.86    1.05 
   7   6   1    2.98    0.56 
   7   6   1    3.07    0.82 
   8  -6   1   15.92    1.45 
   8  -6   1   16.47    1.04 
   8  -6   1   16.23    1.64 
   8   6   1   15.90    1.14 
   8   6   1   16.74    1.77 
   8   6   1   15.07    1.33 
   9  -6   1    7.59    1.07 
   9  -6   1    7.98    0.95 
   9   6   1    8.32    1.00 
   9   6   1    8.41    1.32 
  10  -6   1   27.44    1.92 
  10  -6   1   27.65    1.71 
  10   6   1   27.79    2.15 
  10   6   1   27.82    1.68 
  10  -7  -1    4.78    1.13 
  10  -7  -1    5.41    1.00 
  10   7  -1    5.68    0.94 
  10   7  -1    6.19    1.57 
   9  -7  -1    9.14    1.23 
   9  -7  -1    9.28    1.05 
   9   7  -1    9.98    1.57 
   8  -7  -1    5.15    0.95 
   8  -7  -1    5.74    0.83 
   8   7  -1    5.13    0.51 
   8   7  -1    5.72    1.27 
   7  -7  -1   63.36    2.61 
   7  -7  -1   62.30    1.96 
   7  -7  -1   63.41    2.39 
   7   7  -1   62.54    2.04 
   7   7  -1   62.07    2.71 
   6  -7  -1   14.51    0.75 
   6  -7  -1   14.97    1.16 
   6  -7  -1   15.27    1.54 
   6   7  -1   15.19    0.81 
   6   7  -1   15.31    1.52 
   6   7  -1   15.52    0.86 
   5  -7  -1   91.98    3.43 
   5  -7  -1   90.87    3.24 
   5  -7  -1   90.87    2.90 
   5   7  -1   90.97    3.03 
   5   7  -1   89.28    2.94 
   5   7  -1   91.03    3.57 
   4  -7  -1   58.17    2.55 
   4  -7  -1   57.83    2.40 
  -4  -7   1   60.80    2.97 
   4   7  -1   58.03    2.23 
  -4   7   1   59.71    2.56 
   4   7  -1   58.44    2.71 
  -3  -7   1   53.29    2.56 
   3  -7  -1   52.87    2.34 
   3  -7  -1   53.65    2.68 
   3  -7  -1   53.01    2.45 
  -3   7   1   52.97    2.31 
   3   7  -1   53.69    2.61 
   3   7  -1   53.67    2.18 
   2  -7  -1  286.14   11.10 
   2  -7  -1  288.55   11.36 
  -2  -7   1  294.78   11.29 
  -2  -7   1  288.03   10.95 
   2  -7  -1  288.96   11.05 
  -2   7   1  282.02   11.04 
   2   7  -1  292.85   11.29 
   2   7  -1  277.36   10.95 
   1  -7  -1    3.05    0.76 
   1  -7  -1    3.38    0.62 
  -1  -7   1    3.72    0.75 
   1  -7  -1    3.39    0.56 
  -1  -7   1    3.65    0.47 
  -1  -7   1    3.33    0.38 
   1   7  -1    3.34    0.79 
  -1   7   1    3.21    0.79 
   1   7  -1    3.59    0.45 
  -1   7   1    3.30    0.53 
  -1   7   1    3.44    0.56 
   0  -7   1  116.31    4.98 
   0  -7  -1  113.12    4.66 
   0  -7  -1  112.07    4.69 
   0  -7  -1  110.71    4.99 
   0  -7   1  111.47    4.67 
   0  -7   1  112.63    4.66 
   0   7  -1  106.46    4.98 
   0   7   1  113.05    4.66 
   0   7   1  110.26    5.04 
   0   7  -1  112.32    4.67 
   0   7   1  110.32    4.70 
   1  -7   1  137.57    5.43 
   1  -7   1  134.28    5.70 
   1  -7   1  136.97    5.45 
  -1  -7  -1  142.77    5.74 
  -1  -7  -1  139.35    5.33 
  -1  -7  -1  141.03    5.42 
   1   7   1  136.28    5.33 
  -1   7  -1  135.77    5.42 
   1   7   1  136.22    5.39 
  -1   7  -1  134.51    5.78 
   1   7   1  129.71    5.70 
  -1   7  -1  136.79    5.34 
   2  -7   1    0.60    0.40 
   2  -7   1    0.63    0.56 
  -2  -7  -1    0.60    0.21 
  -2   7  -1    0.35    0.37 
   2   7   1    0.93    0.60 
   2   7   1    0.69    0.18 
  -2   7  -1    0.96    0.21 
   2   7   1    0.65    0.28 
   3  -7   1   71.64    2.87 
   3  -7   1   70.36    3.13 
  -3  -7  -1   71.32    3.06 
   3  -7   1   70.23    2.94 
   3  -7   1   69.98    2.64 
  -3   7  -1   69.99    2.83 
   3   7   1   70.63    2.74 
  -3   7  -1   70.48    2.62 
   3   7   1   70.22    2.62 
   3   7   1   70.81    3.06 
   4  -7   1    4.04    0.72 
   4  -7   1    3.92    0.60 
   4  -7   1    3.92    0.26 
  -4  -7  -1    4.01    0.69 
   4  -7   1    3.56    0.54 
   4   7   1    3.93    0.70 
   4   7   1    4.04    0.32 
   4   7   1    3.92    0.40 
   5  -7   1   40.32    1.29 
   5  -7   1   40.60    1.61 
   5  -7   1   40.48    1.79 
   5   7   1   40.58    1.89 
   5   7   1   39.60    1.29 
   5   7   1   41.00    1.41 
   6  -7   1    0.64    0.57 
   6  -7   1    0.08    0.64 
   6  -7   1    0.42    0.29 
   6   7   1    0.26    0.81 
   7  -7   1    1.04    0.78 
   7  -7   1    0.29    0.83 
   7  -7   1    0.58    0.40 
   7   7   1    0.79    0.47 
   7   7   1    0.64    0.91 
   7   7   1    0.31    0.69 
   8  -7   1    0.31    0.47 
   8  -7   1    0.27    0.83 
   8  -7   1    0.45    0.73 
   8   7   1    0.61    0.48 
   8   7   1    0.39    1.04 
   8   7   1    0.38    0.73 
   9  -7   1    1.07    0.92 
   9  -7   1    1.47    1.03 
   9   7   1    0.61    1.20 
   9   7   1    1.02    0.85 
  10  -7   1    2.00    1.16 
  10  -7   1    2.21    1.00 
  10   7   1    1.98    1.35 
  10   7   1    2.46    0.89 
  10  -8  -1    1.03    1.19 
  10  -8  -1    1.08    0.86 
  10   8  -1    1.70    0.85 
  10   8  -1    1.62    1.44 
   9  -8  -1    0.13    0.85 
   9  -8  -1    0.42    1.00 
   9   8  -1    0.50    1.30 
   8  -8  -1    1.76    0.79 
   8  -8  -1    1.71    0.92 
   8   8  -1    1.41    1.19 
   7  -8  -1    4.84    0.83 
   7  -8  -1    4.77    0.28 
   7  -8  -1    5.73    0.70 
   7   8  -1    4.94    1.04 
   7   8  -1    4.90    0.31 
   6  -8  -1    0.71    0.19 
   6  -8  -1    0.86    0.75 
   6  -8  -1    0.90    0.70 
   6   8  -1    1.24    0.94 
   6   8  -1    1.03    0.37 
   6   8  -1    1.20    0.23 
   5  -8  -1    5.67    0.85 
   5  -8  -1    5.96    0.76 
   5   8  -1    6.61    1.20 
   5   8  -1    6.35    0.62 
   4  -8  -1    4.25    0.63 
   4  -8  -1    4.16    0.72 
   4   8  -1    3.93    0.86 
   4   8  -1    3.73    0.40 
  -3  -8   1   19.68    1.23 
   3  -8  -1   18.92    1.30 
   3  -8  -1   18.98    1.11 
   3  -8  -1   19.08    1.04 
  -3   8   1   18.86    0.97 
   3   8  -1   19.69    1.30 
   3   8  -1   18.97    0.82 
   2  -8  -1   25.37    1.67 
  -2  -8   1   24.79    1.20 
   2  -8  -1   23.08    1.32 
   2  -8  -1   24.62    1.38 
  -2  -8   1   25.56    1.58 
   2   8  -1   25.51    1.64 
  -2   8   1   24.24    1.29 
  -2   8   1   22.14    0.98 
   2   8  -1   24.04    1.17 
  -2   8   1   24.35    1.01 
   1  -8  -1   83.13    3.84 
   1  -8  -1   86.62    3.51 
  -1  -8   1   87.14    3.37 
  -1  -8   1   89.09    3.47 
   1  -8  -1   84.36    3.51 
  -1  -8   1   90.95    3.85 
   1   8  -1   82.87    3.81 
   1   8  -1   86.05    3.47 
  -1   8   1   85.45    3.51 
  -1   8   1   84.93    3.51 
  -1   8   1   86.92    4.00 
   0  -8   1   15.25    0.85 
   0  -8   1   16.60    1.19 
   0  -8  -1   15.91    1.19 
   0  -8  -1   16.53    0.88 
   0  -8   1   15.76    0.86 
   0  -8  -1   15.69    0.83 
   0   8   1   16.23    0.86 
   0   8   1   16.11    1.30 
   0   8  -1   15.91    1.30 
   0   8  -1   16.62    0.85 
   0   8   1   16.48    0.82 
   1  -8   1  122.19    5.11 
   1  -8   1  125.42    5.46 
  -1  -8  -1  127.42    5.45 
   1  -8   1  123.89    5.12 
  -1  -8  -1  126.52    4.99 
  -1  -8  -1  125.18    5.10 
   1   8   1  121.86    5.07 
  -1   8  -1  121.87    5.55 
   1   8   1  122.14    4.99 
   1   8   1  117.45    5.45 
  -1   8  -1  123.38    5.01 
  -1   8  -1  123.65    5.10 
   2  -8   1    0.76    0.48 
  -2  -8  -1    0.83    0.34 
   2  -8   1    0.99    0.60 
   2  -8   1    0.84    0.45 
  -2  -8  -1    1.10    0.22 
  -2  -8  -1    1.14    0.67 
   2   8   1    0.98    0.21 
   2   8   1    0.78    0.64 
  -2   8  -1    1.41    0.25 
  -2   8  -1    0.90    0.41 
   2   8   1    1.01    0.35 
  -2   8  -1    0.74    0.72 
  -3  -8  -1   69.36    2.62 
   3  -8   1   68.41    2.39 
   3  -8   1   66.81    2.65 
   3  -8   1   68.19    2.50 
  -3   8  -1   71.07    2.52 
   3   8   1   68.51    2.24 
  -3   8  -1   68.02    2.11 
   3   8   1   68.05    2.62 
   3   8   1   67.99    2.09 
  -4  -8  -1   30.29    1.92 
   4  -8   1   28.58    1.07 
   4  -8   1   29.50    1.55 
   4  -8   1   28.57    1.42 
   4  -8   1   28.58    1.64 
   4   8   1   28.49    1.05 
   4   8   1   29.19    1.22 
   4   8   1   28.78    1.63 
   5  -8   1    8.40    0.81 
   5  -8   1    8.78    1.10 
   5  -8   1    8.21    0.48 
   5   8   1    8.13    0.45 
   5   8   1    8.40    1.11 
   6  -8   1    9.84    0.86 
   6  -8   1    9.59    0.57 
   6  -8   1    9.63    1.00 
   6   8   1   10.03    1.19 
   6   8   1    9.69    0.54 
   6   8   1    9.86    0.67 
   7  -8   1   21.27    1.42 
   7  -8   1   21.54    0.95 
   7  -8   1   22.14    1.70 
   7   8   1   21.88    1.42 
   7   8   1   21.70    1.67 
   7   8   1   21.53    1.07 
   8  -8   1    1.68    1.00 
   8  -8   1    1.37    0.78 
   8   8   1    1.41    1.07 
   8   8   1    1.83    0.81 
   9  -8   1   10.24    1.32 
   9  -8   1    9.92    1.16 
   9   8   1   10.65    1.20 
   9   8   1   10.04    1.46 
  10  -8   1   -0.34    0.95 
  10  -8   1   -0.23    1.07 
  10   8   1   -0.31    1.29 
  10   8   1    0.69    0.89 
   9  -9  -1    9.17    1.03 
   9  -9  -1    8.94    1.13 
   9   9  -1    9.89    1.46 
   8  -9  -1    2.12    0.75 
   8  -9  -1    1.92    1.01 
   8   9  -1    2.15    1.13 
   7  -9  -1    3.68    0.79 
   7  -9  -1    3.44    0.89 
   7   9  -1    3.38    1.10 
   6  -9  -1    8.99    0.89 
   6  -9  -1    8.20    1.03 
   6   9  -1    8.21    0.66 
   6   9  -1    8.68    1.24 
   5  -9  -1   44.33    2.27 
   5  -9  -1   44.91    2.09 
   5   9  -1   43.33    1.82 
   5   9  -1   43.18    2.40 
   4  -9  -1    1.15    0.51 
   4  -9  -1    1.17    0.57 
   4   9  -1    1.27    0.29 
   4   9  -1    0.98    0.73 
   3  -9  -1   12.96    1.23 
   3  -9  -1   13.70    1.08 
   3   9  -1   13.13    0.88 
   3   9  -1   13.00    1.36 
   2  -9  -1    8.39    1.04 
  -2  -9   1    6.95    0.45 
   2  -9  -1    6.81    0.57 
  -2  -9   1    6.98    0.22 
   2  -9  -1    7.24    0.59 
  -2  -9   1    8.02    0.83 
   2   9  -1    7.53    0.85 
  -2   9   1    7.39    0.28 
  -2   9   1    7.33    0.54 
  -2   9   1    7.54    0.31 
   2   9  -1    7.85    0.59 
  -1  -9   1   64.39    2.62 
   1  -9  -1   62.69    3.03 
  -1  -9   1   65.72    3.03 
   1  -9  -1   63.45    2.68 
  -1  -9   1   64.20    2.52 
   1  -9  -1   63.79    2.68 
   1   9  -1   60.47    3.02 
  -1   9   1   63.33    3.18 
  -1   9   1   62.94    2.68 
   1   9  -1   62.24    2.61 
   0  -9   1   27.94    1.19 
   0  -9   1   27.52    1.24 
   0  -9   1   29.04    1.57 
   0  -9  -1   28.21    1.23 
   0  -9  -1   28.51    1.60 
   0  -9  -1   27.53    1.17 
   0   9   1   27.57    1.16 
   0   9   1   27.80    1.22 
   0   9   1   27.51    1.70 
   0   9  -1   27.15    1.70 
   0   9  -1   28.02    1.20 
   1  -9   1   69.14    2.62 
  -1  -9  -1   69.62    2.58 
   1  -9   1   68.91    2.64 
  -1  -9  -1   71.34    3.03 
   1  -9   1   68.73    2.96 
  -1  -9  -1   69.94    2.47 
   1   9   1   68.61    2.47 
  -1   9  -1   67.95    3.10 
   1   9   1   65.83    3.00 
  -1   9  -1   68.52    2.49 
  -1   9  -1   68.96    2.59 
   1   9   1   69.30    2.59 
  -2  -9  -1    3.71    0.45 
  -2  -9  -1    3.93    0.37 
   2  -9   1    4.05    0.57 
  -2  -9  -1    4.51    0.79 
   2  -9   1    3.91    0.56 
   2  -9   1    5.18    0.97 
  -2   9  -1    4.02    0.91 
   2   9   1    4.25    0.37 
   2   9   1    4.30    0.85 
  -2   9  -1    4.31    0.38 
   2   9   1    4.66    0.54 
  -2   9  -1    4.07    0.51 
  -3  -9  -1   20.46    1.67 
   3  -9   1   17.96    1.45 
   3  -9   1   18.95    1.17 
   3  -9   1   18.37    1.22 
   3   9   1   18.24    1.49 
   3   9   1   18.27    0.76 
  -3   9  -1   18.19    0.78 
   3   9   1   18.55    0.95 
   4  -9   1    7.05    1.04 
   4  -9   1    7.03    0.94 
   4   9   1    6.93    1.16 
   4   9   1    6.89    0.41 
   4   9   1    7.46    0.66 
   5  -9   1    4.91    0.60 
   5  -9   1    5.20    0.21 
   5  -9   1    5.24    0.69 
   5   9   1    5.21    0.82 
   5   9   1    5.02    0.19 
   6  -9   1    1.06    0.29 
   6  -9   1    1.32    0.73 
   6  -9   1    1.48    0.91 
   6   9   1    1.28    0.34 
   6   9   1    1.17    0.28 
   6   9   1    1.36    1.05 
   7  -9   1   -0.14    0.83 
   7  -9   1   -0.46    0.73 
   7   9   1   -0.05    0.94 
   7   9   1    0.30    0.69 
   8  -9   1    0.82    0.95 
   8  -9   1    0.79    0.82 
   8   9   1    0.89    1.05 
   8   9   1    0.86    0.85 
   9  -9   1    1.02    1.04 
   9  -9   1    0.30    0.91 
   9   9   1    0.56    1.24 
   9   9   1    0.97    0.89 
   9 -10  -1   -0.26    0.82 
   9 -10  -1    0.07    1.05 
   9  10  -1    0.49    1.42 
   8 -10  -1    2.76    0.83 
   8 -10  -1    2.37    1.03 
   8  10  -1    3.13    1.26 
   7 -10  -1    0.72    0.75 
   7 -10  -1    0.41    0.85 
   7  10  -1    0.61    1.16 
   6 -10  -1    8.95    1.01 
   6 -10  -1    9.60    0.91 
   6  10  -1    9.92    1.30 
   5 -10  -1    6.68    0.83 
   5 -10  -1    6.66    0.89 
   5  10  -1    6.84    1.14 
   5  10  -1    6.88    0.63 
   4 -10  -1   11.68    1.10 
   4 -10  -1   10.99    1.20 
   4  10  -1   11.61    0.78 
   4  10  -1   12.30    1.44 
   3 -10  -1   54.32    2.04 
   3 -10  -1   54.31    2.12 
   3  10  -1   53.28    1.86 
   3  10  -1   53.38    2.37 
   2 -10  -1   16.69    1.07 
  -2 -10   1   16.97    0.64 
  -2 -10   1   17.04    0.89 
   2 -10  -1   16.14    1.03 
   2  10  -1   16.33    0.91 
  -2  10   1   16.81    0.69 
  -2  10   1   16.78    0.66 
   2  10  -1   16.45    1.41 
   1 -10  -1   13.62    1.05 
   1 -10  -1   13.16    1.04 
  -1 -10   1   13.44    1.00 
  -1 -10   1   13.54    0.83 
   1  10  -1   12.17    1.44 
   1  10  -1   13.39    0.94 
  -1  10   1   12.29    1.52 
   0 -10   1   38.44    2.31 
   0 -10  -1   38.26    2.34 
   0 -10  -1   35.87    1.70 
   0 -10   1   36.15    1.65 
   0 -10   1   35.55    1.70 
   0 -10  -1   35.65    1.64 
   0  10   1   34.58    2.23 
   0  10  -1   33.45    2.20 
   0  10   1   34.40    1.68 
   0  10  -1   34.76    1.70 
   1 -10   1   47.38    1.93 
   1 -10   1   48.93    1.96 
   1 -10   1   49.80    2.50 
  -1 -10  -1   48.49    1.90 
  -1 -10  -1   49.17    1.79 
   1  10   1   47.57    1.89 
   1  10   1   45.93    2.37 
  -1  10  -1   46.28    2.47 
   1  10   1   47.58    1.79 
  -1  10  -1   47.33    1.79 
  -1  10  -1   47.51    1.90 
  -2 -10  -1   23.63    0.82 
   2 -10   1   23.52    1.11 
   2 -10   1   23.67    1.14 
  -2 -10  -1   23.30    1.00 
  -2  10  -1   24.07    0.83 
   2  10   1   22.46    1.45 
   2  10   1   24.44    1.01 
   2  10   1   23.52    0.81 
  -2  10  -1   22.43    1.57 
   3 -10   1   46.77    2.02 
   3 -10   1   47.49    1.95 
  -3  10  -1   47.37    1.58 
   3  10   1   48.04    1.84 
   3  10   1   46.76    1.57 
   3  10   1   46.03    2.27 
   4 -10   1    3.43    0.83 
   4 -10   1    3.73    0.76 
   4  10   1    4.23    1.07 
   5 -10   1    6.41    1.20 
   5 -10   1    6.75    1.35 
   5  10   1    6.83    1.61 
   6 -10   1    1.05    0.78 
   6 -10   1    0.71    0.70 
   6  10   1    1.25    0.23 
   6  10   1    0.74    0.91 
   7 -10   1   19.67    1.77 
   7 -10   1   17.97    1.48 
   7  10   1   18.63    1.98 
   7  10   1   18.40    1.44 
   8 -10   1    2.02    1.00 
   8 -10   1    2.35    0.86 
   8  10   1    3.01    1.30 
   8  10   1    2.78    0.92 
   9 -10   1    2.24    1.03 
   9 -10   1    1.91    1.11 
   9  10   1    1.97    1.23 
   9  10   1    2.68    0.98 
   9 -11  -1    0.02    1.10 
   9 -11  -1    0.77    0.94 
   9  11  -1    0.64    1.33 
   8 -11  -1   17.67    1.39 
   8 -11  -1   17.72    1.20 
   8  11  -1   19.12    1.90 
   7 -11  -1    2.32    1.00 
   7 -11  -1    2.06    0.82 
   7  11  -1    2.05    1.19 
   6 -11  -1    2.61    0.85 
   6 -11  -1    2.23    0.95 
   6  11  -1    3.26    1.23 
   5 -11  -1   42.25    1.71 
   5 -11  -1   42.88    1.90 
   5  11  -1   41.94    2.09 
   4 -11  -1   27.48    1.73 
   4 -11  -1   26.10    1.48 
   4  11  -1   26.34    1.22 
   4  11  -1   27.91    1.89 
  -3 -11   1   62.62    2.50 
   3 -11  -1   63.20    2.74 
   3 -11  -1   62.18    2.66 
   3  11  -1   61.49    2.49 
   3  11  -1   61.68    3.12 
  -2 -11   1    0.70    0.44 
  -2 -11   1    0.74    0.21 
   2 -11  -1    0.85    0.53 
   2 -11  -1    0.50    0.53 
  -2  11   1    0.87    0.22 
   2  11  -1    0.91    0.42 
   2  11  -1    0.87    0.88 
  -2  11   1    0.99    0.25 
   1 -11  -1   29.04    1.46 
  -1 -11   1   29.24    1.39 
   1 -11  -1   29.16    1.48 
  -1 -11   1   28.89    1.26 
   1  11  -1   27.91    2.04 
   1  11  -1   28.92    1.41 
  -1  11   1   28.40    2.05 
   0 -11   1    6.84    0.82 
   0 -11  -1    7.57    0.78 
   0 -11   1    8.16    0.75 
   0 -11  -1    7.33    0.69 
   0  11  -1    8.57    0.86 
   0  11  -1    7.05    1.17 
   0  11   1    7.37    1.20 
   1 -11   1   10.92    0.88 
  -1 -11  -1   10.99    0.82 
  -1 -11  -1   11.15    0.69 
   1 -11   1   11.42    0.89 
   1  11   1   10.14    1.48 
  -1  11  -1   11.09    0.69 
  -1  11  -1    9.99    1.57 
  -2 -11  -1   41.74    1.55 
   2 -11   1   42.10    1.87 
  -2 -11  -1   40.75    1.74 
   2 -11   1   41.68    1.84 
  -2  11  -1   41.14    2.53 
  -2  11  -1   42.20    1.58 
   2  11   1   39.04    2.24 
   3 -11   1    0.03    0.56 
   3 -11   1   -0.02    0.53 
   3  11   1    0.13    0.82 
  -3  11  -1    0.21    0.18 
   4 -11   1    1.93    0.62 
   4 -11   1    1.98    0.67 
   4  11   1    1.82    0.86 
   5 -11   1   35.45    1.55 
   5 -11   1   34.61    1.36 
   5  11   1   33.73    1.65 
   6 -11   1    6.20    0.94 
   6 -11   1    6.37    0.83 
   6  11   1    6.78    1.13 
   7 -11   1    2.36    0.92 
   7 -11   1    1.54    0.94 
   7  11   1    2.14    1.13 
   7  11   1    2.24    0.78 
   8 -11   1    0.05    1.00 
   8 -11   1    0.61    0.85 
   8  11   1    0.60    1.14 
   8  11   1    0.67    0.88 
   9 -11   1   -0.36    1.00 
   9 -11   1   -0.22    1.05 
   9  11   1    0.18    0.94 
   9  11   1    0.08    1.36 
   9 -12  -1    0.61    1.01 
   9 -12  -1    0.37    1.14 
   9  12  -1    0.32    1.33 
   8 -12  -1    0.09    0.86 
   8 -12  -1    0.10    1.01 
   8  12  -1    1.10    1.39 
   7 -12  -1   -0.37    0.95 
   7 -12  -1   -0.40    0.86 
   7  12  -1    0.07    1.26 
   6 -12  -1    0.66    0.79 
   6 -12  -1    0.33    0.89 
   6  12  -1    1.19    1.17 
   5 -12  -1    6.89    0.95 
   5 -12  -1    6.88    1.07 
   5  12  -1    8.13    1.61 
   4 -12  -1    0.65    0.66 
   4 -12  -1    0.62    0.70 
   4  12  -1    0.95    1.04 
   3 -12  -1    6.50    0.79 
   3 -12  -1    6.65    0.76 
  -3 -12   1    6.82    0.62 
   3  12  -1    7.30    1.20 
  -2 -12   1   10.07    0.50 
   2 -12  -1    9.82    0.95 
   2 -12  -1   10.20    1.05 
  -2 -12   1    9.69    0.85 
   2  12  -1    9.45    1.41 
  -2  12   1   10.38    0.54 
  -2  12   1   10.26    0.51 
  -1 -12   1    8.46    0.60 
   1 -12  -1    8.85    0.73 
  -1 -12   1    8.73    0.75 
   1 -12  -1    9.07    0.86 
   1  12  -1    8.77    1.20 
  -1  12   1    8.79    1.29 
   0 -12  -1   16.07    1.03 
   0 -12   1   16.53    0.94 
   0 -12   1   15.23    1.00 
   0 -12  -1   16.01    0.91 
   0  12  -1   14.86    1.61 
   0  12   1   15.32    1.64 
   1 -12   1    2.10    0.53 
  -1 -12  -1    2.30    0.40 
   1 -12   1    2.44    0.59 
  -1 -12  -1    2.44    0.54 
  -1  12  -1    2.68    0.42 
   1  12   1    2.16    1.03 
  -1  12  -1    2.36    1.07 
   2 -12   1   37.25    1.84 
   2 -12   1   37.97    1.90 
  -2 -12  -1   37.40    1.74 
  -2 -12  -1   37.39    1.54 
  -2  12  -1   38.45    1.57 
  -2  12  -1   37.19    2.62 
   2  12   1   35.10    2.31 
   3 -12   1   17.13    1.19 
   3 -12   1   17.53    1.35 
  -3  12  -1   17.05    0.66 
   3  12   1   16.43    1.61 
   4 -12   1   21.10    1.42 
   4 -12   1   21.23    1.52 
   4  12   1   20.55    1.98 
   5 -12   1   72.15    2.55 
   5 -12   1   69.03    2.25 
   5  12   1   69.54    2.80 
   6 -12   1    4.06    0.95 
   6 -12   1    3.75    1.08 
   6  12   1    4.96    1.36 
   7 -12   1   15.40    1.20 
   7 -12   1   14.55    1.32 
   7  12   1   16.64    1.98 
   7  12   1   14.50    1.13 
   8 -12   1    9.10    1.08 
   8 -12   1    8.86    1.27 
   8  12   1    8.99    1.03 
   8  12   1    9.76    1.57 
   8 -13  -1    7.58    1.22 
   8 -13  -1    7.77    1.33 
   8  13  -1    8.23    1.67 
   7 -13  -1   -0.04    0.98 
   7 -13  -1    0.00    0.83 
   7  13  -1    0.63    1.27 
   6 -13  -1   15.52    1.67 
   6 -13  -1   16.09    1.48 
   6  13  -1   16.69    2.17 
   5 -13  -1    4.44    0.89 
   5 -13  -1    4.39    0.98 
   5  13  -1    5.01    1.32 
   4 -13  -1   48.30    2.37 
   4 -13  -1   49.10    2.28 
   4  13  -1   49.51    2.90 
  -3 -13   1    2.77    0.53 
   3 -13  -1    2.61    0.76 
   3 -13  -1    2.56    0.64 
   3  13  -1    3.10    1.10 
   2 -13  -1   41.10    1.92 
  -2 -13   1   39.58    1.76 
   2 -13  -1   39.81    1.89 
  -2 -13   1   40.22    1.48 
  -2  13   1   39.79    1.52 
  -2  13   1   39.96    1.49 
   2  13  -1   39.48    2.46 
   1 -13  -1    9.86    0.89 
   1 -13  -1   10.14    0.94 
  -1 -13   1    9.37    0.67 
  -1 -13   1   10.00    0.76 
   1  13  -1   10.06    1.35 
  -1  13   1   10.62    1.51 
   0 -13   1   25.91    1.38 
   0 -13   1   25.66    1.32 
   0 -13  -1   25.53    1.29 
   0 -13  -1   26.21    1.41 
   0  13  -1   23.86    2.06 
   0  13   1   24.39    2.09 
   1 -13   1    2.91    0.57 
   1 -13   1    2.42    0.51 
  -1 -13  -1    2.68    0.37 
  -1 -13  -1    2.85    0.51 
  -1  13  -1    2.59    1.03 
   1  13   1    2.54    1.00 
  -1  13  -1    2.94    0.40 
   2 -13   1    6.35    1.08 
   2 -13   1    4.48    0.86 
  -2 -13  -1    4.88    0.62 
  -2 -13  -1    4.51    0.76 
  -2  13  -1    4.54    1.52 
  -2  13  -1    5.71    0.69 
   2  13   1    4.93    1.39 
   3 -13   1    1.16    0.64 
   3 -13   1    0.60    0.72 
  -3  13  -1    0.79    0.22 
   3  13   1    0.85    1.01 
   4 -13   1    3.05    0.85 
   4 -13   1    3.23    0.82 
   4  13   1    3.28    1.29 
   5 -13   1    6.44    1.16 
   5 -13   1    6.86    1.11 
   5  13   1    8.29    1.74 
   6 -13   1    0.69    0.83 
   6 -13   1    0.75    1.01 
   6  13   1    1.04    1.26 
   7 -13   1    0.37    0.97 
   7 -13   1    0.03    1.01 
   7  13   1    0.92    1.27 
   7  13   1    0.63    0.82 
   8 -13   1    0.28    0.94 
   8 -13   1    0.13    1.10 
   8  13   1    1.18    1.42 
   8  13   1    0.64    0.86 
   8 -14  -1    0.32    0.92 
   8 -14  -1    0.26    1.10 
   8  14  -1    0.95    1.42 
   7 -14  -1    0.19    0.88 
   7 -14  -1    0.16    1.04 
   7  14  -1    0.77    1.32 
   6 -14  -1    2.43    1.03 
   6 -14  -1    2.69    0.91 
   6  14  -1    3.06    1.38 
   5 -14  -1   11.53    1.08 
   5 -14  -1   10.85    1.13 
   5  14  -1   13.25    1.89 
   4 -14  -1    5.87    0.94 
   4 -14  -1    5.54    0.86 
   4  14  -1    7.03    1.49 
   3 -14  -1    1.03    0.79 
   3 -14  -1    1.20    0.76 
  -3 -14   1    0.94    0.59 
   3  14  -1    1.87    1.24 
  -2 -14   1    0.86    0.22 
  -2 -14   1    0.80    0.47 
   2 -14  -1    0.67    0.62 
   2 -14  -1    0.83    0.60 
  -2  14   1    1.05    0.26 
  -2  14   1    1.12    0.29 
   2  14  -1    1.04    1.07 
   1 -14  -1    1.17    0.66 
  -1 -14   1    1.43    0.40 
  -1 -14   1    1.08    0.62 
   1 -14  -1    1.42    0.60 
  -1  14   1    1.30    1.22 
   1  14  -1    1.95    1.22 
  -1  14   1    2.00    0.41 
   0 -14   1   -0.09    0.63 
   0 -14  -1   -0.12    0.57 
   0 -14   1    0.22    0.47 
   0 -14  -1    0.35    0.45 
   0  14  -1    0.65    1.17 
   0  14   1    0.35    1.17 
  -1 -14  -1    0.99    0.38 
   1 -14   1    0.79    0.59 
  -1 -14  -1    0.59    0.57 
   1 -14   1    0.84    0.54 
  -1  14  -1    1.22    0.40 
  -1  14  -1    0.57    1.08 
   1  14   1    0.84    1.08 
  -2 -14  -1   23.27    1.24 
   2 -14   1   24.96    1.46 
   2 -14   1   24.04    1.41 
  -2 -14  -1   23.94    0.97 
   2  14   1   23.36    2.04 
  -2  14  -1   24.57    1.03 
  -2  14  -1   23.64    2.17 
   3 -14   1   21.91    1.36 
   3 -14   1   20.52    1.35 
  -3  14  -1   21.01    0.73 
   3  14   1   20.93    1.90 
   4 -14   1   32.24    1.84 
   4 -14   1   33.12    2.04 
   4  14   1   33.18    2.58 
   5 -14   1    1.57    1.01 
   5 -14   1    2.21    0.91 
   5  14   1    2.72    1.32 
   6 -14   1   17.44    1.60 
   6 -14   1   18.03    1.77 
   6  14   1   18.64    2.23 
   7 -14   1    0.48    1.01 
   7 -14   1    0.33    1.01 
   7  14   1    1.00    0.81 
   7  14   1    1.31    1.27 
   8 -14   1    5.06    1.33 
   8 -14   1    4.86    1.17 
   8  14   1    6.03    1.67 
   8  14   1    4.88    1.07 
   7 -15  -1    3.86    1.20 
   7 -15  -1    4.21    1.04 
   7  15  -1    5.52    1.79 
   6 -15  -1    2.64    0.95 
   6 -15  -1    2.17    1.05 
   6  15  -1    3.29    1.49 
   5 -15  -1   22.62    1.92 
   5 -15  -1   23.02    1.74 
   5  15  -1   23.20    2.23 
   4 -15  -1   12.36    1.17 
   4 -15  -1   11.60    1.03 
   4  15  -1   12.63    1.63 
  -3 -15   1   10.02    0.95 
   3 -15  -1   10.62    1.27 
   3 -15  -1   10.33    1.11 
   3  15  -1   12.57    2.01 
   2 -15  -1   11.27    1.29 
  -2 -15   1   10.10    1.14 
   2 -15  -1   10.07    1.24 
  -2 -15   1   10.23    0.67 
   2  15  -1   10.17    1.93 
  -2  15   1   10.02    0.69 
  -1 -15   1    1.96    0.37 
   1 -15  -1    1.95    0.63 
   1 -15  -1    2.06    0.56 
  -1 -15   1    2.09    0.59 
  -1  15   1    2.42    0.37 
   1  15  -1    2.25    1.27 
  -1  15   1    2.12    1.17 
   0 -15   1    6.15    0.60 
   0 -15  -1    5.50    0.57 
   0 -15   1    5.92    0.69 
   0 -15  -1    5.93    0.73 
   0  15  -1    6.57    1.44 
   0  15   1    5.78    1.39 
   1 -15   1    3.43    0.75 
  -1 -15  -1    3.42    0.70 
  -1 -15  -1    3.69    0.53 
   1 -15   1    3.77    0.70 
  -1  15  -1    4.14    0.56 
   1  15   1    4.14    1.41 
  -1  15  -1    3.36    1.41 
  -2 -15  -1    1.05    0.57 
  -2 -15  -1    1.13    0.31 
   2 -15   1    0.81    0.64 
   2 -15   1    1.03    0.66 
   2  15   1    1.33    1.22 
  -2  15  -1    1.06    1.22 
   3 -15   1   14.98    1.35 
   3 -15   1   14.67    1.36 
   3  15   1   16.04    2.33 
   4 -15   1    0.57    0.81 
   4 -15   1    0.31    0.79 
   4  15   1    1.25    1.24 
   5 -15   1    2.12    0.95 
   5 -15   1    2.09    0.88 
   5  15   1    3.12    1.36 
   6 -15   1   -0.26    0.85 
   6 -15   1   -0.15    0.97 
   6  15   1    1.02    1.42 
   6  15   1    0.73    0.79 
   7 -15   1    0.01    1.01 
   7 -15   1    1.04    0.97 
   7  15   1    1.50    1.30 
   7  15   1    0.86    0.82 
   7 -16  -1    0.21    0.97 
   7 -16  -1   -0.70    1.05 
   7  16  -1    1.23    1.64 
   6 -16  -1   -0.46    0.94 
   6 -16  -1   -0.22    0.98 
   6  16  -1    0.92    1.45 
   5 -16  -1    9.22    1.13 
   5 -16  -1    9.21    1.07 
   5  16  -1    9.64    1.67 
   4 -16  -1    0.18    0.81 
   4 -16  -1    0.52    0.81 
   4  16  -1    1.39    1.49 
   3 -16  -1    4.83    1.00 
   3 -16  -1    4.51    0.95 
  -3 -16   1    4.12    0.81 
   3  16  -1    5.89    1.76 
   2 -16  -1    7.85    0.81 
   2 -16  -1    8.37    0.89 
  -2 -16   1    7.87    0.72 
  -2  16   1    8.19    0.67 
   2  16  -1    9.66    1.64 
  -1 -16   1   18.31    1.03 
   1 -16  -1   19.01    1.32 
  -1 -16   1   18.06    1.29 
   1 -16  -1   18.94    1.42 
   1  16  -1   18.57    2.34 
  -1  16   1   18.42    1.03 
  -1  16   1   17.99    2.42 
   0 -16   1    1.43    0.50 
   0 -16   1    1.53    0.62 
   0 -16  -1    1.62    0.63 
   0 -16  -1    1.69    0.48 
   0  16   1    1.66    0.45 
   0  16   1    1.55    1.49 
   0  16  -1    2.31    1.44 
   1 -16   1    1.06    0.73 
  -1 -16  -1    0.28    0.62 
   1 -16   1    0.43    0.62 
  -1 -16  -1    0.41    0.45 
   1  16   1    1.20    1.44 
  -1  16  -1    0.11    1.44 
  -2 -16  -1    0.61    0.62 
   2 -16   1    0.80    0.70 
   2 -16   1    1.07    0.72 
  -2 -16  -1    0.89    0.53 
   2  16   1    1.35    1.46 
  -2  16  -1    0.33    1.32 
   3 -16   1    4.10    0.85 
   3 -16   1    4.24    0.88 
   3  16   1    4.03    1.41 
   4 -16   1    3.10    0.92 
   4 -16   1    2.67    0.92 
   4  16   1    3.53    1.51 
   5 -16   1    0.95    1.05 
   5 -16   1    1.98    0.95 
   5  16   1    2.06    1.55 
   6 -16   1   12.05    1.11 
   6 -16   1   12.65    1.32 
   6  16   1   14.51    1.86 
   6  16   1   13.92    1.16 
   7 -16   1    3.55    1.22 
   7 -16   1    3.45    1.08 
   7  16   1    4.96    1.57 
   7  16   1    4.10    0.97 
   6 -17  -1   -1.33    1.04 
   6 -17  -1   -0.20    0.92 
   6  17  -1    0.31    1.46 
   5 -17  -1   -0.34    0.94 
   5 -17  -1    0.46    0.89 
   5  17  -1    0.91    1.52 
   4 -17  -1    3.43    0.92 
   4 -17  -1    3.75    0.91 
   4  17  -1    4.21    1.52 
  -3 -17   1   31.46    1.68 
   3 -17  -1   34.82    1.96 
   3 -17  -1   34.46    1.98 
   3  17  -1   33.04    2.78 
   2 -17  -1    7.17    0.94 
  -2 -17   1    7.28    0.86 
   2 -17  -1    6.87    0.91 
   2  17  -1    7.81    1.82 
   1 -17  -1   14.52    1.24 
  -1 -17   1   14.85    1.19 
  -1 -17   1   15.08    1.27 
   1 -17  -1   15.41    1.32 
  -1  17   1   14.82    0.89 
   1  17  -1   16.00    2.33 
  -1  17   1   14.54    2.11 
   0 -17   1    1.07    0.66 
   0 -17  -1    0.97    0.53 
   0 -17  -1    0.72    0.73 
   0 -17   1    0.69    0.51 
   0  17   1    1.12    0.47 
   0  17  -1    0.88    1.36 
   0  17   1    0.46    1.35 
   1 -17   1   16.93    1.29 
  -1 -17  -1   17.28    1.05 
   1 -17   1   17.90    1.36 
  -1 -17  -1   17.91    1.32 
   1  17   1   17.58    1.16 
  -1  17  -1   16.54    2.39 
   1  17   1   18.20    2.34 
  -2 -17  -1    0.38    0.69 
   2 -17   1    0.63    0.75 
   2 -17   1    0.79    0.73 
  -2  17  -1    0.47    1.35 
   2  17   1    1.05    1.39 
   3 -17   1    4.24    0.94 
   3 -17   1    3.75    0.95 
   3  17   1    4.36    1.70 
   4 -17   1    1.31    0.94 
   4 -17   1    1.46    0.85 
   4  17   1    2.35    1.46 
   5 -17   1    1.59    1.00 
   5 -17   1    1.23    0.92 
   5  17   1    1.79    1.60 
   6 -17   1    0.48    0.98 
   6 -17   1    0.75    1.08 
   6  17   1    1.93    1.65 
   6  17   1    1.00    0.88 
   5 -18  -1    0.43    1.05 
   5 -18  -1    1.29    0.92 
   5  18  -1    1.47    1.55 
   4 -18  -1    0.55    0.88 
   4 -18  -1    0.25    0.95 
   4  18  -1    1.50    1.61 
   3 -18  -1    2.31    0.89 
  -3 -18   1    1.31    0.69 
   3 -18  -1    2.01    0.92 
   3  18  -1    2.16    1.60 
   2 -18  -1    1.86    0.82 
   2 -18  -1    1.64    0.76 
  -2 -18   1    0.92    0.70 
   2  18  -1    2.70    1.60 
  -1 -18   1    3.74    0.78 
   1 -18  -1    3.97    0.86 
   1 -18  -1    3.90    0.76 
   1  18  -1    4.56    1.84 
  -1  18   1    4.13    1.68 
   0 -18   1   -0.25    0.53 
   0 -18  -1   -0.18    0.54 
   0 -18  -1    0.52    0.82 
   0 -18   1   -0.01    0.73 
   0  18  -1    0.05    1.45 
   0  18   1    0.29    0.48 
   0  18   1   -0.82    1.38 
   1 -18   1    1.66    0.76 
  -1 -18  -1    1.82    0.82 
   1 -18   1    2.23    0.86 
   1  18   1    1.46    1.79 
  -1  18  -1    1.40    1.74 
   1  18   1    2.34    0.69 
   2 -18   1    1.86    0.88 
  -2 -18  -1    1.44    0.72 
   2 -18   1    1.35    0.78 
   2  18   1    1.93    0.64 
   2  18   1    1.43    1.54 
   3 -18   1   26.79    1.92 
   3 -18   1   26.76    1.95 
   3  18   1   27.04    1.64 
   3  18   1   25.42    2.68 
   4 -18   1   -0.27    0.88 
   4 -18   1    0.44    0.92 
   4  18   1    0.35    1.64 
   4  18   1    0.75    0.79 
   5 -18   1   16.03    1.96 
   5 -18   1   14.25    1.33 
   5  18   1   16.82    1.55 
   5  18   1   15.73    2.42 
   4 -19  -1    2.88    0.97 
   4 -19  -1    2.27    0.97 
   4  19  -1    3.83    1.79 
  -3 -19   1   11.79    1.08 
   3 -19  -1   12.33    1.41 
   3 -19  -1   11.63    1.20 
   3  19  -1   13.84    2.30 
   2 -19  -1    2.01    0.81 
  -2 -19   1    2.24    0.73 
   2 -19  -1    2.38    0.89 
   2  19  -1    3.79    1.90 
   1 -19  -1   12.45    1.30 
  -1 -19   1   13.76    1.27 
   1 -19  -1   14.68    1.60 
   1  19  -1   15.22    2.53 
  -1  19   1   12.93    2.12 
   0 -19   1    1.65    0.83 
   0 -19  -1    1.84    0.85 
   0  19   1    1.11    1.54 
   0  19  -1    1.33    1.57 
   1 -19   1   -0.15    0.72 
   1 -19   1    0.88    0.86 
  -1 -19  -1    0.33    0.72 
   1  19   1    0.08    1.58 
   1  19   1    0.63    0.60 
  -1  19  -1   -0.06    1.48 
   2 -19   1   -0.53    0.76 
  -2 -19  -1   -0.32    0.76 
   2 -19   1    0.28    0.83 
   2  19   1    0.29    0.64 
   2  19   1   -0.17    1.68 
   3 -19   1    0.21    0.88 
   3 -19   1   -0.57    0.85 
   3  19   1    0.92    0.75 
   3  19   1    0.35    1.74 
   4 -19   1    0.12    0.92 
   4 -19   1   -0.40    0.89 
   4  19   1    0.80    1.63 
   4  19   1    0.87    0.82 
   3 -20  -1    0.58    0.92 
   3 -20  -1    1.57    1.05 
   3  20  -1    2.57    1.87 
  -2 -20   1    0.55    0.73 
   2 -20  -1    0.86    0.82 
   2 -20  -1    0.80    0.88 
   2  20  -1    0.98    1.70 
  -1 -20   1    1.71    0.79 
   1 -20  -1    2.37    0.92 
   1  20  -1    2.67    1.86 
   0 -20   1   -0.28    0.73 
   0 -20  -1    0.07    0.78 
   0  20   1   -0.75    1.52 
   0  20  -1   -0.31    1.77 
  -1 -20  -1    0.30    0.85 
   1 -20   1    0.05    0.81 
  -1  20  -1    0.17    1.58 
   1  20   1    0.33    1.67 
  -2 -20  -1    0.58    0.76 
   2 -20   1    0.79    0.95 
   2 -20   1    0.73    0.92 
   2  20   1    1.06    1.82 
   2  20   1    1.10    0.69 
   3 -20   1    6.16    1.10 
   3 -20   1    4.89    1.03 
   3  20   1    6.32    1.96 
   3  20   1    6.79    0.95 
   0 -21   1    0.80    0.86 
   0 -21  -1    0.94    0.92 
   0  21   1    1.21    1.84 
   0  21  -1    1.64    2.23 
  11   0  -2   -0.36    0.70 
  11   0  -2   -0.07    1.42 
  11   0  -2   -0.65    0.83 
  10   0  -2    5.92    0.76 
  10   0  -2    6.13    1.41 
  10   0  -2    5.47    0.82 
  10   0  -2    5.70    0.69 
   9   0  -2   -0.27    0.72 
   9   0  -2   -0.36    0.54 
   9   0  -2   -0.62    1.11 
   8   0  -2    9.76    0.72 
   8   0  -2   10.34    1.05 
   8   0  -2    8.72    1.46 
   7   0  -2    0.10    0.51 
   7   0  -2   -0.91    1.01 
   7   0  -2   -0.12    0.41 
   6   0  -2   46.17    2.15 
   6   0  -2   47.00    2.36 
   5   0  -2   -0.37    0.38 
   5   0  -2    0.07    0.32 
   4   0  -2    3.98    0.48 
   4   0  -2    4.53    0.67 
   3   0  -2    0.12    0.18 
   3   0  -2    0.08    0.23 
  -3   0   2    0.02    0.25 
   2   0  -2  268.22   10.89 
  -2   0   2  266.38   10.98 
  -2   0   2  267.34   10.94 
   2   0  -2  266.63   10.97 
  -1   0   2    0.10    0.09 
  -1   0   2    0.21    0.15 
   1   0  -2    0.09    0.13 
  -1   0   2    0.19    0.18 
   0   0  -2  254.28    8.38 
   0   0   2  228.77    8.46 
   1   0   2    0.21    0.19 
  -1   0  -2    0.37    0.19 
   3   0   2   -0.10    0.26 
  -3   0  -2   -0.04    0.23 
   4   0   2    3.32    0.34 
   5   0   2    0.12    0.51 
   5   0   2   -0.28    0.40 
   6   0   2    0.22    0.44 
   6   0   2    0.19    0.63 
   7   0   2   -0.39    0.70 
   7   0   2   -0.56    0.54 
   8   0   2   14.23    0.83 
   8   0   2   15.64    1.39 
   8   0   2   14.88    0.95 
   9   0   2   -0.19    0.72 
   9   0   2   -0.19    0.66 
   9   0   2   -0.39    0.60 
  10   0   2   11.03    0.91 
  10   0   2   10.71    1.32 
  10   0   2   10.75    1.03 
  10   0   2   11.59    1.03 
  11  -1  -2    0.06    1.30 
  11  -1  -2   -0.38    0.88 
  11   1  -2    0.05    0.72 
  11   1  -2   -0.30    1.41 
  11   1  -2   -0.64    0.81 
  10  -1  -2    1.05    0.88 
  10  -1  -2    1.18    0.63 
  10  -1  -2    1.47    1.44 
  10  -1  -2    1.08    0.66 
  10   1  -2    1.21    0.63 
  10   1  -2    0.82    0.76 
  10   1  -2    1.26    1.39 
  10   1  -2    1.49    0.64 
   9  -1  -2    1.04    0.63 
   9  -1  -2    0.66    0.62 
   9  -1  -2    0.39    1.23 
   9  -1  -2    0.90    0.73 
   9   1  -2    0.87    0.56 
   9   1  -2    0.53    1.30 
   9   1  -2    1.00    0.70 
   8  -1  -2   39.21    1.80 
   8  -1  -2   38.65    1.48 
   8   1  -2   39.84    1.70 
   8   1  -2   38.55    1.44 
   8   1  -2   37.97    2.20 
   7  -1  -2    9.58    0.53 
   7  -1  -2    9.86    0.73 
   7   1  -2    9.59    0.62 
   7   1  -2    9.72    1.10 
   7   1  -2    9.99    0.53 
   6  -1  -2   63.47    2.64 
   6  -1  -2   64.07    2.46 
   6   1  -2   64.96    2.61 
   6   1  -2   66.05    3.07 
   6   1  -2   64.19    2.42 
   5  -1  -2    0.54    0.34 
   5  -1  -2    0.45    0.45 
   5   1  -2    0.28    0.38 
   5   1  -2    0.81    0.75 
   5   1  -2    0.25    0.31 
   4  -1  -2  170.31    6.85 
   4  -1  -2  167.73    6.72 
   4   1  -2  168.58    6.68 
  -4   1   2  165.78    6.84 
   4   1  -2  165.56    7.04 
   4   1  -2  168.04    6.79 
   3  -1  -2   36.75    1.58 
   3  -1  -2   37.07    1.45 
  -3  -1   2   36.62    1.51 
   3   1  -2   36.41    1.41 
  -3   1   2   36.25    1.55 
   3   1  -2   37.08    1.51 
  -3   1   2   36.64    1.44 
   3   1  -2   35.88    1.71 
   2  -1  -2  444.35   18.27 
  -2  -1   2  444.37   18.42 
   2  -1  -2  442.76   18.14 
   2   1  -2  447.11   18.42 
  -2   1   2  448.82   18.17 
   2   1  -2  454.83   18.16 
  -2   1   2  453.55   18.30 
   2   1  -2  436.57   18.26 
  -1  -1   2  190.05    7.28 
  -1   1   2  189.76    7.32 
  -1   1   2  191.09    7.34 
  -1   1   2  185.91    7.31 
   1   1  -2  182.82    7.37 
   1   1  -2  186.26    7.31 
   0  -1  -2  295.02    9.81 
   0  -1  -2  264.44    9.84 
   0   1  -2  257.58    9.85 
   0   1   2  284.55    9.81 
   0   1   2  260.39    9.82 
   1  -1   2    0.50    0.19 
  -1  -1  -2    0.51    0.16 
  -1  -1  -2    0.56    0.21 
   1   1   2    0.51    0.22 
  -1   1  -2    0.34    0.19 
   1   1   2    0.23    0.19 
  -2  -1  -2  942.78   37.66 
   2  -1   2  940.48   37.78 
   2   1   2  944.78   37.82 
  -2   1  -2  969.51   37.84 
   2   1   2  949.28   37.78 
   3  -1   2    5.77    0.45 
   3   1   2    5.57    0.48 
  -3   1  -2    5.72    0.42 
   3   1   2    6.29    0.50 
   4  -1   2  111.17    3.98 
   4   1   2  111.11    4.10 
   4   1   2  112.92    4.03 
   5  -1   2   23.12    1.08 
   5   1   2   23.83    1.29 
   5   1   2   22.95    1.14 
   6  -1   2   46.53    1.84 
   6  -1   2   46.07    1.87 
   6   1   2   47.59    1.89 
   6   1   2   46.73    2.09 
   7  -1   2   -0.23    0.57 
   7  -1   2    0.06    0.72 
   7  -1   2   -0.04    0.45 
   7   1   2   -0.39    0.50 
   7   1   2    0.35    0.69 
   8  -1   2   -0.05    0.83 
   8  -1   2    0.07    0.57 
   8  -1   2   -0.19    0.54 
   8  -1   2   -0.17    0.64 
   8   1   2    0.11    0.57 
   8   1   2    0.14    0.83 
   8   1   2   -0.21    0.62 
   9  -1   2    0.06    0.70 
   9  -1   2   -0.37    0.63 
   9  -1   2   -0.14    0.63 
   9   1   2   -0.12    0.69 
   9   1   2   -0.72    0.92 
   9   1   2   -0.19    0.69 
   9   1   2    0.13    0.72 
  10  -1   2    8.14    0.94 
  10  -1   2    8.31    0.81 
  10  -1   2    7.70    1.20 
  10  -1   2    8.16    0.97 
  10   1   2    8.12    0.88 
  10   1   2    8.37    0.89 
  10   1   2    8.02    0.89 
  10   1   2    7.87    1.20 
  10  -2  -2    5.40    1.46 
  10  -2  -2    5.19    0.72 
  10  -2  -2    5.19    0.95 
  10  -2  -2    4.85    0.76 
  10   2  -2    4.75    0.83 
  10   2  -2    5.38    1.42 
  10   2  -2    5.05    0.69 
  10   2  -2    5.69    0.81 
   9  -2  -2    1.97    0.64 
   9  -2  -2    2.19    0.83 
   9  -2  -2    1.90    0.59 
   9   2  -2    1.64    1.29 
   9   2  -2    1.79    0.66 
   9   2  -2    2.14    0.56 
   8  -2  -2    4.70    0.89 
   8  -2  -2    4.19    0.69 
   8   2  -2    3.46    1.23 
   8   2  -2    3.95    0.59 
   8   2  -2    4.13    0.73 
   7  -2  -2   10.61    1.24 
   7  -2  -2    8.90    0.81 
   7   2  -2    9.34    0.97 
   7   2  -2   10.16    0.81 
   7   2  -2    9.41    1.61 
   6  -2  -2   25.47    1.29 
   6  -2  -2   26.23    1.54 
   6   2  -2   26.17    1.23 
   6   2  -2   25.87    1.41 
   6   2  -2   26.21    1.93 
   5  -2  -2   53.18    2.42 
   5  -2  -2   53.30    2.23 
   5   2  -2   51.51    2.17 
   5   2  -2   53.53    2.28 
   5   2  -2   52.48    2.62 
   4  -2  -2  115.40    4.35 
   4  -2  -2  114.23    4.48 
   4   2  -2  114.31    4.36 
  -4   2   2  113.63    4.47 
   4   2  -2  112.52    4.64 
  -4   2   2  115.56    4.33 
  -3  -2   2   11.83    0.66 
   3  -2  -2   12.18    0.82 
   3  -2  -2   12.01    0.64 
  -3   2   2   12.36    0.64 
   3   2  -2   11.63    0.88 
   3   2  -2   11.86    0.64 
  -3   2   2   11.94    0.76 
   2  -2  -2  512.65   21.80 
   2  -2  -2  525.41   21.92 
  -2  -2   2  518.27   21.71 
   2  -2  -2  528.96   21.67 
  -2  -2   2  508.30   21.74 
  -2   2   2  522.17   21.83 
   2   2  -2  521.36   21.86 
  -2   2   2  525.30   21.67 
   2   2  -2  512.84   21.83 
  -1  -2   2    0.26    0.15 
   1  -2  -2    0.31    0.21 
  -1  -2   2    0.20    0.29 
   1  -2  -2    0.25    0.15 
   1  -2  -2    0.24    0.18 
  -1   2   2    0.34    0.19 
   1   2  -2    0.19    0.15 
   1   2  -2    0.26    0.09 
  -1   2   2    0.32    0.16 
  -1   2   2    0.14    0.22 
   1   2  -2    0.22    0.31 
   0  -2  -2   88.17    3.75 
   0  -2  -2   88.89    3.75 
   0  -2   2   81.77    3.76 
   0  -2  -2   92.09    3.85 
   0  -2   2   89.74    3.81 
   0  -2   2   89.10    3.73 
   0  -2  -2   88.39    3.78 
   0   2   2   88.03    3.78 
   0   2   2   89.34    3.75 
   0   2   2   88.19    3.75 
   0   2  -2   89.20    3.78 
   0   2  -2   90.22    3.81 
   1  -2   2  393.54   16.37 
  -1  -2  -2  433.55   16.36 
  -1  -2  -2  408.64   16.03 
  -1  -2  -2  411.70   15.84 
   1  -2   2  405.84   16.03 
   1  -2   2  409.89   15.83 
   1   2   2  404.73   15.95 
   1   2   2  416.02   15.96 
  -1   2  -2  411.60   16.44 
  -1   2  -2  408.25   15.99 
   1   2   2  387.17   16.28 
  -2  -2  -2  488.78   19.08 
   2  -2   2  484.60   18.67 
  -2  -2  -2  489.35   18.68 
   2  -2   2  475.87   18.79 
   2   2   2  485.71   18.99 
   2   2   2  487.22   18.67 
  -2   2  -2  489.55   18.82 
   3  -2   2   17.52    0.92 
   3  -2   2   16.76    0.85 
   3   2   2   17.07    0.94 
   3   2   2   16.72    0.92 
  -3   2  -2   17.42    0.86 
   4  -2   2    5.96    0.50 
   4  -2   2    5.63    0.48 
   4   2   2    5.57    0.64 
   4   2   2    5.69    0.48 
   5  -2   2    2.01    0.42 
   5  -2   2    1.96    0.32 
   5   2   2    1.93    0.51 
   5   2   2    1.67    0.44 
   6  -2   2    5.02    0.50 
   6  -2   2    5.56    0.60 
   6   2   2    5.23    0.73 
   6   2   2    5.06    0.57 
   7  -2   2   13.62    0.95 
   7  -2   2   13.65    0.88 
   7   2   2   14.70    1.22 
   7   2   2   13.32    0.95 
   8  -2   2    2.35    0.66 
   8  -2   2    2.29    1.01 
   8  -2   2    2.03    0.69 
   8  -2   2    2.49    0.83 
   8   2   2    2.39    0.76 
   8   2   2    2.32    0.94 
   9  -2   2    4.99    0.88 
   9  -2   2    4.34    0.88 
   9  -2   2    4.85    0.78 
   9  -2   2    4.71    1.23 
   9   2   2    4.92    0.78 
   9   2   2    4.66    0.88 
   9   2   2    4.86    0.85 
   9   2   2    4.40    1.17 
  10  -2   2    1.45    0.91 
  10  -2   2    1.78    0.92 
  10  -2   2    1.39    0.75 
  10  -2   2    1.17    1.19 
  10   2   2    1.47    0.76 
  10   2   2    1.32    0.83 
  10   2   2    1.25    1.14 
  10   2   2    1.40    0.82 
  10  -3  -2   -0.20    0.64 
  10  -3  -2   -0.17    0.85 
  10  -3  -2   -0.37    0.81 
  10   3  -2   -0.03    1.22 
  10   3  -2   -0.52    0.69 
   9  -3  -2   12.55    0.95 
   9  -3  -2   12.46    0.88 
   9  -3  -2   12.21    1.11 
   9   3  -2   12.32    0.89 
   9   3  -2   12.60    1.57 
   9   3  -2   12.69    0.97 
   8  -3  -2    9.14    0.69 
   8  -3  -2    8.77    0.94 
   8  -3  -2    8.88    0.73 
   8   3  -2    9.87    0.78 
   8   3  -2    8.87    1.35 
   8   3  -2    8.68    0.75 
   7  -3  -2   65.37    2.24 
   7  -3  -2   65.46    2.02 
   7   3  -2   65.35    2.04 
   7   3  -2   65.08    1.87 
   7   3  -2   64.89    2.53 
   6  -3  -2   13.71    0.83 
   6  -3  -2   14.21    1.08 
   6   3  -2   14.54    0.88 
   6   3  -2   13.90    1.45 
   5  -3  -2   57.74    2.45 
   5  -3  -2   58.31    2.28 
  -5   3   2   58.40    2.24 
   5   3  -2   57.81    2.68 
   5   3  -2   57.62    2.24 
   4  -3  -2  111.53    4.55 
   4  -3  -2  109.78    4.39 
  -4   3   2  111.72    4.39 
  -4   3   2  109.13    4.52 
   4   3  -2  109.69    4.36 
   4   3  -2  108.23    4.67 
  -3  -3   2    2.42    0.34 
   3  -3  -2    2.01    0.41 
  -3  -3   2    2.25    0.50 
   3  -3  -2    2.47    0.35 
  -3   3   2    2.42    0.41 
  -3   3   2    2.52    0.37 
   3   3  -2    2.37    0.31 
   3   3  -2    2.41    0.59 
   2  -3  -2   60.07    2.58 
   2  -3  -2   59.53    2.50 
  -2  -3   2   60.03    2.52 
   2  -3  -2   61.41    2.66 
  -2  -3   2   60.71    2.75 
  -2   3   2   59.85    2.65 
   2   3  -2   59.33    2.75 
   2   3  -2   59.60    2.50 
   2   3  -2   60.97    2.47 
  -2   3   2   60.79    2.58 
  -1  -3   2   67.03    2.64 
   1  -3  -2   65.91    2.68 
   1  -3  -2   65.07    2.62 
   1  -3  -2   65.69    2.72 
  -1  -3   2   65.79    2.62 
  -1  -3   2   67.03    2.81 
  -1   3   2   67.36    2.74 
  -1   3   2   65.51    2.62 
   1   3  -2   66.20    2.80 
  -1   3   2   66.13    2.69 
   1   3  -2   66.70    2.62 
   0  -3  -2   42.07    1.83 
   0  -3   2   40.49    1.80 
   0  -3  -2   40.79    1.80 
   0  -3  -2   41.76    1.99 
   0  -3   2   42.48    1.93 
   0  -3  -2   41.07    1.83 
   0  -3   2   40.48    1.84 
   0   3   2   40.31    1.83 
   0   3  -2   41.07    1.93 
   0   3  -2   40.74    1.80 
   0   3   2   40.86    1.80 
   0   3  -2   40.32    1.84 
   0   3   2   42.55    1.99 
   0   3   2   41.15    1.82 
   1  -3   2   17.22    0.95 
  -1  -3  -2   17.13    0.95 
   1  -3   2   17.21    1.00 
  -1  -3  -2   17.00    0.98 
  -1  -3  -2   18.12    1.10 
   1  -3   2   16.44    1.08 
  -1   3  -2   16.99    0.97 
   1   3   2   17.05    0.95 
  -1   3  -2   16.79    1.13 
   1   3   2   17.11    0.94 
  -1   3  -2   17.36    0.94 
   1   3   2   16.16    1.10 
   1   3   2   17.22    1.00 
  -2  -3  -2   13.66    0.76 
   2  -3   2   13.67    0.81 
   2  -3   2   14.48    0.75 
   2  -3   2   13.90    0.64 
  -2   3  -2   13.70    0.64 
   2   3   2   13.62    0.75 
   2   3   2   13.63    0.66 
   2   3   2   13.97    0.78 
   3  -3   2   37.08    1.73 
  -3  -3  -2   37.13    1.80 
   3  -3   2   37.02    1.64 
  -3   3  -2   37.90    1.65 
   3   3   2   36.11    1.73 
   3   3   2   37.08    1.77 
   4  -3   2    4.60    0.50 
   4  -3   2    5.58    0.53 
   4   3   2    4.83    0.66 
   4   3   2    4.70    0.50 
   5  -3   2   42.08    1.65 
   5  -3   2   41.37    1.74 
   5   3   2   40.83    1.76 
   5   3   2   41.23    1.87 
   6  -3   2   59.78    1.89 
   6  -3   2   60.54    2.01 
   6   3   2   60.50    2.21 
   6   3   2   60.37    2.02 
   7  -3   2    3.96    0.60 
   7  -3   2    4.03    0.72 
   7   3   2    3.65    0.72 
   7   3   2    3.97    0.91 
   8  -3   2    0.24    0.54 
   8  -3   2    0.17    0.63 
   8  -3   2    0.22    0.70 
   8   3   2   -0.20    0.69 
   8   3   2    0.42    0.85 
   9  -3   2    4.65    1.11 
   9  -3   2    5.08    0.95 
   9  -3   2    5.03    0.66 
   9  -3   2    5.29    0.83 
   9   3   2    4.56    1.05 
   9   3   2    4.92    0.69 
   9   3   2    4.92    0.78 
  10  -3   2    3.68    1.13 
  10  -3   2    4.17    0.86 
  10  -3   2    3.79    0.86 
  10  -3   2    3.62    0.67 
  10   3   2    3.99    0.78 
  10   3   2    3.31    1.08 
  10   3   2    3.90    0.76 
  10   3   2    3.90    0.75 
  10  -4  -2    1.64    0.75 
  10  -4  -2    1.74    0.92 
  10   4  -2    1.77    1.39 
   9  -4  -2    1.85    0.59 
   9  -4  -2    2.03    0.89 
   9  -4  -2    1.44    0.64 
   9   4  -2    1.65    0.64 
   9   4  -2    1.74    1.22 
   9   4  -2    1.99    0.56 
   8  -4  -2    0.69    0.76 
   8  -4  -2    0.67    0.63 
   8  -4  -2    0.92    0.47 
   8   4  -2    1.16    0.45 
   8   4  -2    0.80    0.53 
   8   4  -2    0.43    1.04 
   7  -4  -2   26.31    1.24 
   7  -4  -2   27.17    1.67 
   7  -4  -2   25.91    1.44 
   7   4  -2   26.34    2.04 
   7   4  -2   26.63    1.35 
   6  -4  -2   -0.07    0.59 
   6  -4  -2   -0.29    0.44 
   6   4  -2   -0.06    0.35 
   6   4  -2   -0.14    0.85 
   5  -4  -2   90.04    3.57 
   5  -4  -2   90.71    3.40 
   5   4  -2   88.51    3.31 
   5   4  -2   88.08    3.70 
  -5   4   2   88.84    3.35 
   4  -4  -2    4.50    0.50 
  -4  -4   2    4.47    0.67 
   4  -4  -2    4.12    0.57 
   4   4  -2    4.39    0.79 
  -4   4   2    4.76    0.50 
   4   4  -2    4.61    0.42 
  -3  -4   2   28.60    1.26 
   3  -4  -2   28.67    0.91 
  -3  -4   2   28.81    0.94 
   3  -4  -2   29.12    1.19 
   3  -4  -2   29.49    1.08 
   3   4  -2   28.68    0.89 
  -3   4   2   29.29    1.16 
   3   4  -2   28.57    0.91 
  -3   4   2   29.31    1.04 
   3   4  -2   29.02    1.29 
   2  -4  -2   11.08    0.45 
  -2  -4   2   11.21    0.78 
   2  -4  -2   11.19    0.63 
  -2  -4   2   11.27    0.48 
   2  -4  -2   11.43    0.73 
   2   4  -2   11.36    0.47 
  -2   4   2   11.45    0.70 
  -2   4   2   11.37    0.62 
   2   4  -2   11.44    0.50 
   2   4  -2   11.15    0.82 
   1  -4  -2    0.27    0.28 
  -1  -4   2    0.09    0.13 
   1  -4  -2    0.12    0.25 
   1  -4  -2    0.27    0.37 
  -1  -4   2    0.02    0.32 
   1   4  -2    0.02    0.35 
   1   4  -2    0.16    0.18 
  -1   4   2    0.17    0.15 
  -1   4   2    0.27    0.25 
  -1   4   2    0.14    0.25 
   0  -4   2   67.70    2.74 
   0  -4   2   65.49    2.58 
   0  -4  -2   65.41    2.59 
   0  -4  -2   66.37    2.59 
   0  -4  -2   65.08    2.78 
   0  -4  -2   65.05    2.56 
   0   4   2   67.83    2.61 
   0   4  -2   65.28    2.75 
   0   4   2   66.39    2.58 
   0   4   2   65.40    2.59 
   0   4   2   66.82    2.81 
   0   4  -2   66.67    2.58 
   0   4  -2   65.35    2.61 
   1  -4   2   80.05    3.05 
   1  -4   2   76.88    3.21 
  -1  -4  -2   78.59    3.03 
   1  -4   2   78.63    3.07 
  -1  -4  -2   79.98    3.24 
  -1   4  -2   79.30    3.06 
  -1   4  -2   76.76    3.27 
  -1   4  -2   78.35    3.03 
   1   4   2   74.96    3.22 
   1   4   2   79.41    3.07 
   1   4   2   79.47    3.05 
   1   4   2   77.85    3.02 
  -2  -4  -2   17.38    0.92 
   2  -4   2   17.41    0.76 
   2  -4   2   17.61    0.86 
   2  -4   2   17.82    1.00 
  -2   4  -2   17.32    0.76 
   2   4   2   16.95    0.95 
   2   4   2   17.04    0.75 
   2   4   2   16.71    0.85 
  -2   4  -2   17.24    0.83 
   3  -4   2    9.10    0.62 
   3  -4   2    8.83    0.86 
   3  -4   2    8.73    0.76 
  -3  -4  -2    8.74    0.83 
  -3   4  -2    9.28    0.64 
   3   4   2    8.32    0.76 
   3   4   2    9.92    0.85 
   4  -4   2   50.32    2.15 
   4  -4   2   49.87    2.02 
  -4  -4  -2   49.56    2.27 
   4   4   2   50.49    2.25 
  -4   4  -2   49.84    2.04 
   4   4   2   49.49    2.17 
   5  -4   2    0.67    0.47 
   5  -4   2    0.81    0.35 
   5   4   2    0.64    0.53 
   5   4   2    0.76    0.59 
   6  -4   2    4.51    0.60 
   6  -4   2    4.95    0.47 
   6   4   2    4.90    0.75 
   6   4   2    4.87    0.67 
   7  -4   2    8.93    0.85 
   7  -4   2    8.92    0.83 
   7   4   2    9.11    0.89 
   7   4   2    9.93    1.24 
   8  -4   2   13.08    1.00 
   8  -4   2   12.80    1.00 
   8  -4   2   12.68    1.10 
   8   4   2   12.79    1.05 
   8   4   2   13.45    1.44 
   9  -4   2   33.36    1.58 
   9  -4   2   33.53    1.42 
   9  -4   2   33.35    1.86 
   9   4   2   34.41    1.99 
   9   4   2   33.57    1.57 
   9   4   2   32.70    1.58 
  10  -4   2    0.09    1.00 
  10  -4   2   -0.15    0.83 
  10  -4   2    0.35    1.14 
  10   4   2    0.47    0.75 
  10   4   2    0.40    1.13 
  10   4   2    0.52    1.04 
  10   4   2    0.85    0.82 
  10  -5  -2    0.58    0.76 
  10  -5  -2    0.61    0.92 
  10   5  -2    0.99    1.26 
   9  -5  -2    2.88    0.72 
   9  -5  -2    2.99    0.81 
   9  -5  -2    2.60    1.03 
   9   5  -2    3.52    1.27 
   9   5  -2    3.40    0.57 
   9   5  -2    2.67    0.63 
   8  -5  -2   13.62    1.23 
   8  -5  -2   13.38    0.88 
   8  -5  -2   12.98    1.42 
   8   5  -2   13.88    0.86 
   8   5  -2   13.09    1.65 
   8   5  -2   13.49    1.03 
   7  -5  -2   25.63    1.44 
   7  -5  -2   25.66    1.79 
   7  -5  -2   24.50    1.13 
   7   5  -2   24.80    1.24 
   7   5  -2   25.23    1.86 
   6  -5  -2   27.96    1.27 
   6  -5  -2   26.67    0.97 
   6  -5  -2   27.42    1.45 
   6   5  -2   27.87    1.61 
   6   5  -2   26.58    1.04 
   5  -5  -2   52.39    2.25 
   5  -5  -2   52.25    2.45 
   5   5  -2   52.45    2.11 
  -5   5   2   52.26    2.21 
   5   5  -2   52.10    2.58 
   4  -5  -2    5.17    0.83 
   4  -5  -2    5.25    0.41 
   4  -5  -2    5.26    0.66 
  -4  -5   2    5.16    0.89 
   4   5  -2    5.10    0.92 
  -4   5   2    5.31    0.63 
   4   5  -2    5.20    0.42 
   4   5  -2    5.18    0.42 
  -3  -5   2   66.65    2.84 
   3  -5  -2   67.97    2.62 
   3  -5  -2   67.11    2.42 
   3  -5  -2   67.94    2.74 
   3   5  -2   67.43    2.47 
  -3   5   2   67.23    2.61 
  -3   5   2   68.14    2.72 
   3   5  -2   67.60    2.43 
   3   5  -2   68.38    2.86 
  -2  -5   2   35.49    1.54 
   2  -5  -2   35.11    1.70 
   2  -5  -2   36.50    1.77 
  -2  -5   2   36.24    1.57 
  -2  -5   2   35.81    1.87 
   2  -5  -2   35.46    1.52 
  -2   5   2   35.60    1.76 
   2   5  -2   35.65    1.58 
  -2   5   2   36.04    1.70 
  -2   5   2   35.27    1.52 
   2   5  -2   35.69    1.87 
  -1  -5   2   72.18    2.86 
   1  -5  -2   70.72    2.91 
   1  -5  -2   71.19    2.71 
  -1  -5   2   71.10    2.64 
   1  -5  -2   71.09    2.72 
  -1   5   2   69.52    2.71 
  -1   5   2   71.66    2.59 
  -1   5   2   71.30    2.72 
   1   5  -2   71.09    2.86 
   1   5  -2   70.37    2.64 
   0  -5   2    8.57    0.56 
   0  -5  -2    8.65    0.56 
   0  -5  -2    8.55    0.54 
   0  -5  -2    8.38    0.76 
   0  -5   2    8.95    0.72 
   0   5  -2    8.61    0.79 
   0   5   2    8.68    0.51 
   0   5   2    8.62    0.53 
   0   5   2    8.46    0.82 
   0   5   2    8.66    0.56 
   0   5  -2    8.83    0.57 
   0   5  -2    8.75    0.54 
  -1  -5  -2  163.92    6.82 
  -1  -5  -2  165.87    6.79 
   1  -5   2  163.42    7.03 
   1  -5   2  166.57    6.81 
   1  -5   2  164.52    6.84 
  -1  -5  -2  169.43    7.04 
   1   5   2  157.62    7.03 
   1   5   2  164.80    6.84 
   1   5   2  168.42    6.81 
   1   5   2  165.06    6.78 
  -1   5  -2  164.23    6.82 
  -1   5  -2  159.54    7.07 
  -1   5  -2  167.43    6.79 
   2  -5   2   10.66    0.88 
   2  -5   2   10.26    0.72 
   2  -5   2   10.78    0.60 
  -2  -5  -2   11.20    0.83 
   2   5   2   10.55    0.57 
  -2   5  -2   10.12    0.67 
   2   5   2   10.53    0.88 
   2   5   2   10.27    0.62 
   2   5   2   10.29    0.73 
  -2   5  -2   10.21    0.56 
  -3  -5  -2  258.93    9.88 
   3  -5   2  262.44    9.78 
   3  -5   2  262.23    9.96 
   3  -5   2  259.71    9.66 
   3   5   2  258.02    9.66 
   3   5   2  261.26    9.90 
  -3   5  -2  260.82    9.77 
   3   5   2  256.97    9.80 
  -3   5  -2  261.67    9.66 
  -4  -5  -2  118.33    4.26 
   4  -5   2  117.66    3.97 
   4  -5   2  119.31    4.13 
  -4   5  -2  118.55    3.98 
   4   5   2  118.69    4.23 
   4   5   2  118.13    4.14 
   5  -5   2   41.34    1.77 
  -5  -5  -2   41.16    1.90 
   5  -5   2   41.51    1.57 
   5   5   2   42.40    1.93 
   5   5   2   40.56    1.82 
   6  -5   2    1.22    0.53 
   6  -5   2    1.50    0.37 
   6   5   2    1.63    0.53 
   6   5   2    1.69    0.62 
   7  -5   2    2.61    0.73 
   7  -5   2    2.22    0.53 
   7  -5   2    1.93    0.83 
   7   5   2    2.17    0.75 
   7   5   2    2.60    0.91 
   8  -5   2    0.51    0.70 
   8  -5   2    0.55    0.83 
   8  -5   2    0.32    0.53 
   8   5   2   -0.51    0.75 
   8   5   2    0.51    0.92 
   9  -5   2    1.89    1.05 
   9  -5   2    1.84    0.79 
   9  -5   2    2.00    0.64 
   9   5   2    2.09    0.67 
   9   5   2    2.51    1.10 
   9   5   2    1.85    0.86 
  10  -5   2    3.05    0.92 
  10  -5   2    2.42    0.98 
  10   5   2    2.90    1.23 
  10   5   2    2.48    0.83 
  10  -6  -2   -0.24    0.81 
  10  -6  -2   -0.21    1.00 
  10   6  -2    0.56    1.48 
   9  -6  -2   27.70    1.27 
   9  -6  -2   27.47    1.48 
   9   6  -2   28.77    2.11 
   9   6  -2   29.03    1.07 
   8  -6  -2    5.39    1.11 
   8  -6  -2    6.05    0.75 
   8  -6  -2    6.21    0.91 
   8   6  -2    5.04    0.62 
   8   6  -2    5.99    1.32 
   7  -6  -2   53.66    2.27 
   7  -6  -2   53.66    1.68 
   7  -6  -2   53.26    1.96 
   7   6  -2   54.17    1.79 
   7   6  -2   54.97    2.46 
   6  -6  -2    5.41    0.54 
   6  -6  -2    5.57    0.91 
   6  -6  -2    5.34    0.73 
   6   6  -2    6.12    0.63 
   6   6  -2    6.87    1.30 
   5  -6  -2   35.38    1.61 
   5  -6  -2   35.33    1.89 
   5  -6  -2   34.10    1.32 
   5   6  -2   34.36    1.36 
   5   6  -2   34.91    1.38 
   5   6  -2   34.57    1.95 
   4  -6  -2   31.49    1.13 
  -4  -6   2   32.39    1.70 
   4  -6  -2   32.12    1.58 
   4  -6  -2   31.82    1.13 
   4  -6  -2   32.56    1.45 
   4   6  -2   31.93    1.16 
  -4   6   2   31.97    1.39 
   4   6  -2   32.40    1.79 
   4   6  -2   32.40    1.22 
   3  -6  -2    5.57    0.83 
  -3  -6   2    5.08    0.89 
   3  -6  -2    5.73    0.73 
  -3   6   2    5.13    0.75 
  -3   6   2    5.79    0.67 
   3   6  -2    5.49    0.95 
   3   6  -2    5.15    0.48 
   2  -6  -2    0.71    0.35 
  -2  -6   2    1.01    0.10 
   2  -6  -2    0.86    0.47 
   2  -6  -2    0.87    0.31 
  -2  -6   2    0.90    0.42 
  -2  -6   2    1.01    0.19 
   2   6  -2    0.98    0.50 
  -2   6   2    1.47    0.32 
   2   6  -2    1.05    0.21 
  -2   6   2    0.91    0.10 
  -2   6   2    0.99    0.31 
  -1  -6   2    0.21    0.38 
   1  -6  -2   -0.03    0.26 
   1  -6  -2    0.00    0.41 
  -1  -6   2    0.04    0.21 
   1  -6  -2   -0.08    0.28 
  -1   6   2    0.04    0.25 
  -1   6   2    0.17    0.25 
   1   6  -2    0.10    0.44 
  -1   6   2   -0.06    0.15 
   0  -6   2   45.61    1.90 
   0  -6   2   43.89    1.65 
   0  -6  -2   43.49    1.65 
   0  -6  -2   43.66    1.96 
   0  -6  -2   43.62    1.68 
   0   6   2   43.88    1.67 
   0   6   2   43.37    1.98 
   0   6   2   44.13    1.63 
   0   6  -2   42.06    1.95 
   0   6  -2   44.03    1.65 
   0   6   2   43.69    1.68 
   0   6  -2   43.98    1.67 
   1  -6   2    8.49    0.76 
  -1  -6  -2    8.51    0.47 
  -1  -6  -2    8.62    0.72 
  -1  -6  -2    8.56    0.51 
   1  -6   2    8.46    0.54 
   1   6   2    8.78    0.50 
   1   6   2    8.02    0.76 
   1   6   2    8.62    0.48 
  -1   6  -2    8.62    0.51 
  -1   6  -2    8.67    0.48 
   1   6   2    8.56    0.45 
  -1   6  -2    8.54    0.82 
   2  -6   2    0.47    0.34 
  -2  -6  -2    0.79    0.47 
  -2  -6  -2    0.82    0.22 
   2  -6   2    0.73    0.47 
   2  -6   2    0.75    0.23 
   2   6   2    0.69    0.25 
  -2   6  -2    0.80    0.31 
  -2   6  -2    0.73    0.48 
   2   6   2    0.77    0.19 
  -2   6  -2    0.79    0.21 
   2   6   2    0.79    0.32 
   2   6   2    0.77    0.51 
  -3  -6  -2    0.72    0.51 
   3  -6   2    0.70    0.54 
   3   6   2    0.51    0.29 
  -3   6  -2    0.64    0.35 
  -3   6  -2    0.60    0.23 
   3   6   2    0.66    0.42 
   3   6   2    0.60    0.22 
   3   6   2    0.94    0.57 
   4  -6   2   14.28    0.69 
   4  -6   2   14.56    0.97 
  -4  -6  -2   14.29    1.00 
   4  -6   2   15.11    1.13 
   4   6   2   14.70    0.95 
  -4   6  -2   14.65    0.69 
   4   6   2   15.13    1.04 
   4   6   2   14.50    0.69 
   5  -6   2   18.16    1.07 
  -5  -6  -2   18.62    1.11 
   5  -6   2   18.79    0.81 
   5   6   2   18.68    1.07 
   5   6   2   18.67    1.23 
   6  -6   2   -0.18    0.56 
   6  -6   2    0.00    0.34 
   6   6   2   -0.02    0.70 
   6   6   2   -0.12    0.56 
   7  -6   2   19.57    1.46 
   7  -6   2   20.23    0.89 
   7  -6   2   21.04    1.33 
   7   6   2   20.02    1.20 
   7   6   2   20.98    1.48 
   8  -6   2    0.61    0.75 
   8  -6   2    0.56    0.92 
   8  -6   2    0.58    0.54 
   8   6   2    0.36    0.76 
   8   6   2    0.75    0.59 
   8   6   2    0.79    1.00 
   9  -6   2    6.22    1.19 
   9  -6   2    7.26    1.04 
   9   6   2    7.11    1.39 
   9   6   2    7.15    1.13 
  10  -6   2   23.91    1.67 
  10  -6   2   24.46    2.06 
  10   6   2   22.97    2.01 
  10   6   2   24.55    1.65 
  10  -7  -2    2.42    0.78 
  10  -7  -2    2.00    1.03 
  10   7  -2    2.59    1.33 
   9  -7  -2    1.01    0.98 
   9  -7  -2    1.55    0.83 
   9   7  -2    2.02    1.41 
   8  -7  -2   12.91    1.07 
   8  -7  -2   12.40    1.24 
   8   7  -2   14.05    1.16 
   8   7  -2   14.57    1.77 
   7  -7  -2    6.34    0.60 
   7  -7  -2    5.97    1.03 
   7  -7  -2    6.41    0.83 
   7   7  -2    7.63    0.67 
   7   7  -2    8.15    1.71 
   7   7  -2    6.32    0.69 
   6  -7  -2   60.92    2.77 
   6  -7  -2   57.97    2.17 
   6  -7  -2   60.29    2.17 
   6  -7  -2   60.20    2.52 
   6   7  -2   59.49    2.21 
   6   7  -2   60.54    2.25 
   6   7  -2   60.27    2.91 
   5  -7  -2   30.86    1.39 
   5  -7  -2   32.69    1.39 
   5  -7  -2   33.04    2.01 
   5  -7  -2   32.95    1.80 
   5   7  -2   31.61    1.44 
   5   7  -2   32.79    1.54 
   5   7  -2   31.98    2.12 
   4  -7  -2    1.10    0.45 
   4  -7  -2    1.05    0.56 
  -4   7   2    1.30    0.41 
   4   7  -2    1.07    0.25 
   4   7  -2    1.39    0.72 
  -3  -7   2   14.91    1.04 
   3  -7  -2   14.88    0.97 
   3  -7  -2   14.71    0.83 
   3  -7  -2   15.18    1.13 
   3   7  -2   14.56    1.08 
  -3   7   2   15.48    0.83 
   3   7  -2   15.08    0.63 
  -3   7   2   15.23    0.88 
   2  -7  -2  132.71    5.29 
  -2  -7   2  135.17    4.74 
   2  -7  -2  131.23    4.98 
  -2  -7   2  135.96    5.23 
   2  -7  -2  133.29    5.04 
  -2  -7   2  134.36    4.86 
  -2   7   2  131.98    4.74 
  -2   7   2  132.56    5.02 
   2   7  -2  131.30    4.86 
  -2   7   2  130.22    4.98 
   2   7  -2  134.19    5.20 
   1  -7  -2   50.82    2.28 
   1  -7  -2   49.10    2.56 
  -1  -7   2   50.41    2.21 
   1  -7  -2   49.85    2.28 
  -1  -7   2   51.98    2.52 
   1   7  -2   50.23    2.21 
   1   7  -2   49.10    2.50 
  -1   7   2   50.45    2.12 
  -1   7   2   49.33    2.28 
  -1   7   2   49.64    2.27 
   0  -7   2  128.40    5.23 
   0  -7  -2  130.58    5.26 
   0  -7   2  134.17    5.52 
   0  -7  -2  129.70    5.23 
   0  -7  -2  130.35    5.58 
   0   7  -2  124.52    5.55 
   0   7   2  129.71    5.26 
   0   7   2  129.11    5.23 
   0   7  -2  129.48    5.24 
   0   7  -2  131.16    5.23 
   0   7   2  130.65    5.64 
   0   7   2  130.77    5.20 
   1  -7   2   71.17    3.24 
  -1  -7  -2   71.15    2.88 
  -1  -7  -2   70.13    2.93 
  -1  -7  -2   72.16    3.25 
   1  -7   2   70.76    2.96 
  -1   7  -2   70.85    2.94 
  -1   7  -2   68.34    3.31 
  -1   7  -2   70.67    2.88 
   1   7   2   69.90    2.93 
   1   7   2   69.95    2.87 
   1   7   2   67.56    3.28 
   1   7   2   71.40    2.93 
   2  -7   2  120.87    5.32 
   2  -7   2  123.68    5.08 
  -2  -7  -2  130.52    5.33 
  -2  -7  -2  125.82    4.96 
   2  -7   2  124.63    4.96 
  -2   7  -2  127.25    5.48 
   2   7   2  124.24    4.93 
  -2   7  -2  125.02    5.07 
   2   7   2  125.42    5.01 
   2   7   2  119.52    5.30 
   2   7   2  123.52    5.07 
  -2   7  -2  125.94    4.95 
   3  -7   2    1.45    0.31 
   3  -7   2    1.34    0.48 
  -3  -7  -2    1.76    0.60 
   3  -7   2    1.43    0.63 
   3   7   2    1.24    0.34 
  -3   7  -2    1.39    0.44 
   3   7   2    1.17    0.45 
  -3   7  -2    1.71    0.29 
   3   7   2    1.40    0.62 
   3   7   2    1.20    0.23 
   4  -7   2  121.74    4.70 
   4  -7   2  122.50    4.23 
  -4  -7  -2  121.38    4.60 
   4  -7   2  127.17    4.47 
   4   7   2  124.30    4.33 
   4   7   2  121.30    4.23 
   4   7   2  123.88    4.64 
   4   7   2  124.85    4.48 
  -4   7  -2  122.22    4.25 
   5  -7   2    8.17    0.75 
   5  -7   2    8.56    0.57 
  -5  -7  -2    8.97    1.23 
   5  -7   2    8.73    1.04 
   5   7   2    8.58    0.54 
   5   7   2    8.78    1.10 
   5   7   2    8.61    0.78 
   6  -7   2    4.35    0.64 
   6  -7   2    4.73    0.94 
   6  -7   2    4.39    0.82 
   6   7   2    4.71    0.89 
   6   7   2    5.02    1.23 
   6   7   2    4.52    0.60 
   7  -7   2    6.60    0.88 
   7  -7   2    6.95    0.75 
   7  -7   2    6.80    1.03 
   7   7   2    6.88    0.92 
   7   7   2    7.78    1.20 
   8  -7   2    0.25    0.85 
   8  -7   2    0.16    0.81 
   8  -7   2    0.19    0.47 
   8   7   2    0.78    1.01 
   8   7   2    0.66    0.51 
   8   7   2    0.02    0.79 
   9  -7   2    4.89    1.04 
   9  -7   2    4.56    1.14 
   9   7   2    5.02    1.35 
   9   7   2    5.11    1.01 
  10  -7   2    4.38    1.11 
  10  -7   2    4.57    1.01 
  10   7   2    4.93    0.94 
  10   7   2    4.29    1.26 
  10  -8  -2    0.13    1.17 
  10  -8  -2    0.03    0.82 
  10   8  -2    0.62    1.54 
   9  -8  -2    4.28    0.92 
   9  -8  -2    3.84    1.05 
   9   8  -2    4.61    1.39 
   8  -8  -2    8.01    1.01 
   8  -8  -2    7.46    0.85 
   8   8  -2    7.83    1.27 
   7  -8  -2   10.94    0.76 
   7  -8  -2   11.13    0.94 
   7  -8  -2   11.03    0.44 
   7   8  -2   11.39    1.30 
   7   8  -2   11.11    0.48 
   7   8  -2   10.83    0.37 
   6  -8  -2   10.03    1.38 
   6  -8  -2    9.67    1.14 
   6   8  -2    9.98    1.73 
   6   8  -2    9.76    0.59 
   6   8  -2    9.30    0.76 
   5  -8  -2    0.28    0.51 
   5  -8  -2    0.40    0.60 
   5   8  -2    0.42    0.26 
   5   8  -2    0.38    0.81 
   4  -8  -2    9.75    1.14 
   4  -8  -2    8.92    0.86 
   4   8  -2    9.69    1.19 
   4   8  -2    9.55    0.60 
   3  -8  -2    7.56    0.64 
   3  -8  -2    7.93    0.85 
  -3  -8   2    8.44    1.26 
   3  -8  -2    8.56    1.16 
  -3   8   2    8.26    0.76 
  -3   8   2    8.99    0.72 
   3   8  -2    8.51    0.54 
   3   8  -2    8.47    1.04 
  -2  -8   2   20.06    0.89 
   2  -8  -2   19.59    1.04 
  -2  -8   2   20.50    1.36 
  -2  -8   2   20.26    0.70 
  -2  -8   2   18.79    0.72 
   2  -8  -2   20.00    1.35 
   2  -8  -2   20.17    1.10 
  -2   8   2   19.94    1.03 
  -2   8   2   19.62    1.05 
   2   8  -2   19.82    0.89 
   2   8  -2   19.98    1.35 
  -2   8   2   19.46    0.72 
   1  -8  -2   60.22    2.97 
  -1  -8   2   63.56    3.27 
  -1  -8   2   62.81    2.91 
   1  -8  -2   59.99    3.31 
   1  -8  -2   59.23    2.96 
  -1   8   2   59.97    2.97 
  -1   8   2   61.85    2.81 
  -1   8   2   61.22    3.43 
   1   8  -2   59.19    3.27 
  -1   8   2   60.76    2.99 
   1   8  -2   60.84    2.88 
   0  -8   2   12.67    0.67 
   0  -8  -2   12.70    0.98 
   0  -8  -2   13.36    0.69 
   0  -8  -2   12.59    0.72 
   0  -8   2   12.96    0.95 
   0   8  -2   13.61    0.72 
   0   8   2   12.81    0.63 
   0   8  -2   13.50    0.72 
   0   8   2   13.36    0.73 
   0   8   2   13.01    1.27 
   0   8  -2   13.21    1.14 
   0   8   2   13.00    0.66 
  -1  -8  -2    1.97    0.32 
  -1  -8  -2    2.29    0.67 
  -1  -8  -2    1.69    0.38 
   1  -8   2    2.00    0.44 
   1   8   2    2.12    0.38 
  -1   8  -2    2.66    0.35 
   1   8   2    2.09    0.79 
  -1   8  -2    1.96    0.73 
   1   8   2    2.32    0.40 
   1   8   2    2.00    0.29 
  -1   8  -2    2.20    0.38 
   2  -8   2   13.67    1.23 
   2  -8   2   15.03    1.08 
  -2  -8  -2   14.65    0.83 
  -2  -8  -2   14.27    1.26 
   2   8   2   14.28    0.89 
   2   8   2   14.31    0.81 
  -2   8  -2   14.33    0.81 
  -2   8  -2   13.73    1.49 
   2   8   2   13.14    1.30 
   2   8   2   13.64    0.95 
  -2   8  -2   15.16    1.00 
  -3  -8  -2   29.17    1.49 
   3  -8   2   27.63    1.49 
   3  -8   2   28.15    1.00 
   3  -8   2   28.44    1.24 
  -3   8  -2   28.38    0.97 
   3   8   2   27.52    1.51 
   3   8   2   27.97    1.19 
   3   8   2   28.32    0.95 
   3   8   2   28.08    1.07 
   4  -8   2    1.28    0.26 
   4  -8   2    1.24    0.62 
  -4  -8  -2    1.22    0.54 
   4  -8   2    1.02    0.48 
   4   8   2    1.16    0.21 
   4   8   2    1.38    0.47 
  -4   8  -2    1.37    0.22 
   4   8   2    1.32    0.69 
   5  -8   2   36.03    1.10 
   5  -8   2   36.17    1.45 
   5   8   2   36.29    1.44 
   5   8   2   35.71    1.08 
   5   8   2   36.28    1.63 
   6  -8   2   13.01    1.23 
   6  -8   2   13.29    0.82 
   6  -8   2   13.25    1.44 
   6   8   2   13.26    1.22 
   6   8   2   12.78    0.78 
   6   8   2   13.24    1.51 
   7  -8   2    3.45    0.89 
   7  -8   2    4.40    0.53 
   7  -8   2    4.12    0.95 
   7   8   2    4.38    0.91 
   7   8   2    4.23    1.10 
   8  -8   2    4.66    1.11 
   8  -8   2    4.45    0.91 
   8   8   2    5.05    1.22 
   8   8   2    4.14    0.86 
   9  -8   2    0.24    1.05 
   9  -8   2   -0.45    0.89 
   9   8   2    0.55    0.82 
   9   8   2   -0.80    1.10 
   9  -9  -2   -0.15    0.78 
   9  -9  -2    0.05    0.98 
   9   9  -2   -0.11    1.42 
   8  -9  -2    0.18    0.73 
   8  -9  -2    0.20    0.94 
   8   9  -2    0.56    1.20 
   7  -9  -2    7.03    1.49 
   7  -9  -2    5.86    1.00 
   7   9  -2    6.29    1.61 
   6  -9  -2   30.79    1.64 
   6  -9  -2   31.01    1.41 
   6   9  -2   32.08    1.98 
   6   9  -2   30.50    1.01 
   5  -9  -2    0.47    0.59 
   5  -9  -2    0.47    0.67 
   5   9  -2    0.48    0.32 
   5   9  -2    0.39    0.95 
   4  -9  -2   68.20    3.13 
   4  -9  -2   68.24    3.27 
   4   9  -2   69.16    3.47 
   4   9  -2   67.66    2.91 
   3  -9  -2    8.54    0.72 
   3  -9  -2    9.25    0.81 
   3   9  -2    8.82    0.54 
   3   9  -2    9.13    1.11 
   2  -9  -2  122.49    4.91 
  -2  -9   2  125.49    4.58 
  -2  -9   2  123.02    4.74 
  -2  -9   2  121.61    4.58 
   2  -9  -2  121.85    4.86 
   2  -9  -2  119.51    5.40 
  -2   9   2  120.68    4.58 
   2   9  -2  121.12    5.15 
  -2   9   2  121.29    4.89 
   2   9  -2  120.30    4.74 
  -2   9   2  124.11    5.01 
  -1  -9   2    0.07    0.25 
   1  -9  -2    0.03    0.38 
  -1  -9   2    0.04    0.35 
  -1  -9   2    0.37    0.62 
   1  -9  -2    0.18    0.42 
   1  -9  -2    0.16    0.57 
   1   9  -2    0.12    0.66 
  -1   9   2    0.18    0.75 
  -1   9   2   -0.17    0.34 
   1   9  -2    0.11    0.34 
  -1   9   2    0.32    0.37 
  -1   9   2   -0.02    0.23 
   0  -9  -2  142.90    5.51 
   0  -9  -2  140.91    5.89 
   0  -9   2  141.59    5.49 
   0  -9   2  146.92    5.87 
   0  -9  -2  141.29    5.46 
   0   9  -2  140.70    5.48 
   0   9  -2  133.74    5.89 
   0   9   2  140.06    5.48 
   0   9   2  143.33    5.42 
   0   9   2  140.77    5.52 
   0   9   2  140.36    5.97 
   1  -9   2    1.24    0.64 
  -1  -9  -2    1.13    0.40 
   1  -9   2    0.72    0.41 
  -1  -9  -2    1.19    0.31 
  -1  -9  -2    0.72    0.59 
   1   9   2    0.82    0.32 
  -1   9  -2    1.37    0.76 
  -1   9  -2    0.98    0.32 
  -1   9  -2    0.98    0.35 
   1   9   2    0.82    0.32 
   1   9   2    0.96    0.26 
   1   9   2    0.80    0.72 
  -2  -9  -2  101.01    3.87 
  -2  -9  -2  104.36    4.38 
   2  -9   2   96.99    4.32 
   2  -9   2  101.42    4.04 
  -2   9  -2  102.16    3.87 
   2   9   2   98.06    3.98 
   2   9   2   93.93    4.33 
  -2   9  -2   98.44    4.50 
  -2   9  -2  101.81    4.03 
   2   9   2  100.32    3.94 
   2   9   2   99.51    3.85 
  -3  -9  -2    7.33    0.86 
   3  -9   2    6.96    0.63 
   3  -9   2    7.10    0.81 
   3   9   2    7.39    0.42 
   3   9   2    7.06    0.88 
   3   9   2    7.37    0.62 
  -3   9  -2    7.32    0.42 
   4  -9   2   59.02    1.90 
   4  -9   2   59.49    2.23 
   4   9   2   58.67    2.20 
   4   9   2   58.95    1.87 
   4   9   2   59.22    2.53 
  -4   9  -2   58.46    1.89 
   5  -9   2    8.68    0.69 
   5  -9   2    8.85    0.34 
   5  -9   2    8.94    0.81 
   5   9   2    8.79    0.91 
   5   9   2    8.88    0.66 
   5   9   2    8.68    0.29 
   6  -9   2   13.31    0.91 
   6  -9   2   13.63    1.03 
   6  -9   2   13.72    0.60 
   6   9   2   13.10    0.86 
   6   9   2   13.65    0.60 
   6   9   2   14.16    1.17 
   7  -9   2    4.23    0.81 
   7  -9   2    4.75    0.91 
   7   9   2    5.36    1.13 
   7   9   2    5.17    0.81 
   8  -9   2    3.86    1.13 
   8  -9   2    3.42    0.91 
   8   9   2    3.65    1.22 
   8   9   2    3.94    0.89 
   9  -9   2    0.52    0.95 
   9  -9   2    0.27    1.01 
   9   9   2    0.00    1.13 
   9   9   2    0.22    0.88 
   9 -10  -2    0.40    1.07 
   9 -10  -2    0.24    0.83 
   9  10  -2    0.86    1.36 
   8 -10  -2    0.71    1.01 
   8 -10  -2    0.26    0.79 
   8  10  -2    0.86    1.33 
   7 -10  -2    4.86    0.92 
   7 -10  -2    4.86    0.76 
   7  10  -2    4.91    1.16 
   6 -10  -2    4.88    0.76 
   6 -10  -2    4.69    0.88 
   6  10  -2    4.74    0.44 
   6  10  -2    5.49    1.16 
   5 -10  -2   13.16    1.10 
   5 -10  -2   13.69    1.29 
   5  10  -2   13.78    1.48 
   5  10  -2   13.88    0.75 
   4 -10  -2    9.51    1.22 
   4 -10  -2    9.65    1.04 
   4  10  -2   10.15    1.45 
   4  10  -2   10.00    0.76 
  -3 -10   2   43.46    1.74 
   3 -10  -2   43.09    1.93 
   3 -10  -2   43.36    2.04 
   3  10  -2   44.33    2.31 
   3  10  -2   42.41    1.74 
   2 -10  -2    0.43    0.50 
  -2 -10   2    0.35    0.18 
  -2 -10   2    0.20    0.35 
   2 -10  -2    0.40    0.47 
   2  10  -2   -0.04    0.76 
   2  10  -2    0.48    0.35 
  -2  10   2   -0.03    0.42 
  -2  10   2    0.39    0.18 
  -1 -10   2    2.04    0.44 
  -1 -10   2    2.02    0.31 
   1 -10  -2    2.00    0.45 
   1 -10  -2    1.76    0.44 
   1  10  -2    1.96    0.38 
  -1  10   2    1.95    0.29 
   1  10  -2    1.62    0.85 
  -1  10   2    1.77    0.40 
  -1  10   2    1.92    0.83 
   0 -10  -2    2.76    0.53 
   0 -10   2    2.56    0.48 
   0 -10  -2    2.78    0.44 
   0 -10   2    2.69    0.44 
   0 -10   2    2.72    0.89 
   0  10   2    2.39    0.42 
   0  10   2    2.53    0.40 
   0  10  -2    2.29    0.91 
   0  10   2    2.34    0.91 
   0  10  -2    2.50    0.45 
   1 -10   2   27.93    1.19 
  -1 -10  -2   28.79    1.07 
  -1 -10  -2   28.24    1.16 
   1 -10   2   29.67    1.76 
   1 -10   2   29.28    1.23 
   1  10   2   27.90    1.73 
   1  10   2   28.25    1.05 
  -1  10  -2   28.68    1.07 
  -1  10  -2   28.28    1.14 
  -1  10  -2   26.97    1.70 
   1  10   2   28.50    1.10 
  -2 -10  -2    3.29    0.48 
   2 -10   2    3.12    0.56 
  -2 -10  -2    3.28    0.35 
   2 -10   2    3.41    0.57 
  -2  10  -2    3.46    0.37 
   2  10   2    3.12    0.94 
  -2  10  -2    2.66    0.91 
   2  10   2    3.09    0.48 
   2  10   2    3.26    0.34 
   3 -10   2    1.37    0.59 
   3 -10   2    1.36    0.56 
   3  10   2    1.55    0.25 
  -3  10  -2    1.59    0.26 
   3  10   2    1.30    0.79 
   4 -10   2   10.21    1.17 
   4 -10   2   10.05    1.04 
   4  10   2   10.47    0.98 
   4  10   2   10.27    1.30 
  -4  10  -2    9.89    0.56 
   4  10   2    9.80    0.57 
   5 -10   2    6.75    0.78 
   5 -10   2    6.69    0.78 
   5 -10   2    6.82    0.31 
   5  10   2    6.56    0.26 
   5  10   2    6.85    0.64 
   5  10   2    7.18    1.00 
   6 -10   2    9.55    0.97 
   6 -10   2    9.44    0.51 
   6 -10   2    8.72    0.88 
   6  10   2    9.34    0.83 
   6  10   2    9.52    1.08 
   7 -10   2    0.74    0.78 
   7 -10   2    1.43    0.89 
   7  10   2    1.24    0.95 
   7  10   2    1.27    0.73 
   8 -10   2    3.11    0.97 
   8 -10   2    3.44    1.22 
   8  10   2    3.54    0.95 
   8  10   2    2.91    1.26 
   9 -10   2    2.51    1.04 
   9 -10   2    2.58    1.14 
   9  10   2    2.85    1.35 
   9  10   2    2.85    0.91 
   9 -11  -2    2.11    1.10 
   9 -11  -2    1.54    0.95 
   9  11  -2    2.27    1.55 
   8 -11  -2    1.26    1.04 
   8 -11  -2    1.52    0.86 
   8  11  -2    1.58    1.32 
   7 -11  -2   19.04    1.16 
   7 -11  -2   19.31    1.27 
   7  11  -2   19.94    1.80 
   6 -11  -2    3.17    0.82 
   6 -11  -2    3.62    1.04 
   6  11  -2    3.71    0.69 
   6  11  -2    3.60    1.27 
   5 -11  -2    5.34    0.79 
   5 -11  -2    5.42    0.92 
   5  11  -2    6.19    1.23 
   5  11  -2    6.08    0.63 
   4 -11  -2   40.60    2.06 
   4 -11  -2   41.56    2.23 
   4  11  -2   42.01    2.50 
   4  11  -2   40.18    1.82 
  -3 -11   2    1.20    0.44 
   3 -11  -2    1.32    0.66 
   3 -11  -2    1.03    0.60 
   3  11  -2    1.28    0.44 
   3  11  -2    1.70    1.04 
  -2 -11   2   42.84    1.82 
   2 -11  -2   42.54    1.95 
  -2 -11   2   42.17    1.58 
   2 -11  -2   42.64    1.98 
  -2  11   2   42.03    1.58 
   2  11  -2   41.65    1.77 
   2  11  -2   40.69    2.34 
  -1 -11   2   29.48    1.24 
  -1 -11   2   30.19    1.38 
   1 -11  -2   29.40    1.42 
   1 -11  -2   29.75    1.44 
  -1  11   2   29.81    2.12 
   1  11  -2   29.39    1.35 
  -1  11   2   29.56    1.20 
   1  11  -2   27.64    1.95 
  -1  11   2   29.54    1.41 
   0 -11  -2   41.47    1.79 
   0 -11  -2   41.61    1.84 
   0 -11   2   40.91    1.79 
   0 -11   2   39.51    1.80 
   0  11   2   41.38    1.71 
   0  11   2   39.39    2.40 
   0  11  -2   40.12    1.77 
   0  11   2   39.60    1.76 
   0  11  -2   37.65    2.34 
   0  11  -2   39.98    1.80 
   1 -11   2    8.69    0.95 
  -1 -11  -2    8.81    0.91 
  -1 -11  -2    9.24    0.81 
   1 -11   2    9.47    0.98 
   1  11   2    8.35    1.57 
   1  11   2    9.47    0.79 
   1  11   2    9.13    0.86 
  -1  11  -2    9.47    0.82 
  -1  11  -2    8.97    1.64 
   2 -11   2   23.07    1.45 
  -2 -11  -2   23.16    1.29 
  -2 -11  -2   23.09    1.13 
   2 -11   2   22.91    1.39 
  -2  11  -2   23.32    1.13 
  -2  11  -2   21.80    1.92 
   2  11   2   22.97    1.10 
   2  11   2   21.37    1.82 
   2  11   2   22.94    1.27 
   3 -11   2   41.88    1.93 
   3 -11   2   41.32    1.98 
  -3  11  -2   40.66    1.57 
   3  11   2   41.04    1.84 
   3  11   2   38.81    2.27 
   3  11   2   40.87    1.57 
   4 -11   2    2.05    0.75 
   4 -11   2    2.26    0.72 
  -4  11  -2    2.31    0.29 
   4  11   2    2.15    0.64 
   4  11   2    2.08    0.26 
   4  11   2    1.99    0.97 
   5 -11   2    2.44    0.92 
   5 -11   2    1.81    0.78 
   5  11   2    2.36    1.04 
   5  11   2    2.54    0.73 
   5  11   2    2.23    0.31 
   6 -11   2   29.64    1.76 
   6 -11   2   30.08    1.93 
   6  11   2   29.68    2.15 
   6  11   2   29.25    1.68 
   7 -11   2    3.34    0.86 
   7 -11   2    3.09    1.00 
   7  11   2    3.75    1.23 
   7  11   2    3.66    0.85 
   8 -11   2    3.11    1.17 
   8 -11   2    3.50    0.95 
   8  11   2    3.63    1.30 
   8  11   2    3.30    0.88 
   9 -11   2    0.41    1.10 
   9 -11   2    0.58    1.03 
   9  11   2    0.92    0.88 
   9  11   2    0.61    1.32 
   9 -12  -2   13.43    1.49 
   9 -12  -2   13.48    1.16 
   9  12  -2   13.94    1.74 
   8 -12  -2    3.15    1.11 
   8 -12  -2    2.64    1.00 
   8  12  -2    3.51    1.44 
   7 -12  -2    8.46    1.13 
   7 -12  -2    8.95    0.98 
   7  12  -2    9.33    1.48 
   6 -12  -2   -0.74    0.83 
   6 -12  -2    0.27    0.82 
   6  12  -2    0.23    1.13 
   5 -12  -2    5.62    1.03 
   5 -12  -2    6.34    0.94 
   5  12  -2    6.81    1.38 
   4 -12  -2    4.05    0.79 
   4 -12  -2    3.90    0.70 
   4  12  -2    4.87    1.19 
   4  12  -2    4.47    0.47 
   3 -12  -2   22.12    1.32 
  -3 -12   2   21.73    1.04 
   3 -12  -2   21.37    1.23 
   3  12  -2   22.43    1.03 
   3  12  -2   22.78    1.74 
   2 -12  -2   -0.35    0.50 
   2 -12  -2   -0.33    0.50 
  -2 -12   2   -0.14    0.19 
  -2 -12   2   -0.25    0.37 
   2  12  -2    0.11    0.88 
  -2  12   2   -0.08    0.19 
   2  12  -2   -0.18    0.40 
   1 -12  -2    0.99    0.51 
   1 -12  -2    1.13    0.48 
  -1 -12   2    1.10    0.32 
  -1 -12   2    0.93    0.44 
  -1  12   2    1.16    0.31 
   1  12  -2    0.90    0.86 
  -1  12   2    0.46    0.95 
   0 -12  -2    5.57    0.51 
   0 -12   2    5.25    0.60 
   0 -12   2    5.43    0.51 
   0 -12  -2    5.33    0.60 
   0  12  -2    5.37    1.07 
   0  12   2    5.23    0.50 
   0  12  -2    5.70    0.54 
   0  12   2    5.71    0.48 
   0  12   2    5.27    1.11 
   1 -12   2    0.89    0.48 
   1 -12   2    0.60    0.51 
  -1 -12  -2    0.78    0.37 
  -1 -12  -2    0.73    0.48 
   1  12   2    0.50    0.44 
   1  12   2    0.70    0.92 
   1  12   2    0.74    0.35 
  -1  12  -2    0.90    0.38 
  -1  12  -2    0.80    0.97 
  -2 -12  -2   -0.05    0.29 
  -2 -12  -2   -0.21    0.50 
   2 -12   2    0.08    0.57 
   2 -12   2   -0.22    0.54 
  -2  12  -2   -0.78    0.89 
  -2  12  -2    0.02    0.31 
   2  12   2    0.04    0.50 
   2  12   2   -0.11    0.28 
   2  12   2   -0.25    0.95 
   3 -12   2    7.66    1.16 
   3 -12   2    6.83    1.16 
   3  12   2    6.28    1.00 
  -3  12  -2    6.81    0.66 
   3  12   2    7.02    0.64 
   3  12   2    6.03    1.55 
   4 -12   2    0.06    0.78 
   4 -12   2   -0.20    0.67 
   4  12   2    0.01    0.21 
  -4  12  -2    0.11    0.22 
   4  12   2    0.29    0.66 
   4  12   2    0.00    0.97 
   5 -12   2    2.84    0.85 
   5 -12   2    3.16    0.95 
   5  12   2    3.27    0.81 
   5  12   2    2.75    1.14 
   6 -12   2   10.03    1.04 
   6 -12   2    9.63    1.13 
   6  12   2    9.33    0.95 
   6  12   2   10.07    1.41 
   7 -12   2    5.30    1.08 
   7 -12   2    4.16    1.08 
   7  12   2    5.39    0.95 
   7  12   2    5.68    1.35 
   8 -12   2    5.04    1.14 
   8 -12   2    5.09    1.01 
   8  12   2    5.79    1.44 
   8  12   2    4.91    0.92 
   8 -13  -2    0.49    0.88 
   8 -13  -2    0.70    1.17 
   8  13  -2    0.98    1.51 
   7 -13  -2    2.67    1.07 
   7 -13  -2    3.24    0.92 
   7  13  -2    3.86    1.55 
   6 -13  -2    1.08    0.91 
   6 -13  -2    1.14    0.78 
   6  13  -2    1.47    1.24 
   5 -13  -2   12.16    1.48 
   5 -13  -2   11.31    1.08 
   4 -13  -2    8.81    1.10 
   4 -13  -2    8.43    1.33 
   4  13  -2    9.94    1.74 
  -3 -13   2   28.02    1.41 
   3 -13  -2   28.51    1.63 
   3 -13  -2   27.82    1.65 
   3  13  -2   29.04    2.17 
  -2 -13   2   13.62    0.59 
   2 -13  -2   13.90    1.10 
   2 -13  -2   15.90    1.17 
  -2 -13   2   12.85    0.97 
  -2  13   2   13.13    0.60 
   2  13  -2   13.61    1.67 
   1 -13  -2   70.38    2.74 
   1 -13  -2   70.58    2.72 
  -1 -13   2   70.61    2.65 
  -1 -13   2   70.24    2.53 
  -1  13   2   70.61    3.51 
   1  13  -2   66.70    3.29 
  -1  13   2   70.70    2.50 
   0 -13  -2   20.20    1.22 
   0 -13   2   18.94    1.14 
   0 -13  -2   20.44    1.11 
   0 -13   2   19.84    1.13 
   0  13   2   19.85    1.03 
   0  13  -2   19.31    1.84 
   0  13   2   19.13    1.92 
   0  13  -2   18.92    1.10 
  -1 -13  -2   33.17    1.95 
  -1 -13  -2   32.51    1.80 
   1 -13   2   32.01    1.98 
   1 -13   2   31.70    1.98 
   1  13   2   31.16    1.86 
  -1  13  -2   31.74    1.82 
   1  13   2   31.02    2.62 
   1  13   2   31.02    1.79 
  -1  13  -2   31.00    2.74 
   2 -13   2    0.37    0.57 
  -2 -13  -2    0.52    0.32 
  -2 -13  -2   -0.05    0.51 
   2  13   2    0.39    0.31 
   2  13   2    0.24    0.47 
  -2  13  -2    0.81    0.37 
  -2  13  -2   -0.23    1.04 
   2  13   2    0.73    1.08 
   3 -13   2   86.16    2.83 
   3 -13   2   85.75    2.87 
   3  13   2   85.51    2.75 
  -3  13  -2   85.48    2.42 
   3  13   2   84.80    2.39 
   3  13   2   83.07    3.44 
   4 -13   2    0.14    0.76 
   4 -13   2   -0.22    0.69 
   4  13   2   -0.11    1.07 
   4  13   2    0.24    0.63 
   5 -13   2    6.36    1.11 
   5 -13   2    6.19    1.08 
   5  13   2    7.66    1.70 
   5  13   2    5.63    1.00 
   6 -13   2    1.98    0.91 
   6 -13   2    1.55    0.98 
   6  13   2    2.37    1.27 
   6  13   2    1.50    0.88 
   7 -13   2    2.45    1.16 
   7 -13   2    2.18    1.03 
   7  13   2    2.62    0.97 
   7  13   2    3.33    1.27 
   8 -13   2    3.98    1.00 
   8 -13   2    4.44    1.16 
   8  13   2    4.67    0.95 
   8  13   2    5.79    1.45 
   8 -14  -2   -0.37    1.08 
   8 -14  -2    0.21    0.91 
   8  14  -2    0.31    1.46 
   7 -14  -2   11.47    1.22 
   7 -14  -2   10.11    1.26 
   7  14  -2   11.76    1.74 
   6 -14  -2   -0.06    0.79 
   6 -14  -2   -0.01    0.94 
   6  14  -2    0.33    1.29 
   5 -14  -2    1.72    0.91 
   5 -14  -2    2.20    0.83 
   5  14  -2    3.39    1.48 
   4 -14  -2    1.84    0.85 
   4 -14  -2    2.04    0.82 
   4  14  -2    3.20    1.36 
   3 -14  -2    0.25    0.72 
   3 -14  -2    0.67    0.70 
  -3 -14   2    0.41    0.51 
   3  14  -2    1.31    1.20 
  -2 -14   2    0.38    0.47 
  -2 -14   2    0.55    0.23 
   2 -14  -2    0.38    0.59 
   2 -14  -2    0.52    0.62 
  -2  14   2    0.58    0.25 
   2  14  -2    0.69    1.08 
  -1 -14   2    5.93    0.69 
   1 -14  -2    5.47    0.73 
  -1 -14   2    5.78    0.69 
   1 -14  -2    5.61    0.78 
  -1  14   2    5.97    0.64 
   1  14  -2    6.13    1.49 
  -1  14   2    5.65    1.44 
   0 -14   2   22.66    1.27 
   0 -14  -2   23.68    1.24 
   0 -14  -2   22.20    1.32 
   0 -14   2   23.20    1.22 
   0  14   2   22.89    2.14 
   0  14  -2   23.31    1.20 
   0  14  -2   23.26    2.28 
   0  14   2   23.72    1.13 
   1 -14   2    8.03    0.89 
   1 -14   2    8.00    1.04 
  -1 -14  -2    7.91    0.81 
  -1 -14  -2    7.57    0.81 
  -1  14  -2    8.41    0.82 
  -1  14  -2    7.78    1.49 
   1  14   2    8.55    0.85 
   1  14   2    7.96    1.48 
   2 -14   2    0.95    0.70 
  -2 -14  -2    0.37    0.59 
   2 -14   2    0.77    0.64 
  -2 -14  -2    0.53    0.38 
   2  14   2    0.65    0.59 
  -2  14  -2    0.60    1.27 
   2  14   2    0.62    1.19 
  -2  14  -2    1.04    0.44 
   3 -14   2    7.01    0.89 
   3 -14   2    7.71    0.92 
   3  14   2    7.38    1.42 
   3  14   2    7.22    0.76 
   4 -14   2    2.67    0.86 
   4 -14   2    3.29    0.81 
   4  14   2    3.47    0.70 
   4  14   2    4.63    1.29 
   5 -14   2   22.72    1.58 
   5 -14   2   23.13    1.46 
   5  14   2   23.44    1.32 
   5  14   2   23.12    1.90 
   6 -14   2   -0.06    0.83 
   6 -14   2    0.82    0.97 
   6  14   2    0.46    0.75 
   6  14   2    1.30    1.22 
   7 -14   2    4.29    1.17 
   7 -14   2    5.13    1.17 
   7  14   2    4.92    0.98 
   7  14   2    5.71    1.46 
   7 -15  -2    1.60    0.97 
   7 -15  -2    1.17    1.11 
   7  15  -2    2.26    1.57 
   6 -15  -2    4.44    0.97 
   6 -15  -2    3.59    1.04 
   6  15  -2    4.91    1.67 
   5 -15  -2    8.01    1.20 
   5 -15  -2    7.58    1.08 
   5  15  -2    9.23    1.84 
   4 -15  -2   -0.04    0.76 
   4 -15  -2    0.00    0.72 
   4  15  -2    0.99    1.30 
   3 -15  -2   12.78    1.41 
  -3 -15   2   11.89    1.16 
   3 -15  -2   13.26    1.42 
   3  15  -2   14.79    2.14 
  -2 -15   2    8.64    0.62 
   2 -15  -2    8.13    1.00 
   2 -15  -2    8.89    1.22 
  -2 -15   2   10.00    1.10 
   2  15  -2    9.94    1.93 
  -2  15   2    7.96    0.62 
  -1 -15   2    8.80    0.76 
   1 -15  -2    9.15    0.89 
   1 -15  -2    9.45    1.03 
  -1 -15   2    9.44    0.94 
  -1  15   2    9.59    1.64 
   1  15  -2    9.33    1.58 
  -1  15   2    9.33    0.72 
   0 -15  -2   12.41    0.95 
   0 -15   2   12.32    0.92 
   0 -15  -2   12.08    0.86 
   0 -15   2   12.68    1.00 
   0  15   2   12.39    1.63 
   0  15   2   12.88    0.83 
   0  15  -2   12.55    1.61 
  -1 -15  -2    1.66    0.47 
  -1 -15  -2    1.37    0.69 
   1 -15   2    1.18    0.66 
   1 -15   2    1.43    0.62 
  -1  15  -2    1.74    0.48 
   1  15   2    1.61    0.53 
  -1  15  -2    0.88    1.23 
   1  15   2    1.18    1.23 
  -2 -15  -2    0.02    0.60 
   2 -15   2   -0.14    0.67 
   2 -15   2    0.14    0.67 
  -2 -15  -2    0.33    0.40 
   2  15   2    0.55    0.57 
  -2  15  -2    0.21    1.27 
   2  15   2    0.15    1.19 
   3 -15   2    1.68    0.81 
   3 -15   2    1.00    0.70 
   3  15   2    1.58    0.63 
   3  15   2    1.56    1.27 
   4 -15   2    6.80    1.04 
   4 -15   2    7.16    1.07 
   4  15   2    7.18    0.86 
   4  15   2    7.80    1.64 
   5 -15   2    4.92    0.91 
   5 -15   2    5.09    0.97 
   5  15   2    5.98    1.39 
   5  15   2    5.56    0.89 
   6 -15   2    0.54    0.91 
   6 -15   2    0.86    1.00 
   6  15   2    1.25    1.36 
   6  15   2    1.35    0.83 
   7 -15   2    6.67    1.22 
   7 -15   2    6.52    1.24 
   7  15   2    7.34    1.52 
   7  15   2    6.57    1.00 
   7 -16  -2   -0.04    1.03 
   7 -16  -2    0.09    1.13 
   7  16  -2    0.74    1.54 
   6 -16  -2    0.11    0.89 
   6 -16  -2   -0.82    0.94 
   6  16  -2    0.46    1.42 
   5 -16  -2   -0.03    0.92 
   5 -16  -2   -0.25    0.88 
   5  16  -2    0.50    1.48 
   4 -16  -2    1.93    0.83 
   4 -16  -2    1.65    0.94 
   4  16  -2    2.61    1.46 
   3 -16  -2    1.79    0.88 
   3 -16  -2    1.84    0.88 
  -3 -16   2    1.30    0.60 
   3  16  -2    2.68    1.46 
  -2 -16   2    1.84    0.70 
   2 -16  -2    1.90    0.83 
   2 -16  -2    1.76    0.81 
   2  16  -2    3.22    1.64 
  -1 -16   2    0.63    0.59 
   1 -16  -2    1.20    0.70 
  -1 -16   2    1.12    0.41 
   1 -16  -2    1.33    0.60 
   1  16  -2    2.16    1.55 
  -1  16   2    0.86    1.33 
  -1  16   2    1.03    0.41 
   0 -16   2    2.80    0.59 
   0 -16  -2    3.00    0.57 
   0 -16   2    3.16    0.75 
   0 -16  -2    2.98    0.75 
   0  16  -2    3.56    1.52 
   0  16   2    2.69    1.58 
   0  16   2    2.96    0.53 
   1 -16   2    1.53    0.73 
  -1 -16  -2    1.67    0.47 
   1 -16   2    1.20    0.62 
  -1 -16  -2    1.16    0.66 
   1  16   2    1.56    0.57 
  -1  16  -2    0.97    1.49 
   1  16   2    0.90    1.33 
  -2 -16  -2   -0.25    0.41 
   2 -16   2   -0.39    0.70 
  -2 -16  -2   -0.55    0.62 
   2 -16   2   -0.25    0.70 
  -2  16  -2   -0.65    1.44 
   2  16   2   -0.46    1.38 
   2  16   2   -0.37    0.54 
   3 -16   2   18.96    1.44 
   3 -16   2   18.89    1.46 
   3  16   2   20.03    1.33 
   3  16   2   19.45    2.18 
   4 -16   2   -0.09    0.91 
   4 -16   2   -0.09    0.92 
   4  16   2    0.61    0.76 
   4  16   2    0.45    1.29 
   5 -16   2   16.31    1.16 
   5 -16   2   17.47    1.38 
   5  16   2   19.13    2.33 
   5  16   2   17.53    1.29 
   6 -16   2    4.37    1.11 
   6 -16   2    4.07    1.04 
   6  16   2    5.98    1.68 
   6  16   2    5.03    0.94 
   6 -17  -2    6.94    1.23 
   6 -17  -2    8.03    1.08 
   6  17  -2    9.18    1.77 
   5 -17  -2    0.08    0.94 
   5 -17  -2    0.74    0.89 
   5  17  -2    0.88    1.63 
   4 -17  -2    7.91    1.17 
   4 -17  -2    8.08    1.05 
   4  17  -2    8.06    1.77 
   3 -17  -2    4.68    0.91 
   3 -17  -2    4.34    0.92 
  -3 -17   2    4.01    0.69 
   3  17  -2    4.82    1.58 
   2 -17  -2   50.78    2.01 
   2 -17  -2   51.40    2.05 
  -2 -17   2   50.34    1.83 
   2  17  -2   51.45    2.96 
   1 -17  -2   10.04    1.11 
   1 -17  -2   10.27    1.00 
  -1 -17   2    9.28    0.85 
  -1  17   2    8.87    1.73 
  -1  17   2    9.62    0.79 
   1  17  -2    9.58    1.76 
   0 -17  -2    8.29    1.24 
   0 -17   2    7.95    1.16 
   0 -17   2    8.02    1.04 
   0 -17  -2    7.96    1.08 
   0  17  -2    8.11    1.90 
   0  17   2    8.30    0.97 
   0  17   2    8.07    1.90 
   1 -17   2   -0.29    0.64 
  -1 -17  -2   -0.01    0.64 
  -1 -17  -2   -0.16    0.44 
   1 -17   2    0.28    0.75 
  -1  17  -2    0.02    1.49 
   1  17   2    0.27    0.54 
   1  17   2    0.10    1.35 
   2 -17   2    9.56    1.07 
   2 -17   2    9.57    1.04 
  -2 -17  -2    8.78    0.94 
   2  17   2   10.39    1.08 
  -2  17  -2    9.32    1.82 
   2  17   2   10.25    1.87 
   3 -17   2    0.08    0.75 
   3 -17   2    0.53    0.81 
   3  17   2    0.84    1.48 
   3  17   2    0.84    0.70 
   4 -17   2   11.98    1.52 
   4 -17   2   11.70    1.23 
   4  17   2   11.84    1.89 
   4  17   2   12.06    1.36 
   5 -17   2    0.34    1.01 
   5 -17   2    0.10    0.97 
   5  17   2    0.85    0.85 
   5  17   2    1.40    1.58 
   6 -17   2    4.27    1.07 
   6 -17   2    4.64    1.16 
   6  17   2    5.33    1.67 
   6  17   2    4.60    0.98 
   5 -18  -2    0.56    0.97 
   5 -18  -2   -0.46    1.03 
   5  18  -2    1.25    1.70 
   4 -18  -2   -0.05    0.91 
   4 -18  -2   -0.19    0.86 
   4  18  -2    0.82    1.57 
   3 -18  -2    0.68    0.86 
  -3 -18   2    0.38    0.66 
   3 -18  -2    0.28    0.78 
   3  18  -2    1.07    1.70 
  -2 -18   2    2.35    0.72 
   2 -18  -2    2.34    0.86 
   2 -18  -2    2.16    0.79 
   2  18  -2    2.93    1.60 
   1 -18  -2    0.66    0.69 
   1 -18  -2    0.74    0.79 
  -1 -18   2    0.89    0.73 
   1  18  -2    1.16    1.54 
   0 -18  -2    4.64    0.63 
   0 -18   2    4.42    0.79 
   0 -18  -2    4.61    0.83 
   0 -18   2    4.85    0.79 
   0  18   2    4.48    1.58 
   0  18  -2    4.30    1.52 
   0  18   2    4.97    0.59 
   1 -18   2    1.10    0.73 
  -1 -18  -2    0.94    0.72 
   1 -18   2    0.79    0.64 
   1  18   2    0.44    1.44 
  -1  18  -2    0.66    1.41 
   1  18   2    1.36    0.57 
   2 -18   2    1.11    0.86 
  -2 -18  -2    0.90    0.75 
   2 -18   2    0.79    0.76 
   2  18   2    1.10    1.52 
   2  18   2    1.73    0.66 
  -2  18  -2    0.59    1.42 
   3 -18   2    2.10    0.92 
   3 -18   2    1.84    0.82 
   3  18   2    2.40    1.52 
   3  18   2    2.58    0.75 
   4 -18   2    8.29    1.10 
   4 -18   2    8.85    1.10 
   4  18   2    9.06    1.77 
   4  18   2    8.53    0.94 
   5 -18   2    0.55    1.07 
   5 -18   2    1.00    0.97 
   5  18   2    1.88    0.91 
   5  18   2    1.47    1.51 
   4 -19  -2    4.31    1.04 
   4 -19  -2    5.07    1.03 
   4  19  -2    6.63    2.01 
  -3 -19   2    1.78    0.70 
   3 -19  -2    1.95    0.91 
   3 -19  -2    3.04    0.92 
   3  19  -2    2.41    1.65 
  -2 -19   2   23.80    1.46 
   2 -19  -2   24.19    1.61 
   2 -19  -2   24.11    1.55 
   2  19  -2   25.29    2.68 
  -1 -19   2    0.31    0.76 
   1 -19  -2    0.90    0.91 
   1 -19  -2    0.69    0.72 
   1  19  -2    1.80    1.83 
   0 -19   2   17.13    1.38 
   0 -19  -2   17.69    1.46 
   0  19  -2   18.04    2.65 
   0  19   2   16.48    2.25 
   1 -19   2    1.01    1.10 
   1 -19   2    1.76    0.86 
  -1 -19  -2    1.73    0.88 
   1  19   2    1.45    1.65 
  -1  19  -2    1.33    1.57 
   1  19   2    1.53    0.64 
  -2 -19  -2    6.19    0.97 
   2 -19   2    6.74    1.05 
   2 -19   2    5.98    1.00 
   2  19   2    6.49    0.86 
   2  19   2    6.94    1.95 
   3 -19   2    0.26    0.86 
   3 -19   2   -0.19    0.81 
   3  19   2    0.59    0.75 
   3  19   2   -0.12    1.48 
   4 -19   2    5.66    1.14 
   4 -19   2    4.67    1.08 
   4  19   2    5.71    0.95 
   4  19   2    5.35    1.79 
   3 -20  -2    0.58    1.04 
   3 -20  -2    0.05    0.88 
  -3 -20   2    0.12    0.66 
   3  20  -2    1.74    1.82 
   2 -20  -2    0.50    0.91 
   2 -20  -2    0.41    0.81 
  -2 -20   2   -0.08    0.76 
   2  20  -2    1.21    1.87 
  -1 -20   2    1.51    0.81 
   1 -20  -2    1.12    0.92 
   1  20  -2    2.40    1.76 
   0 -20   2   -0.02    0.76 
   0 -20  -2   -0.38    0.79 
   0  20   2   -0.31    1.68 
   0  20  -2    0.32    1.61 
   1 -20   2   -0.12    0.78 
  -1 -20  -2    0.60    0.81 
  -1  20  -2    0.08    1.54 
   1  20   2   -0.11    1.55 
  -2 -20  -2   -0.21    0.81 
   2 -20   2    0.40    0.85 
   2  20   2    0.00    1.58 
   2  20   2    0.66    0.69 
   3 -20   2   -0.79    0.85 
   3 -20   2   -0.30    0.92 
   3  20   2    0.54    1.83 
   3  20   2    0.14    0.75 
  11   0  -3    2.44    1.64 
  10   0  -3   -0.87    1.39 
  10   0  -3   -0.19    0.76 
  10   0  -3   -0.46    0.59 
   9   0  -3    0.65    1.30 
   9   0  -3    1.18    0.78 
   9   0  -3    1.32    0.60 
   8   0  -3   -0.38    0.44 
   8   0  -3   -0.09    0.57 
   7   0  -3    3.36    0.72 
   7   0  -3    2.37    1.20 
   7   0  -3    3.66    0.54 
   6   0  -3   -0.10    0.32 
   6   0  -3   -0.22    0.44 
  -5   0   3  457.83   15.45 
   5   0  -3  460.33   15.29 
   5   0  -3  460.38   15.43 
   4   0  -3   -0.19    0.23 
  -4   0   3   -0.10    0.35 
   4   0  -3    0.07    0.34 
   3   0  -3  301.98   12.14 
  -3   0   3  303.69   12.12 
   3   0  -3  299.82   12.24 
  -3   0   3  300.92   12.27 
  -1   0   3  102.83    4.33 
  -1   0   3  104.23    4.25 
   1   0  -3  102.83    4.32 
  -1   0   3  102.09    4.32 
   1   0  -3  102.30    4.32 
   0   0   3    0.05    0.21 
   0   0  -3   -0.12    0.22 
   0   0  -3    0.05    0.22 
   0   0   3    0.09    0.23 
  -1   0  -3  215.39    8.99 
   1   0   3  216.67    8.99 
   2   0   3   -0.05    0.15 
  -2   0  -3    0.04    0.23 
   2   0   3    0.03    0.25 
  -3   0  -3   71.71    3.10 
   3   0   3   72.20    3.10 
   3   0   3   68.93    3.07 
   4   0   3   -0.23    0.37 
   4   0   3   -0.07    0.37 
   5   0   3  135.44    4.45 
   5   0   3  135.37    4.35 
   6   0   3   -0.26    0.44 
   6   0   3   -0.24    0.56 
   7   0   3   12.17    0.92 
   7   0   3   12.26    0.72 
   8   0   3   -0.66    0.59 
   8   0   3   -0.54    0.78 
   8   0   3   -0.30    0.60 
   9   0   3    4.42    0.73 
   9   0   3    4.31    0.97 
   9   0   3    4.51    0.69 
  10   0   3   -0.54    1.39 
  10   0   3   -0.10    0.79 
  10   0   3    0.13    0.75 
  10   0   3   -0.08    0.75 
  10  -1  -3    0.38    0.63 
  10  -1  -3   -0.36    0.63 
  10  -1  -3   -0.42    0.79 
  10  -1  -3   -0.24    1.35 
  10   1  -3   -0.48    0.73 
  10   1  -3   -0.14    1.33 
   9  -1  -3   -0.30    0.56 
   9  -1  -3   -1.20    1.35 
   9  -1  -3   -0.03    0.69 
   9   1  -3   -0.23    0.66 
   9   1  -3    0.07    0.51 
   9   1  -3   -0.91    1.19 
   8  -1  -3    0.46    0.63 
   8  -1  -3   -0.11    0.48 
   8   1  -3   -0.77    1.08 
   8   1  -3    0.01    0.53 
   8   1  -3    0.26    0.45 
   7  -1  -3    3.78    0.69 
   7  -1  -3    4.41    0.57 
   7   1  -3    4.06    0.67 
   7   1  -3    4.36    0.51 
   7   1  -3    3.75    1.27 
   6  -1  -3   -0.14    0.37 
   6  -1  -3    0.01    0.47 
   6   1  -3   -0.06    0.44 
   6   1  -3   -0.33    0.86 
   6   1  -3    0.11    0.31 
   5  -1  -3    7.37    0.62 
  -5  -1   3    7.54    0.66 
   5  -1  -3    7.76    0.79 
   5   1  -3    7.72    0.75 
   5   1  -3    6.97    0.56 
   5   1  -3    7.22    1.14 
  -5   1   3    8.25    0.75 
   4  -1  -3    9.33    0.66 
  -4  -1   3    9.38    0.78 
   4  -1  -3    9.63    0.88 
   4   1  -3    9.81    1.10 
  -4   1   3    9.03    0.79 
   4   1  -3    9.36    0.57 
   4   1  -3    9.38    0.76 
  -4   1   3    9.13    0.62 
   3  -1  -3   89.32    3.54 
  -3  -1   3   88.48    3.62 
   3  -1  -3   89.87    3.66 
  -3   1   3   90.18    3.54 
  -3   1   3   88.96    3.68 
   3   1  -3   89.82    3.60 
   3   1  -3   89.98    3.48 
   2  -1  -3  994.73   39.20 
  -2  -1   3  987.54   39.15 
   2  -1  -3  966.33   38.79 
   2  -1  -3  982.75   38.98 
  -2  -1   3 1000.00   38.48 
  -2   1   3  989.84   39.21 
  -2   1   3  977.31   38.80 
   2   1  -3  972.58   38.80 
   2   1  -3  983.85   38.46 
   2   1  -3  969.50   38.87 
   2   1  -3  952.77   39.55 
   1  -1  -3   82.93    3.31 
   1  -1  -3   84.47    3.28 
   1  -1  -3   83.56    3.35 
  -1  -1   3   82.46    3.37 
  -1  -1   3   84.12    3.34 
  -1   1   3   83.62    3.35 
  -1   1   3   82.43    3.32 
   1   1  -3   82.23    3.32 
  -1   1   3   85.33    3.28 
   1   1  -3   81.33    3.43 
   1   1  -3   83.03    3.35 
   0  -1   3  105.27    4.64 
   0  -1  -3  107.96    4.66 
   0  -1   3  109.37    4.64 
   0  -1  -3  109.18    4.63 
   0  -1   3  108.16    4.66 
   0   1   3  106.82    4.63 
   0   1   3  107.77    4.64 
   0   1  -3  108.09    4.64 
   0   1  -3  111.14    4.66 
   0   1  -3  108.28    4.66 
  -1  -1  -3  215.68    8.51 
   1  -1   3  214.99    8.52 
   1  -1   3  212.82    8.51 
  -1  -1  -3  218.48    8.61 
   1   1   3  221.03    8.52 
  -1   1  -3  212.94    8.49 
   1   1   3  217.83    8.52 
  -2  -1  -3  255.47    9.56 
   2  -1   3  251.08    9.55 
   2   1   3  255.09    9.61 
  -2   1  -3  254.82    9.55 
   2   1   3  254.84    9.56 
  -3  -1  -3  520.02   19.30 
   3  -1   3  511.08   19.25 
   3   1   3  512.47   19.28 
  -3   1  -3  516.67   19.27 
   3   1   3  514.00   19.44 
   4  -1   3   82.31    3.13 
  -4   1  -3   83.69    3.18 
   4   1   3   82.66    3.21 
   4   1   3   83.11    3.18 
   5  -1   3   85.08    3.32 
   5   1   3   86.05    3.37 
   5   1   3   85.80    3.46 
   6  -1   3    6.91    0.81 
   6  -1   3    6.56    0.62 
   6   1   3    6.53    0.67 
   6   1   3    6.76    0.94 
   7  -1   3   17.30    1.10 
   7  -1   3   16.84    1.32 
   7  -1   3   16.58    1.22 
   7   1   3   17.11    1.33 
   7   1   3   17.10    1.10 
   8  -1   3   -0.08    0.59 
   8  -1   3   -0.47    0.81 
   8  -1   3   -0.46    0.62 
   8   1   3   -0.65    0.76 
   8   1   3   -0.33    0.60 
   9  -1   3    1.18    1.00 
   9  -1   3    1.69    0.73 
   9  -1   3    1.69    0.70 
   9   1   3    1.26    0.97 
   9   1   3    1.52    0.70 
   9   1   3    1.61    0.75 
  10  -1   3    0.54    0.81 
  10  -1   3   -0.22    1.39 
  10  -1   3    0.18    0.76 
  10  -1   3    0.19    0.72 
  10   1   3    0.16    0.79 
  10   1   3   -0.32    1.45 
  10   1   3    0.16    0.79 
  10   1   3    0.14    0.73 
  10  -2  -3    2.74    0.64 
  10  -2  -3    2.93    0.92 
  10  -2  -3    2.26    1.52 
  10  -2  -3    2.65    0.69 
  10   2  -3    2.31    1.48 
  10   2  -3    2.37    0.73 
   9  -2  -3   11.73    0.85 
   9  -2  -3   11.97    1.11 
   9   2  -3   12.02    1.63 
   9   2  -3   11.77    1.17 
   9   2  -3   12.22    0.95 
   8  -2  -3    0.00    0.53 
   8  -2  -3    0.16    0.72 
   8   2  -3   -1.07    1.05 
   8   2  -3    0.41    0.45 
   8   2  -3    0.00    0.56 
   7  -2  -3   11.69    0.89 
   7  -2  -3   12.13    1.11 
   7   2  -3   10.94    1.55 
   7   2  -3   12.11    0.79 
   7   2  -3   11.69    0.98 
   6  -2  -3   53.82    2.09 
   6  -2  -3   52.99    1.83 
   6   2  -3   53.14    1.90 
   6   2  -3   53.29    2.40 
   6   2  -3   54.47    1.74 
   5  -2  -3   84.85    3.57 
   5  -2  -3   85.66    3.40 
  -5   2   3   85.14    3.37 
   5   2  -3   85.94    3.32 
   5   2  -3   84.97    3.44 
   5   2  -3   85.56    3.85 
  -5   2   3   84.61    3.56 
   4  -2  -3   91.27    3.62 
   4  -2  -3   88.74    3.47 
  -4  -2   3   88.83    3.51 
  -4   2   3   91.07    3.46 
   4   2  -3   89.14    3.48 
  -4   2   3   88.79    3.62 
   4   2  -3   89.43    3.37 
   4   2  -3   89.52    3.82 
   3  -2  -3   58.80    2.62 
  -3  -2   3   57.33    2.53 
   3  -2  -3   57.79    2.50 
   3  -2  -3   56.80    2.50 
   3   2  -3   58.47    2.39 
  -3   2   3   57.58    2.49 
  -3   2   3   57.33    2.62 
   3   2  -3   58.00    2.50 
   3   2  -3   56.56    2.77 
  -2  -2   3  541.01   22.02 
   2  -2  -3  554.25   21.93 
   2  -2  -3  537.40   22.01 
   2  -2  -3  554.38   22.15 
  -2   2   3  544.56   22.12 
   2   2  -3  543.45   22.05 
  -2   2   3  555.67   22.02 
   2   2  -3  544.48   22.20 
  -2   2   3  537.53   21.98 
   1  -2  -3  139.26    5.55 
   1  -2  -3  135.33    5.55 
  -1  -2   3  140.39    5.64 
  -1  -2   3  138.41    5.56 
   1  -2  -3  140.87    5.62 
  -1  -2   3  133.88    5.68 
   1   2  -3  134.79    5.56 
  -1   2   3  138.97    5.56 
  -1   2   3  137.57    5.61 
   1   2  -3  137.27    5.62 
  -1   2   3  135.43    5.56 
   1   2  -3  137.43    5.68 
   0  -2   3   26.51    1.38 
   0  -2  -3   26.61    1.33 
   0  -2   3   26.45    1.35 
   0  -2   3   26.64    1.38 
   0  -2  -3   26.10    1.36 
   0   2  -3   26.60    1.38 
   0   2  -3   26.93    1.36 
   0   2   3   25.99    1.30 
   0   2   3   26.73    1.35 
   0   2   3   26.57    1.36 
   1  -2   3  303.23   11.70 
   1  -2   3  294.70   11.42 
  -1  -2  -3  291.92   11.57 
  -1  -2  -3  294.97   11.44 
  -1  -2  -3  299.01   11.44 
   1   2   3  301.99   11.73 
   1   2   3  299.85   11.44 
  -1   2  -3  284.03   11.73 
  -1   2  -3  294.99   11.42 
   1   2   3  295.89   11.44 
  -2  -2  -3   77.45    2.99 
   2  -2   3   75.56    2.94 
  -2  -2  -3   76.69    2.94 
   2  -2   3   76.86    2.97 
   2   2   3   77.69    3.00 
   2   2   3   78.20    2.97 
  -2   2  -3   77.26    2.96 
   2   2   3   76.11    2.97 
  -3  -2  -3    2.79    0.51 
   3  -2   3    2.61    0.48 
   3   2   3    2.75    0.54 
  -3   2  -3    2.64    0.48 
   4  -2   3    3.37    0.37 
   4   2   3    3.51    0.47 
   4   2   3    3.32    0.45 
  -4   2  -3    3.20    0.40 
   5  -2   3   36.38    1.44 
   5  -2   3   35.29    1.35 
   5   2   3   34.85    1.51 
   5   2   3   34.84    1.42 
   6  -2   3   27.28    1.17 
   6  -2   3   26.82    1.08 
   6   2   3   27.53    1.32 
   6   2   3   27.17    1.17 
   7  -2   3    3.53    0.63 
   7  -2   3    3.80    0.56 
   7   2   3    3.72    0.76 
   7   2   3    3.63    0.70 
   8  -2   3    0.97    0.59 
   8  -2   3    1.01    0.82 
   8  -2   3    0.31    0.69 
   8   2   3    1.04    0.82 
   8   2   3    0.81    0.70 
   9  -2   3    5.45    0.79 
   9  -2   3    4.69    0.94 
   9  -2   3    4.89    1.11 
   9  -2   3    5.06    0.89 
   9   2   3    4.79    1.10 
   9   2   3    4.95    0.82 
  10  -2   3    4.31    0.89 
  10  -2   3    3.61    1.61 
  10  -2   3    4.84    0.83 
  10  -2   3    4.16    0.95 
  10   2   3    4.35    0.88 
  10   2   3    3.85    1.64 
  10   2   3    4.43    0.92 
  10   2   3    3.81    0.82 
  10  -3  -3    0.60    0.89 
  10  -3  -3    0.78    0.70 
  10   3  -3    0.24    0.70 
  10   3  -3    0.61    1.38 
   9  -3  -3   -0.17    0.75 
   9  -3  -3   -0.28    0.60 
   9   3  -3   -0.40    0.60 
   9   3  -3   -0.95    1.29 
   9   3  -3   -0.25    0.47 
   8  -3  -3    0.04    0.76 
   8  -3  -3    0.04    0.57 
   8   3  -3    0.10    0.42 
   8   3  -3   -0.33    0.53 
   8   3  -3   -0.22    1.10 
   7  -3  -3    0.42    0.62 
   7  -3  -3    0.59    0.48 
   7   3  -3    0.34    0.47 
   7   3  -3    0.89    0.35 
   7   3  -3    0.20    0.95 
   6  -3  -3    2.83    0.53 
   6  -3  -3    2.55    0.66 
   6   3  -3    2.79    0.38 
   6   3  -3    2.48    0.48 
   6   3  -3    2.74    0.98 
   5  -3  -3    0.30    0.34 
   5  -3  -3    0.38    0.48 
   5   3  -3    0.49    0.32 
  -5   3   3    0.48    0.42 
   5   3  -3    0.45    0.72 
  -5   3   3    0.54    0.34 
   5   3  -3    0.56    0.23 
  -4  -3   3   11.72    0.67 
   4  -3  -3   11.66    0.70 
   4  -3  -3   12.36    0.89 
  -4   3   3   11.00    0.85 
   4   3  -3   11.61    1.07 
  -4   3   3   11.68    0.67 
   4   3  -3   11.96    0.67 
   3  -3  -3   51.38    2.06 
   3  -3  -3   51.76    2.24 
  -3  -3   3   51.61    2.11 
   3  -3  -3   52.40    2.14 
  -3   3   3   52.00    2.12 
  -3   3   3   52.28    2.24 
   3   3  -3   51.80    1.98 
   3   3  -3   51.68    2.06 
   3   3  -3   51.00    2.39 
   2  -3  -3   23.52    1.19 
  -2  -3   3   23.84    1.14 
  -2  -3   3   23.22    1.36 
   2  -3  -3   23.80    1.11 
   2  -3  -3   24.01    1.27 
   2   3  -3   22.94    1.03 
  -2   3   3   23.33    1.19 
  -2   3   3   23.55    1.14 
   2   3  -3   23.41    1.13 
  -2   3   3   23.51    1.26 
   2   3  -3   22.40    1.38 
  -1  -3   3    7.71    0.66 
  -1  -3   3    7.69    0.50 
   1  -3  -3    8.18    0.48 
   1  -3  -3    8.88    0.53 
  -1  -3   3    8.09    0.44 
   1  -3  -3    8.61    0.63 
  -1   3   3    8.21    0.60 
  -1   3   3    8.15    0.53 
   1   3  -3    7.43    0.51 
   1   3  -3    8.42    0.64 
  -1   3   3    8.48    0.54 
   1   3  -3    7.92    0.75 
   0  -3   3    0.18    0.26 
   0  -3  -3    0.33    0.21 
   0  -3   3    0.39    0.19 
   0  -3  -3    0.61    0.23 
   0  -3  -3    0.51    0.34 
   0  -3  -3    0.36    0.22 
   0  -3   3    0.46    0.29 
   0   3   3    0.22    0.19 
   0   3  -3    0.49    0.31 
   0   3  -3    0.28    0.25 
   0   3   3    0.41    0.23 
   0   3   3    0.42    0.22 
   1  -3   3  364.51   13.97 
   1  -3   3  355.92   13.56 
  -1  -3  -3  352.09   13.98 
  -1  -3  -3  354.02   13.57 
   1  -3   3  350.73   13.56 
  -1  -3  -3  350.64   13.56 
  -1   3  -3  329.41   13.87 
   1   3   3  347.06   13.76 
   1   3   3  353.83   13.56 
   1   3   3  354.24   13.57 
  -1   3  -3  348.27   13.54 
   2  -3   3  158.27    5.99 
  -2  -3  -3  156.13    5.99 
  -2  -3  -3  155.97    5.99 
   2  -3   3  151.28    6.03 
   2  -3   3  153.22    5.94 
   2   3   3  156.64    6.00 
   2   3   3  155.78    6.03 
   2   3   3  156.81    5.96 
  -2   3  -3  155.17    5.94 
  -3  -3  -3    2.84    0.57 
   3  -3   3    2.63    0.47 
   3  -3   3    3.30    0.57 
   3   3   3    2.70    0.54 
  -3   3  -3    2.64    0.47 
   3   3   3    3.13    0.57 
   4  -3   3   28.47    1.48 
   4  -3   3   28.58    1.58 
  -4   3  -3   28.10    1.49 
   4   3   3   28.04    1.60 
   4   3   3   27.70    1.60 
   5  -3   3    6.08    0.67 
   5  -3   3    6.46    0.81 
   5   3   3    6.26    0.79 
   5   3   3    5.10    0.85 
   6  -3   3   18.73    1.22 
   6  -3   3   18.15    1.01 
   6   3   3   18.18    1.22 
   6   3   3   18.28    1.26 
   7  -3   3   19.59    0.97 
   7  -3   3   20.40    1.11 
   7   3   3   19.63    1.11 
   7   3   3   20.22    1.24 
   8  -3   3    0.64    0.70 
   8  -3   3    0.51    0.59 
   8   3   3    0.64    0.72 
   8   3   3    0.80    0.83 
   9  -3   3   11.29    0.82 
   9  -3   3   11.20    1.23 
   9  -3   3   11.32    1.13 
   9  -3   3   11.42    0.94 
   9   3   3   11.12    1.17 
   9   3   3   11.38    1.01 
  10  -3   3   15.94    0.94 
  10  -3   3   15.82    1.05 
  10  -3   3   15.79    1.23 
  10   3   3   15.99    1.04 
  10   3   3   16.03    1.00 
  10   3   3   15.30    0.94 
  10   3   3   15.53    2.11 
  10  -4  -3    7.76    1.10 
  10  -4  -3    8.01    0.92 
  10   4  -3    8.03    1.73 
   9  -4  -3    2.82    0.56 
   9  -4  -3    1.97    0.85 
   9  -4  -3    2.35    0.70 
   9   4  -3    2.34    0.64 
   9   4  -3    2.59    0.53 
   9   4  -3    2.51    1.29 
   8  -4  -3    6.44    0.82 
   8  -4  -3    5.43    0.95 
   8   4  -3    5.59    0.70 
   8   4  -3    6.13    0.73 
   8   4  -3    6.15    1.38 
   7  -4  -3    0.27    0.47 
   7  -4  -3    0.36    0.64 
   7   4  -3    0.24    0.42 
   7   4  -3   -0.05    0.92 
   7   4  -3    0.75    0.35 
   6  -4  -3   85.60    3.37 
   6  -4  -3   85.43    3.59 
   6   4  -3   85.62    3.21 
  -6   4   3   85.41    3.32 
   6   4  -3   85.84    3.32 
   6   4  -3   85.26    3.89 
   5  -4  -3    4.68    0.60 
   5  -4  -3    4.91    0.50 
   5   4  -3    5.03    0.38 
  -5   4   3    4.94    0.41 
   5   4  -3    4.76    0.85 
   4  -4  -3   92.50    3.76 
  -4  -4   3   93.02    3.81 
   4  -4  -3   94.89    3.88 
   4  -4  -3   94.03    4.03 
  -4   4   3   92.69    3.85 
   4   4  -3   93.14    3.78 
   4   4  -3   92.65    4.19 
  -4   4   3   92.57    4.01 
   3  -4  -3    7.07    0.63 
   3  -4  -3    6.70    0.45 
  -3  -4   3    6.97    0.82 
   3  -4  -3    7.38    0.76 
  -3  -4   3    6.84    0.50 
   3   4  -3    6.70    0.88 
   3   4  -3    7.10    0.47 
  -3   4   3    6.85    0.57 
  -3   4   3    6.49    0.69 
   3   4  -3    6.97    0.37 
   2  -4  -3    3.43    0.44 
  -2  -4   3    3.49    0.25 
   2  -4  -3    3.26    0.31 
  -2  -4   3    3.40    0.34 
  -2  -4   3    3.19    0.60 
   2  -4  -3    3.29    0.53 
  -2   4   3    3.37    0.35 
   2   4  -3    3.32    0.32 
   2   4  -3    3.29    0.26 
   2   4  -3    2.99    0.64 
  -2   4   3    3.37    0.51 
  -2   4   3    3.31    0.42 
  -1  -4   3   26.66    1.14 
  -1  -4   3   26.87    1.17 
   1  -4  -3   26.17    1.16 
   1  -4  -3   26.89    1.22 
  -1  -4   3   26.14    1.36 
   1  -4  -3   26.93    1.29 
  -1   4   3   26.69    1.27 
   1   4  -3   26.67    1.14 
  -1   4   3   26.40    1.16 
  -1   4   3   27.07    1.24 
   1   4  -3   26.70    1.41 
   1   4  -3   26.44    1.27 
   0  -4  -3   50.68    1.96 
   0  -4  -3   51.10    1.90 
   0  -4   3   52.22    2.05 
   0  -4  -3   50.14    2.09 
   0  -4   3   51.60    1.90 
   0  -4  -3   50.56    1.92 
   0  -4   3   50.94    1.98 
   0   4   3   50.60    1.92 
   0   4   3   51.77    1.92 
   0   4  -3   50.43    1.87 
   0   4  -3   51.44    2.06 
   0   4   3   50.25    1.93 
   0   4  -3   50.38    1.95 
   1  -4   3    3.50    0.48 
   1  -4   3    3.28    0.45 
  -1  -4  -3    3.72    0.44 
  -1  -4  -3    3.42    0.42 
  -1  -4  -3    3.51    0.57 
   1  -4   3    3.94    0.53 
  -1   4  -3    3.37    0.62 
   1   4   3    3.51    0.60 
   1   4   3    3.74    0.47 
   1   4   3    3.81    0.40 
  -1   4  -3    3.60    0.42 
   1   4   3    3.87    0.41 
   2  -4   3   10.60    0.72 
   2  -4   3    9.99    0.60 
  -2  -4  -3   10.35    0.72 
   2  -4   3    9.85    0.75 
  -2   4  -3   10.19    0.57 
   2   4   3   10.51    0.59 
   2   4   3    9.72    0.78 
   2   4   3    9.74    0.67 
   3  -4   3   20.42    0.83 
   3  -4   3   18.74    0.94 
  -3  -4  -3   19.94    0.97 
   3  -4   3   19.99    1.03 
   3   4   3   19.28    0.95 
   3   4   3   20.46    0.98 
  -3   4  -3   20.10    0.83 
   3   4   3   20.04    0.82 
   4  -4   3   19.03    1.08 
   4  -4   3   18.18    1.22 
  -4  -4  -3   18.72    1.27 
  -4   4  -3   18.46    1.10 
   4   4   3   18.45    1.23 
   4   4   3   19.43    1.26 
   5  -4   3    0.23    0.35 
   5  -4   3    0.00    0.45 
   5   4   3   -0.32    0.48 
   5   4   3   -0.12    0.45 
   6  -4   3   11.10    0.97 
   6  -4   3   10.32    0.78 
   6   4   3   10.75    1.05 
   6   4   3   11.33    0.98 
   7  -4   3    0.43    0.48 
   7  -4   3    0.45    0.63 
   7   4   3    0.13    0.62 
   7   4   3    0.37    0.72 
   8  -4   3   31.70    1.16 
   8  -4   3   32.53    1.44 
   8   4   3   31.23    1.32 
   8   4   3   32.08    1.49 
   9  -4   3   -0.02    0.64 
   9  -4   3    0.42    0.78 
   9  -4   3    0.39    0.92 
   9   4   3    0.36    0.97 
   9   4   3    0.02    0.85 
  10  -4   3   11.39    1.05 
  10  -4   3   11.69    0.94 
  10   4   3   12.00    1.01 
  10   4   3   12.53    1.93 
  10   4   3   12.51    1.00 
  10  -5  -3    2.27    0.79 
  10  -5  -3    1.83    1.00 
  10   5  -3    2.97    1.49 
   9  -5  -3   -0.30    0.88 
   9  -5  -3   -0.01    0.70 
   9   5  -3    0.69    1.26 
   9   5  -3   -0.43    0.56 
   8  -5  -3    0.47    0.45 
   8  -5  -3    0.44    0.81 
   8  -5  -3    0.87    0.67 
   8   5  -3    0.36    0.48 
   8   5  -3    1.12    0.42 
   8   5  -3    1.00    1.13 
   7  -5  -3    0.22    0.54 
   7  -5  -3    0.13    0.70 
   7   5  -3    0.95    1.04 
   7   5  -3    0.61    0.35 
   7   5  -3    0.03    0.42 
   6  -5  -3    1.78    0.64 
   6  -5  -3    1.75    0.51 
   6   5  -3    2.29    0.91 
   6   5  -3    1.78    0.37 
   5  -5  -3    3.69    0.69 
   5  -5  -3    3.25    0.32 
   5  -5  -3    3.59    0.53 
   5   5  -3    3.45    0.34 
  -5   5   3    3.22    0.45 
   5   5  -3    3.67    0.85 
  -4  -5   3    6.53    0.91 
   4  -5  -3    6.42    0.72 
   4  -5  -3    7.09    0.86 
  -4  -5   3    6.70    0.48 
   4  -5  -3    6.21    0.44 
  -4   5   3    6.48    0.78 
   4   5  -3    6.22    0.97 
   4   5  -3    6.53    0.45 
   4   5  -3    6.19    0.37 
  -4   5   3    6.53    0.67 
   3  -5  -3    2.85    0.38 
   3  -5  -3    3.00    0.48 
  -3  -5   3    2.98    0.25 
  -3  -5   3    3.20    0.60 
   3  -5  -3    2.93    0.22 
   3   5  -3    2.98    0.21 
   3   5  -3    3.44    0.29 
  -3   5   3    3.04    0.45 
   3   5  -3    3.36    0.67 
  -3   5   3    3.64    0.44 
   2  -5  -3    0.74    0.31 
  -2  -5   3    0.63    0.18 
  -2  -5   3    0.47    0.45 
   2  -5  -3    0.51    0.37 
   2  -5  -3    0.69    0.16 
  -2  -5   3    0.60    0.16 
  -2   5   3    0.70    0.34 
  -2   5   3    0.56    0.19 
   2   5  -3    0.62    0.18 
  -2   5   3    0.55    0.29 
   2   5  -3    0.36    0.48 
   1  -5  -3   22.33    1.20 
  -1  -5   3   22.10    0.89 
   1  -5  -3   21.78    0.88 
   1  -5  -3   21.59    1.01 
  -1  -5   3   22.22    1.13 
   1  -5  -3   22.47    0.97 
  -1  -5   3   22.05    0.89 
   1   5  -3   21.79    1.14 
  -1   5   3   22.58    1.04 
   1   5  -3   22.23    1.01 
  -1   5   3   22.30    0.88 
  -1   5   3   21.91    0.98 
   1   5  -3   22.22    0.88 
   0  -5  -3   47.51    1.93 
   0  -5   3   48.08    1.96 
   0  -5  -3   48.16    1.98 
   0  -5   3   50.43    2.15 
   0  -5  -3   47.15    1.99 
   0  -5  -3   46.81    2.20 
   0   5  -3   46.80    1.99 
   0   5   3   47.83    1.95 
   0   5  -3   48.27    1.95 
   0   5   3   48.23    1.99 
   0   5   3   49.06    2.24 
   0   5  -3   47.49    2.17 
   0   5   3   48.40    1.98 
   1  -5   3    9.76    0.73 
  -1  -5  -3    9.35    0.56 
   1  -5   3    9.27    0.60 
  -1  -5  -3    9.33    0.57 
  -1  -5  -3    9.28    0.78 
   1  -5   3    9.55    0.59 
  -1   5  -3    8.90    0.83 
  -1   5  -3    9.42    0.56 
  -1   5  -3    9.71    0.56 
   1   5   3    9.39    0.54 
   1   5   3    9.64    0.59 
   1   5   3    9.08    0.75 
   1   5   3    9.40    0.54 
   2  -5   3  121.99    4.25 
   2  -5   3  118.23    4.38 
  -2  -5  -3  126.16    4.38 
   2  -5   3  122.21    4.19 
   2   5   3  117.23    4.39 
   2   5   3  121.78    4.20 
  -2   5  -3  121.42    4.17 
  -2   5  -3  125.59    4.47 
   2   5   3  121.09    4.26 
   2   5   3  121.27    4.17 
   3  -5   3  102.79    4.39 
   3  -5   3  104.05    4.28 
  -3  -5  -3  101.22    4.44 
   3  -5   3  100.75    4.51 
   3   5   3  102.70    4.48 
   3   5   3  102.36    4.28 
  -3   5  -3  102.35    4.28 
   3   5   3  100.39    4.39 
   4  -5   3   97.67    3.70 
  -4  -5  -3   96.70    3.65 
   4  -5   3   98.00    3.57 
   4  -5   3   97.50    3.43 
  -4   5  -3   98.57    3.46 
   4   5   3   96.78    3.44 
   4   5   3   99.66    3.62 
   4   5   3   99.11    3.66 
   5  -5   3    1.98    0.60 
  -5  -5  -3    2.41    0.66 
   5  -5   3    2.38    0.47 
   5   5   3    1.69    0.66 
   5   5   3    2.68    0.72 
  -5   5  -3    2.25    0.44 
   6  -5   3   50.26    1.76 
   6  -5   3   49.93    1.93 
   6   5   3   51.32    1.98 
   6   5   3   51.01    2.08 
   7  -5   3    1.46    0.51 
   7  -5   3    1.33    0.67 
   7   5   3    1.65    0.79 
   7   5   3    0.93    0.70 
   8  -5   3   23.46    1.48 
   8  -5   3   23.25    1.22 
   8   5   3   23.79    1.70 
   8   5   3   21.75    1.45 
   9  -5   3    1.24    0.79 
   9  -5   3    1.03    0.91 
   9  -5   3    0.95    0.62 
   9   5   3    1.02    1.01 
   9   5   3    1.14    0.88 
  10  -5   3    7.34    1.22 
  10  -5   3    7.39    1.00 
  10   5   3    7.33    1.04 
  10  -6  -3    7.64    0.92 
  10  -6  -3    7.69    1.19 
  10   6  -3    8.53    1.79 
   9  -6  -3    6.59    0.76 
   9  -6  -3    6.55    0.98 
   9   6  -3    7.36    1.30 
   8  -6  -3   10.06    1.23 
   8  -6  -3    9.04    1.19 
   8  -6  -3    9.83    0.81 
   8   6  -3   10.00    1.73 
   8   6  -3    9.60    0.91 
   8   6  -3   11.02    0.82 
   7  -6  -3   28.92    1.07 
   7  -6  -3   28.82    1.07 
   7  -6  -3   29.72    1.36 
   7  -6  -3   29.46    1.70 
   7   6  -3   28.80    1.16 
   7   6  -3   30.24    1.92 
   6  -6  -3   82.19    2.72 
   6  -6  -3   80.05    2.43 
   6  -6  -3   82.32    2.93 
   6   6  -3   82.30    3.12 
   6   6  -3   81.15    2.47 
   6   6  -3   82.94    2.43 
   5  -6  -3   88.88    3.34 
   5  -6  -3   85.51    2.88 
   5  -6  -3   86.58    3.12 
   5   6  -3   87.99    2.88 
   5   6  -3   86.36    3.48 
   5   6  -3   86.44    2.91 
   4  -6  -3  155.25    5.67 
   4  -6  -3  156.73    5.43 
   4  -6  -3  158.15    5.81 
   4   6  -3  156.71    5.46 
   4   6  -3  156.23    5.46 
   4   6  -3  157.21    5.96 
  -4   6   3  155.42    5.64 
   3  -6  -3   40.57    1.99 
   3  -6  -3   41.10    1.89 
  -3  -6   3   39.92    1.67 
  -3  -6   3   40.20    2.12 
   3  -6  -3   39.45    1.63 
   3   6  -3   39.58    1.68 
  -3   6   3   39.96    1.86 
  -3   6   3   40.94    1.98 
   3   6  -3   40.09    2.14 
   2  -6  -3   77.94    3.41 
   2  -6  -3   75.93    3.32 
   2  -6  -3   76.88    3.16 
  -2  -6   3   79.42    3.19 
  -2  -6   3   79.20    3.21 
  -2  -6   3   77.35    3.54 
   2  -6  -3   79.46    3.65 
   2   6  -3   77.73    3.21 
  -2   6   3   77.34    3.40 
   2   6  -3   78.31    3.57 
  -2   6   3   76.89    3.35 
  -2   6   3   78.00    3.19 
   1  -6  -3    2.74    0.51 
   1  -6  -3    2.57    0.32 
   1  -6  -3    2.86    0.48 
   1  -6  -3    2.68    0.67 
  -1  -6   3    2.86    0.63 
  -1  -6   3    2.57    0.40 
  -1   6   3    2.73    0.35 
   1   6  -3    2.58    0.60 
   1   6  -3    2.68    0.37 
  -1   6   3    2.80    0.48 
   1   6  -3    2.51    0.42 
  -1   6   3    2.68    0.41 
   0  -6   3   95.72    3.56 
   0  -6  -3   94.74    3.85 
   0  -6  -3   97.57    3.59 
   0  -6  -3   96.46    3.60 
   0  -6   3  101.49    3.81 
   0   6  -3   96.73    3.54 
   0   6   3   97.84    3.89 
   0   6   3   94.70    3.57 
   0   6   3   95.80    3.57 
   0   6   3   97.41    3.54 
   0   6  -3   95.91    3.59 
   0   6  -3   93.13    3.81 
  -1  -6  -3    2.92    0.54 
   1  -6   3    2.62    0.37 
   1  -6   3    2.79    0.37 
   1  -6   3    3.18    0.54 
  -1  -6  -3    2.77    0.32 
  -1   6  -3    2.63    0.34 
   1   6   3    2.60    0.29 
  -1   6  -3    2.77    0.32 
   1   6   3    2.83    0.32 
  -1   6  -3    2.60    0.57 
   1   6   3    2.94    0.37 
   1   6   3    2.69    0.54 
   2  -6   3    5.42    0.73 
  -2  -6  -3    5.65    0.91 
  -2  -6  -3    5.65    0.67 
   2  -6   3    5.49    0.88 
   2  -6   3    5.92    0.66 
  -2   6  -3    6.71    0.63 
   2   6   3    5.94    0.62 
   2   6   3    5.49    0.97 
  -2   6  -3    6.11    0.69 
   2   6   3    6.18    0.79 
  -2   6  -3    5.90    1.05 
   2   6   3    6.17    0.57 
  -3  -6  -3   71.23    2.91 
   3  -6   3   70.35    2.78 
   3  -6   3   71.35    2.66 
   3  -6   3   69.98    2.97 
   3   6   3   70.85    2.66 
   3   6   3   71.15    2.80 
   3   6   3   71.08    2.96 
   3   6   3   72.32    2.71 
  -3   6  -3   72.00    2.66 
  -4  -6  -3    8.73    0.91 
   4  -6   3    8.01    0.92 
   4  -6   3    8.68    0.66 
   4  -6   3    8.39    0.86 
  -4   6  -3    8.68    0.63 
   4   6   3    9.12    0.98 
   4   6   3    8.64    0.91 
   4   6   3    8.44    0.60 
   5  -6   3   26.27    1.01 
   5  -6   3   26.82    1.38 
   5  -6   3   27.35    1.33 
  -5  -6  -3   25.94    1.30 
   5   6   3   27.53    1.26 
  -5   6  -3   27.12    1.01 
   5   6   3   26.25    1.01 
   5   6   3   26.91    1.36 
   6  -6   3    1.34    0.44 
   6  -6   3    0.90    0.62 
   6  -6   3    1.17    0.70 
   6   6   3    1.05    0.70 
   6   6   3    0.88    0.62 
   7  -6   3   18.58    0.94 
   7  -6   3   18.58    0.85 
   7   6   3   18.50    0.97 
   7   6   3   19.32    1.30 
   8  -6   3    2.01    0.73 
   8  -6   3    2.32    0.91 
   8  -6   3    2.05    0.54 
   8   6   3    1.92    0.89 
   8   6   3    1.72    0.81 
   9  -6   3    6.21    1.16 
   9  -6   3    6.59    1.01 
   9   6   3    6.31    0.95 
   9   6   3    5.54    1.14 
   9   6   3    6.29    1.19 
  10  -6   3    0.18    0.86 
  10  -6   3    0.48    1.04 
  10   6   3    0.27    0.95 
  10  -7  -3    0.08    0.82 
  10  -7  -3   -0.33    1.00 
  10   7  -3    0.14    1.44 
   9  -7  -3    4.73    1.03 
   9  -7  -3    4.99    0.78 
   9   7  -3    5.43    1.51 
   8  -7  -3    2.35    0.72 
   8  -7  -3    1.98    0.94 
   8   7  -3    3.12    1.30 
   7  -7  -3    7.64    0.72 
   7  -7  -3    7.36    0.38 
   7  -7  -3    7.60    0.95 
   7   7  -3    7.49    0.42 
   7   7  -3    7.77    0.44 
   7   7  -3    8.39    1.20 
   6  -7  -3    6.75    0.75 
   6  -7  -3    6.66    0.44 
   6  -7  -3    6.18    0.34 
   6  -7  -3    6.20    0.83 
   6   7  -3    6.35    0.48 
   6   7  -3    6.35    0.48 
   6   7  -3    7.08    1.13 
   5  -7  -3   16.51    1.32 
   5  -7  -3   15.73    0.67 
   5  -7  -3   16.36    1.10 
   5   7  -3   17.37    1.64 
   5   7  -3   16.02    0.72 
   5   7  -3   16.46    0.78 
   4  -7  -3   -0.15    0.42 
   4  -7  -3    0.14    0.54 
   4   7  -3   -0.33    0.70 
  -4   7   3   -0.04    0.40 
   4   7  -3   -0.11    0.21 
  -3  -7   3    6.72    0.89 
   3  -7  -3    6.19    0.64 
  -3  -7   3    6.83    0.32 
   3  -7  -3    6.45    0.57 
   3   7  -3    6.69    0.45 
  -3   7   3    6.96    0.75 
   3   7  -3    6.78    1.00 
  -3   7   3    6.72    0.66 
  -2  -7   3   65.21    2.33 
  -2  -7   3   66.66    2.27 
  -2  -7   3   66.20    2.74 
   2  -7  -3   64.53    2.53 
   2  -7  -3   62.92    2.45 
   2  -7  -3   67.32    2.83 
   2   7  -3   64.78    2.33 
  -2   7   3   63.91    2.46 
  -2   7   3   64.65    2.52 
  -2   7   3   64.96    2.27 
   2   7  -3   65.82    2.74 
   1  -7  -3   22.97    1.24 
  -1  -7   3   23.86    0.89 
  -1  -7   3   24.55    1.22 
   1  -7  -3   22.48    1.03 
   1  -7  -3   22.42    0.94 
  -1   7   3   23.49    0.82 
   1   7  -3   22.55    1.20 
   1   7  -3   23.48    0.86 
  -1   7   3   22.23    0.97 
  -1   7   3   22.70    0.97 
   0  -7   3    5.81    0.57 
   0  -7  -3    6.06    0.59 
   0  -7   3    5.45    0.83 
   0  -7  -3    4.85    0.79 
   0  -7  -3    5.69    0.57 
   0   7   3    5.22    0.86 
   0   7   3    5.43    0.56 
   0   7   3    5.39    0.54 
   0   7  -3    5.07    0.85 
   0   7  -3    5.00    0.59 
   0   7   3    5.34    0.51 
   0   7  -3    5.82    0.53 
   1  -7   3   86.92    3.27 
  -1  -7  -3   86.26    3.27 
  -1  -7  -3   87.61    3.25 
  -1  -7  -3   88.70    3.60 
   1  -7   3   90.98    3.56 
  -1   7  -3   88.35    3.27 
   1   7   3   85.62    3.60 
   1   7   3   87.13    3.27 
   1   7   3   89.21    3.25 
  -1   7  -3   84.83    3.65 
   1   7   3   86.93    3.21 
  -1   7  -3   88.62    3.24 
  -2  -7  -3   31.16    1.36 
   2  -7   3   30.87    1.36 
   2  -7   3   30.30    1.64 
   2  -7   3   30.56    1.45 
  -2  -7  -3   32.36    1.71 
   2   7   3   29.64    1.70 
  -2   7  -3   30.60    1.82 
  -2   7  -3   30.78    1.32 
   2   7   3   30.93    1.32 
   2   7   3   30.58    1.36 
   2   7   3   31.30    1.46 
  -2   7  -3   31.34    1.45 
  -3  -7  -3   64.71    2.64 
   3  -7   3   62.59    2.31 
   3  -7   3   63.05    2.46 
   3  -7   3   61.39    2.65 
   3   7   3   62.57    2.68 
   3   7   3   62.93    2.45 
   3   7   3   64.92    2.37 
  -3   7  -3   63.50    2.28 
   3   7   3   62.97    2.28 
  -3   7  -3   65.31    2.55 
   4  -7   3    5.72    0.62 
   4  -7   3    5.82    0.98 
  -4  -7  -3    6.02    0.92 
   4  -7   3    5.24    0.83 
   4   7   3    5.96    1.01 
  -4   7  -3    5.60    0.57 
   4   7   3    5.95    0.57 
   4   7   3    5.26    0.81 
  -5  -7  -3   35.66    1.83 
   5  -7   3   36.49    1.73 
   5  -7   3   36.78    1.48 
   5  -7   3   35.86    1.89 
   5   7   3   36.39    1.46 
  -5   7  -3   35.96    1.46 
   5   7   3   36.66    1.89 
   5   7   3   36.56    1.73 
   6  -7   3   25.76    1.10 
   6  -7   3   24.99    1.49 
   6   7   3   24.98    1.04 
   6   7   3   25.89    1.41 
   6   7   3   25.42    1.55 
   7  -7   3    2.17    0.78 
   7  -7   3    2.37    0.53 
   7   7   3    2.50    0.83 
   7   7   3    2.39    0.92 
   8  -7   3    9.65    0.97 
   8  -7   3    9.65    0.70 
   8  -7   3    9.99    1.16 
   8   7   3   10.14    1.23 
   8   7   3   10.23    1.03 
   9  -7   3    2.72    1.13 
   9  -7   3    2.61    1.01 
   9   7   3    2.22    0.94 
   9   7   3    2.49    1.23 
  10  -8  -3    9.88    0.94 
  10  -8  -3    9.14    1.14 
  10   8  -3   10.53    1.80 
   9  -8  -3    2.67    0.78 
   9  -8  -3    2.67    0.95 
   9   8  -3    2.88    1.32 
   8  -8  -3    3.81    0.76 
   8  -8  -3    3.75    0.95 
   8   8  -3    4.37    1.32 
   7  -8  -3   20.62    1.58 
   7  -8  -3   20.76    1.82 
   7   8  -3   21.47    2.04 
   7   8  -3   20.21    1.04 
   6  -8  -3   12.81    1.35 
   6  -8  -3   12.14    1.08 
   6   8  -3   13.39    1.55 
   6   8  -3   12.81    0.56 
   6   8  -3   12.75    0.67 
   5  -8  -3   48.79    2.27 
   5  -8  -3   49.96    2.42 
   5   8  -3   48.85    1.93 
   5   8  -3   49.73    2.62 
   4  -8  -3    3.28    0.50 
   4  -8  -3    3.32    0.60 
   4   8  -3    3.50    0.28 
   4   8  -3    3.38    0.81 
   3  -8  -3   89.28    3.59 
   3  -8  -3   87.88    3.48 
   3   8  -3   88.40    3.78 
   3   8  -3   87.08    3.32 
  -3   8   3   93.35    3.85 
  -3   8   3   91.52    3.63 
   2  -8  -3    0.30    0.40 
   2  -8  -3    0.34    0.63 
   2  -8  -3    0.13    0.44 
  -2  -8   3    0.36    0.63 
  -2  -8   3    0.41    0.19 
  -2  -8   3    0.42    0.31 
  -2   8   3    0.45    0.41 
   2   8  -3    0.57    0.28 
   2   8  -3    0.13    0.66 
  -2   8   3    0.44    0.21 
  -2   8   3    0.51    0.41 
  -1  -8   3   46.37    2.50 
   1  -8  -3   42.99    2.52 
  -1  -8   3   43.33    2.11 
   1  -8  -3   44.33    2.18 
   1  -8  -3   43.47    2.21 
  -1   8   3   43.16    2.21 
  -1   8   3   43.37    2.20 
   1   8  -3   43.88    2.11 
   1   8  -3   42.83    2.47 
  -1   8   3   43.78    2.04 
   0  -8  -3  147.81    5.94 
   0  -8   3  151.35    5.59 
   0  -8   3  158.64    5.92 
   0  -8  -3  151.11    5.59 
   0  -8  -3  154.43    5.62 
   0   8   3  150.60    5.59 
   0   8   3  149.65    5.61 
   0   8  -3  142.33    5.90 
   0   8   3  153.78    6.08 
   0   8  -3  151.31    5.56 
   0   8   3  151.90    5.55 
   0   8  -3  149.32    5.61 
  -1  -8  -3   23.78    1.41 
  -1  -8  -3   24.40    1.08 
  -1  -8  -3   23.26    1.11 
   1  -8   3   24.99    1.38 
   1  -8   3   24.90    1.19 
  -1   8  -3   23.86    1.63 
   1   8   3   24.86    1.11 
   1   8   3   24.32    1.08 
   1   8   3   23.26    1.48 
  -1   8  -3   24.30    1.13 
  -1   8  -3   24.33    1.07 
   1   8   3   24.28    1.04 
   2  -8   3   40.23    1.64 
  -2  -8  -3   40.96    1.99 
  -2  -8  -3   40.99    1.63 
   2  -8   3   40.21    1.73 
   2  -8   3   41.26    2.04 
  -2   8  -3   40.85    1.60 
   2   8   3   39.87    1.73 
   2   8   3   41.56    1.67 
  -2   8  -3   40.00    1.68 
   2   8   3   40.12    1.57 
  -2   8  -3   40.02    2.18 
   2   8   3   39.01    2.08 
   3  -8   3   13.20    1.27 
   3  -8   3   13.77    1.14 
  -3  -8  -3   13.88    1.23 
   3  -8   3   13.57    0.89 
   3   8   3   13.57    0.82 
  -3   8  -3   13.62    0.83 
   3   8   3   12.75    1.27 
   3   8   3   14.27    1.10 
  -4  -8  -3    1.52    0.62 
   4  -8   3    1.77    0.35 
   4  -8   3    1.70    0.66 
   4  -8   3    1.42    0.54 
  -4   8  -3    1.78    0.31 
   4   8   3    1.50    0.53 
   4   8   3    1.52    0.29 
   4   8   3    1.75    0.72 
   5  -8   3   14.32    0.69 
   5  -8   3   14.42    1.03 
   5   8   3   14.87    1.08 
  -5   8  -3   14.49    0.63 
   5   8   3   14.02    0.64 
   5   8   3   14.65    1.23 
   6  -8   3    3.34    0.75 
   6  -8   3    3.29    0.45 
   6   8   3    3.35    0.89 
   6   8   3    3.28    0.40 
   6   8   3    2.95    0.69 
   7  -8   3    1.88    0.47 
   7  -8   3    1.94    0.75 
   7  -8   3    2.49    0.85 
   7   8   3    2.32    0.73 
   7   8   3    2.40    0.92 
   8  -8   3   -0.41    0.76 
   8  -8   3    0.33    0.89 
   8   8   3    0.34    0.85 
   8   8   3   -0.58    0.97 
   9  -8   3    1.04    1.03 
   9  -8   3    1.13    0.83 
   9   8   3    0.96    0.82 
   9   8   3    0.22    1.07 
   9  -9  -3    0.67    0.98 
   9  -9  -3    1.04    0.79 
   9   9  -3    0.43    1.49 
   8  -9  -3    1.20    0.95 
   8  -9  -3    1.45    0.82 
   8   9  -3    1.33    1.39 
   7  -9  -3    6.62    0.98 
   7  -9  -3    6.08    0.85 
   7   9  -3    6.48    1.27 
   6  -9  -3   12.38    0.95 
   6  -9  -3   12.75    0.81 
   6   9  -3   13.00    0.57 
   6   9  -3   13.60    1.26 
   5  -9  -3    0.21    0.56 
   5  -9  -3    0.38    0.67 
   5   9  -3    0.68    0.95 
   5   9  -3    0.24    0.28 
   4  -9  -3    9.10    1.11 
   4  -9  -3    9.43    0.95 
   4   9  -3    9.54    0.66 
   4   9  -3   10.49    1.36 
   3  -9  -3   31.52    1.67 
   3  -9  -3   31.30    1.51 
  -3  -9   3   31.26    1.29 
   3   9  -3   31.24    1.86 
   3   9  -3   30.81    1.29 
  -2  -9   3   67.57    2.24 
   2  -9  -3   66.11    2.49 
  -2  -9   3   68.02    2.37 
   2  -9  -3   66.33    2.53 
  -2   9   3   66.25    2.23 
   2   9  -3   65.57    2.81 
   2   9  -3   65.25    2.34 
  -2   9   3   65.38    2.52 
  -1  -9   3  130.71    5.20 
  -1  -9   3  136.46    5.62 
   1  -9  -3  132.22    5.27 
   1  -9  -3  128.74    5.65 
   1  -9  -3  130.86    5.29 
   1   9  -3  130.71    5.20 
  -1   9   3  130.47    5.12 
  -1   9   3  128.75    5.30 
   1   9  -3  126.28    5.58 
  -1   9   3  130.76    5.30 
   0  -9  -3    6.06    0.70 
   0  -9   3    5.14    0.56 
   0  -9  -3    5.93    0.69 
   0  -9   3    5.69    0.88 
   0  -9  -3    5.97    0.95 
   0   9  -3    5.21    0.57 
   0   9   3    5.78    0.66 
   0   9   3    5.55    0.57 
   0   9   3    5.26    0.60 
   0   9   3    5.75    1.00 
   0   9  -3    5.44    0.66 
   0   9  -3    5.55    0.94 
   1  -9   3  105.23    4.17 
   1  -9   3  110.32    4.55 
  -1  -9  -3  110.34    4.60 
  -1  -9  -3  107.21    4.13 
  -1  -9  -3  105.24    4.17 
   1   9   3  103.15    4.61 
  -1   9  -3  105.96    4.16 
   1   9   3  106.21    4.16 
  -1   9  -3  106.72    4.13 
   1   9   3  108.35    4.19 
   1   9   3  105.85    4.11 
  -1   9  -3  101.77    4.61 
   2  -9   3    7.56    0.92 
   2  -9   3    6.89    0.64 
  -2  -9  -3    7.39    0.60 
  -2  -9  -3    7.05    0.95 
   2   9   3    7.30    1.03 
   2   9   3    7.13    0.69 
  -2   9  -3    7.33    0.56 
   2   9   3    7.39    0.54 
  -2   9  -3    7.50    1.11 
   3  -9   3   77.84    2.91 
  -3  -9  -3   79.23    3.41 
   3  -9   3   74.91    3.35 
   3  -9   3   78.52    3.10 
   3   9   3   73.86    3.37 
   3   9   3   76.47    3.07 
  -3   9  -3   78.84    2.90 
   3   9   3   77.91    2.88 
   4  -9   3   11.65    1.03 
   4  -9   3   11.34    0.72 
   4   9   3   11.00    0.95 
  -4   9  -3   11.24    0.63 
   4   9   3   11.47    0.63 
   4   9   3   11.47    1.19 
   5  -9   3   36.52    1.32 
   5  -9   3   37.60    1.68 
  -5   9  -3   36.63    1.27 
   5   9   3   37.22    1.64 
   5   9   3   36.02    1.26 
   5   9   3   37.40    1.93 
   6  -9   3    2.32    0.70 
   6  -9   3    2.66    0.40 
   6   9   3    3.02    0.91 
   6   9   3    3.06    0.67 
   7  -9   3   15.24    1.57 
   7  -9   3   14.70    0.91 
   7  -9   3   14.32    1.11 
   7   9   3   15.00    1.58 
   7   9   3   15.32    1.29 
   8  -9   3    2.08    0.85 
   8  -9   3    1.96    0.97 
   8   9   3    1.66    1.01 
   8   9   3    2.51    0.85 
   9  -9   3    6.73    1.22 
   9  -9   3    6.68    1.03 
   9   9   3    7.15    1.08 
   9   9   3    6.82    1.35 
   9 -10  -3   12.81    1.30 
   9 -10  -3   13.04    1.07 
   9  10  -3   13.66    1.76 
   8 -10  -3    1.10    0.78 
   8 -10  -3    1.60    1.00 
   8  10  -3    1.62    1.35 
   7 -10  -3    4.83    0.73 
   7 -10  -3    5.84    0.95 
   7  10  -3    5.43    1.23 
   6 -10  -3   13.14    1.01 
   6 -10  -3   14.07    0.97 
   6  10  -3   13.83    0.78 
   6  10  -3   15.02    1.61 
   5 -10  -3   12.93    1.23 
   5 -10  -3   13.45    1.42 
   5  10  -3   13.90    0.88 
   5  10  -3   15.28    1.70 
   4 -10  -3   12.41    1.04 
   4 -10  -3   11.47    1.17 
   4  10  -3   13.25    1.46 
   4  10  -3   12.53    0.75 
   3 -10  -3   35.76    1.96 
   3 -10  -3   36.37    2.08 
  -3 -10   3   36.13    1.77 
   3  10  -3   35.28    1.76 
   3  10  -3   37.48    2.37 
  -2 -10   3   23.41    1.20 
  -2 -10   3   23.30    1.04 
   2 -10  -3   23.36    1.41 
   2 -10  -3   22.44    1.33 
  -2 -10   3   23.50    1.04 
   2  10  -3   23.54    1.74 
   2  10  -3   22.59    1.19 
  -2  10   3   22.84    1.03 
  -2  10   3   23.67    1.57 
   1 -10  -3   58.49    2.36 
  -1 -10   3   57.36    2.27 
   1 -10  -3   56.51    2.34 
   1  10  -3   54.25    2.74 
  -1  10   3   56.40    2.33 
  -1  10   3   56.15    2.15 
   1  10  -3   56.86    2.25 
   0 -10   3    2.81    0.44 
   0 -10  -3    2.77    0.42 
   0 -10  -3    2.58    0.47 
   0  10  -3    2.94    0.41 
   0  10   3    2.66    0.83 
   0  10  -3    2.84    0.88 
   0  10   3    2.91    0.38 
   0  10  -3    2.70    0.40 
   0  10   3    2.82    0.41 
   1 -10   3   80.81    3.81 
  -1 -10  -3   73.66    3.07 
  -1 -10  -3   75.29    3.16 
   1 -10   3   72.29    3.15 
  -1  10  -3   73.00    3.12 
  -1  10  -3   73.96    3.09 
  -1  10  -3   69.62    3.63 
   1  10   3   73.75    3.07 
   1  10   3   72.84    3.09 
   1  10   3   71.33    3.62 
   2 -10   3    1.00    0.54 
  -2 -10  -3    1.20    0.37 
   2  10   3    1.17    0.34 
  -2  10  -3    1.13    0.37 
   2  10   3    1.14    0.47 
  -2  10  -3    0.79    0.85 
   2  10   3    1.05    0.85 
   3 -10   3    1.93    0.63 
   3  10   3    1.82    0.95 
  -3  10  -3    2.48    0.41 
   3  10   3    2.33    0.60 
   3  10   3    2.35    0.50 
   4 -10   3    3.96    0.72 
   4 -10   3    4.02    0.40 
  -4  10  -3    3.65    0.37 
   4  10   3    3.56    0.34 
   4  10   3    3.67    0.92 
   4  10   3    3.96    0.67 
   5 -10   3    1.44    0.69 
   5 -10   3    1.59    0.35 
   5  10   3    1.40    0.63 
   5  10   3    1.59    0.89 
   5  10   3    1.43    0.29 
  -5  10  -3    1.81    0.29 
   6 -10   3    9.61    1.00 
   6 -10   3    9.25    0.48 
   6 -10   3    9.00    0.83 
   6  10   3    9.58    0.82 
   6  10   3    9.56    1.07 
   7 -10   3   -0.02    0.91 
   7 -10   3   -0.17    0.81 
   7  10   3    0.00    0.70 
   7  10   3   -0.01    0.95 
   8 -10   3    1.11    0.98 
   8 -10   3    0.90    0.85 
   8  10   3    0.58    1.10 
   8  10   3    0.87    0.82 
   9 -10   3    0.02    1.08 
   9 -10   3    0.00    0.92 
   9  10   3    0.47    0.89 
   9  10   3   -0.06    1.17 
   9 -11  -3    0.75    1.07 
   9 -11  -3    0.39    0.92 
   9  11  -3    0.57    1.42 
   8 -11  -3   -0.11    0.98 
   8 -11  -3   -0.23    0.78 
   8  11  -3   -0.15    1.41 
   7 -11  -3    1.22    0.94 
   7 -11  -3    1.00    0.79 
   7  11  -3    1.24    1.32 
   6 -11  -3    0.82    0.76 
   6 -11  -3    0.41    0.86 
   6  11  -3    0.79    1.19 
   5 -11  -3   -0.12    0.63 
   5 -11  -3   -0.47    0.73 
   5  11  -3    0.22    0.34 
   5  11  -3   -0.20    0.98 
   4 -11  -3    0.01    0.67 
   4 -11  -3   -0.11    0.59 
   4  11  -3    0.20    0.94 
   4  11  -3    0.12    0.34 
  -3 -11   3   14.48    0.92 
   3 -11  -3   14.22    1.24 
   3 -11  -3   14.56    1.26 
   3  11  -3   16.04    1.64 
   3  11  -3   14.30    0.94 
  -2 -11   3   13.17    0.63 
   2 -11  -3   12.90    1.01 
  -2 -11   3   13.26    0.83 
   2 -11  -3   13.48    1.00 
  -2 -11   3   13.64    0.60 
   2  11  -3   13.59    1.44 
   2  11  -3   13.48    0.82 
  -2  11   3   12.77    0.60 
   1 -11  -3   32.36    1.49 
   1 -11  -3   32.38    1.48 
  -1 -11   3   31.93    1.39 
  -1 -11   3   31.61    1.27 
   1  11  -3   31.78    1.36 
  -1  11   3   31.64    1.45 
   1  11  -3   29.48    1.87 
  -1  11   3   31.66    1.24 
   0 -11  -3    5.91    0.83 
   0 -11   3    5.46    0.85 
   0 -11  -3    5.49    0.78 
   0  11  -3    5.12    1.32 
   0  11   3    5.83    0.67 
   0  11   3    5.44    1.32 
   0  11  -3    5.65    0.79 
   0  11  -3    5.09    0.75 
   0  11   3    5.32    0.75 
   1 -11   3   25.43    1.33 
  -1 -11  -3   25.39    1.26 
  -1 -11  -3   26.40    1.19 
   1  11   3   24.97    1.20 
   1  11   3   24.73    1.93 
   1  11   3   25.39    1.14 
  -1  11  -3   24.62    1.84 
  -1  11  -3   25.65    1.17 
   2 -11   3   61.42    2.46 
  -2 -11  -3   62.05    2.30 
   2  11   3   61.22    2.42 
  -2  11  -3   63.25    2.28 
  -2  11  -3   60.30    3.12 
   2  11   3   58.86    2.90 
   2  11   3   61.33    2.27 
   3 -11   3    4.28    0.89 
   3  11   3    4.38    0.89 
   3  11   3    4.02    0.62 
  -3  11  -3    4.56    0.64 
   3  11   3    4.67    1.30 
   4 -11   3   17.64    1.30 
   4  11   3   16.86    0.82 
   4  11   3   17.59    1.30 
  -4  11  -3   16.73    0.81 
   4  11   3   16.79    1.71 
   5 -11   3    1.24    0.76 
   5 -11   3    0.76    0.83 
   5  11   3    1.34    1.00 
   5  11   3    1.28    0.72 
  -5  11  -3    1.55    0.40 
   6 -11   3    2.13    0.89 
   6 -11   3    2.60    0.85 
   6  11   3    2.78    1.08 
   6  11   3    2.11    0.83 
   7 -11   3   33.17    1.73 
   7 -11   3   34.26    1.99 
   7  11   3   33.70    1.79 
   7  11   3   34.17    2.12 
   8 -11   3    1.54    0.86 
   8 -11   3    1.79    1.05 
   8  11   3    1.80    1.14 
   8  11   3    2.40    0.88 
   9  12  -3    6.45    1.82 
   8 -12  -3    6.60    1.20 
   8 -12  -3    6.37    1.00 
   8  12  -3    6.43    1.61 
   7 -12  -3    3.77    1.01 
   7 -12  -3    4.08    0.86 
   7  12  -3    4.36    1.44 
   6 -12  -3   23.67    1.80 
   6 -12  -3   23.19    1.52 
   6  12  -3   24.53    2.09 
   5 -12  -3    0.97    0.67 
   5 -12  -3    0.83    0.79 
   5  12  -3    1.34    0.41 
   5  12  -3    1.51    1.13 
   4 -12  -3   25.38    1.41 
   4 -12  -3   25.78    1.58 
   4  12  -3   27.09    1.95 
   4  12  -3   25.59    1.08 
  -3 -12   3    0.93    0.42 
   3 -12  -3    1.43    0.64 
   3 -12  -3    1.17    0.73 
   3  12  -3    1.50    0.44 
   3  12  -3    1.71    1.04 
   2 -12  -3   22.88    1.52 
  -2 -12   3   22.67    1.38 
   2 -12  -3   22.27    1.54 
  -2 -12   3   21.94    1.14 
  -2 -12   3   22.71    1.13 
  -2  12   3   21.47    1.13 
   2  12  -3   21.32    1.33 
   2  12  -3   20.99    1.99 
   1 -12  -3   11.67    1.13 
  -1 -12   3   10.89    0.95 
   1 -12  -3   11.27    0.97 
  -1 -12   3   11.13    0.82 
  -1  12   3   10.93    1.07 
  -1  12   3   10.78    0.76 
   1  12  -3   10.11    1.49 
   1  12  -3   10.79    1.04 
   0 -12  -3   23.79    1.42 
   0 -12   3   21.42    1.44 
   0 -12  -3   23.32    1.45 
   0 -12   3   23.30    1.35 
   0  12   3   23.04    1.29 
   0  12  -3   22.98    1.39 
   0  12   3   22.53    1.36 
   0  12   3   22.16    2.18 
   0  12  -3   21.39    2.14 
  -1 -12  -3   33.75    1.67 
   1 -12   3   34.88    1.70 
  -1 -12  -3   33.96    1.58 
   1 -12   3   33.24    1.68 
   1  12   3   32.73    2.28 
   1  12   3   33.32    1.61 
  -1  12  -3   33.96    1.58 
   1  12   3   33.32    1.55 
  -1  12  -3   33.34    2.34 
  -2 -12  -3   45.31    1.54 
   2 -12   3   46.70    1.77 
   2  12   3   45.62    1.52 
  -2  12  -3   44.87    2.55 
  -2  12  -3   46.28    1.54 
   2  12   3   44.07    2.39 
   2  12   3   45.60    1.68 
   3 -12   3   15.90    1.19 
   3 -12   3   16.21    1.19 
   3  12   3   15.41    0.75 
   3  12   3   15.16    1.03 
  -3  12  -3   15.48    0.73 
   3  12   3   15.43    1.60 
   4 -12   3    3.46    0.69 
   4 -12   3    3.67    0.73 
  -4  12  -3    3.35    0.29 
   4  12   3    3.37    0.95 
   4  12   3    3.58    0.62 
   4  12   3    3.30    0.31 
   5 -12   3    1.97    0.88 
   5 -12   3    2.07    0.83 
   5  12   3    2.29    1.07 
   5  12   3    1.46    0.72 
   6 -12   3    2.53    0.91 
   6 -12   3    2.93    0.83 
   6  12   3    3.03    1.13 
   6  12   3    2.49    0.73 
   7 -12   3    1.49    0.94 
   7 -12   3    1.87    1.08 
   7  12   3    1.84    0.86 
   7  12   3    2.18    1.19 
   8 -12   3    2.98    1.08 
   8 -12   3    2.84    1.16 
   8  12   3    3.85    1.33 
   8  12   3    3.30    0.95 
   8 -13  -3    1.21    1.22 
   8 -13  -3    1.43    0.94 
   8  13  -3    1.81    1.65 
   7 -13  -3    1.89    1.01 
   7 -13  -3    1.66    0.82 
   7  13  -3    2.15    1.36 
   6 -13  -3   -0.25    0.85 
   6 -13  -3    0.41    0.79 
   6  13  -3    0.29    1.24 
   5 -13  -3    0.75    0.91 
   5 -13  -3    1.22    0.75 
   5  13  -3    1.53    1.20 
   4 -13  -3   -0.19    0.63 
   4 -13  -3   -0.19    0.76 
   4  13  -3    0.47    0.47 
   4  13  -3    0.44    1.10 
   3 -13  -3    7.52    0.76 
  -3 -13   3    7.54    0.53 
   3 -13  -3    7.32    0.72 
   3  13  -3    8.39    1.22 
  -2 -13   3    5.39    0.45 
   2 -13  -3    5.19    0.73 
   2 -13  -3    6.19    0.76 
  -2 -13   3    5.16    0.54 
  -2  13   3    5.39    0.37 
   2  13  -3    6.24    1.29 
  -1 -13   3    5.91    0.63 
  -1 -13   3    6.44    0.70 
   1 -13  -3    6.39    0.73 
   1 -13  -3    6.21    0.76 
  -1  13   3    6.27    0.63 
   1  13  -3    7.01    1.30 
   0 -13  -3    2.40    0.69 
   0 -13   3    1.73    0.67 
   0 -13   3    2.10    0.56 
   0 -13  -3    2.43    0.60 
   0  13  -3    2.58    0.64 
   0  13   3    2.29    0.53 
   0  13   3    2.38    1.24 
   0  13  -3    3.52    1.32 
   0  13   3    2.21    0.56 
  -1 -13  -3    0.23    0.42 
  -1 -13  -3   -0.35    0.54 
   1 -13   3    0.41    0.54 
   1 -13   3    0.52    0.66 
   1  13   3   -0.20    0.50 
  -1  13  -3    0.24    1.16 
   1  13   3   -0.17    0.40 
  -1  13  -3    0.65    0.50 
   1  13   3    0.88    1.16 
  -2 -13  -3    6.13    0.50 
   2 -13   3    6.25    0.73 
   2  13   3    5.67    0.60 
   2  13   3    6.00    1.32 
  -2  13  -3    6.44    0.53 
  -2  13  -3    5.83    1.27 
   2  13   3    5.93    0.47 
   3 -13   3    1.08    0.76 
   3 -13   3    1.51    0.82 
   3  13   3    1.34    0.66 
   3  13   3    0.99    0.40 
  -3  13  -3    1.49    0.42 
   3  13   3    1.11    1.24 
   4 -13   3    7.31    1.14 
   4 -13   3    7.40    1.05 
   4  13   3    7.52    1.68 
   4  13   3    7.88    1.13 
   5 -13   3    0.87    0.95 
   5 -13   3    0.76    0.82 
   5  13   3    0.23    0.70 
   5  13   3    0.96    1.11 
   6 -13   3   20.84    1.93 
   6 -13   3   19.74    1.55 
   6  13   3   20.49    2.06 
   6  13   3   19.16    1.42 
   7 -13   3    3.72    1.11 
   7 -13   3    3.59    0.98 
   7  13   3    3.48    0.89 
   7  13   3    4.34    1.36 
   8 -13   3   13.84    1.42 
   8 -13   3   13.75    1.33 
   8  13   3   15.74    2.05 
   8  13   3   13.32    1.19 
   8 -14  -3   14.41    1.20 
   8 -14  -3   14.26    1.42 
   8  14  -3   15.43    2.01 
   7 -14  -3    0.52    0.86 
   7 -14  -3    0.80    1.05 
   7  14  -3    0.69    1.51 
   6 -14  -3   17.87    1.87 
   6 -14  -3   17.76    1.33 
   6  14  -3   18.94    2.14 
   5 -14  -3    4.55    0.86 
   5 -14  -3    3.67    0.86 
   5  14  -3    5.06    1.36 
   4 -14  -3    5.16    1.04 
   4 -14  -3    5.62    1.00 
   4  14  -3    7.60    1.84 
   3 -14  -3   -0.31    0.66 
  -3 -14   3   -0.20    0.47 
   3 -14  -3   -0.29    0.70 
   3  14  -3    0.36    1.14 
  -2 -14   3   13.16    1.05 
   2 -14  -3   13.32    1.29 
   2 -14  -3   13.64    1.22 
  -2 -14   3   13.28    0.72 
  -2  14   3   12.82    0.70 
   2  14  -3   12.83    1.80 
  -1 -14   3    0.28    0.53 
   1 -14  -3    0.14    0.60 
   1 -14  -3    0.13    0.54 
  -1 -14   3    0.42    0.40 
  -1  14   3    0.26    0.35 
   1  14  -3    0.62    1.14 
   0 -14  -3    9.97    0.94 
   0 -14   3   10.33    1.00 
   0 -14  -3   10.05    1.00 
   0 -14   3    9.94    0.95 
   0  14   3   11.04    1.67 
   0  14  -3    9.79    1.54 
   0  14   3   10.60    0.89 
   0  14   3    9.75    0.85 
  -1 -14  -3   14.06    0.91 
  -1 -14  -3   13.33    0.88 
   1 -14   3   14.80    1.07 
   1 -14   3   14.09    1.07 
   1  14   3   14.19    0.92 
  -1  14  -3   14.51    0.91 
   1  14   3   14.07    1.60 
   1  14   3   13.96    0.85 
  -1  14  -3   15.31    1.77 
   2 -14   3   18.65    1.42 
   2 -14   3   19.51    1.48 
  -2 -14  -3   18.42    1.10 
  -2 -14  -3   17.70    1.29 
  -2  14  -3   17.48    2.28 
   2  14   3   18.01    2.24 
   2  14   3   18.44    1.07 
  -2  14  -3   18.56    1.07 
   2  14   3   18.91    1.29 
   3 -14   3    9.37    0.83 
   3 -14   3    9.47    0.81 
   3  14   3    9.97    0.76 
   3  14   3    9.56    1.29 
   4 -14   3    0.36    0.79 
   4 -14   3    0.74    0.91 
   4  14   3    0.79    1.27 
   4  14   3    0.81    0.73 
   5 -14   3    2.29    0.89 
   5 -14   3    2.85    0.92 
   5  14   3    2.31    1.22 
   5  14   3    2.78    0.79 
   6 -14   3    2.11    1.01 
   6 -14   3    2.33    0.89 
   6  14   3    2.13    0.81 
   6  14   3    2.66    1.33 
   7 -14   3    1.05    1.05 
   7 -14   3    1.00    0.94 
   7  14   3    1.30    0.86 
   7  14   3    1.82    1.32 
   7 -15  -3    1.22    1.01 
   7 -15  -3    0.50    1.07 
   7  15  -3    1.87    1.57 
   6 -15  -3    0.50    0.83 
   6 -15  -3    0.41    1.04 
   6  15  -3    1.43    1.42 
   5 -15  -3    0.55    0.89 
   5 -15  -3    0.64    0.79 
   5  15  -3    1.22    1.38 
   4 -15  -3    0.58    0.73 
   4 -15  -3    0.95    0.81 
   4  15  -3    1.79    1.32 
   3 -15  -3    1.60    0.72 
   3 -15  -3    1.78    0.76 
  -3 -15   3    1.73    0.53 
   3  15  -3    3.08    1.38 
   2 -15  -3   22.05    1.49 
  -2 -15   3   21.06    0.81 
  -2 -15   3   22.12    1.24 
   2 -15  -3   21.94    1.44 
  -2  15   3   20.61    0.83 
   2  15  -3   24.28    2.43 
  -1 -15   3    7.26    0.79 
   1 -15  -3    7.41    1.04 
  -1 -15   3    6.52    0.81 
   1 -15  -3    6.71    0.94 
   1  15  -3    7.72    1.57 
  -1  15   3    6.51    0.72 
   0 -15  -3   15.68    1.11 
   0 -15   3   15.11    1.14 
   0 -15   3   15.58    1.11 
   0 -15  -3   15.60    1.23 
   0  15   3   14.84    1.01 
   0  15  -3   14.46    1.99 
   0  15   3   14.69    2.08 
  -1 -15  -3   14.55    1.19 
  -1 -15  -3   15.12    1.03 
   1 -15   3   14.49    1.20 
   1 -15   3   14.94    1.19 
   1  15   3   14.12    1.80 
  -1  15  -3   14.52    1.03 
   1  15   3   14.75    1.11 
   1  15   3   14.82    1.10 
  -1  15  -3   14.82    2.33 
  -2 -15  -3    0.30    0.69 
  -2 -15  -3    1.20    0.50 
   2 -15   3    1.03    0.70 
   2 -15   3    1.15    0.81 
  -2  15  -3    0.92    1.44 
   2  15   3    1.62    1.39 
   2  15   3    0.91    0.63 
   3 -15   3   -0.12    0.79 
   3 -15   3   -0.04    0.75 
   3  15   3   -0.64    1.11 
   3  15   3   -0.01    0.59 
   4 -15   3    5.52    1.11 
   4 -15   3    4.85    1.05 
   4  15   3    5.74    0.89 
   4  15   3    5.42    1.49 
   5 -15   3    9.22    0.95 
   5 -15   3    9.10    1.00 
   5  15   3    9.85    1.48 
   5  15   3    9.91    0.88 
   6 -15   3    8.57    1.32 
   6 -15   3    9.27    1.26 
   6  15   3    9.11    1.57 
   6  15   3    9.51    1.17 
   7 -15   3    0.43    1.14 
   7 -15   3    0.74    0.98 
   7  15   3    1.98    1.48 
   7  15   3    1.04    0.94 
   7 -16  -3   13.91    1.46 
   7 -16  -3   13.15    1.23 
   6 -16  -3   -0.31    1.08 
   6 -16  -3    0.25    0.86 
   6  16  -3    0.88    1.64 
   5 -16  -3    1.53    1.00 
   5 -16  -3    2.29    0.95 
   5  16  -3    3.12    1.70 
   4 -16  -3   -0.21    0.82 
   4 -16  -3    0.42    0.79 
   4  16  -3    0.65    1.41 
   3 -16  -3    3.16    0.88 
   3 -16  -3    2.61    0.83 
  -3 -16   3    3.47    0.70 
   3  16  -3    2.86    1.49 
  -2 -16   3    7.42    0.78 
   2 -16  -3    7.14    0.97 
   2 -16  -3    6.99    0.89 
   2  16  -3    7.83    1.63 
   1 -16  -3   27.02    1.39 
  -1 -16   3   26.67    1.29 
  -1 -16   3   27.17    1.14 
   1 -16  -3   26.46    1.48 
   1  16  -3   27.64    2.39 
  -1  16   3   26.27    1.10 
   0 -16  -3   11.31    1.08 
   0 -16   3   10.91    1.01 
   0 -16   3   10.70    1.05 
   0 -16  -3   10.83    1.07 
   0  16  -3   11.95    1.95 
   0  16   3   12.12    2.02 
   0  16   3   11.15    0.98 
   1 -16   3    5.55    0.72 
  -1 -16  -3    5.72    0.79 
  -1 -16  -3    5.88    0.60 
   1 -16   3    6.10    0.79 
   1  16   3    5.98    1.65 
   1  16   3    5.72    0.66 
  -1  16  -3    6.09    1.67 
   2 -16   3    1.00    0.76 
  -2 -16  -3    0.61    0.42 
  -2 -16  -3   -0.04    0.64 
   2 -16   3    0.53    0.73 
  -2  16  -3    0.10    1.38 
   2  16   3    0.81    0.63 
   2  16   3    0.74    1.33 
   3 -16   3   -0.02    0.78 
   3 -16   3    0.04    0.83 
   3  16   3    0.83    0.70 
   3  16   3    0.57    1.39 
   4 -16   3    0.60    0.92 
   4 -16   3    0.43    0.85 
   4  16   3    0.73    1.42 
   4  16   3    0.71    0.76 
   5 -16   3   -0.13    1.01 
   5 -16   3   -0.08    0.89 
   5  16   3    0.36    1.29 
   5  16   3    0.03    0.81 
   6 -16   3    1.95    1.04 
   6 -16   3    1.83    1.04 
   6  16   3    2.76    1.36 
   6  16   3    2.30    0.85 
   6 -17  -3   -0.58    1.10 
   6 -17  -3    0.25    0.88 
   6  17  -3    1.53    1.74 
   5 -17  -3    0.08    1.05 
   5 -17  -3    0.65    0.97 
   5  17  -3    1.68    1.71 
   4 -17  -3    0.80    0.81 
   4 -17  -3    0.39    0.83 
   4  17  -3    0.88    1.44 
   3 -17  -3   10.34    1.00 
  -3 -17   3    9.84    0.78 
   3 -17  -3    9.15    1.00 
   3  17  -3   10.67    1.83 
   2 -17  -3   -0.17    0.73 
  -2 -17   3    0.00    0.60 
   2 -17  -3    0.01    0.75 
   2  17  -3    0.32    1.44 
  -1 -17   3   15.74    1.33 
   1 -17  -3   16.51    1.38 
   1 -17  -3   17.13    1.49 
  -1  17   3   15.39    1.49 
   1  17  -3   16.02    2.33 
   0 -17  -3    0.58    0.60 
   0 -17   3    0.72    0.59 
   0 -17  -3    0.32    0.73 
   0 -17   3    0.58    0.66 
   0  17   3    0.30    1.38 
   0  17  -3    0.83    1.39 
   0  17   3    0.65    0.51 
   1 -17   3    6.78    0.91 
  -1 -17  -3    6.09    0.89 
   1 -17   3    5.98    0.78 
  -1 -17  -3    6.25    0.63 
   1  17   3    6.27    1.70 
   1  17   3    6.18    0.69 
  -1  17  -3    6.47    1.73 
   2 -17   3   -0.51    0.73 
  -2 -17  -3   -0.90    0.64 
   2 -17   3   -0.09    0.76 
   2  17   3   -0.47    1.33 
   2  17   3   -0.20    0.62 
  -2  17  -3   -0.69    1.26 
   3 -17   3    0.25    0.83 
   3 -17   3    0.03    0.86 
   3  17   3   -0.09    1.30 
   3  17   3    0.67    0.73 
   4 -17   3    0.15    0.95 
   4 -17   3    0.13    0.88 
   4  17   3    0.35    0.72 
   4  17   3    0.54    1.39 
   5 -17   3    5.91    1.14 
   5 -17   3    5.79    1.07 
   5  17   3    5.90    0.95 
   5  17   3    6.89    1.77 
   5 -18  -3    1.01    1.10 
   5 -18  -3    0.91    0.92 
   5  18  -3    2.25    1.65 
   4 -18  -3   -0.59    0.83 
   4 -18  -3   -0.63    0.83 
   4  18  -3    0.11    1.63 
   3 -18  -3    5.46    1.04 
   3 -18  -3    5.65    1.00 
  -3 -18   3    5.48    0.81 
   3  18  -3    6.77    1.82 
   2 -18  -3    0.87    0.75 
  -2 -18   3    1.29    0.64 
   2 -18  -3    1.51    0.83 
   2  18  -3    1.99    1.71 
   1 -18  -3   17.95    1.44 
  -1 -18   3   18.22    1.45 
   1 -18  -3   19.20    1.57 
   1  18  -3   18.46    2.53 
   0 -18  -3   -0.09    0.57 
   0 -18  -3   -0.02    0.76 
   0 -18   3    0.00    0.73 
   0  18  -3    0.09    1.46 
   0  18   3   -0.06    0.53 
   0  18   3   -0.28    1.44 
   1 -18   3    8.06    0.85 
   1 -18   3    8.48    0.92 
  -1 -18  -3    8.01    0.94 
   1  18   3    8.36    1.79 
  -1  18  -3    8.69    1.79 
   1  18   3    8.49    0.79 
   2 -18   3    1.52    0.78 
   2 -18   3    2.11    0.81 
  -2  18  -3    1.34    1.45 
   2  18   3    1.85    0.67 
   2  18   3    2.06    1.52 
   3 -18   3    6.86    1.08 
   3 -18   3    6.88    1.03 
   3  18   3    6.76    0.89 
   3  18   3    7.21    1.74 
   4 -18   3    0.67    1.01 
   4 -18   3    0.45    0.91 
   4  18   3    1.24    0.82 
   4  18   3    1.00    1.57 
   5 -18   3    0.34    1.01 
   5 -18   3    0.65    0.95 
   5  18   3    0.81    0.86 
   5  18   3    1.07    1.45 
   4 -19  -3   -0.94    0.95 
   4 -19  -3   -0.08    0.89 
   4  19  -3    0.16    1.73 
   3 -19  -3    1.09    0.94 
  -3 -19   3    0.77    0.62 
   3 -19  -3    0.96    0.86 
   3  19  -3    2.13    1.71 
   2 -19  -3    0.36    0.76 
   2 -19  -3    0.13    0.94 
  -2 -19   3    0.14    0.64 
   2  19  -3    0.30    1.58 
   1 -19  -3    5.42    0.88 
   1 -19  -3    5.27    0.98 
  -1 -19   3    5.66    0.91 
   1  19  -3    7.00    2.09 
   0 -19  -3    0.69    0.86 
   0 -19   3    0.97    0.75 
   0  19   3    0.48    1.65 
   0  19  -3    0.96    1.55 
  -1 -19  -3    5.84    1.05 
   1 -19   3    5.78    0.97 
   1  19   3    5.18    1.79 
   1  19   3    5.54    0.79 
  -1  19  -3    5.71    1.77 
   2 -19   3    0.90    0.82 
   2 -19   3    1.25    0.95 
  -2  19  -3   -0.11    1.52 
   2  19   3    0.77    0.67 
   2  19   3    0.97    1.61 
   3 -19   3    5.22    1.10 
   3 -19   3    5.75    1.16 
   3  19   3    5.22    1.80 
   3  19   3    5.69    0.91 
   4 -19   3   -0.05    0.92 
   4 -19   3    1.10    0.97 
   4  19   3    0.61    1.48 
   4  19   3    0.91    0.86 
   3  20  -3    4.76    2.23 
  -2 -20   3    4.27    0.78 
   2 -20  -3    3.86    0.91 
   2 -20  -3    4.06    1.07 
   2  20  -3    5.58    1.99 
  -1 -20   3    6.16    0.81 
   1 -20  -3    6.86    0.98 
   1  20  -3    8.03    1.95 
   0 -20  -3    5.30    0.97 
   0 -20   3    5.47    0.92 
   0  20   3    5.55    1.79 
   0  20  -3    6.41    2.04 
   1 -20   3    3.67    0.97 
  -1 -20  -3    3.48    0.88 
   1  20   3    3.82    1.73 
  -1  20  -3    4.25    1.73 
   2 -20   3   -0.03    0.86 
   2  20   3   -0.51    1.57 
   2  20   3    0.09    0.70 
  10   0  -4    0.15    0.79 
  10   0  -4    0.40    1.48 
   9   0  -4   -0.28    0.63 
   9   0  -4   -0.21    0.51 
   9   0  -4   -0.94    1.29 
   8   0  -4    0.95    0.67 
   8   0  -4    0.46    1.23 
   8   0  -4    0.90    0.47 
   7   0  -4   -0.32    0.35 
   7   0  -4   -0.19    0.50 
  -6   0   4   45.65    2.46 
   6   0  -4   43.15    2.20 
   6   0  -4   43.42    2.01 
   5   0  -4   -0.16    0.40 
  -5   0   4   -0.22    0.40 
   5   0  -4   -0.22    0.26 
   4   0  -4  240.35    9.43 
  -4   0   4  236.57    9.61 
   4   0  -4  242.69    9.58 
  -3   0   4    0.20    0.29 
   3   0  -4    0.10    0.29 
  -3   0   4    0.03    0.15 
  -2   0   4  196.81    7.19 
  -2   0   4  197.63    7.07 
   2   0  -4  199.80    7.06 
   2   0  -4  198.27    7.17 
   2   0  -4  199.41    7.17 
  -2   0   4  202.54    7.20 
  -1   0   4   -0.13    0.28 
   1   0  -4    0.08    0.26 
   1   0  -4   -0.02    0.25 
  -1   0   4   -0.15    0.21 
  -1   0   4   -0.04    0.12 
   0   0  -4   10.51    0.64 
   0   0   4   10.61    0.69 
   0   0  -4   10.55    0.70 
   0   0   4   10.73    0.67 
  -1   0  -4   -0.13    0.21 
   1   0   4   -0.18    0.25 
   1   0   4    0.05    0.22 
  -2   0  -4  141.99    5.62 
   2   0   4  143.93    5.62 
   3   0   4    0.01    0.21 
   3   0   4   -0.17    0.31 
   4   0   4   72.62    3.54 
  -4   0  -4   75.61    3.59 
   4   0   4   73.09    3.51 
   5   0   4    0.10    0.42 
   5   0   4    0.01    0.41 
   6   0   4   68.68    2.93 
   6   0   4   69.63    3.02 
   7   0   4   -0.09    0.54 
   7   0   4   -0.23    0.60 
   8   0   4    7.30    0.88 
   8   0   4    8.56    0.79 
   8   0   4    7.38    0.73 
   9   0   4   -0.27    0.69 
   9   0   4   -0.42    0.85 
   9   0   4   -0.25    0.70 
  10   0   4    0.13    0.85 
  10   0   4   -0.35    0.78 
  10   0   4    0.09    0.75 
  10  -1  -4   19.91    2.01 
  10  -1  -4   19.84    1.42 
  10   1  -4   20.51    2.14 
  10   1  -4   20.56    1.45 
   9  -1  -4    1.17    0.54 
   9  -1  -4    1.26    0.69 
   9  -1  -4    0.43    1.42 
   9   1  -4    0.96    1.42 
   9   1  -4    1.22    0.66 
   9   1  -4    1.43    0.51 
   8  -1  -4    0.90    0.66 
   8  -1  -4    0.78    0.50 
   8   1  -4    0.76    0.63 
   8   1  -4    0.86    0.47 
   8   1  -4    0.45    1.22 
   7  -1  -4   -0.04    0.41 
   7  -1  -4   -0.19    0.54 
   7   1  -4    0.14    0.35 
   7   1  -4   -0.87    1.03 
   7   1  -4   -0.11    0.53 
   6  -1  -4   -0.02    0.47 
   6  -1  -4   -0.03    0.34 
  -6  -1   4    0.60    0.38 
   6   1  -4   -0.13    0.29 
   6   1  -4    0.06    0.47 
   6   1  -4   -0.60    0.89 
  -5  -1   4   13.73    0.83 
   5  -1  -4   12.51    0.67 
   5  -1  -4   13.75    0.95 
   5   1  -4   13.73    0.78 
   5   1  -4   13.75    0.60 
  -5   1   4   13.54    0.89 
   5   1  -4   12.87    1.26 
   4  -1  -4   73.80    3.09 
   4  -1  -4   74.31    3.16 
  -4  -1   4   73.60    3.13 
   4  -1  -4   73.51    3.00 
  -4   1   4   74.45    2.99 
   4   1  -4   74.11    3.47 
   4   1  -4   74.22    2.94 
   4   1  -4   74.49    3.10 
  -4   1   4   74.94    3.21 
   3  -1  -4   21.54    1.20 
   3  -1  -4   21.33    1.13 
  -3  -1   4   21.68    1.26 
   3  -1  -4   22.39    1.29 
  -3   1   4   21.96    1.13 
  -3   1   4   21.61    1.29 
   3   1  -4   21.78    1.23 
   3   1  -4   21.62    1.04 
   3   1  -4   21.91    1.29 
   3   1  -4   21.72    1.52 
   2  -1  -4   89.14    3.76 
   2  -1  -4   89.05    3.85 
  -2  -1   4   87.27    3.72 
  -2  -1   4   88.18    3.87 
   2  -1  -4   90.26    3.89 
   2   1  -4   85.87    4.03 
  -2   1   4   87.06    3.79 
  -2   1   4   87.32    3.87 
   2   1  -4   88.29    3.85 
  -2   1   4   87.88    3.89 
   2   1  -4   87.76    3.88 
  -1  -1   4    1.29    0.29 
   1  -1  -4    1.04    0.26 
   1  -1  -4    1.29    0.23 
  -1  -1   4    1.24    0.21 
   1   1  -4    1.32    0.35 
  -1   1   4    1.14    0.15 
  -1   1   4    1.26    0.25 
   1   1  -4    1.25    0.26 
  -1   1   4    1.09    0.22 
   1   1  -4    1.26    0.23 
   0  -1   4    3.47    0.41 
   0  -1  -4    3.70    0.40 
   0  -1  -4    3.63    0.47 
   0  -1   4    3.56    0.47 
   0   1  -4    3.28    0.44 
   0   1  -4    3.84    0.45 
   0   1   4    3.82    0.42 
   0   1  -4    4.00    0.42 
   0   1   4    3.45    0.44 
  -1  -1  -4    0.18    0.16 
  -1  -1  -4    0.08    0.22 
   1  -1   4    0.15    0.25 
   1   1   4    0.17    0.26 
   1   1   4    0.29    0.21 
  -1   1  -4    0.18    0.22 
  -1   1  -4    0.33    0.13 
  -2  -1  -4    1.01    0.34 
   2  -1   4    0.88    0.32 
   2  -1   4    1.01    0.18 
  -2   1  -4    0.94    0.31 
   2   1   4    1.09    0.23 
   2   1   4    1.18    0.35 
   3  -1   4   18.13    1.04 
  -3  -1  -4   17.94    1.08 
  -3   1  -4   17.79    1.08 
   3   1   4   18.97    0.95 
   3   1   4   18.76    1.08 
  -4  -1  -4   43.12    1.77 
   4  -1   4   41.42    1.70 
   4   1   4   41.99    1.74 
  -4   1  -4   42.85    1.71 
   4   1   4   41.39    1.67 
   5  -1   4    8.76    0.73 
   5  -1   4    8.82    0.78 
   5   1   4    8.90    0.79 
   5   1   4    8.86    0.78 
   6  -1   4    1.36    0.50 
   6  -1   4    0.70    0.54 
   6   1   4    1.34    0.51 
   6   1   4    0.67    0.54 
   7  -1   4    1.88    0.60 
   7  -1   4    1.70    0.69 
   7  -1   4    1.23    0.60 
   7   1   4    1.59    0.59 
   7   1   4    1.82    0.67 
   8  -1   4    1.08    0.79 
   8  -1   4    0.63    0.83 
   8  -1   4    1.14    0.70 
   8   1   4    1.38    0.75 
   8   1   4    0.92    0.82 
   9  -1   4    1.65    0.70 
   9  -1   4    1.56    0.85 
   9  -1   4    1.89    0.69 
   9   1   4    1.56    0.86 
   9   1   4    1.71    0.75 
   9   1   4    1.64    0.78 
  10  -1   4    0.84    0.79 
  10  -1   4    1.28    0.91 
  10  -1   4    0.40    0.82 
  10   1   4    0.33    0.86 
  10   1   4    0.74    0.81 
  10  -2  -4    0.17    0.85 
  10  -2  -4   -0.45    1.55 
  10  -2  -4    0.25    0.72 
  10   2  -4    0.38    1.46 
  10   2  -4    0.22    0.70 
   9  -2  -4    0.12    0.82 
   9  -2  -4    0.28    0.57 
   9   2  -4    0.14    0.66 
   9   2  -4   -0.42    1.27 
   9   2  -4    0.04    0.48 
   8  -2  -4    7.94    0.67 
   8  -2  -4    7.77    0.85 
   8   2  -4    7.97    0.56 
   8   2  -4    8.02    1.42 
   8   2  -4    7.84    0.75 
   7  -2  -4    5.44    0.60 
   7  -2  -4    4.91    0.75 
   7   2  -4    5.27    0.64 
   7   2  -4    4.79    1.33 
   7   2  -4    5.54    0.62 
   6  -2  -4   21.08    1.03 
   6  -2  -4   20.64    1.23 
   6   2  -4   21.09    1.11 
   6   2  -4   20.01    1.79 
   6   2  -4   20.95    0.89 
   5  -2  -4   16.50    0.97 
   5  -2  -4   17.52    1.26 
  -5  -2   4   16.78    1.08 
  -5   2   4   17.23    0.94 
   5   2  -4   17.69    0.85 
   5   2  -4   16.55    1.54 
  -5   2   4   17.30    1.17 
   5   2  -4   17.49    1.07 
   4  -2  -4  249.02    9.77 
   4  -2  -4  248.22    9.80 
  -4  -2   4  246.92    9.85 
   4  -2  -4  250.60    9.91 
   4   2  -4  251.93    9.66 
  -4   2   4  249.95    9.75 
   4   2  -4  249.74   10.16 
  -4   2   4  252.23    9.96 
   4   2  -4  251.29    9.81 
  -3  -2   4   81.83    3.27 
   3  -2  -4   82.97    3.34 
   3  -2  -4   82.81    3.24 
   3  -2  -4   80.96    3.19 
  -3   2   4   82.06    3.35 
   3   2  -4   81.06    3.24 
  -3   2   4   82.18    3.21 
   3   2  -4   82.05    3.54 
   2  -2  -4  283.42   10.95 
   2  -2  -4  284.04   11.00 
  -2  -2   4  278.78   11.01 
   2  -2  -4  279.61   11.07 
  -2   2   4  273.20   10.98 
   2   2  -4  270.65   11.17 
  -2   2   4  279.73   11.07 
   2   2  -4  273.95   11.00 
   2   2  -4  276.22   11.05 
  -2   2   4  273.31   11.01 
   1  -2  -4    0.91    0.23 
   1  -2  -4    0.75    0.28 
  -1  -2   4    0.71    0.22 
   1  -2  -4    0.72    0.21 
  -1  -2   4    0.71    0.29 
  -1   2   4    0.81    0.19 
   1   2  -4    0.77    0.37 
   1   2  -4    0.58    0.22 
  -1   2   4    0.58    0.23 
  -1   2   4    0.90    0.26 
   0  -2   4   21.56    0.85 
   0  -2  -4   21.18    0.82 
   0  -2  -4   21.34    0.88 
   0  -2   4   21.68    0.91 
   0  -2   4   21.08    0.86 
   0   2  -4   21.29    0.85 
   0   2  -4   21.68    0.86 
   0   2   4   21.51    0.79 
   0   2   4   21.31    0.85 
   0   2   4   21.55    0.85 
  -1  -2  -4    0.36    0.23 
  -1  -2  -4    0.56    0.26 
   1  -2   4    0.55    0.19 
  -1  -2  -4    0.43    0.25 
   1  -2   4    0.56    0.28 
   1   2   4    0.51    0.28 
   1   2   4    0.53    0.23 
  -1   2  -4    0.49    0.23 
  -1   2  -4    0.32    0.25 
   2  -2   4  329.94   12.18 
  -2  -2  -4  327.54   12.14 
   2  -2   4  326.99   12.09 
  -2  -2  -4  334.72   12.12 
   2   2   4  330.38   12.11 
  -2   2  -4  333.39   12.09 
   2   2   4  331.74   12.12 
   2   2   4  320.61   12.07 
   3  -2   4   86.01    2.96 
  -3  -2  -4   82.84    3.00 
   3  -2   4   84.25    2.97 
   3   2   4   83.74    3.00 
  -3   2  -4   83.85    2.99 
   3   2   4   85.94    2.94 
   4  -2   4  145.39    4.55 
  -4   2  -4  147.91    4.58 
   4   2   4  146.63    4.61 
   4   2   4  146.07    4.57 
   5  -2   4   28.65    1.33 
  -5   2  -4   28.89    1.33 
   5   2   4   28.93    1.41 
   5   2   4   29.05    1.39 
   6  -2   4   56.41    1.92 
   6  -2   4   56.35    1.99 
   6   2   4   55.41    1.96 
   6   2   4   54.80    2.01 
   7  -2   4    1.07    0.66 
   7  -2   4    1.04    0.57 
   7  -2   4    0.88    0.72 
   7   2   4    0.85    0.69 
   7   2   4    1.16    0.72 
   8  -2   4    7.37    0.78 
   8  -2   4    6.99    1.00 
   8  -2   4    7.50    0.85 
   8   2   4    7.79    1.00 
   8   2   4    7.56    0.85 
   9  -2   4    2.48    0.81 
   9  -2   4    2.22    0.73 
   9  -2   4    1.93    0.92 
   9   2   4    1.83    0.92 
   9   2   4    2.23    0.76 
  10  -2   4    0.39    0.92 
  10  -2   4    0.63    0.89 
  10  -2   4    0.33    0.75 
  10   2   4    0.45    0.86 
  10   2   4    0.02    0.85 
  10  -3  -4    1.17    0.75 
  10  -3  -4    1.14    0.92 
  10   3  -4    0.87    1.65 
  10   3  -4    0.61    0.79 
   9  -3  -4   18.10    1.44 
   9  -3  -4   17.74    1.13 
   9   3  -4   17.18    1.20 
   9   3  -4   17.83    2.05 
   8  -3  -4    3.12    0.91 
   8  -3  -4    2.67    0.64 
   8   3  -4    3.19    0.50 
   8   3  -4    3.24    1.36 
   8   3  -4    2.75    0.64 
   7  -3  -4   -0.02    0.69 
   7  -3  -4   -0.18    0.45 
   7   3  -4   -0.83    0.98 
   7   3  -4   -0.07    0.32 
   7   3  -4   -0.33    0.47 
   6  -3  -4    1.65    0.63 
   6  -3  -4    2.01    0.48 
   6   3  -4    1.80    0.31 
  -6   3   4    2.58    0.42 
   6   3  -4    1.53    0.45 
   6   3  -4    1.44    0.97 
  -5  -3   4   14.19    0.81 
   5  -3  -4   14.36    0.79 
   5  -3  -4   14.98    1.01 
   5  -3  -4   13.69    0.75 
   5   3  -4   14.12    0.57 
   5   3  -4   13.95    1.32 
   5   3  -4   14.51    0.78 
  -5   3   4   14.30    0.73 
   4  -3  -4   19.72    1.26 
  -4  -3   4   19.17    1.30 
   4  -3  -4   19.85    1.29 
   4  -3  -4   20.74    1.48 
   4   3  -4   19.71    1.08 
   4   3  -4   19.76    1.71 
  -4   3   4   19.92    1.27 
   4   3  -4   20.33    1.27 
  -4   3   4   20.07    1.51 
   3  -3  -4  234.37    9.02 
  -3  -3   4  241.10    9.05 
   3  -3  -4  242.90    9.15 
   3  -3  -4  242.60    9.00 
   3   3  -4  239.54    9.02 
  -3   3   4  240.64    9.03 
   3   3  -4  238.29    9.31 
  -3   3   4  245.18    9.18 
  -2  -3   4   69.52    2.96 
   2  -3  -4   69.33    2.93 
   2  -3  -4   70.44    3.06 
  -2  -3   4   68.14    3.16 
   2  -3  -4   69.46    2.94 
  -2   3   4   68.38    3.05 
   2   3  -4   66.98    3.16 
  -2   3   4   68.69    2.96 
  -2   3   4   68.56    2.97 
   2   3  -4   67.88    2.93 
   2   3  -4   67.74    3.03 
  -1  -3   4   28.03    1.49 
   1  -3  -4   28.19    1.48 
  -1  -3   4   27.75    1.41 
  -1  -3   4   28.15    1.32 
   1  -3  -4   27.85    1.38 
   1  -3  -4   28.67    1.39 
  -1  -3   4   27.70    1.55 
   1   3  -4   27.14    1.41 
  -1   3   4   27.68    1.41 
   1   3  -4   27.66    1.55 
   1   3  -4   27.98    1.49 
  -1   3   4   27.26    1.45 
  -1   3   4   28.31    1.39 
   0  -3   4   16.67    0.89 
   0  -3  -4   16.38    0.88 
   0  -3   4   16.57    0.83 
   0  -3   4   16.49    0.79 
   0  -3  -4   16.63    0.94 
   0  -3  -4   16.39    0.81 
   0  -3   4   16.29    0.89 
   0   3   4   16.40    0.85 
   0   3   4   16.88    0.79 
   0   3  -4   16.60    0.86 
   0   3   4   16.57    0.85 
   0   3  -4   16.62    0.91 
   1  -3   4   85.29    3.50 
   1  -3   4   88.04    3.48 
  -1  -3  -4   84.25    3.50 
  -1  -3  -4   84.64    3.57 
  -1  -3  -4   85.96    3.48 
  -1   3  -4   85.99    3.48 
   1   3   4   86.40    3.50 
  -1   3  -4   82.04    3.54 
   1   3   4   85.48    3.48 
   2  -3   4    0.27    0.28 
   2  -3   4    0.12    0.28 
  -2  -3  -4    0.15    0.29 
  -2  -3  -4    0.27    0.26 
  -2   3  -4    0.13    0.25 
   2   3   4    0.45    0.26 
   2   3   4    0.21    0.32 
   2   3   4   -0.01    0.31 
  -3  -3  -4  299.93   10.31 
  -3  -3  -4  307.36   10.35 
   3  -3   4  300.96   10.28 
   3  -3   4  300.56   10.35 
   3  -3   4  303.54   10.34 
  -3   3  -4  304.35   10.31 
   3   3   4  304.51   10.35 
   3   3   4  307.85   10.34 
   3   3   4  302.96   10.31 
   4  -3   4   67.18    2.12 
   4  -3   4   66.98    2.12 
   4  -3   4   67.09    2.05 
  -4   3  -4   67.53    2.06 
   4   3   4   67.11    2.12 
   4   3   4   66.46    2.08 
   5  -3   4   15.24    0.88 
   5  -3   4   14.66    0.97 
   5   3   4   15.58    0.98 
   5   3   4   14.83    0.94 
  -5   3  -4   15.58    0.86 
   6  -3   4    4.05    0.60 
   6  -3   4    4.12    0.53 
   6   3   4    3.71    0.62 
   6   3   4    4.40    0.62 
   7  -3   4    0.30    0.69 
   7  -3   4    0.38    0.54 
   7   3   4    0.38    0.66 
   7   3   4    0.22    0.64 
   8  -3   4   20.37    1.17 
   8  -3   4   21.21    1.51 
   8  -3   4   21.15    1.29 
   8   3   4   20.66    1.44 
   8   3   4   19.81    1.26 
   9  -3   4    5.37    1.13 
   9  -3   4    4.94    0.91 
   9  -3   4    5.00    0.79 
   9   3   4    5.57    1.11 
   9   3   4    4.92    0.92 
  10  -3   4    0.34    0.76 
  10  -3   4    0.59    0.92 
  10  -3   4    0.49    0.94 
  10   3   4    0.25    0.85 
  10  -4  -4    1.10    1.04 
  10  -4  -4    0.71    0.72 
  10   4  -4    0.53    1.48 
   9  -4  -4    4.65    0.89 
   9  -4  -4    4.76    0.70 
   9   4  -4    4.43    1.52 
   9   4  -4    4.56    0.67 
   8  -4  -4    9.93    0.79 
   8  -4  -4    9.13    0.97 
   8   4  -4    9.53    1.45 
   8   4  -4    9.44    0.73 
   8   4  -4    9.27    0.69 
   7  -4  -4   16.19    1.20 
   7  -4  -4   16.36    0.94 
   7   4  -4   15.88    0.89 
   7   4  -4   16.30    0.67 
   7   4  -4   15.83    1.58 
   6  -4  -4   -0.21    0.32 
   6  -4  -4    0.01    0.57 
   6  -4  -4   -0.10    0.41 
   6   4  -4   -0.36    0.85 
   6   4  -4    0.05    0.23 
   6   4  -4   -0.14    0.35 
  -6   4   4    0.12    0.35 
   5  -4  -4   84.14    3.21 
   5  -4  -4   86.26    3.48 
  -5  -4   4   84.42    3.27 
   5  -4  -4   86.06    3.29 
   5   4  -4   85.65    3.24 
  -5   4   4   86.14    3.27 
   5   4  -4   86.04    3.09 
   5   4  -4   86.12    3.73 
   4  -4  -4   12.97    0.76 
   4  -4  -4   13.78    1.07 
  -4  -4   4   13.11    0.81 
   4  -4  -4   13.08    0.89 
   4   4  -4   13.17    1.26 
   4   4  -4   13.07    0.57 
  -4   4   4   13.29    1.04 
  -4   4   4   13.63    0.86 
   4   4  -4   13.10    0.57 
   4   4  -4   13.66    0.79 
   3  -4  -4  331.73   12.49 
   3  -4  -4  327.15   12.37 
  -3  -4   4  330.37   12.34 
  -3  -4   4  323.64   12.64 
   3  -4  -4  326.26   12.30 
   3   4  -4  327.64   12.64 
   3   4  -4  329.06   12.31 
  -3   4   4  331.88   12.39 
  -3   4   4  331.94   12.50 
   2  -4  -4    3.31    0.34 
  -2  -4   4    3.24    0.38 
  -2  -4   4    3.37    0.60 
  -2  -4   4    3.29    0.21 
   2  -4  -4    3.00    0.42 
   2  -4  -4    3.66    0.41 
  -2   4   4    3.67    0.47 
   2   4  -4    3.12    0.38 
   2   4  -4    3.36    0.59 
   2   4  -4    2.95    0.42 
  -2   4   4    3.37    0.41 
  -2   4   4    3.54    0.51 
  -1  -4   4    0.40    0.35 
   1  -4  -4    0.47    0.32 
   1  -4  -4    0.33    0.21 
  -1  -4   4    0.41    0.18 
  -1  -4   4    0.23    0.19 
   1  -4  -4    0.47    0.23 
  -1   4   4    0.46    0.26 
  -1   4   4    0.52    0.23 
   1   4  -4    0.31    0.38 
   1   4  -4    0.31    0.31 
  -1   4   4    0.34    0.22 
   0  -4   4   12.81    0.85 
   0  -4   4   13.60    0.73 
   0  -4  -4   13.28    0.82 
   0  -4   4   13.44    0.85 
   0  -4  -4   13.66    0.94 
   0  -4  -4   13.42    0.75 
   0   4   4   13.17    0.78 
   0   4   4   13.34    0.73 
   0   4   4   13.30    0.78 
   0   4  -4   13.29    0.88 
   0   4  -4   14.00    0.83 
  -1  -4  -4    5.16    0.59 
  -1  -4  -4    5.26    0.75 
   1  -4   4    5.83    0.62 
   1  -4   4    6.09    0.66 
   1  -4   4    5.23    0.62 
  -1  -4  -4    5.54    0.60 
   1   4   4    5.70    0.56 
   1   4   4    5.72    0.62 
   1   4   4    5.78    0.73 
  -1   4  -4    4.99    0.56 
   1   4   4    5.70    0.59 
  -1   4  -4    5.31    0.76 
  -2  -4  -4    0.20    0.32 
   2  -4   4    0.00    0.31 
   2  -4   4   -0.02    0.32 
   2  -4   4   -0.03    0.29 
  -2  -4  -4    0.11    0.31 
   2   4   4   -0.11    0.34 
   2   4   4    0.05    0.25 
   2   4   4   -0.07    0.35 
  -2   4  -4    0.00    0.26 
   3  -4   4   20.44    1.16 
  -3  -4  -4   18.75    1.20 
   3  -4   4   19.74    1.27 
   3  -4   4   18.92    1.27 
   3   4   4   18.96    1.29 
   3   4   4   18.82    1.26 
  -3   4  -4   19.36    1.13 
   3   4   4   19.39    1.17 
   4  -4   4   24.09    1.05 
   4  -4   4   24.22    0.94 
   4  -4   4   23.43    1.05 
  -4  -4  -4   23.82    1.01 
  -4   4  -4   24.21    0.94 
   4   4   4   24.12    1.05 
   4   4   4   24.01    1.05 
   4   4   4   24.61    0.94 
   5  -4   4   78.85    3.13 
   5  -4   4   75.53    2.99 
   5   4   4   77.95    3.16 
  -5   4  -4   76.89    3.02 
   5   4   4   76.37    3.13 
   6  -4   4    8.21    0.59 
   6  -4   4    7.74    0.69 
   6   4   4    7.80    0.73 
   6   4   4    8.32    0.76 
   7  -4   4   22.15    1.24 
   7  -4   4   21.52    1.05 
   7   4   4   21.02    1.24 
   7   4   4   21.54    1.26 
   8  -4   4   15.92    1.27 
   8  -4   4   15.63    1.11 
   8   4   4   14.90    1.13 
   8   4   4   15.65    1.42 
   9  -4   4    1.76    0.89 
   9  -4   4    1.88    0.72 
   9  -4   4    2.54    1.16 
   9   4   4    1.82    0.98 
   9   4   4    1.78    0.83 
  10  -4   4   -0.32    1.00 
  10  -4   4   -0.14    0.91 
  10   4   4   -0.19    0.82 
  10  -5  -4    0.89    0.73 
  10  -5  -4    0.69    0.97 
  10   5  -4    1.42    1.57 
   9  -5  -4   19.34    1.30 
   9  -5  -4   18.29    1.79 
   9   5  -4   19.47    2.12 
   9   5  -4   18.95    1.44 
   8  -5  -4    0.80    0.59 
   8  -5  -4    0.84    0.81 
   8   5  -4    0.45    0.45 
   8   5  -4    0.68    1.26 
   8   5  -4    0.67    0.37 
   7  -5  -4    1.26    0.60 
   7  -5  -4    1.35    0.42 
   7  -5  -4    0.68    0.76 
   7   5  -4    0.96    0.47 
   7   5  -4    1.33    0.35 
   7   5  -4    1.54    1.13 
   6  -5  -4    3.50    0.56 
   6  -5  -4    3.38    0.75 
   6  -5  -4    3.53    0.37 
   6   5  -4    3.43    0.41 
   6   5  -4    3.73    0.29 
   6   5  -4    3.65    0.98 
   6   5  -4    3.61    0.26 
   5  -5  -4   40.42    1.89 
   5  -5  -4   39.06    1.70 
  -5  -5   4   39.72    1.77 
   5  -5  -4   40.13    2.08 
   5   5  -4   41.02    2.33 
   5   5  -4   40.39    1.60 
   5   5  -4   40.25    1.74 
  -5   5   4   40.59    1.83 
   4  -5  -4   14.92    1.16 
  -4  -5   4   13.85    0.83 
   4  -5  -4   13.99    0.78 
   4  -5  -4   14.74    0.95 
   4   5  -4   14.73    0.81 
  -4   5   4   14.59    0.97 
   4   5  -4   14.34    1.35 
   4   5  -4   14.13    0.66 
   3  -5  -4    9.17    0.48 
  -3  -5   4   10.28    0.94 
   3  -5  -4   10.04    0.66 
  -3  -5   4    9.69    0.53 
   3  -5  -4   10.42    0.83 
  -3   5   4    9.64    0.63 
  -3   5   4   10.07    0.79 
   3   5  -4    9.62    0.37 
   3   5  -4    9.03    0.97 
   3   5  -4    9.64    0.50 
   2  -5  -4   89.32    3.34 
  -2  -5   4   87.45    3.47 
   2  -5  -4   89.26    3.25 
  -2  -5   4   90.67    3.19 
  -2  -5   4   90.23    3.12 
   2  -5  -4   88.17    3.15 
  -2   5   4   87.15    3.27 
  -2   5   4   89.34    3.19 
   2   5  -4   89.22    3.34 
  -2   5   4   89.15    3.34 
   2   5  -4   88.29    3.47 
   2   5  -4   88.20    3.10 
   1  -5  -4   31.42    1.74 
   1  -5  -4   31.01    1.44 
  -1  -5   4   31.74    1.42 
   1  -5  -4   31.25    1.49 
  -1  -5   4   31.21    1.67 
  -1  -5   4   31.71    1.48 
   1  -5  -4   31.54    1.58 
   1   5  -4   31.67    1.71 
  -1   5   4   31.07    1.51 
  -1   5   4   31.16    1.45 
  -1   5   4   31.12    1.55 
   1   5  -4   31.73    1.57 
   1   5  -4   31.26    1.41 
   0  -5   4    4.02    0.54 
   0  -5  -4    4.74    0.45 
   0  -5  -4    4.60    0.53 
   0  -5   4    4.69    0.62 
   0  -5  -4    4.63    0.67 
   0  -5  -4    4.67    0.48 
   0  -5   4    4.25    0.45 
   0   5   4    4.55    0.45 
   0   5  -4    4.33    0.50 
   0   5   4    4.53    0.45 
   0   5   4    4.58    0.47 
   0   5  -4    4.66    0.69 
  -1  -5  -4   13.69    0.67 
   1  -5   4   13.56    0.75 
  -1  -5  -4   13.35    0.72 
   1  -5   4   13.68    0.67 
  -1  -5  -4   13.26    0.86 
   1  -5   4   14.35    0.81 
   1   5   4   13.95    0.62 
   1   5   4   13.44    0.72 
   1   5   4   13.64    0.91 
  -1   5  -4   13.63    0.92 
  -1   5  -4   13.46    0.69 
   1   5   4   13.77    0.67 
  -2  -5  -4   52.07    2.21 
   2  -5   4   50.47    2.08 
   2  -5   4   51.18    2.18 
   2  -5   4   51.22    2.05 
  -2  -5  -4   50.98    2.08 
   2   5   4   49.82    2.25 
   2   5   4   50.74    2.01 
   2   5   4   51.61    2.04 
   2   5   4   51.27    2.09 
  -2   5  -4   52.62    2.30 
  -2   5  -4   52.18    2.04 
   3  -5   4    7.19    0.54 
   3  -5   4    7.88    0.59 
   3  -5   4    7.23    0.67 
  -3  -5  -4    7.06    0.64 
   3   5   4    7.44    0.50 
   3   5   4    6.82    0.54 
   3   5   4    7.21    0.63 
   4  -5   4    4.16    0.57 
   4  -5   4    4.06    0.42 
  -4  -5  -4    4.16    0.54 
   4  -5   4    3.92    0.53 
   4   5   4    4.00    0.60 
   4   5   4    3.88    0.56 
  -4   5  -4    4.16    0.41 
   4   5   4    4.11    0.41 
   5  -5   4   17.98    0.89 
  -5  -5  -4   18.24    1.04 
   5  -5   4   18.21    1.05 
   5  -5   4   17.94    1.08 
   5   5   4   18.59    1.05 
  -5   5  -4   18.32    0.83 
   5   5   4   18.38    1.07 
   5   5   4   18.22    0.86 
   6  -5   4    0.44    0.47 
   6  -5   4    0.22    0.62 
   6  -5   4   -0.04    0.60 
   6   5   4    0.14    0.63 
   6   5   4   -0.17    0.62 
   7  -5   4   10.49    1.23 
   7  -5   4   10.97    1.00 
   7   5   4   11.41    1.35 
   7   5   4   10.25    1.23 
   8  -5   4    0.53    0.60 
   8  -5   4    0.44    0.75 
   8   5   4    0.38    0.85 
   8   5   4    0.66    0.78 
   9  -5   4    7.31    0.78 
   9  -5   4    7.79    0.95 
   9   5   4    7.15    0.94 
   9   5   4    7.45    1.16 
  10  -5   4    0.58    1.00 
  10  -5   4    0.13    0.92 
  10   5   4    0.09    0.89 
  10  -6  -4    0.96    0.81 
  10  -6  -4    0.75    1.03 
  10   6  -4    0.81    1.48 
   9  -6  -4    0.06    1.01 
   9  -6  -4    0.50    0.70 
   9   6  -4    1.04    1.41 
   8  -6  -4   -0.09    0.82 
   8  -6  -4    0.39    0.66 
   8   6  -4    0.59    1.29 
   8   6  -4   -0.02    0.45 
   7  -6  -4    2.66    0.69 
   7  -6  -4    2.22    0.41 
   7  -6  -4    1.95    0.82 
   7   6  -4    3.02    0.37 
   7   6  -4    2.49    0.44 
   7   6  -4    2.23    0.45 
   7   6  -4    3.17    1.19 
   6  -6  -4   29.49    1.71 
   6  -6  -4   28.70    1.46 
   6  -6  -4   27.94    1.16 
   6   6  -4   28.84    1.07 
   6   6  -4   28.37    1.20 
   6   6  -4   30.21    1.95 
   5  -6  -4    8.89    1.11 
   5  -6  -4    7.73    0.56 
   5  -6  -4    7.73    0.83 
   5   6  -4    8.03    0.60 
  -5   6   4    8.42    0.89 
   5   6  -4    9.15    1.30 
   5   6  -4    7.99    0.47 
   4  -6  -4  141.24    4.86 
   4  -6  -4  142.14    4.67 
  -4  -6   4  140.67    4.73 
   4  -6  -4  146.17    5.04 
   4   6  -4  142.04    5.21 
   4   6  -4  142.63    4.70 
   4   6  -4  139.99    4.64 
  -4   6   4  142.41    4.86 
   3  -6  -4   63.80    2.77 
  -3  -6   4   62.73    2.52 
   3  -6  -4   63.62    2.66 
  -3  -6   4   63.83    2.96 
   3  -6  -4   62.94    2.46 
  -3   6   4   63.05    2.77 
  -3   6   4   63.43    2.68 
   3   6  -4   63.23    2.49 
   3   6  -4   63.38    2.45 
   3   6  -4   62.94    2.94 
  -2  -6   4    9.39    1.04 
  -2  -6   4   10.01    0.63 
   2  -6  -4    9.25    0.88 
   2  -6  -4   10.40    0.64 
  -2  -6   4    9.27    0.60 
   2  -6  -4    9.16    0.76 
   2   6  -4    9.01    0.88 
   2   6  -4    9.37    0.57 
  -2   6   4    8.91    0.64 
  -2   6   4    9.11    0.78 
   2   6  -4    8.56    1.03 
  -2   6   4    9.28    0.85 
   1  -6  -4   45.54    1.82 
   1  -6  -4   45.92    1.76 
  -1  -6   4   46.48    1.68 
   1  -6  -4   45.91    1.67 
   1  -6  -4   45.62    2.02 
  -1  -6   4   46.17    1.70 
  -1  -6   4   46.80    1.99 
   1   6  -4   46.07    1.65 
   1   6  -4   46.14    1.96 
  -1   6   4   45.91    1.80 
   1   6  -4   46.25    1.84 
  -1   6   4   46.54    1.68 
  -1   6   4   45.70    1.77 
   0  -6  -4    3.08    0.45 
   0  -6  -4    3.30    0.54 
   0  -6   4    3.23    0.44 
   0  -6  -4    3.03    0.42 
   0  -6  -4    3.19    0.67 
   0  -6   4    3.46    0.63 
   0   6  -4    3.37    0.44 
   0   6   4    3.62    0.50 
   0   6   4    3.47    0.48 
   0   6  -4    3.66    0.50 
   0   6   4    3.48    0.48 
   0   6  -4    3.08    0.69 
  -1  -6  -4   91.55    3.94 
   1  -6   4   91.46    3.66 
  -1  -6  -4   91.69    3.68 
  -1  -6  -4   91.44    3.66 
   1  -6   4   95.95    3.85 
   1  -6   4   91.39    3.69 
  -1   6  -4   90.65    3.65 
  -1   6  -4   88.54    3.95 
   1   6   4   90.86    3.94 
   1   6   4   90.31    3.63 
   1   6   4   92.79    3.65 
   1   6   4   91.56    3.68 
  -1   6  -4   92.10    3.66 
   2  -6   4    0.17    0.41 
  -2  -6  -4   -0.03    0.45 
   2  -6   4    0.15    0.38 
  -2  -6  -4    0.12    0.29 
   2  -6   4   -0.09    0.34 
  -2   6  -4   -0.04    0.51 
  -2   6  -4    0.30    0.29 
   2   6   4    0.15    0.38 
   2   6   4    0.03    0.51 
   2   6   4    0.10    0.26 
   2   6   4    0.38    0.32 
   3  -6   4   25.65    1.30 
   3  -6   4   26.02    1.22 
   3  -6   4   25.07    1.42 
  -3  -6  -4   26.09    1.36 
  -3   6  -4   26.43    1.17 
   3   6   4   25.14    1.49 
   3   6   4   25.76    1.32 
   3   6   4   25.66    1.16 
   4  -6   4   77.03    2.59 
   4  -6   4   74.79    2.71 
  -4  -6  -4   76.15    2.64 
   4  -6   4   77.17    2.46 
   4   6   4   77.77    2.65 
   4   6   4   76.45    2.45 
  -4   6  -4   77.23    2.46 
   4   6   4   77.16    2.72 
   5  -6   4   24.44    1.55 
   5  -6   4   24.50    1.48 
   5  -6   4   25.23    1.30 
  -5  -6  -4   25.09    1.54 
   5   6   4   25.12    1.60 
   5   6   4   24.92    1.49 
   5   6   4   24.14    1.27 
  -5   6  -4   24.91    1.29 
   6  -6   4   24.18    1.17 
   6  -6   4   23.65    1.41 
   6  -6   4   23.59    1.51 
   6   6   4   23.62    1.14 
   6   6   4   24.36    1.48 
   6   6   4   23.78    1.41 
   7  -6   4    9.16    0.94 
   7  -6   4    8.89    1.07 
   7   6   4    8.71    1.26 
   7   6   4    8.98    1.22 
   8  -6   4    2.46    0.88 
   8  -6   4    2.78    0.64 
   8   6   4    2.61    0.85 
   8   6   4    2.53    0.94 
   9  -6   4    1.13    0.86 
   9  -6   4    0.70    1.00 
   9   6   4    0.70    1.14 
   9   6   4    0.86    0.86 
  10  -7  -4    8.54    1.08 
  10  -7  -4    8.94    0.85 
  10   7  -4    9.11    1.64 
   9  -7  -4    1.80    0.83 
   9  -7  -4    1.56    1.13 
   9   7  -4    2.05    1.65 
   8  -7  -4    7.01    1.11 
   8  -7  -4    7.51    0.88 
   8   7  -4    8.12    1.55 
   7  -7  -4   58.75    2.09 
   7  -7  -4   59.44    2.43 
   7   7  -4   61.67    2.87 
   7   7  -4   58.58    1.83 
   6  -7  -4   -0.09    0.53 
   6  -7  -4   -0.11    0.76 
   6  -7  -4    0.19    0.28 
   6   7  -4   -0.01    0.23 
   6   7  -4    0.62    0.98 
   6   7  -4   -0.04    0.29 
   5  -7  -4   36.93    1.33 
   5  -7  -4   37.38    1.71 
   5  -7  -4   38.27    1.92 
   5   7  -4   37.14    1.38 
   5   7  -4   38.32    2.12 
   5   7  -4   36.33    1.35 
  -4  -7   4    8.21    0.60 
   4  -7  -4    7.97    0.51 
   4  -7  -4    8.12    0.86 
   4  -7  -4    9.18    1.08 
   4   7  -4    8.43    0.57 
   4   7  -4    8.14    0.56 
   4   7  -4    7.69    1.26 
  -4   7   4    8.45    0.97 
   3  -7  -4    0.20    0.19 
   3  -7  -4    0.68    0.50 
  -3  -7   4    0.23    0.21 
   3  -7  -4    0.15    0.40 
  -3  -7   4    0.86    0.78 
   3   7  -4   -0.01    0.72 
  -3   7   4    0.32    0.50 
   3   7  -4    0.34    0.21 
   2  -7  -4   17.93    0.86 
  -2  -7   4   18.08    1.29 
   2  -7  -4   18.24    1.39 
   2  -7  -4   17.71    1.04 
  -2  -7   4   17.74    0.89 
  -2  -7   4   18.64    0.91 
   2  -7  -4   17.38    1.14 
  -2   7   4   17.62    1.11 
  -2   7   4   18.02    0.89 
   2   7  -4   17.92    1.35 
   2   7  -4   17.97    0.88 
  -2   7   4   17.36    1.07 
   1  -7  -4    1.30    0.31 
  -1  -7   4    1.52    0.34 
  -1  -7   4    1.20    0.59 
  -1  -7   4    1.25    0.31 
   1  -7  -4    1.08    0.45 
   1  -7  -4    1.27    0.42 
   1  -7  -4    1.23    0.63 
  -1   7   4    1.54    0.34 
   1   7  -4    1.62    0.50 
  -1   7   4    1.50    0.42 
  -1   7   4    1.17    0.41 
   1   7  -4    1.43    0.32 
   1   7  -4    1.37    0.66 
   0  -7  -4   -0.34    0.32 
   0  -7   4    0.16    0.47 
   0  -7  -4    0.04    0.50 
   0  -7   4   -0.05    0.31 
   0  -7  -4   -0.06    0.26 
   0  -7  -4   -0.05    0.37 
   0   7   4   -0.13    0.28 
   0   7  -4   -0.08    0.25 
   0   7   4    0.13    0.31 
   0   7   4   -0.18    0.29 
   0   7  -4   -0.16    0.59 
   0   7  -4   -0.18    0.31 
   1  -7   4    4.24    0.70 
   1  -7   4    3.58    0.47 
  -1  -7  -4    4.01    0.75 
  -1  -7  -4    3.54    0.53 
   1  -7   4    3.77    0.51 
   1   7   4    3.48    0.44 
  -1   7  -4    4.03    0.85 
  -1   7  -4    3.71    0.44 
   1   7   4    3.49    0.50 
   1   7   4    4.00    0.51 
   1   7   4    3.63    0.79 
  -1   7  -4    4.03    0.48 
  -2  -7  -4   -0.13    0.50 
   2  -7   4    0.36    0.50 
   2  -7   4    0.31    0.40 
   2  -7   4    0.48    0.42 
  -2  -7  -4    0.11    0.32 
   2   7   4    0.16    0.40 
  -2   7  -4    0.10    0.29 
  -2   7  -4    0.20    0.63 
   2   7   4    0.03    0.31 
   2   7   4    0.10    0.28 
   2   7   4    0.06    0.59 
  -2   7  -4    0.10    0.34 
  -3  -7  -4    9.40    0.85 
   3  -7   4    9.33    0.76 
   3  -7   4    9.46    0.89 
   3  -7   4    9.53    0.66 
   3   7   4    9.39    0.75 
   3   7   4    8.87    0.94 
  -3   7  -4    9.28    0.56 
   3   7   4    9.08    0.54 
  -4  -7  -4   19.85    1.14 
   4  -7   4   19.95    1.20 
   4  -7   4   19.98    1.11 
   4  -7   4   19.99    0.89 
   4   7   4   20.07    1.08 
   4   7   4   20.19    0.88 
  -4   7  -4   20.33    0.89 
   4   7   4   19.09    1.23 
   5  -7   4    2.38    0.63 
   5  -7   4    2.26    0.44 
  -5  -7  -4    2.62    0.66 
   5  -7   4    2.35    0.66 
   5   7   4    2.14    0.38 
   5   7   4    2.47    0.62 
   5   7   4    2.53    0.72 
  -5   7  -4    2.49    0.41 
   6  -7   4    1.99    0.50 
   6  -7   4    2.05    0.76 
   6   7   4    1.94    0.69 
   6   7   4    1.83    0.42 
   6   7   4    2.26    0.78 
   7  -7   4    6.93    0.64 
   7  -7   4    6.94    0.88 
   7   7   4    7.00    1.00 
   7   7   4    7.08    0.89 
   8  -7   4   -0.11    0.56 
   8  -7   4    0.26    0.81 
   8   7   4   -0.16    0.91 
   8   7   4    0.40    0.79 
   9  -7   4    2.15    1.03 
   9  -7   4    2.34    0.89 
   9   7   4    1.85    1.22 
   9   7   4    2.37    0.98 
  10  -8  -4    0.29    1.05 
  10  -8  -4    0.37    0.81 
  10   8  -4   -0.20    1.63 
   9  -8  -4   19.23    1.01 
   9  -8  -4   19.66    1.27 
   9   8  -4   19.46    1.79 
   8  -8  -4    3.92    0.97 
   8  -8  -4    3.54    0.78 
   8   8  -4    3.69    1.32 
   7  -8  -4    3.20    0.73 
   7  -8  -4    3.58    0.91 
   7   8  -4    3.73    1.22 
   7   8  -4    3.30    0.40 
   6  -8  -4   10.52    1.23 
   6  -8  -4   10.58    0.59 
   6  -8  -4   10.65    1.39 
   6  -8  -4   10.29    0.57 
   6   8  -4   11.77    1.67 
   6   8  -4   10.59    0.66 
   6   8  -4   10.42    0.69 
   5  -8  -4    3.34    0.60 
   5  -8  -4    3.79    0.75 
   5  -8  -4    3.96    0.23 
   5   8  -4    4.16    0.41 
   5   8  -4    3.98    1.00 
   4  -8  -4   59.50    2.04 
   4  -8  -4   61.28    2.56 
  -4  -8   4   58.78    2.09 
   4  -8  -4   60.26    2.42 
   4   8  -4   59.46    2.14 
   4   8  -4   60.68    2.77 
   3  -8  -4    3.44    0.21 
   3  -8  -4    3.38    0.53 
  -3  -8   4    3.46    0.23 
  -3  -8   4    3.57    0.25 
   3  -8  -4    3.46    0.47 
   3   8  -4    3.29    0.79 
  -3   8   4    3.51    0.25 
   3   8  -4    3.41    0.28 
   2  -8  -4  108.87    5.04 
   2  -8  -4  107.65    4.45 
   2  -8  -4  107.76    4.63 
  -2  -8   4  111.51    4.50 
  -2  -8   4  109.82    4.93 
   2  -8  -4  109.36    4.71 
  -2  -8   4  111.34    4.51 
   2   8  -4  111.51    4.95 
  -2   8   4  108.82    4.48 
   2   8  -4  108.47    4.50 
  -2   8   4  108.78    4.70 
  -2   8   4  107.81    4.66 
  -1  -8   4    0.31    0.32 
   1  -8  -4    0.62    0.62 
   1  -8  -4    0.55    0.42 
   1  -8  -4    0.36    0.40 
  -1  -8   4    0.59    0.56 
  -1   8   4    0.30    0.34 
   1   8  -4    0.39    0.62 
  -1   8   4    0.45    0.38 
   1   8  -4    0.56    0.45 
   1   8  -4    0.56    0.29 
  -1   8   4    0.47    0.29 
   0  -8  -4  163.80    6.18 
   0  -8  -4  163.49    6.19 
   0  -8  -4  156.30    6.50 
   0  -8   4  165.92    6.44 
   0  -8   4  160.65    6.14 
   0   8   4  160.20    6.16 
   0   8  -4  152.78    6.46 
   0   8   4  160.13    6.16 
   0   8   4  163.84    6.60 
   0   8  -4  162.04    6.12 
   0   8  -4  160.02    6.19 
   0   8   4  161.90    6.12 
   1  -8   4   42.18    2.02 
  -1  -8  -4   40.42    2.08 
   1  -8   4   39.43    1.74 
  -1  -8  -4   39.44    1.71 
   1   8   4   39.00    2.14 
  -1   8  -4   39.12    1.67 
  -1   8  -4   39.92    1.68 
   1   8   4   39.79    1.70 
   1   8   4   39.23    1.65 
  -1   8  -4   38.22    2.17 
   1   8   4   40.26    1.68 
   2  -8   4   78.74    3.13 
   2  -8   4   77.72    3.19 
  -2  -8  -4   79.20    3.15 
   2  -8   4   79.69    3.44 
  -2  -8  -4   80.70    3.51 
  -2   8  -4   76.97    3.59 
   2   8   4   77.09    3.09 
   2   8   4   75.77    3.53 
  -2   8  -4   79.04    3.18 
   2   8   4   77.92    3.21 
  -2   8  -4   78.77    3.10 
   3  -8   4    5.16    0.88 
  -3  -8  -4    5.01    0.91 
   3  -8   4    5.53    0.66 
   3  -8   4    5.36    0.64 
   3   8   4    5.33    0.64 
   3   8   4    5.19    0.56 
  -3   8  -4    5.50    0.57 
   3   8   4    4.84    0.88 
   4  -8   4   70.15    2.74 
   4  -8   4   70.85    2.91 
  -4  -8  -4   69.54    3.06 
   4  -8   4   67.33    3.12 
   4   8   4   70.31    2.93 
   4   8   4   70.06    2.71 
   4   8   4   67.47    3.12 
  -4   8  -4   69.38    2.72 
   5  -8   4    2.17    0.70 
  -5  -8  -4    1.62    0.76 
   5  -8   4    1.77    0.63 
   5  -8   4    1.52    0.42 
   5   8   4    1.68    0.34 
   5   8   4    1.72    0.60 
  -5   8  -4    2.11    0.35 
   5   8   4    1.71    0.70 
   6  -8   4   26.91    1.49 
   6  -8   4   26.90    1.17 
   6   8   4   27.24    1.64 
   6   8   4   27.18    1.48 
   6   8   4   26.49    1.11 
   7  -8   4    0.84    0.51 
   7  -8   4    0.55    0.82 
   7   8   4    0.62    0.72 
   7   8   4    0.77    0.83 
   8  -8   4    3.64    0.85 
   8   8   4    3.77    1.03 
   8   8   4    3.82    0.88 
   9  -8   4    1.20    0.91 
   9  -8   4    1.09    1.01 
   9   8   4    1.39    0.91 
   9   8   4    0.50    1.48 
   9  -9  -4    0.27    0.83 
   9  -9  -4    0.46    1.04 
   9   9  -4   -0.42    1.54 
   8  -9  -4    1.38    0.70 
   8  -9  -4    1.77    1.03 
   8   9  -4    1.39    1.38 
   7  -9  -4    0.85    0.92 
   7  -9  -4    0.69    0.66 
   7   9  -4    0.80    1.19 
   6  -9  -4    1.36    0.82 
   6  -9  -4    1.25    0.63 
   6   9  -4    1.38    0.32 
   6   9  -4    1.64    1.11 
   5  -9  -4    7.27    0.83 
   5  -9  -4    6.54    0.95 
   5   9  -4    7.91    0.59 
   5   9  -4    8.06    1.42 
   4  -9  -4   14.51    1.16 
   4  -9  -4   14.20    1.05 
   4   9  -4   14.84    1.39 
   4   9  -4   14.39    0.66 
   3  -9  -4   20.47    1.16 
   3  -9  -4   21.32    1.30 
  -3  -9   4   21.44    0.92 
  -3  -9   4   20.71    0.82 
  -3   9   4   20.76    0.83 
   3   9  -4   21.93    1.58 
   3   9  -4   21.12    0.94 
  -2  -9   4   21.20    1.04 
   2  -9  -4   20.32    1.27 
   2  -9  -4   21.11    1.20 
  -2  -9   4   20.93    0.97 
  -2   9   4   21.50    1.45 
  -2   9   4   20.61    0.95 
   2   9  -4   21.85    1.68 
   2   9  -4   20.30    1.03 
   1  -9  -4    7.88    0.89 
   1  -9  -4    8.24    1.04 
  -1  -9   4    7.86    0.69 
   1  -9  -4    8.19    0.81 
  -1  -9   4    8.76    1.04 
  -1   9   4    7.54    0.76 
   1   9  -4    8.33    0.78 
   1   9  -4    7.81    1.24 
  -1   9   4    7.91    0.60 
   1   9  -4    7.76    0.66 
   0  -9  -4    2.63    0.48 
   0  -9  -4    2.51    0.67 
   0  -9   4    2.79    0.47 
   0  -9  -4    2.47    0.47 
   0  -9   4    2.47    0.72 
   0   9  -4    3.09    0.48 
   0   9   4    2.74    0.41 
   0   9  -4    2.60    0.42 
   0   9   4    2.61    0.44 
   0   9  -4    2.15    0.75 
   0   9   4    2.58    0.82 
   1  -9   4    8.05    0.78 
  -1  -9  -4    8.37    1.10 
  -1  -9  -4    7.50    0.76 
  -1  -9  -4    7.87    0.73 
   1  -9   4    7.95    1.04 
   1   9   4    7.67    0.69 
  -1   9  -4    7.61    0.67 
   1   9   4    7.58    0.66 
  -1   9  -4    8.05    0.70 
  -1   9  -4    7.18    1.29 
   1   9   4    7.50    1.23 
  -2  -9  -4    2.71    0.89 
   2  -9   4    2.79    0.75 
  -2  -9  -4    2.54    0.47 
   2  -9   4    2.77    0.59 
  -2   9  -4    2.50    0.98 
  -2   9  -4    3.09    0.57 
   2   9   4    2.22    0.85 
   2   9   4    2.68    0.56 
   2   9   4    2.28    0.41 
   3  -9   4    0.00    0.59 
  -3  -9  -4   -0.32    0.62 
   3  -9   4   -0.06    0.37 
   3  -9   4   -0.02    0.51 
  -3   9  -4    0.02    0.31 
   3   9   4   -0.08    0.69 
   3   9   4   -0.17    0.29 
   3   9   4   -0.02    0.47 
   4  -9   4   19.53    1.48 
   4  -9   4   20.39    1.32 
   4  -9   4   20.48    1.10 
   4   9   4   19.38    1.58 
   4   9   4   20.21    1.01 
  -4   9  -4   20.46    1.04 
   4   9   4   20.78    1.38 
   5  -9   4    2.11    0.44 
   5  -9   4    2.14    0.67 
   5   9   4    2.03    0.81 
  -5   9  -4    2.17    0.38 
   5   9   4    1.84    0.66 
   5   9   4    1.80    0.35 
   6  -9   4    5.61    0.86 
   6  -9   4    5.25    0.56 
   6   9   4    5.75    0.83 
   6   9   4    5.94    1.03 
   7  -9   4    3.97    0.54 
   7  -9   4    3.74    0.83 
   7   9   4    4.28    0.98 
   7   9   4    4.40    0.82 
   8  -9   4    3.28    1.03 
   8  -9   4    3.20    1.11 
   8   9   4    3.00    1.16 
   8   9   4    3.57    1.00 
   9  -9   4   -0.21    0.89 
   9  -9   4    0.77    1.05 
   9   9   4    0.09    0.97 
   9 -10  -4    0.46    0.79 
   9 -10  -4   -0.03    1.05 
   9  10  -4    0.19    1.48 
   8 -10  -4   22.62    1.54 
   8 -10  -4   22.46    1.76 
   8  10  -4   22.42    2.11 
   7 -10  -4    6.42    0.86 
   7 -10  -4    6.58    1.01 
   7  10  -4    7.24    1.41 
   6 -10  -4    6.16    0.82 
   6 -10  -4    6.02    1.00 
   6  10  -4    6.67    1.33 
   5 -10  -4   14.48    1.22 
   5 -10  -4   15.23    1.36 
   5  10  -4   15.53    1.61 
   5  10  -4   15.38    0.75 
   4 -10  -4   23.38    1.52 
   4 -10  -4   22.82    1.32 
   4  10  -4   22.97    1.03 
   4  10  -4   23.36    1.77 
  -3 -10   4    7.96    0.64 
   3 -10  -4    7.77    0.91 
   3 -10  -4    8.22    1.05 
  -3 -10   4    7.99    0.45 
   3  10  -4    8.21    1.35 
   3  10  -4    8.42    0.66 
  -3  10   4    8.34    0.48 
   2 -10  -4  107.34    4.30 
   2 -10  -4  107.97    4.23 
  -2 -10   4  110.49    4.11 
  -2 -10   4  109.33    4.04 
   2  10  -4  107.41    4.60 
  -2  10   4  105.90    4.01 
   2  10  -4  105.88    4.09 
  -1 -10   4    0.64    0.38 
   1 -10  -4    1.11    0.50 
   1 -10  -4    0.65    0.50 
  -1  10   4    0.79    0.42 
  -1  10   4    0.99    0.34 
   1  10  -4    0.86    0.78 
   1  10  -4    0.95    0.45 
   1  10  -4    0.90    0.38 
   0 -10  -4   56.76    2.52 
   0 -10  -4   57.15    2.50 
   0 -10   4   56.72    2.49 
   0  10  -4   55.96    2.49 
   0  10   4   57.17    2.45 
   0  10  -4   52.21    2.90 
   0  10   4   56.13    2.49 
   0  10   4   57.10    3.12 
   0  10  -4   55.46    2.43 
  -1 -10  -4   16.44    0.98 
  -1 -10  -4   17.65    1.05 
   1 -10   4   16.54    1.08 
   1  10   4   15.84    1.58 
  -1  10  -4   16.85    1.10 
   1  10   4   16.44    0.92 
   1  10   4   16.50    1.00 
  -1  10  -4   16.61    0.95 
  -1  10  -4   16.12    1.63 
  -2 -10  -4   92.57    3.59 
   2 -10   4   93.81    3.68 
  -2  10  -4   93.24    3.54 
   2  10   4   92.83    3.66 
   2  10   4   91.62    3.53 
  -2  10  -4   91.31    4.22 
   2  10   4   89.54    4.09 
   3 -10   4   24.36    0.89 
   3 -10   4   24.56    1.11 
  -3  10  -4   24.18    0.83 
   3  10   4   23.35    1.52 
   3  10   4   24.02    0.81 
   3  10   4   24.10    1.04 
   4 -10   4   12.01    0.76 
   4 -10   4   11.74    0.85 
  -4  10  -4   11.83    0.66 
   4  10   4   11.40    1.07 
   4  10   4   11.18    0.64 
   4  10   4   11.95    0.83 
   5 -10   4   15.94    1.22 
   5 -10   4   15.12    0.82 
   5  10   4   15.66    1.14 
  -5  10  -4   14.98    0.72 
   5  10   4   15.33    1.48 
   5  10   4   14.44    0.72 
   6 -10   4    9.57    1.03 
   6 -10   4    9.43    0.83 
   6  10   4    8.77    1.01 
   6  10   4   10.06    1.46 
   7 -10   4    1.14    0.82 
   7  10   4    0.76    0.95 
   7  10   4    1.18    0.81 
   8 -10   4    3.60    1.19 
   8 -10   4    2.92    0.92 
   8  10   4    3.02    0.92 
   8  10   4    3.02    1.11 
   9 -10   4    0.69    1.08 
   9 -10   4    0.51    0.92 
   9  10   4    0.72    0.94 
   9 -11  -4    0.44    1.20 
   9 -11  -4    0.23    0.89 
   9  11  -4    0.10    1.64 
   8 -11  -4    8.55    1.24 
   8 -11  -4    8.32    1.00 
   8  11  -4    8.72    1.64 
   7 -11  -4    2.16    0.79 
   7 -11  -4    2.40    1.01 
   7  11  -4    3.07    1.51 
   6 -11  -4   16.16    1.55 
   6 -11  -4   15.63    1.16 
   6  11  -4   16.23    1.82 
   5 -11  -4    4.51    0.89 
   5 -11  -4    4.78    0.73 
   5  11  -4    5.35    1.32 
   5  11  -4    5.28    0.44 
   4 -11  -4    0.43    0.56 
   4 -11  -4    0.31    0.67 
   4  11  -4    0.64    0.32 
   4  11  -4    0.78    1.01 
   3 -11  -4   32.41    1.67 
  -3 -11   4   29.97    1.07 
   3 -11  -4   31.89    1.55 
  -3 -11   4   30.38    1.07 
  -3 -11   4   30.82    1.32 
   3  11  -4   32.66    2.15 
   3  11  -4   30.53    1.29 
  -3  11   4   31.03    1.10 
   2 -11  -4   40.70    1.84 
  -2 -11   4   40.90    1.63 
  -2 -11   4   41.40    1.51 
   2 -11  -4   41.40    1.79 
   2  11  -4   40.33    2.24 
   2  11  -4   39.40    1.61 
  -2  11   4   39.92    1.49 
   1 -11  -4    8.23    0.67 
   1 -11  -4    8.07    0.69 
  -1 -11   4    7.80    0.56 
  -1  11   4    8.17    0.56 
  -1  11   4    7.80    0.97 
   1  11  -4    7.85    0.60 
   1  11  -4    7.98    1.05 
   0 -11  -4    0.97    0.51 
   0 -11   4    0.73    0.44 
   0 -11  -4    0.89    0.45 
   0  11   4    0.69    0.94 
   0  11   4    0.99    0.40 
   0  11   4    1.00    0.42 
   0  11  -4    0.91    0.42 
   0  11  -4    0.97    0.94 
   0  11  -4    1.04    0.45 
  -1 -11  -4    6.34    0.79 
  -1 -11  -4    6.05    0.66 
   1 -11   4    6.01    0.64 
   1  11   4    5.64    0.60 
   1  11   4    5.41    1.07 
  -1  11  -4    6.57    1.23 
  -1  11  -4    6.73    0.72 
   1  11   4    6.03    0.67 
  -2 -11  -4    0.11    0.40 
   2 -11   4    0.32    0.57 
  -2  11  -4    0.36    0.40 
   2  11   4    0.15    0.35 
   2  11   4    0.20    0.48 
  -2  11  -4   -0.42    0.86 
   2  11   4   -0.11    0.89 
   3 -11   4   42.29    1.49 
  -3  11  -4   41.93    1.23 
   3  11   4   40.86    1.48 
   3  11   4   41.29    1.19 
   3  11   4   40.64    1.87 
   4 -11   4    1.63    0.66 
   4  11   4    1.50    0.31 
   4  11   4    1.87    0.94 
   4  11   4    1.74    0.62 
  -4  11  -4    1.57    0.34 
   5 -11   4    7.35    0.85 
   5 -11   4    7.71    0.54 
   5  11   4    7.46    0.83 
   5  11   4    7.53    1.16 
   6 -11   4    3.14    0.91 
   6  11   4    2.60    1.11 
   6  11   4    2.34    0.82 
   7 -11   4    0.03    0.94 
   7 -11   4   -0.09    0.82 
   7  11   4   -0.14    0.79 
   7  11   4    0.58    1.05 
   8 -11   4    7.45    1.07 
   8 -11   4    7.78    1.20 
   8  11   4    7.81    1.05 
   8  11   4    8.61    1.36 
   8 -12  -4    2.50    0.88 
   8 -12  -4    2.89    1.13 
   8  12  -4    2.32    1.51 
   7 -12  -4    2.73    1.04 
   7 -12  -4    2.88    0.82 
   7  12  -4    3.46    1.46 
   6 -12  -4    0.28    0.75 
   6 -12  -4    0.43    0.89 
   6  12  -4    0.69    1.24 
   5 -12  -4    7.89    0.89 
   5 -12  -4    7.86    1.08 
   5  12  -4    9.16    1.45 
   4 -12  -4    0.15    0.70 
   4 -12  -4    0.17    0.59 
   4  12  -4    0.35    1.03 
   4  12  -4    0.70    0.35 
  -3 -12   4   32.83    1.46 
   3 -12  -4   34.52    1.82 
   3 -12  -4   33.78    1.71 
   3  12  -4   33.72    1.46 
   3  12  -4   33.91    2.25 
   2 -12  -4    9.53    1.17 
  -2 -12   4    8.91    0.83 
  -2 -12   4    9.48    0.63 
   2 -12  -4   10.36    1.05 
   2  12  -4    9.09    1.51 
   2  12  -4    8.89    0.79 
  -2  12   4    8.59    0.63 
   1 -12  -4   23.07    1.58 
   1 -12  -4   23.07    1.55 
  -1 -12   4   23.06    1.46 
   1  12  -4   22.92    1.44 
  -1  12   4   22.68    1.32 
   1  12  -4   20.74    2.02 
   0 -12  -4   54.55    1.96 
   0 -12   4   54.67    1.95 
   0 -12  -4   54.60    1.93 
   0  12   4   54.40    2.71 
   0  12  -4   54.10    1.92 
   0  12  -4   51.79    2.49 
   0  12   4   54.67    1.83 
   0  12   4   53.90    1.90 
  -1 -12  -4   92.44    3.44 
   1 -12   4   93.48    3.51 
  -1 -12  -4   94.40    3.53 
   1  12   4   91.90    3.41 
   1  12   4   93.31    3.46 
  -1  12  -4   91.91    4.23 
   1  12   4   94.03    4.23 
  -1  12  -4   93.32    3.44 
  -2 -12  -4   37.74    1.46 
   2 -12   4   39.23    1.68 
   2  12   4   37.85    1.41 
  -2  12  -4   35.39    2.45 
  -2  12  -4   39.20    1.45 
   2  12   4   37.92    1.54 
   2  12   4   38.24    2.33 
   3 -12   4   15.45    1.61 
   3  12   4   14.48    2.05 
   3  12   4   15.07    1.29 
  -3  12  -4   15.96    1.32 
   3  12   4   14.97    1.60 
   4 -12   4    0.67    0.75 
  -4  12  -4    0.87    0.37 
   4  12   4    0.94    1.04 
   4  12   4    0.59    0.63 
   5 -12   4   26.46    1.57 
   5  12   4   26.73    1.98 
   5  12   4   24.63    1.44 
   6 -12   4    0.66    0.85 
   6 -12   4    0.24    0.91 
   6  12   4    0.97    1.14 
   6  12   4    0.43    0.79 
   7 -12   4    2.19    0.92 
   7 -12   4    2.29    1.04 
   7  12   4    2.94    1.22 
   7  12   4    2.35    0.88 
   8 -12   4    8.62    1.10 
   8 -12   4    8.54    1.22 
   8  12   4    8.89    1.05 
   8  12   4    9.18    1.35 
   8 -13  -4    1.04    1.08 
   8 -13  -4    0.96    0.94 
   8  13  -4    0.97    1.60 
   7 -13  -4   19.23    1.64 
   7 -13  -4   20.94    2.04 
   7  13  -4   19.98    2.17 
   6 -13  -4    0.96    0.78 
   6 -13  -4    1.18    0.94 
   6  13  -4    1.31    1.30 
   5 -13  -4   12.92    1.08 
   5 -13  -4   13.18    0.95 
   5  13  -4   14.57    1.57 
   4 -13  -4    0.53    0.75 
   4 -13  -4    0.89    0.66 
   4  13  -4    0.60    1.10 
   4  13  -4    0.98    0.44 
  -3 -13   4    0.18    0.42 
   3 -13  -4    0.27    0.76 
   3 -13  -4   -0.02    0.63 
   3  13  -4    0.43    1.19 
   3  13  -4    0.17    0.42 
   2 -13  -4    5.77    0.75 
  -2 -13   4    6.26    0.50 
  -2 -13   4    6.24    0.57 
   2 -13  -4    5.39    0.73 
  -2 -13   4    6.03    0.60 
   2  13  -4    5.94    1.32 
  -2  13   4    5.60    0.51 
   1 -13  -4   -0.25    0.59 
  -1 -13   4    0.01    0.38 
  -1 -13   4   -0.63    0.47 
   1 -13  -4   -0.10    0.51 
   1  13  -4    0.51    1.04 
  -1  13   4   -0.19    0.35 
   0 -13  -4    1.14    0.53 
   0 -13  -4    0.62    0.60 
   0 -13   4    0.55    0.59 
   0  13   4    1.17    0.45 
   0  13   4    0.69    1.05 
  -1 -13  -4   28.00    1.20 
  -1 -13  -4   27.90    1.32 
   1 -13   4   29.24    1.45 
  -1  13  -4   27.82    2.23 
   1  13   4   26.56    2.01 
   1  13   4   28.20    1.20 
  -1  13  -4   28.70    1.22 
   1  13   4   28.59    1.24 
   2 -13   4   12.61    1.24 
  -2 -13  -4   12.23    1.03 
   2  13   4   11.78    0.94 
   2  13   4   12.02    2.01 
  -2  13  -4   13.11    0.98 
  -2  13  -4   11.09    1.87 
   2  13   4   11.84    1.07 
   3 -13   4   29.72    1.44 
   3  13   4   29.52    1.39 
   3  13   4   29.30    2.11 
  -3  13  -4   29.55    1.07 
   3  13   4   29.93    1.13 
   4 -13   4    1.69    0.79 
   4  13   4    1.13    0.64 
   4  13   4    2.03    1.08 
   5 -13   4    4.67    1.05 
   5 -13   4    5.13    0.91 
   5  13   4    4.69    0.83 
   5  13   4    5.14    1.27 
   6 -13   4   -0.17    0.91 
   6 -13   4    0.13    0.92 
   6  13   4   -0.24    0.76 
   6  13   4    0.69    1.20 
   7 -13   4   16.11    1.41 
   7 -13   4   15.31    1.16 
   7  13   4   17.59    1.93 
   7  13   4   15.77    1.13 
   8 -14  -4   -0.06    1.16 
   8 -14  -4    0.09    0.89 
   8  14  -4    0.46    1.64 
   7 -14  -4    2.85    0.94 
   7 -14  -4    2.89    1.13 
   7  14  -4    4.74    1.77 
   6 -14  -4    1.05    0.85 
   6 -14  -4    1.26    0.95 
   6  14  -4    1.29    1.41 
   5 -14  -4    3.35    1.03 
   5 -14  -4    4.07    0.92 
   5  14  -4    5.06    1.58 
   4 -14  -4    1.90    0.72 
   4 -14  -4    1.88    0.73 
   4  14  -4    2.89    1.36 
   3 -14  -4    7.82    0.92 
   3 -14  -4    7.77    0.89 
  -3 -14   4    8.40    0.72 
   3  14  -4    9.13    1.52 
  -2 -14   4    3.69    0.35 
  -2 -14   4    3.48    0.54 
  -2 -14   4    4.00    0.35 
   2 -14  -4    3.72    0.69 
   2 -14  -4    3.72    0.67 
   2  14  -4    3.86    1.29 
  -2  14   4    3.65    0.35 
  -1 -14   4   40.64    1.84 
   1 -14  -4   40.52    1.99 
  -1 -14   4   40.47    1.79 
   1 -14  -4   41.00    2.01 
  -1  14   4   39.62    1.71 
   1  14  -4   38.61    2.64 
   0 -14   4    1.36    0.56 
   0 -14   4    0.85    0.63 
   0 -14  -4    0.95    0.56 
   0 -14  -4    0.94    0.66 
   0  14   4    1.13    0.51 
   0  14   4    0.18    1.16 
   0  14  -4    1.00    1.20 
   1 -14   4    6.15    0.75 
  -1 -14  -4    6.42    0.70 
  -1 -14  -4    6.63    0.57 
   1 -14   4    6.65    0.64 
   1  14   4    6.72    0.54 
  -1  14  -4    7.06    0.67 
   1  14   4    6.10    1.36 
   1  14   4    6.77    0.63 
  -1  14  -4    6.65    1.38 
   2 -14   4    0.95    0.75 
   2 -14   4    1.13    0.70 
  -2 -14  -4    0.62    0.44 
  -2  14  -4    0.75    0.45 
   2  14   4    0.71    0.50 
  -2  14  -4    0.77    1.27 
   2  14   4    0.84    0.60 
   2  14   4    0.73    1.26 
   3 -14   4    3.49    0.83 
   3 -14   4    4.12    0.92 
   3  14   4    4.23    1.39 
   3  14   4    3.73    0.70 
   4 -14   4    0.68    0.79 
   4 -14   4    0.79    0.85 
   4  14   4    0.89    0.72 
   4  14   4    1.17    1.24 
   5 -14   4    3.11    0.97 
   5 -14   4    3.36    1.04 
   5  14   4    2.81    0.86 
   5  14   4    3.21    1.44 
   6 -14   4    1.17    1.07 
   6 -14   4    0.89    0.89 
   6  14   4    1.02    1.20 
   6  14   4    1.25    0.88 
   7 -14   4    1.04    1.11 
   7 -14   4    1.30    1.03 
   7  14   4    1.90    1.41 
   7  14   4    0.91    0.91 
   7 -15  -4   13.40    1.24 
   7 -15  -4   15.84    1.89 
   7  15  -4   15.17    2.30 
   6 -15  -4    0.00    0.81 
   6 -15  -4    0.04    1.07 
   6  15  -4    1.48    1.52 
   5 -15  -4    8.25    1.11 
   5 -15  -4    9.00    1.04 
   5  15  -4    9.93    1.74 
   4 -15  -4    3.56    0.92 
   4 -15  -4    3.29    0.78 
   4  15  -4    3.99    1.36 
   3 -15  -4   -0.35    0.72 
   3 -15  -4   -0.69    0.69 
  -3 -15   4   -0.58    0.45 
   3  15  -4   -0.14    1.22 
   2 -15  -4    2.94    0.82 
   2 -15  -4    2.85    0.83 
  -2 -15   4    2.62    0.42 
  -2 -15   4    2.85    0.66 
  -2  15   4    2.65    0.41 
   2  15  -4    4.43    1.54 
  -1 -15   4    0.74    0.47 
   1 -15  -4    0.82    0.69 
   1 -15  -4    0.49    0.70 
  -1 -15   4    0.63    0.60 
   1  15  -4    1.43    1.42 
  -1  15   4    0.45    0.42 
   0 -15  -4    2.18    0.69 
   0 -15   4    2.07    0.69 
   0 -15   4    2.08    0.56 
   0 -15  -4    2.01    0.62 
   0  15   4    1.58    1.20 
   0  15  -4    2.96    1.27 
   0  15   4    1.93    0.51 
  -1 -15  -4    8.48    0.85 
   1 -15   4    9.05    0.88 
   1 -15   4    8.56    0.78 
  -1 -15  -4    8.77    0.72 
  -1  15  -4   10.86    1.86 
   1  15   4    8.93    0.75 
   1  15   4    9.01    1.60 
   2 -15   4    2.76    0.75 
  -2 -15  -4    2.08    0.45 
   2 -15   4    2.55    0.64 
   2  15   4    2.51    1.29 
   2  15   4    2.41    0.63 
  -2  15  -4    2.24    1.20 
   3 -15   4    2.70    0.79 
   3 -15   4    2.25    0.81 
   3  15   4    2.69    0.70 
   3  15   4    2.25    1.22 
   4 -15   4    3.03    0.94 
   4 -15   4    2.79    0.92 
   4  15   4    2.89    1.33 
   4  15   4    2.60    0.79 
   5 -15   4    2.06    0.89 
   5 -15   4    2.31    0.97 
   5  15   4    2.52    0.86 
   5  15   4    2.74    1.24 
   6 -15   4    1.68    0.98 
   6 -15   4    0.99    1.01 
   6  15   4    1.38    0.82 
   6  15   4    2.11    1.35 
   6 -16  -4    4.03    1.01 
   6 -16  -4    4.15    1.24 
   6  16  -4    5.80    1.86 
   5 -16  -4   -0.51    0.97 
   5 -16  -4    0.21    0.83 
   5  16  -4    0.79    1.45 
   4 -16  -4    5.21    0.92 
   4 -16  -4    4.74    1.01 
   4  16  -4    5.40    1.57 
   3 -16  -4    0.14    0.76 
   3 -16  -4   -0.30    0.73 
  -3 -16   4   -0.52    0.48 
   3  16  -4    0.28    1.33 
  -2 -16   4    8.94    0.83 
   2 -16  -4    8.71    1.00 
   2 -16  -4    8.56    0.98 
   2  16  -4    9.40    1.71 
   1 -16  -4    3.32    0.85 
  -1 -16   4    3.29    0.56 
  -1 -16   4    3.12    0.66 
   1 -16  -4    2.95    0.73 
  -1  16   4    3.17    0.54 
   1  16  -4    4.18    1.60 
   0 -16   4   29.53    1.60 
   0 -16  -4   28.66    1.73 
   0 -16  -4   27.90    1.60 
   0 -16   4   29.13    1.70 
   0  16   4   28.32    2.62 
   0  16  -4   29.62    2.81 
   0  16   4   28.34    1.49 
   1 -16   4   25.71    1.57 
   1 -16   4   24.56    1.54 
  -1 -16  -4   25.40    1.42 
  -1 -16  -4   24.45    1.55 
  -1  16  -4   25.58    2.72 
   1  16   4   25.26    2.53 
   1  16   4   25.48    1.42 
  -2 -16  -4    6.77    0.70 
   2 -16   4    6.42    0.97 
   2 -16   4    7.21    1.00 
   2  16   4    6.92    1.63 
   2  16   4    6.73    0.83 
  -2  16  -4    6.49    1.61 
   3 -16   4   10.15    1.04 
   3 -16   4   10.02    1.05 
   3  16   4   10.20    0.95 
   3  16   4    9.78    1.60 
   4 -16   4    6.42    1.11 
   4 -16   4    6.42    1.05 
   4  16   4    6.11    0.89 
   4  16   4    6.44    1.52 
   5 -16   4   -0.27    0.91 
   5 -16   4   -0.27    0.94 
   5  16   4    0.52    0.81 
   5  16   4    0.25    1.39 
   6 -16   4    0.34    0.98 
   6 -16   4    0.64    1.00 
   6  16   4    1.10    1.44 
   6  16   4    0.63    0.82 
   6 -17  -4    5.97    1.22 
   6 -17  -4    5.57    1.01 
   6  17  -4    7.05    1.93 
   5 -17  -4    0.03    1.01 
   5 -17  -4    0.68    0.88 
   5  17  -4    0.86    1.63 
   4 -17  -4    2.39    0.85 
   4 -17  -4    2.39    0.98 
   4  17  -4    3.36    1.55 
  -3 -17   4   -0.19    0.54 
   3 -17  -4    0.16    0.81 
   3 -17  -4   -0.02    0.76 
   3  17  -4    0.18    1.54 
   2 -17  -4   -0.35    0.79 
  -2 -17   4   -0.10    0.60 
   2 -17  -4   -0.27    0.76 
   2  17  -4    0.25    1.44 
   1 -17  -4   -0.21    0.66 
   1 -17  -4    0.15    0.85 
  -1 -17   4   -0.10    0.64 
   1  17  -4    0.49    1.41 
   0 -17  -4    0.38    0.63 
   0 -17   4    0.21    0.63 
   0 -17   4    0.28    0.59 
   0 -17  -4   -0.05    0.73 
   0  17   4   -0.21    1.32 
   0  17  -4    0.74    1.41 
   0  17   4    0.23    0.53 
   1 -17   4    0.30    0.70 
  -1 -17  -4   -0.26    0.54 
  -1 -17  -4   -0.53    0.67 
   1 -17   4   -0.34    0.75 
   1  17   4   -0.01    0.59 
  -1  17  -4    0.49    1.52 
   1  17   4   -0.10    1.44 
   2 -17   4    0.13    0.72 
   2 -17   4    0.25    0.76 
   2  17   4   -0.14    1.32 
   2  17   4    0.14    0.64 
  -2  17  -4   -0.65    1.38 
   3 -17   4    0.26    0.83 
   3 -17   4   -0.26    0.85 
   3  17   4    0.08    0.72 
   3  17   4    0.05    1.32 
   4 -17   4   -0.14    0.86 
   4 -17   4   -0.18    0.95 
   4  17   4   -0.22    0.79 
   4  17   4    0.15    1.44 
   5 -17   4   -0.03    1.05 
   5 -17   4    0.00    0.94 
   5  17   4    0.26    0.85 
   5  17   4    0.94    1.35 
   5 -18  -4   -0.56    1.04 
   5 -18  -4   -0.16    0.89 
   5  18  -4    1.36    1.60 
   4 -18  -4    2.43    1.03 
   4 -18  -4    2.93    0.92 
   4  18  -4    3.44    1.65 
  -3 -18   4   -0.45    0.59 
   3 -18  -4    0.07    0.85 
   3 -18  -4   -0.43    0.76 
   3  18  -4    0.10    1.48 
  -2 -18   4    6.68    0.89 
   2 -18  -4    6.83    1.10 
   2 -18  -4    6.70    1.05 
   2  18  -4    7.87    2.08 
   1 -18  -4   -0.33    0.70 
   1 -18  -4    0.26    0.82 
  -1 -18   4   -0.46    0.63 
   1  18  -4    0.34    1.46 
   0 -18   4   35.78    1.83 
   0 -18  -4   35.66    1.77 
   0 -18  -4   35.38    1.89 
   0  18  -4   35.01    2.84 
   1 -18   4    0.69    0.85 
   1 -18   4   -0.02    0.70 
  -1 -18  -4    0.19    0.79 
   1  18   4    0.30    0.62 
  -1  18  -4   -0.19    1.52 
   1  18   4    0.02    1.52 
   2 -18   4   11.50    1.13 
   2 -18   4   12.60    1.44 
   2  18   4   12.03    1.22 
  -2  18  -4   11.42    1.86 
   2  18   4   12.01    1.93 
   3 -18   4    3.63    0.92 
   3 -18   4    3.28    0.97 
   3  18   4    3.32    0.75 
   3  18   4    3.20    1.48 
   4 -18   4    6.59    1.20 
   4 -18   4    7.13    1.14 
   4  18   4    6.83    1.01 
   4  18   4    7.03    1.82 
   4 -19  -4   -0.17    0.89 
   4 -19  -4   -0.51    1.01 
   4  19  -4    2.04    1.92 
   3 -19  -4   -0.97    0.83 
   3 -19  -4   -0.40    0.81 
  -3 -19   4   -0.60    0.59 
   3  19  -4   -0.15    1.61 
   2 -19  -4   -0.20    0.85 
   2 -19  -4   -0.53    0.81 
  -2 -19   4   -0.31    0.62 
   2  19  -4    0.43    1.63 
   1 -19  -4    0.05    0.75 
  -1 -19   4    0.14    0.69 
   1 -19  -4    0.37    0.86 
   1  19  -4    1.01    1.68 
   0 -19   4    0.20    0.78 
   0 -19  -4    0.32    0.91 
   0  19  -4    1.35    1.71 
  -1 -19  -4   -0.14    0.88 
   1 -19   4    0.53    0.83 
   1  19   4    0.16    1.07 
   1  19   4   -0.28    1.46 
  -1  19  -4    0.35    1.65 
   2 -19   4    0.18    0.81 
   2 -19   4   -0.05    0.79 
   2  19   4    0.00    1.49 
   2  19   4   -0.13    0.67 
  -2  19  -4    0.09    1.46 
   3 -19   4   -0.02    0.94 
   3 -19   4    0.39    0.91 
   3  19   4    0.35    0.79 
   3  19   4   -0.04    1.61 
   2 -20  -4    3.63    1.07 
  -2 -20   4    3.68    0.76 
   2 -20  -4    3.80    0.95 
   2  20  -4    5.53    1.98 
  -1 -20   4    2.90    0.85 
   1 -20  -4    3.25    0.97 
   1  20  -4    5.00    1.92 
   0 -20  -4    4.74    1.00 
   0 -20   4    4.70    0.85 
   0  20  -4    6.00    1.99 
   1 -20   4    7.26    1.01 
  -1 -20  -4    6.45    1.01 
  -1  20  -4    7.62    2.02 
   1  20   4    6.99    1.90 
  10   0  -5   -0.54    1.52 
  10   0  -5    0.10    0.82 
   9   0  -5    4.88    0.69 
   9   0  -5    5.28    0.88 
   9   0  -5    4.60    1.63 
   8   0  -5   -1.26    1.23 
   8   0  -5   -0.17    0.41 
   8   0  -5   -0.27    0.64 
   7   0  -5   -0.26    0.35 
   7   0  -5   -0.93    1.08 
   7   0  -5   -0.01    0.53 
   6   0  -5   -0.17    0.28 
   6   0  -5   -0.21    0.50 
   5   0  -5   43.74    1.74 
   5   0  -5   42.81    1.55 
   5   0  -5   44.03    1.79 
  -5   0   5   43.08    1.83 
  -4   0   5   -0.14    0.40 
   4   0  -5   -0.32    0.32 
  -4   0   5    0.01    0.19 
   4   0  -5    0.37    0.40 
   4   0  -5   -0.15    0.18 
   3   0  -5   11.26    0.67 
   3   0  -5    9.72    0.88 
  -3   0   5   11.15    0.70 
  -3   0   5   11.33    0.92 
   3   0  -5   11.36    0.92 
   2   0  -5   -0.04    0.28 
  -2   0   5   -0.04    0.15 
   2   0  -5    0.02    0.28 
  -2   0   5    0.12    0.28 
  -2   0   5   -0.01    0.31 
   1   0  -5   50.87    2.25 
  -1   0   5   50.24    2.27 
   1   0  -5   51.51    2.28 
  -1   0   5   49.94    2.28 
   0   0  -5   -0.09    0.26 
   0   0   5   -0.05    0.22 
   0   0   5   -0.12    0.26 
   0   0  -5   -0.10    0.25 
   1   0   5   58.90    2.45 
  -1   0  -5   59.95    2.45 
   1   0   5   59.49    2.46 
  -2   0  -5    0.17    0.32 
   2   0   5    0.04    0.32 
   2   0   5   -0.01    0.28 
  -3   0  -5  118.24    4.38 
   3   0   5  117.57    4.36 
   4   0   5   -0.28    0.42 
   4   0   5   -0.02    0.23 
  -4   0  -5   -0.02    0.35 
   5   0   5  125.20    3.95 
   5   0   5  124.68    3.87 
   6   0   5    0.31    0.60 
   6   0   5   -0.09    0.48 
   7   0   5   30.76    1.46 
   7   0   5   31.55    1.39 
   8   0   5   -0.33    0.62 
   9   0   5    7.94    0.94 
   9   0   5    7.78    0.92 
  10   0   5    0.16    0.89 
  10   0   5   -0.67    0.81 
  10  -1  -5    2.44    0.91 
  10  -1  -5    1.67    1.68 
  10   1  -5    1.28    1.54 
  10   1  -5    2.21    0.82 
   9  -1  -5    4.39    1.73 
   9  -1  -5    4.85    0.89 
   9  -1  -5    4.50    0.62 
   9   1  -5    4.45    1.70 
   9   1  -5    4.72    0.85 
   8  -1  -5   -0.27    0.44 
   8  -1  -5    0.15    0.64 
   8   1  -5   -0.27    0.62 
   8   1  -5   -0.12    0.40 
   8   1  -5   -0.84    1.19 
   7  -1  -5   12.54    0.79 
   7  -1  -5   12.25    1.04 
   7   1  -5   12.16    1.52 
   7   1  -5   12.45    1.05 
   7   1  -5   12.00    0.72 
   6  -1  -5    3.59    0.37 
   6  -1  -5    3.45    0.54 
   6  -1  -5    3.40    0.48 
  -6  -1   5    3.50    0.54 
   6   1  -5    3.24    0.29 
   6   1  -5    3.33    0.50 
   6   1  -5    2.75    0.98 
   5  -1  -5   34.86    1.58 
   5  -1  -5   35.52    1.71 
   5  -1  -5   34.86    1.45 
  -5  -1   5   34.19    1.61 
   5   1  -5   34.33    1.36 
  -5   1   5   34.37    1.67 
  -5   1   5   35.27    1.41 
   5   1  -5   34.67    1.61 
   5   1  -5   33.54    2.12 
  -4  -1   5    1.26    0.47 
   4  -1  -5    1.48    0.47 
   4  -1  -5    1.43    0.29 
   4  -1  -5    1.19    0.40 
  -4   1   5    1.54    0.29 
  -4   1   5    1.43    0.50 
   4   1  -5    0.78    0.81 
   4   1  -5    1.36    0.44 
   4   1  -5    1.16    0.45 
   4   1  -5    1.19    0.19 
   3  -1  -5  460.18   17.64 
   3  -1  -5  462.90   17.51 
   3  -1  -5  460.12   17.67 
  -3  -1   5  459.92   17.53 
  -3  -1   5  465.28   17.67 
  -3   1   5  459.90   17.70 
   3   1  -5  458.57   17.91 
  -3   1   5  452.38   17.63 
   3   1  -5  458.09   17.64 
   3   1  -5  454.11   17.67 
   2  -1  -5    5.22    0.47 
   2  -1  -5    5.38    0.63 
  -2  -1   5    5.14    0.48 
  -2  -1   5    5.00    0.57 
  -2  -1   5    5.31    0.29 
   2  -1  -5    5.11    0.34 
  -2   1   5    5.17    0.51 
   2   1  -5    4.99    0.51 
   2   1  -5    4.94    0.67 
  -2   1   5    5.09    0.37 
  -2   1   5    5.42    0.57 
   2   1  -5    5.20    0.50 
  -1  -1   5  158.51    6.30 
   1  -1  -5  158.05    6.31 
   1  -1  -5  158.33    6.28 
  -1  -1   5  155.19    6.33 
  -1   1   5  160.27    6.33 
   1   1  -5  158.53    6.31 
  -1   1   5  156.02    6.30 
   1   1  -5  156.00    6.30 
  -1   1   5  159.14    6.21 
   1   1  -5  153.93    6.37 
   0  -1  -5    2.41    0.37 
   0  -1   5    2.44    0.40 
   0  -1  -5    2.58    0.40 
   0  -1   5    2.29    0.34 
   0   1   5    2.82    0.41 
   0   1   5    2.85    0.38 
   0   1  -5    2.66    0.35 
   0   1  -5    2.43    0.37 
   0   1  -5    2.54    0.41 
  -1  -1  -5  110.35    4.39 
   1  -1   5  110.85    4.51 
  -1  -1  -5  109.18    4.48 
   1  -1   5  107.10    4.48 
   1   1   5  109.07    4.50 
  -1   1  -5  110.12    4.36 
   1   1   5  107.88    4.48 
  -1   1  -5  107.49    4.47 
   2  -1   5    0.70    0.37 
   2   1   5    0.69    0.40 
   2   1   5    0.88    0.34 
   3  -1   5    5.28    0.29 
  -3  -1  -5    5.76    0.62 
   3  -1   5    4.81    0.31 
   3  -1   5    5.70    0.62 
  -3   1  -5    5.68    0.59 
   3   1   5    4.44    0.35 
   3   1   5    5.57    0.64 
   4  -1   5    0.00    0.26 
   4  -1   5   -0.13    0.42 
   4   1   5   -0.03    0.26 
  -4   1  -5    0.02    0.35 
   4   1   5   -0.19    0.41 
   5  -1   5   15.22    0.91 
   5  -1   5   16.85    0.97 
   5   1   5   16.72    1.01 
   5   1   5   15.70    0.89 
   6  -1   5   13.04    0.60 
   6  -1   5   12.86    0.66 
   6   1   5   13.01    0.59 
   6   1   5   12.79    0.64 
   7  -1   5    0.66    0.63 
   7  -1   5    1.45    0.60 
   7   1   5    0.58    0.62 
   7   1   5    1.46    0.64 
   8  -1   5    4.98    0.75 
   8  -1   5    5.40    0.64 
   8  -1   5    5.13    0.70 
   8   1   5    4.96    0.66 
   8   1   5    4.77    0.72 
   9  -1   5    0.87    0.75 
   9  -1   5    1.21    0.79 
   9   1   5    0.54    0.70 
  10  -1   5    0.02    0.81 
  10  -1   5    0.14    0.81 
  10   1   5   -0.26    0.89 
  10   1   5   -0.18    0.79 
  10  -2  -5    2.83    1.77 
  10  -2  -5    3.84    0.94 
  10   2  -5    3.21    1.79 
  10   2  -5    3.75    0.85 
   9  -2  -5   16.63    1.04 
   9  -2  -5   17.54    1.51 
   9   2  -5   15.85    1.83 
   9   2  -5   16.54    1.22 
   8  -2  -5    1.04    0.50 
   8  -2  -5    0.90    0.75 
   8   2  -5    0.96    0.41 
   8   2  -5    0.41    1.23 
   8   2  -5    0.89    0.62 
   7  -2  -5    0.29    0.59 
   7  -2  -5    0.27    0.41 
   7   2  -5    0.03    1.05 
   7   2  -5    0.20    0.51 
   7   2  -5    0.18    0.31 
   6  -2  -5    3.08    0.47 
  -6  -2   5    3.13    0.48 
   6  -2  -5    2.92    0.41 
   6  -2  -5    2.73    0.59 
   6   2  -5    3.02    0.28 
   6   2  -5    2.94    0.50 
   6   2  -5    2.41    1.07 
   5  -2  -5    6.48    0.57 
   5  -2  -5    7.13    0.83 
   5  -2  -5    7.01    0.64 
  -5  -2   5    7.12    0.72 
  -5   2   5    7.24    0.51 
   5   2  -5    7.12    0.70 
   5   2  -5    5.91    1.07 
   5   2  -5    6.50    0.37 
   4  -2  -5   11.49    0.81 
   4  -2  -5   12.71    0.94 
  -4  -2   5   11.91    0.86 
   4  -2  -5   11.52    0.72 
   4   2  -5   10.87    1.26 
  -4   2   5   12.10    0.72 
  -4   2   5   11.67    0.92 
   4   2  -5   12.50    0.79 
   4   2  -5   11.90    0.89 
  -3  -2   5  130.25    4.88 
   3  -2  -5  128.49    4.83 
   3  -2  -5  129.58    4.74 
   3  -2  -5  128.77    4.92 
  -3   2   5  128.15    4.93 
  -3   2   5  128.92    4.77 
   3   2  -5  125.64    5.11 
   3   2  -5  127.25    4.82 
   3   2  -5  126.86    4.91 
   2  -2  -5    0.13    0.26 
  -2  -2   5    0.14    0.09 
  -2  -2   5    0.12    0.23 
   2  -2  -5    0.25    0.22 
   2  -2  -5    0.12    0.34 
  -2   2   5   -0.04    0.29 
   2   2  -5    0.05    0.26 
   2   2  -5   -0.12    0.31 
   2   2  -5    0.04    0.45 
  -2   2   5    0.07    0.22 
  -2   2   5    0.13    0.31 
   1  -2  -5   85.12    3.37 
  -1  -2   5   84.84    3.32 
  -1  -2   5   83.28    3.37 
   1  -2  -5   83.51    3.29 
  -1   2   5   84.58    3.25 
   1   2  -5   82.87    3.43 
   1   2  -5   84.56    3.34 
  -1   2   5   83.25    3.35 
   1   2  -5   84.11    3.35 
  -1   2   5   82.99    3.32 
   0  -2  -5   13.48    0.76 
   0  -2   5   13.08    0.78 
   0  -2   5   13.46    0.73 
   0  -2  -5   13.34    0.70 
   0   2  -5   13.23    0.73 
   0   2   5   13.14    0.73 
   0   2  -5   13.35    0.75 
   0   2   5   13.21    0.73 
  -1  -2  -5   39.47    1.71 
   1  -2   5   38.76    1.58 
  -1  -2  -5   39.46    1.65 
  -1  -2  -5   39.12    1.65 
   1  -2   5   39.64    1.70 
   1  -2   5   39.63    1.70 
  -1   2  -5   39.34    1.65 
  -1   2  -5   39.60    1.61 
   1   2   5   39.78    1.67 
   1   2   5   39.86    1.68 
  -2  -2  -5  128.30    5.30 
   2  -2   5  125.37    5.12 
   2  -2   5  124.41    5.26 
  -2  -2  -5  124.37    5.14 
   2   2   5  126.59    5.29 
  -2   2  -5  126.12    5.27 
   2   2   5  130.71    5.32 
   3  -2   5  103.67    4.19 
   3  -2   5  100.99    4.09 
  -3  -2  -5  105.00    4.23 
   3   2   5  101.76    4.11 
   3   2   5  104.99    4.23 
   3   2   5  105.24    4.22 
  -3   2  -5  106.79    4.20 
   4  -2   5   75.01    2.84 
   4  -2   5   73.54    2.87 
   4   2   5   76.51    2.83 
  -4   2  -5   75.57    2.90 
   4   2   5   74.30    2.93 
   5  -2   5   25.43    1.27 
   5   2   5   25.99    1.36 
   5   2   5   25.01    1.24 
   6  -2   5    9.81    0.95 
   6  -2   5   10.23    0.92 
   6   2   5    9.44    0.86 
   6   2   5    9.80    0.88 
   7  -2   5   48.75    1.98 
   7  -2   5   49.11    1.84 
   7  -2   5   47.61    1.92 
   7   2   5   48.14    1.89 
   7   2   5   47.46    1.84 
   8  -2   5    2.62    0.89 
   8  -2   5    3.08    0.79 
   8  -2   5    2.67    0.83 
   8   2   5    2.46    0.86 
   8   2   5    2.23    0.86 
   9  -2   5    2.89    0.83 
   9  -2   5    3.53    0.82 
   9   2   5    3.45    0.91 
  10  -2   5    0.23    0.79 
  10  -2   5    0.40    0.85 
  10   2   5   -0.20    0.88 
  10   2   5   -0.50    0.85 
  10  -3  -5   20.74    1.74 
  10   3  -5   18.54    1.52 
  10   3  -5   20.63    2.42 
   9  -3  -5   13.71    0.82 
   9  -3  -5   13.21    1.03 
   9   3  -5   14.23    1.20 
   9   3  -5   14.11    1.86 
   8  -3  -5   10.36    0.97 
   8  -3  -5    9.97    0.75 
   8   3  -5   10.34    0.98 
   8   3  -5   10.69    1.70 
   8   3  -5   10.33    0.67 
   7  -3  -5    4.09    0.57 
   7  -3  -5    4.22    0.79 
   7  -3  -5    3.97    0.59 
   7   3  -5    4.08    1.35 
   7   3  -5    4.23    0.62 
   7   3  -5    4.48    0.41 
  -6  -3   5    3.25    0.51 
   6  -3  -5    3.09    0.48 
   6  -3  -5    3.15    0.48 
   6  -3  -5    2.63    0.66 
   6   3  -5    3.26    0.51 
   6   3  -5    3.55    0.38 
   6   3  -5    2.94    1.07 
  -6   3   5    3.29    0.44 
   5  -3  -5   12.82    0.81 
   5  -3  -5   13.59    1.05 
   5  -3  -5   13.31    0.82 
  -5  -3   5   12.97    0.86 
   5   3  -5   13.32    0.83 
   5   3  -5   12.26    1.39 
   5   3  -5   12.65    0.50 
  -5   3   5   13.12    0.75 
  -4  -3   5  265.87   10.53 
   4  -3  -5  268.14   10.47 
   4  -3  -5  266.95   10.45 
   4  -3  -5  271.66   10.63 
   4   3  -5  270.06   10.48 
  -4   3   5  272.06   10.45 
   4   3  -5  273.06   10.89 
  -4   3   5  269.14   10.64 
   3  -3  -5   30.96    1.57 
   3  -3  -5   29.45    1.39 
  -3  -3   5   30.11    1.45 
   3  -3  -5   29.57    1.38 
   3   3  -5   29.99    1.41 
   3   3  -5   29.01    1.52 
   3   3  -5   28.44    1.74 
  -3   3   5   30.08    1.41 
  -3   3   5   30.15    1.55 
   2  -3  -5  120.87    4.67 
   2  -3  -5  121.76    4.66 
   2  -3  -5  122.55    4.80 
  -2  -3   5  111.00    4.52 
  -2  -3   5  121.53    4.70 
  -2   3   5  119.75    4.69 
   2   3  -5  118.99    4.77 
   2   3  -5  117.23    4.89 
   2   3  -5  120.05    4.69 
  -2   3   5  121.44    4.79 
  -2   3   5  119.50    4.71 
  -1  -3   5    1.79    0.41 
  -1  -3   5    1.80    0.22 
  -1  -3   5    1.76    0.40 
   1  -3  -5    1.72    0.31 
   1  -3  -5    1.96    0.38 
  -1  -3   5    1.64    0.31 
  -1   3   5    1.60    0.32 
   1   3  -5    1.49    0.37 
   1   3  -5    1.60    0.45 
  -1   3   5    1.81    0.31 
  -1   3   5    1.56    0.25 
   1   3  -5    1.53    0.31 
   0  -3   5  176.17    6.55 
   0  -3   5  173.18    6.56 
   0  -3  -5  174.98    6.56 
   0  -3   5  173.36    6.56 
   0  -3  -5  175.56    6.50 
   0   3  -5  174.93    6.56 
   0   3   5  174.84    6.52 
   0   3   5  174.23    6.55 
   0   3   5  177.26    6.49 
   0   3  -5  175.15    6.55 
  -1  -3  -5  127.24    4.95 
   1  -3   5  126.64    4.91 
  -1  -3  -5  125.13    4.96 
   1  -3   5  125.68    4.96 
  -1  -3  -5  124.95    5.01 
  -1   3  -5  125.43    4.93 
   1   3   5  127.67    4.96 
  -1   3  -5  125.34    4.98 
   1   3   5  129.45    4.96 
   2  -3   5    0.37    0.25 
  -2  -3  -5    0.82    0.29 
  -2  -3  -5    0.65    0.38 
  -2   3  -5    0.66    0.34 
   2   3   5    1.10    0.44 
   2   3   5    0.55    0.32 
  -3  -3  -5    3.52    0.48 
  -3  -3  -5    3.58    0.56 
   3  -3   5    4.59    0.60 
   3  -3   5    3.29    0.50 
   3   3   5    3.58    0.53 
   3   3   5    3.40    0.48 
   3   3   5    3.54    0.54 
   4  -3   5   18.30    0.92 
   4  -3   5   19.01    0.98 
  -4   3  -5   19.24    0.95 
   4   3   5   19.13    0.98 
   4   3   5   18.62    0.94 
   4   3   5   19.09    1.03 
   5  -3   5    0.10    0.48 
   5  -3   5    0.34    0.45 
   5  -3   5    0.49    0.40 
   5   3   5   -0.14    0.42 
   5   3   5    0.22    0.48 
   6  -3   5    7.23    0.63 
   6  -3   5    7.14    0.69 
   6   3   5    7.11    0.63 
   6   3   5    7.23    0.70 
   7  -3   5    5.57    0.73 
   7  -3   5    5.67    0.63 
   7   3   5    5.40    0.72 
   7   3   5    5.21    0.70 
   8  -3   5    1.01    0.73 
   8  -3   5    1.15    0.75 
   8  -3   5    1.15    0.66 
   8   3   5    1.20    0.75 
   8   3   5    1.10    0.79 
   9  -3   5    0.24    0.69 
   9  -3   5    0.29    0.79 
   9   3   5    0.15    0.78 
  10  -3   5   -0.36    0.79 
  10  -3   5   -0.20    0.85 
  10   3   5   -0.42    0.79 
  10  -4  -5   23.95    1.73 
  10   4  -5   24.91    2.81 
   9  -4  -5    0.06    0.82 
   9  -4  -5    0.21    0.60 
   9   4  -5    0.71    1.48 
   9   4  -5   -0.12    0.62 
   8  -4  -5    3.55    0.83 
   8  -4  -5    3.44    0.62 
   8   4  -5    3.58    0.60 
   8   4  -5    3.12    1.32 
   7  -4  -5    0.88    0.48 
   7  -4  -5    0.91    0.76 
   7  -4  -5    0.65    0.42 
   7   4  -5    0.75    0.47 
   7   4  -5    1.03    0.29 
   7   4  -5    0.57    1.08 
   6  -4  -5   -0.43    0.64 
   6  -4  -5   -0.28    0.34 
  -6  -4   5    0.04    0.38 
   6  -4  -5   -0.30    0.40 
  -6   4   5   -0.04    0.37 
   6   4  -5   -0.13    0.18 
   6   4  -5   -0.14    0.38 
   6   4  -5   -0.09    1.01 
   5  -4  -5   16.97    0.89 
  -5  -4   5   17.62    0.92 
   5  -4  -5   17.11    0.81 
   5  -4  -5   17.39    1.14 
  -5   4   5   17.34    0.86 
   5   4  -5   18.19    1.46 
   5   4  -5   17.83    0.88 
   4  -4  -5  298.85   11.23 
  -4  -4   5  292.67   11.08 
   4  -4  -5  294.03   11.05 
   4  -4  -5  295.49   11.01 
  -4   4   5  295.08   11.07 
   4   4  -5  291.70   11.44 
   4   4  -5  295.01   11.03 
  -3  -4   5    8.11    0.67 
   3  -4  -5    8.15    0.63 
   3  -4  -5    8.11    0.86 
   3  -4  -5    8.35    0.66 
  -3   4   5    8.10    0.83 
  -3   4   5    7.31    0.70 
   3   4  -5    8.20    0.83 
   3   4  -5    8.04    0.66 
  -3   4   5    7.89    0.72 
   3   4  -5    7.83    1.05 
   2  -4  -5   18.35    0.82 
  -2  -4   5   16.59    1.05 
   2  -4  -5   17.40    0.98 
   2  -4  -5   17.80    0.83 
  -2  -4   5   16.28    0.64 
  -2  -4   5   18.51    0.85 
  -2   4   5   17.22    0.94 
   2   4  -5   16.33    1.08 
  -2   4   5   17.35    0.88 
   2   4  -5   17.15    0.98 
   2   4  -5   17.00    0.82 
  -2   4   5   18.12    0.89 
   1  -4  -5   17.61    0.85 
  -1  -4   5   17.53    0.78 
   1  -4  -5   17.93    1.00 
  -1  -4   5   17.24    1.01 
  -1  -4   5   17.58    0.86 
   1  -4  -5   17.58    0.85 
  -1  -4   5   17.30    1.00 
  -1   4   5   17.40    0.88 
  -1   4   5   17.65    0.85 
   1   4  -5   17.51    1.07 
  -1   4   5   17.11    0.92 
   1   4  -5   17.04    0.95 
   0  -4   5   14.16    0.67 
   0  -4   5   14.55    0.75 
   0  -4  -5   14.81    0.72 
   0  -4  -5   14.30    0.81 
   0  -4  -5   14.76    0.89 
   0  -4   5   14.36    0.83 
   0  -4   5   14.16    0.81 
   0   4   5   14.52    0.69 
   0   4  -5   14.56    0.85 
   0   4  -5   14.67    0.81 
   0   4   5   14.68    0.78 
   0   4   5   14.05    0.75 
   1  -4   5   18.10    0.91 
   1  -4   5   18.06    0.98 
  -1  -4  -5   18.03    0.98 
  -1  -4  -5   17.08    1.04 
  -1  -4  -5   17.34    0.89 
   1  -4   5   17.87    0.86 
   1   4   5   18.08    0.95 
  -1   4  -5   17.68    0.89 
  -1   4  -5   17.42    1.03 
   1   4   5   18.26    0.85 
   1   4   5   17.92    0.89 
  -2  -4  -5   24.11    1.19 
   2  -4   5   24.47    1.20 
  -2  -4  -5   24.21    1.17 
   2  -4   5   24.52    1.17 
   2  -4   5   25.08    1.16 
   2   4   5   24.74    1.23 
   2   4   5   24.43    1.27 
  -2   4  -5   24.08    1.22 
  -2   4  -5   24.10    1.11 
   2   4   5   24.23    1.13 
   3  -4   5   49.26    1.93 
  -3  -4  -5   50.19    1.95 
  -3  -4  -5   47.33    1.84 
   3  -4   5   49.58    1.90 
   3  -4   5   47.88    1.90 
   3   4   5   48.52    1.86 
  -3   4  -5   48.40    1.84 
   3   4   5   49.99    1.96 
   3   4   5   46.61    1.93 
   4  -4   5   26.47    1.51 
  -4  -4  -5   26.92    1.46 
   4  -4   5   27.55    1.55 
   4  -4   5   27.96    1.48 
   4   4   5   27.09    1.52 
  -4   4  -5   28.12    1.46 
   4   4   5   27.66    1.45 
   4   4   5   27.57    1.57 
   5  -4   5    0.15    0.42 
   5  -4   5    0.11    0.42 
   5  -4   5    0.15    0.54 
  -5   4  -5    0.36    0.47 
   5   4   5   -0.05    0.45 
   5   4   5   -0.06    0.51 
   6  -4   5   77.69    2.53 
   6  -4   5   78.66    2.42 
   6  -4   5   77.67    2.53 
   6   4   5   79.42    2.52 
   6   4   5   79.51    2.61 
   7  -4   5    0.68    0.72 
   7  -4   5    0.73    0.60 
   7   4   5    0.59    0.78 
   7   4   5    0.36    0.69 
   8  -4   5   70.76    2.12 
   8  -4   5   69.52    1.86 
   8   4   5   70.55    2.05 
   8   4   5   69.10    1.99 
   9  -4   5   -0.37    0.76 
   9  -4   5   -0.16    0.70 
   9   4   5   -0.22    0.81 
  10  -5  -5   12.35    1.42 
  10  -5  -5   12.18    1.30 
  10   5  -5   15.15    2.43 
   9  -5  -5   -0.21    0.88 
   9  -5  -5   -0.07    0.60 
   9   5  -5    0.07    1.42 
   8  -5  -5   21.18    1.24 
   8  -5  -5   20.66    1.57 
   8   5  -5   21.07    1.17 
   8   5  -5   22.23    2.11 
   7  -5  -5    1.12    0.53 
   7  -5  -5    0.84    0.76 
   7  -5  -5    0.85    0.40 
   7   5  -5    1.04    1.14 
   7   5  -5    1.02    0.26 
   7   5  -5    1.03    0.45 
   6  -5  -5   19.84    1.00 
   6  -5  -5   20.24    1.16 
  -6  -5   5   20.17    1.05 
   6  -5  -5   20.12    1.42 
   6   5  -5   20.85    1.77 
   6   5  -5   20.46    1.04 
   6   5  -5   19.90    0.76 
   6   5  -5   19.99    0.73 
   5  -5  -5    1.50    0.38 
   5  -5  -5    1.59    0.51 
   5  -5  -5    1.81    0.69 
  -5  -5   5    1.68    0.42 
  -5   5   5    1.85    0.50 
   5   5  -5    1.49    0.40 
   5   5  -5    2.23    0.97 
   4  -5  -5   92.32    3.32 
   4  -5  -5   92.45    3.44 
  -4  -5   5   90.76    3.40 
   4  -5  -5   93.91    3.62 
   4   5  -5   92.50    3.84 
  -4   5   5   92.94    3.46 
   4   5  -5   92.02    3.35 
   3  -5  -5    5.49    0.81 
  -3  -5   5    5.91    0.97 
   3  -5  -5    5.54    0.66 
   3  -5  -5    5.18    0.51 
  -3  -5   5    5.49    0.59 
   3   5  -5    5.34    0.69 
  -3   5   5    5.78    0.76 
   3   5  -5    5.61    0.97 
   3   5  -5    5.58    0.56 
  -3   5   5    4.76    0.60 
  -3   5   5    5.08    0.67 
   2  -5  -5  137.63    5.32 
  -2  -5   5  140.01    5.32 
  -2  -5   5  138.38    5.59 
   2  -5  -5  140.41    5.46 
   2  -5  -5  139.65    5.27 
  -2  -5   5  137.37    5.20 
   2   5  -5  138.49    5.58 
  -2   5   5  138.76    5.43 
   2   5  -5  137.91    5.45 
  -2   5   5  138.55    5.32 
  -2   5   5  136.02    5.36 
  -1  -5   5   40.53    1.90 
   1  -5  -5   41.70    1.82 
  -1  -5   5   41.24    1.70 
   1  -5  -5   41.07    1.67 
  -1  -5   5   42.50    1.64 
   1  -5  -5   41.00    1.70 
   1   5  -5   42.02    1.84 
  -1   5   5   41.20    1.70 
  -1   5   5   40.59    1.77 
  -1   5   5   41.76    1.70 
   1   5  -5   39.68    1.87 
   0  -5  -5  114.31    4.55 
   0  -5  -5  112.78    4.45 
   0  -5   5  113.05    4.54 
   0  -5   5  114.57    4.61 
   0  -5  -5  113.29    4.70 
   0  -5   5  114.77    4.51 
   0  -5   5  114.12    4.44 
   0   5  -5  113.90    4.52 
   0   5  -5  114.04    4.63 
   0   5   5  114.94    4.47 
   0   5   5  112.70    4.51 
   0   5   5  114.43    4.48 
  -1  -5  -5    2.44    0.42 
   1  -5   5    2.99    0.59 
   1  -5   5    2.25    0.47 
  -1  -5  -5    2.95    0.60 
   1  -5   5    2.77    0.41 
  -1  -5  -5    2.58    0.41 
   1   5   5    2.90    0.47 
   1   5   5    2.38    0.38 
  -1   5  -5    2.73    0.42 
  -1   5  -5    3.10    0.64 
   1   5   5    2.60    0.41 
   2  -5   5    2.44    0.48 
   2  -5   5    2.55    0.48 
  -2  -5  -5    2.21    0.45 
  -2  -5  -5    2.30    0.54 
   2  -5   5    2.22    0.45 
   2   5   5    2.18    0.47 
  -2   5  -5    2.22    0.42 
   2   5   5    2.13    0.56 
  -2   5  -5    2.26    0.57 
   2   5   5    2.26    0.40 
  -3  -5  -5    1.30    0.42 
   3  -5   5    1.34    0.47 
   3  -5   5    1.41    0.42 
   3  -5   5    1.28    0.44 
   3   5   5    1.37    0.48 
  -3   5  -5    1.38    0.40 
   3   5   5    1.34    0.37 
   3   5   5    1.07    0.51 
   4  -5   5    3.00    0.60 
  -4  -5  -5    3.28    0.66 
   4  -5   5    3.21    0.53 
   4  -5   5    2.84    0.57 
   4   5   5    2.93    0.47 
   4   5   5    2.91    0.62 
  -4   5  -5    2.90    0.47 
   4   5   5    2.98    0.66 
   5  -5   5    8.41    0.73 
   5  -5   5    7.92    0.70 
   5  -5   5    7.83    0.81 
   5   5   5    7.84    0.85 
   5   5   5    7.94    0.66 
  -5   5  -5    8.56    0.67 
   5   5   5    8.54    0.79 
   6  -5   5   11.56    1.13 
   6  -5   5   10.94    1.05 
   6  -5   5   11.52    0.95 
   6   5   5   11.30    1.11 
   6   5   5   11.35    1.10 
   7  -5   5    1.83    0.72 
   7  -5   5    1.53    0.60 
   7   5   5    1.20    0.70 
   7   5   5    1.41    0.78 
   8  -5   5    0.68    0.81 
   8  -5   5    0.52    0.64 
   8   5   5    0.60    0.79 
   8   5   5    0.11    0.78 
   9  -5   5    3.21    0.89 
   9  -5   5    3.03    0.70 
   9   5   5    3.17    0.85 
  10  -6  -5    2.96    0.78 
  10  -6  -5    3.05    1.14 
  10   6  -5    3.11    1.67 
   9  -6  -5   12.66    0.88 
   9  -6  -5   11.95    1.11 
   9   6  -5   13.35    1.84 
   8  -6  -5    0.31    0.57 
   8  -6  -5    0.61    0.86 
   8   6  -5    0.32    0.48 
   8   6  -5    0.45    1.29 
   7  -6  -5   12.93    0.82 
   7  -6  -5   12.43    1.03 
   7   6  -5   13.05    0.50 
   7   6  -5   12.85    0.79 
   7   6  -5   13.20    1.44 
   6  -6  -5    5.47    0.76 
   6  -6  -5    6.08    0.63 
   6  -6  -5    4.74    0.94 
   6   6  -5    4.77    0.37 
   6   6  -5    6.01    1.45 
   6   6  -5    5.46    0.67 
   6   6  -5    5.18    0.38 
   5  -6  -5   29.80    1.65 
  -5  -6   5   29.43    1.29 
   5  -6  -5   29.09    1.20 
   5  -6  -5   29.12    1.44 
   5   6  -5   29.60    1.24 
   5   6  -5   30.63    1.90 
   4  -6  -5   15.78    1.04 
   4  -6  -5   15.48    0.60 
  -4  -6   5   14.92    0.70 
   4  -6  -5   15.43    0.81 
   4   6  -5   15.55    0.67 
   4   6  -5   15.28    1.26 
  -4   6   5   15.53    0.86 
  -3  -6   5    6.26    0.66 
   3  -6  -5    6.34    0.92 
  -3  -6   5    6.53    1.05 
   3  -6  -5    6.03    0.79 
   3  -6  -5    6.16    0.57 
   3   6  -5    5.77    1.11 
  -3   6   5    6.26    0.75 
  -3   6   5    6.26    0.66 
   3   6  -5    5.70    0.62 
  -2  -6   5    0.31    0.51 
  -2  -6   5    0.16    0.21 
   2  -6  -5    0.34    0.42 
   2  -6  -5    0.32    0.26 
   2  -6  -5    0.53    0.37 
  -2  -6   5    0.47    0.28 
   2   6  -5    0.18    0.57 
  -2   6   5    0.47    0.41 
  -2   6   5    0.54    0.40 
   2   6  -5    0.29    0.42 
  -2   6   5    0.35    0.31 
   1  -6  -5    1.77    0.51 
  -1  -6   5    1.75    0.28 
   1  -6  -5    1.81    0.44 
  -1  -6   5    1.89    0.47 
   1  -6  -5    1.76    0.37 
  -1  -6   5    1.87    0.29 
   1  -6  -5    1.69    0.29 
   1   6  -5    2.20    0.62 
   1   6  -5    1.78    0.42 
  -1   6   5    1.75    0.32 
  -1   6   5    1.57    0.31 
  -1   6   5    1.71    0.37 
   0  -6  -5    4.56    0.62 
   0  -6   5    4.23    0.41 
   0  -6   5    4.35    0.70 
   0  -6  -5    4.15    0.42 
   0  -6  -5    4.45    0.76 
   0  -6   5    4.25    0.54 
   0   6  -5    4.32    0.50 
   0   6  -5    4.32    0.66 
   0   6   5    4.41    0.53 
   0   6   5    4.33    0.45 
   0   6   5    4.67    0.51 
   1  -6   5   31.50    1.38 
  -1  -6  -5   31.68    1.35 
   1  -6   5   31.91    1.30 
   1  -6   5   32.46    1.42 
  -1  -6  -5   30.91    1.52 
  -1  -6  -5   31.41    1.27 
  -1   6  -5   31.54    1.30 
   1   6   5   31.16    1.26 
  -1   6  -5   29.54    1.55 
   1   6   5   31.39    1.26 
   1   6   5   32.10    1.57 
   1   6   5   31.32    1.30 
   2  -6   5   19.81    1.07 
   2  -6   5   20.83    1.16 
  -2  -6  -5   19.67    1.04 
  -2  -6  -5   19.88    1.05 
  -2  -6  -5   20.22    1.20 
   2  -6   5   19.92    1.05 
  -2   6  -5   19.68    0.98 
   2   6   5   19.84    0.95 
   2   6   5   20.59    0.98 
   2   6   5   20.12    1.26 
   2   6   5   20.45    1.13 
  -2   6  -5   19.86    1.27 
   3  -6   5    3.71    0.57 
  -3  -6  -5    3.62    0.66 
   3  -6   5    3.75    0.72 
   3  -6   5    3.94    0.53 
   3   6   5    3.37    0.70 
   3   6   5    3.66    0.60 
   3   6   5    3.88    0.57 
  -3   6  -5    3.66    0.56 
   4  -6   5   58.86    2.04 
  -4  -6  -5   57.64    2.12 
   4  -6   5   58.67    2.15 
   4  -6   5   56.89    2.20 
   4   6   5   58.70    2.02 
   4   6   5   55.92    2.21 
   4   6   5   59.04    2.17 
  -4   6  -5   58.94    2.02 
   5  -6   5   44.26    1.84 
   5  -6   5   44.09    1.68 
   5  -6   5   42.32    1.86 
  -5  -6  -5   42.60    1.80 
   5   6   5   43.25    1.64 
   5   6   5   42.98    1.89 
  -5   6  -5   43.61    1.67 
   5   6   5   43.79    1.89 
   6  -6   5   27.32    1.33 
   6  -6   5   26.54    1.51 
   6  -6   5   27.21    1.52 
   6   6   5   27.91    1.52 
   6   6   5   27.44    1.55 
   7  -6   5   16.81    1.33 
   7  -6   5   17.29    1.17 
   7   6   5   16.51    1.36 
   7   6   5   17.81    1.45 
   8  -6   5    3.12    0.89 
   8  -6   5    3.11    0.73 
   8   6   5    2.76    0.95 
   8   6   5    3.25    0.92 
   9  -6   5    0.09    0.91 
   9   6   5   -0.32    0.83 
  10  -7  -5    1.91    0.85 
  10  -7  -5    1.89    1.10 
  10   7  -5    1.44    1.82 
   9  -7  -5    0.93    0.95 
   9  -7  -5    1.20    0.75 
   9   7  -5    1.33    1.51 
   8  -7  -5   21.16    1.57 
   8  -7  -5   21.75    1.26 
   8   7  -5   22.22    2.01 
   7  -7  -5    7.40    0.98 
   7  -7  -5    8.02    0.79 
   7   7  -5    7.27    0.50 
   7   7  -5    8.60    1.38 
   6  -7  -5   37.54    1.73 
   6  -7  -5   36.89    1.36 
   6  -7  -5   38.23    1.96 
   6   7  -5   37.64    1.42 
   6   7  -5   36.29    1.24 
   6   7  -5   37.50    1.24 
   6   7  -5   38.92    2.28 
   5  -7  -5   33.41    1.46 
   5  -7  -5   34.03    1.67 
  -5  -7   5   33.43    1.22 
   5  -7  -5   33.57    1.11 
   5   7  -5   33.70    1.19 
   5   7  -5   33.86    1.90 
   5   7  -5   33.21    1.01 
   4  -7  -5   38.62    1.68 
  -4  -7   5   37.91    1.48 
   4  -7  -5   40.19    1.87 
   4  -7  -5   38.40    1.41 
   4   7  -5   37.91    1.32 
   4   7  -5   38.55    1.45 
   4   7  -5   38.67    2.06 
  -3  -7   5   97.27    3.92 
   3  -7  -5   99.99    4.06 
   3  -7  -5   97.60    4.17 
   3  -7  -5   96.21    3.85 
   3   7  -5   96.80    3.81 
   3   7  -5   97.19    4.36 
  -3   7   5   95.34    4.06 
  -3   7   5   97.47    3.92 
   2  -7  -5    1.49    0.28 
   2  -7  -5    1.46    0.40 
  -2  -7   5    1.53    0.23 
  -2  -7   5    1.53    0.26 
  -2  -7   5    1.50    0.54 
   2  -7  -5    1.55    0.62 
   2  -7  -5    1.43    0.45 
  -2   7   5    1.32    0.28 
  -2   7   5    1.58    0.37 
   2   7  -5    1.55    0.69 
  -2   7   5    1.51    0.44 
   2   7  -5    1.52    0.21 
   2   7  -5    1.53    0.47 
   1  -7  -5   85.79    3.34 
  -1  -7   5   86.94    3.50 
   1  -7  -5   85.60    3.18 
  -1  -7   5   86.91    3.19 
   1  -7  -5   87.19    3.63 
   1  -7  -5   86.11    3.27 
  -1  -7   5   88.50    3.24 
   1   7  -5   85.57    3.16 
   1   7  -5   86.31    3.50 
  -1   7   5   86.58    3.21 
  -1   7   5   86.51    3.32 
  -1   7   5   86.68    3.29 
   1   7  -5   85.92    3.35 
   0  -7  -5   14.94    1.22 
   0  -7  -5   15.04    0.98 
   0  -7  -5   16.05    1.05 
   0  -7   5   15.67    0.95 
   0  -7  -5   15.59    0.94 
   0  -7   5   16.37    1.22 
   0   7  -5   14.98    1.29 
   0   7   5   15.70    0.95 
   0   7   5   15.80    0.98 
   0   7   5   15.60    1.01 
   0   7  -5   15.18    0.89 
   0   7  -5   15.36    1.05 
   1  -7   5    0.30    0.40 
   1  -7   5    0.57    0.50 
   1  -7   5   -0.14    0.42 
  -1  -7  -5    0.01    0.34 
  -1  -7  -5    0.27    0.32 
  -1  -7  -5    0.26    0.51 
  -1   7  -5    0.17    0.60 
   1   7   5   -0.03    0.31 
   1   7   5    0.14    0.57 
   1   7   5    0.12    0.29 
  -1   7  -5   -0.08    0.34 
   1   7   5    0.22    0.41 
   2  -7   5   15.03    1.01 
   2  -7   5   15.59    1.16 
  -2  -7  -5   14.88    1.22 
  -2  -7  -5   14.75    1.01 
   2  -7   5   14.55    1.01 
   2   7   5   14.33    1.27 
   2   7   5   14.89    1.04 
  -2   7  -5   14.16    1.38 
   2   7   5   15.19    0.94 
  -2   7  -5   15.19    0.94 
   3  -7   5    0.03    0.41 
   3  -7   5    0.12    0.48 
   3  -7   5    0.14    0.50 
  -3  -7  -5    0.11    0.50 
   3   7   5    0.02    0.45 
   3   7   5   -0.02    0.31 
   3   7   5    0.13    0.60 
  -3   7  -5    0.23    0.34 
  -4  -7  -5    3.17    0.83 
   4  -7   5    3.16    0.81 
   4  -7   5    2.88    0.67 
   4  -7   5    3.20    0.57 
  -4   7  -5    3.25    0.54 
   4   7   5    2.86    0.60 
   4   7   5    3.32    0.82 
   4   7   5    3.29    0.70 
  -5  -7  -5    4.79    0.64 
   5  -7   5    4.91    0.70 
   5  -7   5    4.53    0.54 
   5  -7   5    4.62    0.73 
   5   7   5    4.37    0.44 
  -5   7  -5    4.65    0.47 
   5   7   5    4.46    0.72 
   5   7   5    4.75    0.67 
   6  -7   5    0.41    0.60 
   6  -7   5    0.76    0.51 
   6  -7   5    0.13    0.66 
   6   7   5    0.30    0.66 
   6   7   5    0.31    0.72 
   7  -7   5    1.61    0.86 
   7  -7   5    1.72    0.62 
   7   7   5    1.60    0.83 
   7   7   5    1.84    0.78 
   8  -7   5    1.53    0.63 
   8  -7   5    1.66    0.88 
   8   7   5    1.94    0.89 
   8   7   5    1.60    0.86 
   9  -7   5    2.35    0.86 
   9   7   5    2.26    0.95 
   9  -8  -5    0.84    0.76 
   9  -8  -5    1.25    1.04 
   9   8  -5    0.71    1.64 
   8  -8  -5    1.25    0.72 
   8  -8  -5    1.31    0.89 
   8   8  -5    1.09    1.30 
   7  -8  -5    1.02    0.85 
   7  -8  -5    0.82    0.60 
   7   8  -5    0.68    1.14 
   6  -8  -5   28.53    1.71 
   6  -8  -5   27.74    1.42 
   6  -8  -5   28.36    1.04 
   6   8  -5   29.26    2.18 
   6   8  -5   27.45    0.98 
   6   8  -5   28.24    1.07 
   5  -8  -5   38.33    1.67 
  -5  -8   5   37.33    1.11 
   5  -8  -5   37.28    1.03 
   5  -8  -5   37.44    1.48 
   5   8  -5   36.69    1.01 
   5   8  -5   37.21    1.90 
   4  -8  -5    8.81    0.47 
   4  -8  -5    8.71    0.85 
   4  -8  -5    8.51    0.69 
  -4  -8   5    8.29    0.53 
   4   8  -5    8.92    0.42 
   4   8  -5    9.00    1.24 
   3  -8  -5   20.17    1.36 
   3  -8  -5   19.25    0.92 
  -3  -8   5   18.70    0.98 
   3  -8  -5   19.56    1.17 
  -3  -8   5   19.13    0.89 
  -3   8   5   18.76    1.00 
   3   8  -5   19.25    1.65 
   3   8  -5   19.05    0.91 
  -2  -8   5   23.98    1.00 
   2  -8  -5   22.79    1.24 
  -2  -8   5   23.41    0.97 
   2  -8  -5   23.13    0.95 
   2  -8  -5   23.58    1.14 
   2   8  -5   23.04    0.94 
  -2   8   5   23.61    1.00 
   2   8  -5   23.36    1.46 
  -1  -8   5   38.52    1.77 
  -1  -8   5   37.80    2.12 
   1  -8  -5   36.98    1.73 
   1  -8  -5   37.38    1.93 
  -1  -8   5   38.19    1.79 
   1  -8  -5   37.65    1.86 
   1  -8  -5   36.94    2.23 
   1   8  -5   37.10    1.73 
  -1   8   5   37.21    1.77 
  -1   8   5   36.78    1.89 
   1   8  -5   37.67    2.21 
   1   8  -5   37.31    1.90 
   0  -8  -5    6.60    0.97 
   0  -8  -5    6.21    0.59 
   0  -8  -5    6.15    0.70 
   0  -8   5    6.52    0.91 
   0  -8  -5    6.39    0.57 
   0  -8   5    6.53    0.66 
   0   8   5    6.10    0.62 
   0   8  -5    6.04    0.64 
   0   8  -5    5.90    0.48 
   0   8  -5    6.42    0.89 
   0   8   5    6.08    0.54 
  -1  -8  -5   42.93    2.27 
   1  -8   5   41.74    1.90 
   1  -8   5   41.97    1.96 
   1  -8   5   43.62    2.18 
  -1  -8  -5   41.40    1.96 
   1   8   5   41.84    2.33 
  -1   8  -5   39.45    2.31 
  -1   8  -5   41.92    1.89 
   1   8   5   41.43    1.90 
  -1   8  -5   42.40    1.92 
   1   8   5   41.80    1.92 
   2  -8   5   17.33    1.07 
  -2  -8  -5   17.42    1.32 
   2  -8   5   17.90    1.07 
   2  -8   5   17.87    1.24 
  -2  -8  -5   17.21    1.04 
   2   8   5   17.27    1.41 
   2   8   5   17.29    1.07 
  -2   8  -5   16.66    1.48 
  -2   8  -5   17.96    0.98 
   2   8   5   16.88    0.97 
   3  -8   5   46.45    2.34 
   3  -8   5   45.06    2.15 
  -3  -8  -5   46.13    2.36 
   3  -8   5   45.95    2.08 
  -3   8  -5   45.91    2.04 
   3   8   5   45.27    2.02 
   3   8   5   44.77    2.17 
   3   8   5   43.25    2.42 
   4  -8   5    0.34    0.42 
  -4  -8  -5    0.10    0.53 
   4  -8   5    0.68    0.56 
   4  -8   5    0.44    0.57 
  -4   8  -5    0.35    0.37 
   4   8   5    0.23    0.64 
   4   8   5    0.37    0.59 
   4   8   5    0.07    0.32 
   5  -8   5   48.86    2.11 
  -5  -8  -5   50.74    2.08 
   5  -8   5   52.42    1.83 
   5  -8   5   53.18    2.12 
   5   8   5   50.37    2.20 
   5   8   5   50.99    1.77 
   5   8   5   52.61    2.06 
  -5   8  -5   51.56    1.82 
   6  -8   5   -0.38    0.75 
   6  -8   5   -0.29    0.50 
   6   8   5   -0.19    0.69 
   6   8   5    0.07    0.75 
   7  -8   5   14.92    1.03 
   7  -8   5   15.78    1.36 
   7   8   5   15.38    1.38 
   7   8   5   15.32    1.30 
   8  -8   5    0.07    0.82 
   8   8   5    0.42    0.94 
   8   8   5    0.11    0.81 
   9  -8   5    6.00    0.98 
   9   8   5    6.25    1.03 
   9  -9  -5   20.00    1.84 
   9  -9  -5   19.60    1.36 
   9   9  -5   20.24    2.33 
   8  -9  -5    1.17    0.98 
   8  -9  -5    0.67    0.73 
   8   9  -5    0.70    1.41 
   7  -9  -5   12.47    1.24 
   7  -9  -5   12.61    1.61 
   7   9  -5   12.43    2.14 
   6  -9  -5    1.80    0.66 
   6  -9  -5    1.52    0.83 
   6   9  -5    2.09    1.16 
   5  -9  -5    2.38    0.83 
   5  -9  -5    2.65    0.28 
   5  -9  -5    2.09    0.72 
   5   9  -5    2.48    0.41 
   5   9  -5    2.69    1.16 
  -4  -9   5    7.01    0.53 
   4  -9  -5    7.61    1.10 
   4  -9  -5    7.31    0.91 
   4  -9  -5    7.82    0.47 
   4   9  -5    7.94    1.39 
   4   9  -5    7.58    0.54 
  -3  -9   5   39.73    1.65 
   3  -9  -5   40.09    2.11 
   3  -9  -5   39.79    1.63 
   3  -9  -5   40.04    1.90 
  -3  -9   5   39.15    1.67 
   3   9  -5   39.74    2.30 
  -3   9   5   40.39    1.70 
   3   9  -5   39.36    1.65 
  -2  -9   5   14.93    0.69 
  -2  -9   5   14.98    0.70 
   2  -9  -5   14.87    0.91 
   2  -9  -5   14.83    0.66 
   2  -9  -5   14.31    1.00 
   2   9  -5   14.85    1.24 
  -2   9   5   14.72    0.69 
   2   9  -5   14.55    0.67 
  -1  -9   5  124.83    4.67 
   1  -9  -5  121.10    4.80 
   1  -9  -5  121.72    4.74 
  -1  -9   5  120.23    4.64 
  -1   9   5  120.93    4.79 
   1   9  -5  118.72    5.04 
  -1   9   5  122.20    4.64 
   1   9  -5  120.06    4.63 
   1   9  -5  122.04    4.89 
   0  -9  -5    2.23    0.67 
   0  -9   5    1.99    0.42 
   0  -9  -5    1.87    0.44 
   0  -9  -5    1.99    0.45 
   0  -9   5    2.24    0.69 
   0   9  -5    1.96    0.42 
   0   9  -5    1.92    0.37 
   0   9  -5    2.08    0.79 
   0   9   5    2.06    0.41 
   0   9   5    1.99    0.42 
  -1  -9  -5   62.19    2.43 
  -1  -9  -5   63.42    2.80 
   1  -9   5   65.56    2.75 
   1  -9   5   63.09    2.43 
   1   9   5   62.54    2.40 
  -1   9  -5   59.59    2.84 
  -1   9  -5   63.19    2.40 
  -1   9  -5   63.23    2.43 
   1   9   5   62.52    2.91 
   1   9   5   63.34    2.45 
   2  -9   5   20.94    1.10 
  -2  -9  -5   20.50    1.07 
   2  -9   5   21.11    1.30 
   2  -9   5   20.27    1.10 
  -2  -9  -5   20.68    1.41 
   2   9   5   20.81    1.10 
  -2   9  -5   21.38    1.00 
  -2   9  -5   19.60    1.61 
   2   9   5   20.93    1.52 
   2   9   5   20.40    0.97 
   3  -9   5   17.93    1.17 
  -3  -9  -5   16.17    1.27 
   3  -9   5   17.19    0.94 
   3  -9   5   16.81    1.22 
   3   9   5   16.29    1.03 
  -3   9  -5   16.99    0.85 
   3   9   5   16.24    0.85 
   3   9   5   16.00    1.36 
   4  -9   5    3.46    0.69 
   4  -9   5    3.21    0.51 
   4  -9   5    3.34    0.64 
  -4  -9  -5    3.19    0.70 
   4   9   5    2.81    0.38 
   4   9   5    3.22    0.64 
  -4   9  -5    3.08    0.42 
   4   9   5    3.20    0.81 
   5  -9   5    0.93    0.51 
   5  -9   5    0.99    0.69 
   5   9   5    1.03    0.86 
   5   9   5    1.06    0.69 
   5   9   5    0.60    0.40 
  -5   9  -5    0.61    0.42 
   6  -9   5    2.21    0.78 
   6  -9   5    2.00    0.53 
   6   9   5    1.90    0.76 
   6   9   5    1.99    0.81 
   7  -9   5    0.10    0.75 
   7  -9   5    0.13    0.53 
   7   9   5    0.28    0.76 
   7   9   5    0.37    0.86 
   8  -9   5    5.39    0.89 
   8   9   5    6.24    1.17 
   8   9   5    5.67    0.94 
   9  -9   5    0.26    0.97 
   9  -9   5    0.88    1.23 
   9   9   5    0.00    1.01 
   9 -10  -5    0.52    0.83 
   9 -10  -5    0.55    1.07 
   9  10  -5    0.50    1.51 
   8 -10  -5   12.57    0.95 
   8 -10  -5   13.54    1.29 
   8  10  -5   14.06    1.86 
   7 -10  -5    0.26    0.69 
   7 -10  -5    0.65    0.92 
   7  10  -5    0.20    1.27 
   6 -10  -5   -0.26    0.63 
   6 -10  -5    0.02    0.83 
   6  10  -5   -0.14    1.13 
   5 -10  -5   -0.17    0.81 
   5 -10  -5   -0.54    0.62 
   5  10  -5    0.02    1.04 
   5  10  -5    0.04    0.26 
   4 -10  -5    1.03    0.56 
  -4 -10   5    1.00    0.19 
   4 -10  -5    0.88    0.75 
   4  10  -5    1.12    0.29 
   4  10  -5    0.94    0.98 
  -3 -10   5    7.68    0.66 
   3 -10  -5    7.83    1.22 
   3 -10  -5    8.48    1.04 
  -3 -10   5    7.83    0.62 
   3  10  -5    8.06    0.66 
   3  10  -5    8.72    1.42 
  -3  10   5    7.93    0.64 
  -2 -10   5    1.75    0.31 
  -2 -10   5    1.80    0.38 
   2 -10  -5    1.82    0.59 
   2 -10  -5    1.83    0.54 
   2  10  -5    1.82    0.35 
  -2  10   5    1.63    0.32 
   2  10  -5    2.05    0.88 
  -1 -10   5   79.29    2.87 
   1 -10  -5   78.94    2.94 
   1 -10  -5   78.41    2.99 
   1  10  -5   77.75    3.32 
   1  10  -5   78.94    2.84 
  -1  10   5   79.34    2.81 
   0 -10   5    7.86    0.76 
   0 -10  -5    7.91    0.85 
   0 -10  -5    8.30    0.91 
   0  10  -5    7.84    0.73 
   0  10  -5    7.77    1.36 
   0  10  -5    7.82    0.85 
   0  10   5    7.31    0.78 
   0  10   5    7.67    0.82 
  -1 -10  -5  118.27    4.54 
   1 -10   5  120.92    4.55 
  -1  10  -5  113.63    5.04 
   1  10   5  116.89    4.50 
   1  10   5  119.37    5.08 
   1  10   5  118.42    4.52 
  -1  10  -5  118.16    4.51 
   2 -10   5    3.42    0.56 
  -2 -10  -5    3.16    0.41 
   2  10   5    3.18    0.51 
  -2  10  -5    3.23    0.83 
   2  10   5    3.15    0.35 
  -2  10  -5    3.54    0.38 
   2  10   5    3.31    0.73 
   3 -10   5   56.92    2.33 
   3 -10   5   57.56    2.23 
  -3  10  -5   57.76    2.20 
   3  10   5   56.21    2.75 
   3  10   5   58.06    2.37 
   3  10   5   56.51    2.15 
   4 -10   5   20.26    1.17 
   4 -10   5   19.38    1.38 
   4  10   5   19.26    1.07 
   4  10   5   19.79    1.45 
   4  10   5   18.99    1.71 
  -4  10  -5   19.66    1.10 
   5 -10   5   14.76    1.04 
   5 -10   5   14.44    1.33 
   5  10   5   13.68    1.14 
   5  10   5   13.47    1.58 
  -5  10  -5   14.03    0.94 
   5  10   5   14.90    1.30 
   6 -10   5    1.68    0.82 
   6 -10   5    1.54    0.54 
   6  10   5    1.09    0.91 
   6  10   5    1.01    0.76 
   7 -10   5    9.99    1.07 
   7  10   5   10.26    1.13 
   7  10   5   10.35    1.26 
   8 -10   5    0.18    0.91 
   8  10   5    0.66    1.35 
   8  10   5    0.22    0.86 
   9 -11  -5    1.17    0.89 
   9 -11  -5    1.01    1.23 
   9  11  -5    1.27    1.70 
   8 -11  -5    1.38    0.79 
   8 -11  -5    1.40    1.04 
   8  11  -5    1.67    1.51 
   7 -11  -5   30.40    1.86 
   7 -11  -5   29.73    1.63 
   7  11  -5   30.15    2.21 
   6 -11  -5    8.04    0.86 
   6 -11  -5    8.49    1.16 
   6  11  -5    8.09    1.44 
   5 -11  -5   13.18    1.35 
   5 -11  -5   13.33    1.48 
   5  11  -5   13.74    1.80 
   4 -11  -5   13.20    1.41 
   4 -11  -5   12.74    1.32 
   4  11  -5   12.77    0.85 
   4  11  -5   14.16    1.77 
   3 -11  -5   17.55    1.20 
  -3 -11   5   15.04    0.86 
  -3 -11   5   15.81    0.76 
   3 -11  -5   16.42    1.30 
   3  11  -5   16.58    0.86 
  -3  11   5   16.43    0.81 
   3  11  -5   17.30    1.86 
   2 -11  -5   54.06    2.36 
  -2 -11   5   54.45    2.18 
  -2 -11   5   55.55    2.15 
   2 -11  -5   53.87    2.43 
   2  11  -5   53.84    2.81 
  -2  11   5   53.10    2.12 
   2  11  -5   53.33    2.18 
   1 -11  -5    2.73    0.69 
  -1 -11   5    2.55    0.59 
   1 -11  -5    2.59    0.67 
   1  11  -5    2.79    1.08 
  -1  11   5    2.79    0.63 
   1  11  -5    2.90    0.56 
   0 -11   5   47.02    1.95 
   0 -11  -5   47.20    2.02 
   0 -11  -5   46.52    1.99 
   0  11  -5   47.53    2.05 
   0  11  -5   45.12    2.47 
   0  11   5   47.15    1.92 
   0  11   5   48.29    2.17 
   1 -11   5   41.70    1.99 
  -1 -11  -5   41.07    1.93 
   1  11   5   41.11    1.93 
  -1  11  -5   41.62    1.89 
  -1  11  -5   39.85    2.61 
   1  11   5   42.33    2.61 
   1  11   5   40.67    1.87 
  -2 -11  -5    9.17    0.91 
   2 -11   5   10.68    1.17 
  -2  11  -5   10.39    0.86 
   2  11   5    9.96    1.61 
   2  11   5    9.83    0.81 
  -2  11  -5    9.79    1.52 
   2  11   5    9.67    0.95 
   3 -11   5    1.58    0.69 
   3  11   5    1.44    1.04 
  -3  11  -5    1.18    0.47 
   3  11   5    1.37    0.45 
   3  11   5    1.19    0.66 
   4 -11   5    5.16    0.51 
   4 -11   5    5.18    0.73 
   4  11   5    5.53    1.04 
  -4  11  -5    5.04    0.45 
   4  11   5    4.68    0.41 
   4  11   5    4.78    0.69 
   5 -11   5    2.34    0.81 
   5 -11   5    2.94    0.56 
   5  11   5    2.17    0.72 
   5  11   5    3.12    1.01 
   6 -11   5    1.33    0.81 
   6  11   5    1.37    1.00 
   6  11   5    0.72    0.73 
   7 -11   5   -0.15    0.85 
   7  11   5   -0.19    0.82 
   7  11   5    0.57    1.04 
   8 -11   5   -0.14    0.88 
   8 -11   5    0.51    1.17 
   8  11   5    0.42    0.91 
   8 -12  -5    2.74    0.95 
   8 -12  -5    2.48    1.13 
   8  12  -5    2.19    1.52 
   7 -12  -5    0.85    1.01 
   7 -12  -5    0.63    0.85 
   7  12  -5    0.97    1.44 
   6 -12  -5   -0.21    0.72 
   6 -12  -5   -0.15    0.89 
   6  12  -5   -0.12    1.33 
   5 -12  -5    1.43    0.79 
   5 -12  -5    1.46    0.85 
   5  12  -5    2.44    1.26 
   4 -12  -5    5.04    0.75 
   4 -12  -5    5.34    0.91 
   4  12  -5    5.45    1.32 
   4  12  -5    5.27    0.59 
   3 -12  -5   -0.08    0.60 
  -3 -12   5   -0.29    0.37 
  -3 -12   5   -0.10    0.22 
   3 -12  -5   -0.09    0.67 
   3  12  -5    0.35    0.37 
   3  12  -5   -0.17    1.04 
  -3  12   5    0.22    0.28 
   2 -12  -5    2.96    0.75 
  -2 -12   5    2.95    0.53 
   2 -12  -5    3.07    0.72 
  -2 -12   5    3.22    0.54 
  -2  12   5    2.85    0.42 
   2  12  -5    3.03    0.51 
   2  12  -5    3.43    1.20 
  -1 -12   5   10.60    0.88 
   1 -12  -5   12.02    1.04 
   1 -12  -5   12.31    1.05 
   1  12  -5   12.01    0.83 
   1  12  -5   13.41    1.61 
  -1  12   5   11.76    0.79 
   0 -12  -5    5.54    0.70 
   0 -12  -5    5.65    0.69 
   0 -12   5    4.53    0.64 
   0  12   5    5.20    0.56 
  -1 -12  -5    0.13    0.57 
   1 -12   5    1.15    0.73 
  -1 -12  -5    0.52    0.51 
  -1  12  -5    0.57    0.53 
   1  12   5    0.30    0.54 
  -1  12  -5   -0.14    1.11 
   1  12   5    0.59    0.44 
   1  12   5    0.85    1.10 
   2 -12   5    0.46    0.63 
  -2 -12  -5    0.29    0.48 
  -2  12  -5    0.67    0.48 
   2  12   5    0.21    0.56 
  -2  12  -5   -0.08    1.11 
   2  12   5    0.29    0.97 
   2  12   5    0.33    0.42 
   3 -12   5    8.35    0.97 
   3  12   5    8.31    0.86 
   3  12   5    7.98    0.76 
  -3  12  -5    8.04    0.79 
   3  12   5    8.36    1.36 
   4 -12   5    9.91    1.04 
   4  12   5   10.41    1.51 
   4  12   5    9.46    0.94 
   5 -12   5    2.97    0.56 
   5 -12   5    2.83    0.86 
   5  12   5    2.34    0.85 
   5  12   5    3.26    1.17 
   6 -12   5   23.99    1.60 
   6  12   5   22.76    1.98 
   6  12   5   22.71    1.49 
   7 -12   5    0.26    0.97 
   7 -12   5   -0.05    0.85 
   7  12   5    0.78    1.11 
   7  12   5   -0.30    0.82 
   8 -12   5    3.65    1.17 
   8 -12   5    3.42    1.22 
   8  12   5    3.68    1.07 
   8 -13  -5   12.27    1.39 
   8 -13  -5   12.65    1.22 
   8  13  -5   13.09    2.02 
   7 -13  -5    2.08    0.88 
   7 -13  -5    2.68    1.10 
   7  13  -5    2.77    1.65 
   6 -13  -5   28.88    2.09 
   6 -13  -5   28.06    1.65 
   6  13  -5   27.96    2.33 
   5 -13  -5    2.95    0.86 
   5 -13  -5    2.27    0.89 
   5  13  -5    2.77    1.35 
   4 -13  -5    5.71    0.91 
   4 -13  -5    5.34    1.01 
   4  13  -5    6.82    1.57 
  -3 -13   5    0.26    0.22 
  -3 -13   5   -0.05    0.35 
   3 -13  -5   -0.21    0.75 
   3 -13  -5    0.11    0.63 
  -3 -13   5   -0.09    0.40 
   3  13  -5    0.09    0.38 
   3  13  -5   -0.04    1.19 
  -3  13   5    0.29    0.26 
  -2 -13   5   30.04    1.24 
   2 -13  -5   30.26    1.61 
   2 -13  -5   29.47    1.71 
  -2 -13   5   30.18    1.41 
   2  13  -5   29.22    2.31 
   2  13  -5   30.10    1.41 
  -2  13   5   29.22    1.24 
   1 -13  -5    2.33    0.67 
  -1 -13   5    2.50    0.57 
   1 -13  -5    2.36    0.69 
  -1  13   5    2.56    0.47 
   1  13  -5    2.36    1.11 
   0 -13   5    5.45    0.64 
   0 -13  -5    5.53    0.75 
   0 -13  -5    5.55    0.67 
   0  13  -5    6.14    1.38 
   0  13   5    5.60    0.60 
   1 -13   5    0.09    0.57 
  -1 -13  -5    0.22    0.50 
  -1 -13  -5    0.21    0.59 
  -1  13  -5   -0.24    1.13 
   1  13   5    0.19    0.51 
   1  13   5   -0.38    0.98 
   2 -13   5    1.05    0.69 
  -2 -13  -5    0.77    0.50 
   2  13   5    0.48    1.13 
   2  13   5    0.59    0.62 
   2  13   5    1.00    0.47 
  -2  13  -5    1.05    0.50 
  -2  13  -5    0.45    1.08 
   3 -13   5   51.99    1.77 
   3  13   5   52.72    1.67 
  -3  13  -5   53.08    1.55 
   3  13   5   52.51    2.42 
   4 -13   5   12.29    1.07 
   4  13   5   11.99    0.98 
   4  13   5   12.99    1.84 
   5 -13   5   -0.15    0.79 
   5  13   5    0.24    1.08 
   5  13   5   -0.23    0.79 
   6 -13   5    0.39    0.89 
   6  13   5    0.66    1.17 
   6  13   5    0.34    0.79 
   7 -13   5    0.20    1.04 
   7 -13   5    0.39    1.03 
   7  13   5    0.26    0.89 
   7  13   5    0.66    1.16 
   7 -14  -5    0.24    1.07 
   7 -14  -5    0.14    0.85 
   7  14  -5    1.10    1.52 
   6 -14  -5    0.53    1.00 
   6 -14  -5    0.36    0.89 
   6  14  -5    0.78    1.46 
   5 -14  -5    2.85    0.92 
   5 -14  -5    2.76    0.98 
   5  14  -5    3.28    1.49 
   4 -14  -5    1.44    0.75 
   4 -14  -5    1.40    0.82 
   4  14  -5    2.32    1.45 
   3 -14  -5    0.70    0.73 
  -3 -14   5    0.31    0.42 
   3 -14  -5    0.72    0.72 
   3  14  -5    1.67    1.33 
   2 -14  -5    0.56    0.69 
  -2 -14   5    0.62    0.38 
  -2 -14   5    0.47    0.51 
   2 -14  -5    0.41    0.67 
   2  14  -5    0.32    1.30 
  -2  14   5    0.52    0.37 
  -1 -14   5    1.05    0.54 
   1 -14  -5    1.10    0.67 
   1 -14  -5    1.34    0.67 
   1  14  -5    1.40    1.16 
  -1  14   5    1.02    0.42 
   0 -14  -5   43.07    1.82 
   0 -14   5   43.69    1.77 
   0 -14  -5   43.26    1.76 
   0  14  -5   41.92    2.47 
   0  14   5   43.53    1.64 
  -1 -14  -5    3.54    0.63 
  -1 -14  -5    3.64    0.54 
   1 -14   5    3.95    0.70 
   1  14   5    3.78    0.57 
  -1  14  -5    3.55    1.22 
   1  14   5    3.22    1.22 
  -2 -14  -5    1.85    0.64 
   2 -14   5    2.81    0.92 
   2  14   5    3.29    1.54 
   2  14   5    2.69    0.78 
  -2  14  -5    2.53    1.58 
   3 -14   5   -0.32    0.78 
   3  14   5   -0.19    0.60 
   3  14   5    0.29    1.20 
   4 -14   5   17.45    1.63 
   4  14   5   17.12    1.33 
   4  14   5   15.82    2.06 
   5 -14   5    5.57    1.03 
   5 -14   5    5.51    0.98 
   5  14   5    5.17    0.89 
   5  14   5    5.42    1.38 
   6 -14   5    3.26    1.07 
   6 -14   5    3.23    1.00 
   6  14   5    2.99    0.91 
   6  14   5    3.54    1.36 
   7 -14   5    0.46    1.00 
   7 -14   5    0.59    0.97 
   7  14   5    0.22    0.88 
   7  14   5    1.28    1.33 
   7 -15  -5    2.17    1.14 
   7 -15  -5    2.33    0.94 
   7  15  -5    3.55    1.70 
   6 -15  -5   18.26    1.77 
   6 -15  -5   19.38    1.87 
   6  15  -5   20.12    2.68 
   5 -15  -5    1.09    0.88 
   5 -15  -5    1.31    0.97 
   5  15  -5    2.04    1.45 
   4 -15  -5    6.77    0.92 
   4 -15  -5    6.25    0.98 
   4  15  -5    7.52    1.61 
   3 -15  -5    0.18    0.72 
   3 -15  -5    0.19    0.72 
  -3 -15   5   -0.12    0.45 
   3  15  -5    0.66    1.32 
  -2 -15   5    4.22    0.66 
   2 -15  -5    3.80    0.83 
  -2 -15   5    4.02    0.63 
   2 -15  -5    3.85    0.86 
  -2  15   5    3.93    0.51 
   2  15  -5    4.62    1.57 
   1 -15  -5    3.82    0.78 
   1 -15  -5    3.24    0.82 
  -1 -15   5    4.02    0.70 
  -1 -15   5    3.59    0.57 
   1  15  -5    4.25    1.55 
  -1  15   5    3.68    0.54 
   0 -15  -5    5.24    1.11 
   0 -15  -5    4.47    0.94 
   0 -15   5    4.73    0.89 
   0 -15   5    5.25    0.98 
   0  15   5    4.82    0.95 
   0  15  -5    5.75    1.77 
  -1 -15  -5    1.67    0.59 
   1 -15   5    2.24    0.75 
  -1 -15  -5    1.21    0.66 
  -1  15  -5    1.90    1.30 
   1  15   5    1.83    0.57 
   1  15   5    1.86    1.22 
  -2 -15  -5   14.83    1.05 
   2 -15   5   16.49    1.30 
  -2  15  -5   16.27    1.93 
   2  15   5   15.94    1.16 
   2  15   5   14.89    1.71 
   3 -15   5    0.51    0.81 
   3  15   5    0.59    1.32 
   3  15   5    0.76    0.73 
   4 -15   5    4.64    1.05 
   4 -15   5    4.00    0.94 
   4  15   5    3.91    0.88 
   4  15   5    4.13    1.45 
   5 -15   5    2.54    1.07 
   5 -15   5    1.71    0.88 
   5  15   5    1.81    0.81 
   5  15   5    1.89    1.20 
   6 -15   5    0.45    0.91 
   6 -15   5    0.57    0.97 
   6  15   5    0.67    1.26 
   6  15   5    0.54    0.85 
   6 -16  -5    0.55    1.13 
   6 -16  -5    0.55    0.95 
   6  16  -5    2.08    1.71 
   5 -16  -5    1.18    0.97 
   5 -16  -5    1.12    0.92 
   5  16  -5    1.99    1.67 
   4 -16  -5    1.32    0.85 
   4 -16  -5    1.25    0.81 
   4  16  -5    2.13    1.46 
  -3 -16   5    1.24    0.54 
   3 -16  -5    1.29    0.89 
   3 -16  -5    1.77    0.82 
   3  16  -5    1.57    1.44 
   2 -16  -5    0.58    0.75 
  -2 -16   5    0.67    0.54 
   2 -16  -5    0.27    0.67 
   2  16  -5    0.75    1.29 
  -1 -16   5    3.76    0.60 
  -1 -16   5    4.04    0.70 
   1 -16  -5    3.73    0.82 
   1 -16  -5    3.87    0.85 
   1  16  -5    4.25    1.51 
  -1  16   5    3.71    0.56 
   0 -16  -5    7.79    0.94 
   0 -16   5    9.05    0.92 
   0 -16  -5    8.07    0.83 
   0 -16   5    9.28    1.08 
   0  16  -5    9.33    1.65 
   0  16   5    8.62    0.76 
   1 -16   5   13.72    0.98 
  -1 -16  -5   13.90    1.13 
  -1 -16  -5   13.33    1.01 
   1 -16   5   15.03    1.24 
   1  16   5   14.70    1.89 
   1  16   5   13.75    1.13 
  -1  16  -5   14.10    1.76 
  -2 -16  -5    9.10    0.75 
   2 -16   5    9.36    0.91 
   2 -16   5    9.25    0.95 
   2  16   5    9.64    1.63 
  -2  16  -5    9.55    1.61 
   2  16   5    9.50    0.89 
   3 -16   5    2.61    0.88 
   3 -16   5    3.09    0.89 
   3  16   5    3.18    0.83 
   3  16   5    2.58    1.44 
   4 -16   5    1.50    1.01 
   4 -16   5    1.43    0.91 
   4  16   5    1.46    1.38 
   4  16   5    1.20    0.83 
   5 -16   5    3.13    1.08 
   5 -16   5    2.65    1.07 
   5  16   5    2.84    0.92 
   5  16   5    3.65    1.49 
   6  16   5    0.28    1.39 
   5 -17  -5    6.90    1.13 
   5 -17  -5    6.76    1.14 
   5  17  -5    9.13    1.99 
   4 -17  -5    0.03    0.97 
   4 -17  -5    0.15    0.85 
   4  17  -5    0.96    1.57 
   3 -17  -5    3.08    1.00 
   3 -17  -5    3.46    1.03 
  -3 -17   5    3.21    0.67 
   3  17  -5    3.69    1.64 
  -2 -17   5    0.07    0.54 
   2 -17  -5   -0.18    0.73 
   2 -17  -5    0.08    0.85 
   2  17  -5    0.40    1.41 
  -1 -17   5   13.26    1.14 
   1 -17  -5   12.28    1.03 
   1 -17  -5   12.00    1.07 
   1  17  -5   12.67    1.84 
   0 -17   5    0.35    0.69 
   0 -17  -5    0.12    0.76 
   0 -17   5    0.51    0.63 
   0 -17  -5   -0.07    0.64 
   0  17  -5    0.65    1.35 
   0  17   5   -0.10    0.53 
   1 -17   5    7.62    0.89 
  -1 -17  -5    7.01    0.95 
   1 -17   5    7.33    0.91 
  -1 -17  -5    7.09    0.79 
  -1  17  -5    7.48    1.67 
   1  17   5    7.49    1.67 
   1  17   5    8.26    0.85 
   2 -17   5    1.63    0.81 
   2 -17   5    1.71    0.82 
  -2  17  -5    0.75    1.27 
   2  17   5    1.23    0.66 
   2  17   5    1.18    1.44 
   3 -17   5    3.58    0.97 
   3 -17   5    3.63    0.95 
   3  17   5    3.56    1.51 
   3  17   5    3.63    0.79 
   4 -17   5   -0.20    0.97 
   4 -17   5   -0.11    0.88 
   4  17   5   -0.07    1.26 
   4  17   5   -0.27    0.76 
   5 -17   5    0.10    1.01 
   5 -17   5    0.77    1.00 
   5  17   5    0.59    0.88 
   5  17   5    0.92    1.44 
   4 -18  -5   -0.30    0.98 
   4 -18  -5    0.01    0.86 
   4  18  -5    1.12    1.58 
   3 -18  -5   -0.10    0.83 
  -3 -18   5    0.08    0.62 
   3 -18  -5   -0.48    0.85 
   3  18  -5    0.72    1.65 
  -2 -18   5    1.55    0.63 
   2 -18  -5    1.90    0.85 
   2 -18  -5    1.33    0.82 
   2  18  -5    2.42    1.58 
  -1 -18   5   10.99    0.82 
   1 -18  -5   11.34    1.08 
   1 -18  -5   10.46    0.91 
   1  18  -5   12.07    1.95 
   0 -18  -5    0.14    0.82 
   0 -18  -5   -0.18    0.67 
   0 -18   5    0.03    0.64 
   0  18  -5    0.75    1.58 
   1 -18   5   23.99    1.48 
  -1 -18  -5   22.74    1.52 
   1 -18   5   24.93    1.49 
   1  18   5   24.40    2.68 
   1  18   5   23.82    1.38 
  -1  18  -5   24.91    2.56 
   2 -18   5    1.34    0.79 
   2 -18   5    1.48    0.89 
   2  18   5    1.45    0.73 
  -2  18  -5    1.13    1.48 
   2  18   5    1.38    1.57 
   3 -18   5    5.78    1.11 
   3 -18   5    5.79    1.10 
   3  18   5    5.68    0.92 
   3  18   5    6.32    1.80 
   4 -18   5    0.40    1.05 
   4 -18   5    0.32    0.94 
   4  18   5    0.23    0.83 
   4  18   5    0.50    1.39 
   3 -19  -5    1.06    0.94 
   3 -19  -5    1.58    0.94 
   3  19  -5    2.52    1.71 
   2 -19  -5   -0.10    0.86 
   2 -19  -5   -0.40    0.82 
  -2 -19   5   -0.35    0.63 
   2  19  -5    1.27    1.77 
   1 -19  -5    3.22    1.00 
   1 -19  -5    2.11    0.85 
  -1 -19   5    2.65    0.79 
   1  19  -5    3.68    1.77 
   0 -19  -5   -0.11    0.81 
   0 -19   5    0.59    0.69 
   0  19  -5    0.69    1.48 
   1 -19   5    3.78    0.97 
  -1 -19  -5    3.59    0.97 
  -1  19  -5    3.61    1.74 
   2 -19   5    1.83    0.94 
   2 -19   5    1.83    0.88 
   2  19   5    1.26    0.73 
   2  19   5    1.47    1.63 
  -2  19  -5    0.94    1.57 
   3 -19   5    7.49    1.16 
   3 -19   5    7.58    1.08 
   3  19   5    7.54    0.98 
   3  19   5    8.02    1.87 
   1 -20  -5    1.76    0.98 
  -1 -20   5    0.95    0.76 
   1  20  -5    2.42    1.82 
   0 -20   5    3.20    0.89 
   0 -20  -5    2.37    0.92 
   0  20  -5    4.12    1.86 
  10   0  -6    8.80    1.07 
  10   0  -6    8.63    1.90 
   9   0  -6   -0.93    1.42 
   9   0  -6   -0.24    0.75 
   8   0  -6   35.01    1.73 
   8   0  -6   33.77    1.30 
   8   0  -6   34.33    2.52 
   7   0  -6   -1.36    1.23 
   7   0  -6   -0.05    0.54 
   7   0  -6    0.02    0.31 
   6   0  -6    0.08    0.51 
   6   0  -6    0.11    0.25 
   5   0  -6   -0.11    0.41 
   5   0  -6   -0.04    0.19 
  -5   0   6   -0.30    0.45 
   5   0  -6   -0.31    0.45 
  -4   0   6    0.30    0.18 
   4   0  -6    0.35    0.18 
   4   0  -6    0.24    0.38 
  -4   0   6    0.49    0.38 
   4   0  -6   -0.04    0.38 
  -3   0   6    0.04    0.19 
   3   0  -6    0.15    0.38 
   3   0  -6    0.01    0.35 
  -3   0   6    0.36    0.40 
  -2   0   6   21.62    1.32 
   2   0  -6   19.90    1.19 
   2   0  -6   18.39    1.17 
  -2   0   6   18.74    0.98 
  -2   0   6   18.76    1.16 
  -1   0   6    0.02    0.28 
  -1   0   6   -0.08    0.34 
   1   0  -6   -0.10    0.31 
   1   0  -6   -0.18    0.31 
   0   0  -6   33.38    1.24 
   0   0  -6   33.29    1.29 
   0   0   6   33.58    1.27 
   0   0   6   33.92    1.32 
   1   0   6   -0.10    0.29 
  -1   0  -6   -0.03    0.18 
   1   0   6   -0.07    0.35 
   2   0   6   53.19    1.89 
   2   0   6   52.41    1.87 
  -2   0  -6   52.55    1.83 
   3   0   6    0.32    0.42 
  -3   0  -6    0.05    0.35 
   4   0   6   12.15    0.91 
   5   0   6    0.04    0.53 
   5   0   6    0.13    0.28 
   6   0   6   16.02    1.11 
   6   0   6   16.98    1.30 
   7   0   6    0.23    0.70 
   8   0   6    8.91    0.92 
   9   0   6    0.08    0.79 
   9   0   6    0.07    0.79 
  10  -1  -6    0.89    1.60 
  10  -1  -6    1.16    0.91 
  10   1  -6    0.56    1.61 
  10   1  -6    1.15    0.83 
   9  -1  -6    5.55    0.81 
   9  -1  -6    5.48    1.76 
   9   1  -6    5.34    1.71 
   9   1  -6    6.06    0.83 
   8  -1  -6    1.01    0.78 
   8  -1  -6    0.82    0.45 
   8   1  -6    1.14    0.69 
   8   1  -6    0.52    0.38 
   8   1  -6    0.15    1.36 
   7  -1  -6    0.02    0.35 
   7  -1  -6   -0.31    0.63 
   7   1  -6   -0.04    0.57 
   7   1  -6   -0.12    0.28 
   6  -1  -6    0.28    0.29 
   6  -1  -6    0.05    0.51 
   6   1  -6   -0.12    0.48 
   6   1  -6    0.21    0.22 
   6   1  -6   -0.48    1.00 
   5  -1  -6    0.51    0.37 
  -5  -1   6    1.03    0.47 
   5  -1  -6    0.65    0.25 
   5  -1  -6    0.48    0.45 
  -5   1   6    0.94    0.25 
   5   1  -6    0.52    0.44 
   5   1  -6    0.63    0.16 
   5   1  -6   -0.19    0.85 
  -4  -1   6   13.55    0.97 
   4  -1  -6   13.57    0.94 
   4  -1  -6   13.86    1.07 
   4  -1  -6   14.75    0.73 
  -4   1   6   13.97    0.75 
   4   1  -6   12.45    1.39 
   4   1  -6   13.26    0.94 
  -4   1   6   13.53    1.07 
   4   1  -6   13.80    0.95 
   3  -1  -6   43.17    1.77 
  -3  -1   6   42.95    1.51 
   3  -1  -6   43.57    1.73 
  -3  -1   6   43.33    1.76 
   3  -1  -6   43.01    1.55 
   3   1  -6   42.89    1.79 
  -3   1   6   43.57    1.82 
   3   1  -6   42.81    1.73 
  -3   1   6   43.14    1.61 
   3   1  -6   43.12    2.05 
  -2  -1   6  304.76   12.14 
   2  -1  -6  298.29   12.15 
  -2  -1   6  301.56   11.99 
  -2  -1   6  298.17   12.17 
   2  -1  -6  302.40   12.11 
  -2   1   6  305.66   12.02 
   2   1  -6  293.99   12.30 
  -2   1   6  304.09   12.17 
  -2   1   6  300.15   12.15 
   2   1  -6  298.66   12.12 
   2   1  -6  301.41   12.15 
   1  -1  -6   25.77    1.13 
  -1  -1   6   25.06    1.20 
  -1  -1   6   25.93    1.14 
   1  -1  -6   26.31    1.20 
  -1   1   6   25.57    1.20 
   1   1  -6   26.36    1.27 
  -1   1   6   25.93    1.16 
   1   1  -6   26.05    1.16 
   1   1  -6   26.08    1.17 
  -1   1   6   25.76    1.01 
   0  -1   6  270.37   10.57 
   0  -1  -6  270.28   10.59 
   0  -1   6  274.61   10.57 
   0  -1  -6  273.52   10.54 
   0   1   6  274.10   10.57 
   0   1  -6  269.82   10.59 
   0   1  -6  273.45   10.54 
   0   1   6  273.37   10.57 
   0   1  -6  272.19   10.56 
   1  -1   6   25.63    1.20 
  -1  -1  -6   24.53    1.19 
   1  -1   6   24.34    1.20 
  -1  -1  -6   25.65    1.07 
  -1   1  -6   25.68    1.03 
   1   1   6   25.34    1.22 
  -1   1  -6   24.01    1.17 
   1   1   6   25.39    1.19 
   2  -1   6   51.63    2.25 
  -2  -1  -6   51.56    2.24 
   2  -1   6   52.77    2.30 
   2   1   6   52.30    2.28 
   2   1   6   51.89    2.28 
  -2   1  -6   51.61    2.24 
   3  -1   6    2.69    0.48 
  -3  -1  -6    2.40    0.54 
   3   1   6    2.75    0.50 
  -3   1  -6    2.44    0.42 
   3   1   6    2.44    0.41 
   4  -1   6   48.58    2.01 
   4  -1   6   46.43    1.73 
   4  -1   6   49.23    1.71 
   4   1   6   46.63    1.76 
   4   1   6   49.00    2.05 
   5  -1   6    2.32    0.31 
   5  -1   6    2.30    0.48 
   5   1   6    2.24    0.51 
   5   1   6    2.23    0.31 
   6  -1   6    1.88    0.56 
   6  -1   6    2.18    0.66 
   6   1   6    1.74    0.54 
   6   1   6    2.42    0.70 
   7  -1   6   -0.46    0.56 
   7  -1   6    0.09    0.69 
   7   1   6    0.12    0.73 
   8  -1   6   48.27    1.89 
   8  -1   6   49.56    1.76 
   8   1   6   48.02    1.82 
   9  -1   6    2.55    0.82 
   9  -1   6    2.20    0.82 
   9   1   6    1.83    0.76 
  10  -2  -6    4.23    1.90 
  10  -2  -6    5.21    1.11 
  10   2  -6    5.68    2.02 
  10   2  -6    4.72    0.92 
   9  -2  -6   15.88    1.57 
   9   2  -6   15.98    2.30 
   9   2  -6   16.18    1.36 
   8  -2  -6    9.97    1.42 
   8  -2  -6    9.53    0.91 
   8   2  -6    9.79    2.01 
   8   2  -6   10.03    1.17 
   7  -2  -6    5.61    0.53 
   7  -2  -6    5.60    0.78 
   7   2  -6    5.39    0.45 
   7   2  -6    5.67    0.69 
   7   2  -6    5.01    1.44 
   6  -2  -6    1.16    0.45 
   6  -2  -6    1.08    0.57 
   6  -2  -6    1.10    0.35 
   6   2  -6    0.70    1.00 
   6   2  -6    1.14    0.19 
   6   2  -6    1.22    0.48 
  -6   2   6    1.40    0.37 
  -5  -2   6    0.86    0.42 
   5  -2  -6    0.73    0.31 
   5  -2  -6    0.11    0.35 
   5  -2  -6    0.54    0.51 
   5   2  -6    0.65    0.45 
   5   2  -6   -0.27    0.86 
  -5   2   6    0.78    0.29 
   4  -2  -6   56.47    2.42 
  -4  -2   6   56.80    2.37 
   4  -2  -6   56.96    2.20 
   4  -2  -6   55.60    2.30 
   4   2  -6   57.28    2.36 
  -4   2   6   56.41    2.23 
   4   2  -6   57.37    2.43 
  -4   2   6   59.83    2.72 
   4   2  -6   55.37    2.74 
  -3  -2   6    3.46    0.41 
   3  -2  -6    3.40    0.41 
   3  -2  -6    3.21    0.29 
   3  -2  -6    3.28    0.51 
   3   2  -6    3.23    0.69 
   3   2  -6    3.31    0.40 
  -3   2   6    3.28    0.34 
  -3   2   6    3.26    0.45 
   3   2  -6    3.23    0.47 
  -3   2   6    3.89    0.48 
  -2  -2   6   10.22    0.56 
  -2  -2   6   11.36    0.95 
  -2  -2   6   11.14    0.81 
   2  -2  -6   11.20    0.91 
   2   2  -6   11.97    0.92 
   2   2  -6   10.40    1.13 
  -2   2   6   11.13    0.72 
  -2   2   6   11.14    0.86 
  -2   2   6   10.63    0.85 
   2   2  -6   10.42    0.85 
  -1  -2   6    0.80    0.42 
  -1  -2   6    0.71    0.31 
   1  -2  -6    0.74    0.31 
   1  -2  -6    0.63    0.37 
  -1   2   6    0.62    0.29 
  -1   2   6    0.53    0.22 
  -1   2   6    0.80    0.35 
   1   2  -6    0.60    0.34 
   1   2  -6    0.69    0.37 
   0  -2   6    6.35    0.62 
   0  -2  -6    6.77    0.64 
   0  -2   6    6.20    0.69 
   0  -2  -6    7.23    0.70 
   0   2   6    6.40    0.62 
   0   2   6    6.79    0.64 
   0   2  -6    5.79    0.63 
   0   2  -6    5.77    0.64 
  -1  -2  -6   20.70    1.05 
  -1  -2  -6   21.02    0.95 
   1  -2   6   20.42    1.01 
  -1  -2  -6   20.22    1.00 
   1  -2   6   20.22    1.04 
  -1   2  -6   20.64    1.00 
   1   2   6   20.41    1.04 
   1   2   6   20.68    1.00 
  -1   2  -6   21.66    0.91 
   2  -2   6    6.85    0.64 
  -2  -2  -6    6.95    0.37 
  -2  -2  -6    6.80    0.63 
  -2   2  -6    6.60    0.66 
   2   2   6    7.06    0.67 
   2   2   6    6.77    0.60 
   3  -2   6    0.68    0.42 
   3   2   6    0.82    0.47 
  -3   2  -6    0.77    0.42 
   3   2   6    0.61    0.40 
   4  -2   6    0.33    0.23 
   4  -2   6    0.46    0.25 
   4  -2   6    0.70    0.44 
   4   2   6    0.62    0.50 
   4   2   6    0.31    0.29 
   5  -2   6   30.88    1.10 
   5  -2   6   30.88    1.30 
   5  -2   6   31.35    1.08 
   5   2   6   31.43    1.11 
   5   2   6   31.30    1.32 
   6  -2   6   19.88    1.23 
   6  -2   6   18.36    1.07 
   6   2   6   18.71    1.04 
   6   2   6   19.60    1.24 
   7  -2   6   26.12    1.27 
   7  -2   6   28.15    1.41 
   7  -2   6   27.94    1.55 
   7   2   6   25.88    1.24 
   7   2   6   26.32    1.38 
   8  -2   6    0.79    0.75 
   8  -2   6    0.43    0.76 
   8   2   6    0.65    0.76 
   9  -2   6    0.71    0.82 
   9  -2   6    0.72    0.79 
   9   2   6    0.45    0.86 
  10  -3  -6    1.04    0.89 
  10   3  -6    0.60    1.61 
   9  -3  -6    3.20    0.63 
   9  -3  -6    3.44    0.98 
   9   3  -6    3.33    0.76 
   9   3  -6    3.69    1.76 
   8  -3  -6    3.36    0.79 
   8  -3  -6    3.40    0.54 
   8   3  -6    3.06    1.39 
   8   3  -6    3.40    0.66 
   7  -3  -6    0.30    0.42 
   7  -3  -6    0.33    0.75 
   7   3  -6   -0.48    1.23 
   7   3  -6    0.24    0.50 
   7   3  -6    0.09    0.19 
   6  -3  -6   19.67    1.05 
   6  -3  -6   19.87    0.98 
   6  -3  -6   20.24    1.32 
  -6  -3   6   20.54    1.14 
   6   3  -6   20.45    1.80 
   6   3  -6   20.17    1.11 
  -6   3   6   20.98    1.00 
  -5  -3   6   13.31    0.94 
   5  -3  -6   13.49    0.81 
   5  -3  -6   12.66    0.82 
   5  -3  -6   13.61    1.08 
   5   3  -6   13.38    0.91 
   5   3  -6   12.80    1.45 
  -5   3   6   13.65    0.76 
   4  -3  -6  134.48    5.32 
   4  -3  -6  135.73    5.26 
  -4  -3   6  133.14    5.37 
   4  -3  -6  135.96    5.48 
   4   3  -6  135.46    5.77 
  -4   3   6  132.69    5.29 
   4   3  -6  132.46    5.32 
   3  -3  -6   49.13    2.28 
  -3  -3   6   50.30    2.33 
   3  -3  -6   49.41    2.21 
   3  -3  -6   48.87    2.42 
  -3   3   6   49.16    2.42 
   3   3  -6   49.07    2.28 
  -3   3   6   48.52    2.34 
   3   3  -6   48.71    2.61 
   3   3  -6   47.99    2.40 
  -3   3   6   48.67    2.28 
  -2  -3   6   11.82    0.89 
   2  -3  -6   11.72    0.81 
  -2  -3   6   11.95    0.66 
   2  -3  -6   12.41    1.01 
   2  -3  -6   12.11    0.86 
  -2   3   6   12.09    0.83 
   2   3  -6   11.83    0.86 
  -2   3   6   12.09    0.95 
  -2   3   6   11.78    0.94 
   2   3  -6   11.49    1.11 
   2   3  -6   12.27    0.98 
   1  -3  -6   62.23    2.94 
  -1  -3   6   64.85    3.07 
  -1  -3   6   63.62    3.00 
   1  -3  -6   62.61    3.05 
   1   3  -6   62.20    3.00 
   1   3  -6   62.12    3.10 
  -1   3   6   63.21    2.91 
  -1   3   6   61.82    2.99 
  -1   3   6   64.32    3.03 
   1   3  -6   63.05    3.03 
   0  -3  -6    1.50    0.42 
   0  -3  -6    1.74    0.40 
   0  -3   6    1.73    0.48 
   0  -3   6    1.81    0.41 
   0  -3   6    1.39    0.38 
   0   3   6    1.76    0.41 
   0   3   6    1.53    0.37 
   0   3  -6    1.36    0.42 
   0   3   6    1.40    0.32 
   0   3  -6    1.75    0.44 
   1  -3   6  240.37    9.03 
   1  -3   6  242.53    9.05 
  -1  -3  -6  235.80    9.03 
  -1  -3  -6  238.36    9.03 
   1  -3   6  237.49    8.95 
  -1  -3  -6  238.39    8.99 
   1   3   6  241.81    9.02 
   1   3   6  239.58    9.02 
  -1   3  -6  237.08    8.99 
  -1   3  -6  240.92    9.00 
   2  -3   6   35.39    1.30 
  -2  -3  -6   35.34    1.30 
  -2  -3  -6   35.92    1.17 
   2  -3   6   35.02    1.11 
   2   3   6   35.57    1.30 
  -2   3  -6   35.12    1.27 
   2   3   6   35.36    1.32 
   3  -3   6   18.55    0.89 
  -3  -3  -6   17.32    0.91 
   3  -3   6   17.85    1.13 
   3   3   6   18.13    1.07 
  -3   3  -6   17.87    1.05 
   3   3   6   18.54    0.98 
   3   3   6   18.37    1.20 
   4  -3   6   51.69    1.70 
   4  -3   6   52.66    1.86 
   4   3   6   50.66    1.74 
   4   3   6   53.11    1.90 
   5  -3   6    6.42    0.66 
   5  -3   6    6.05    0.62 
   5   3   6    6.45    0.75 
   5   3   6    5.76    0.63 
   6  -3   6   47.69    1.58 
   6  -3   6   48.53    1.74 
   6  -3   6   49.11    1.68 
   6   3   6   48.41    1.82 
   6   3   6   48.65    1.60 
   7  -3   6   27.12    1.38 
   7  -3   6   26.61    1.33 
   7  -3   6   27.00    1.44 
   7   3   6   26.32    1.30 
   7   3   6   26.27    1.52 
   8  -3   6    3.91    0.81 
   8  -3   6    4.00    0.75 
   8   3   6    3.42    0.85 
   9  -3   6    7.45    0.95 
   9  -3   6    7.23    0.88 
   9   3   6    6.86    0.91 
  10  -4  -6    0.11    0.92 
  10   4  -6    0.74    1.68 
   9  -4  -6   24.95    1.51 
   9  -4  -6   25.36    1.89 
   9   4  -6   26.54    1.64 
   9   4  -6   27.20    2.69 
   8  -4  -6   -0.08    0.78 
   8  -4  -6   -0.15    0.51 
   8   4  -6    0.03    0.56 
   8   4  -6    0.06    1.33 
   7  -4  -6   21.23    1.51 
   7  -4  -6   19.54    1.11 
   7  -4  -6   20.83    1.19 
   7   4  -6   21.48    1.24 
   7   4  -6   21.02    2.04 
   6  -4  -6    1.28    0.45 
   6  -4  -6    0.26    0.63 
   6  -4  -6    0.49    0.40 
  -6  -4   6    0.59    0.42 
   6   4  -6    0.69    1.04 
  -6   4   6    0.62    0.38 
   6   4  -6    0.55    0.44 
   5  -4  -6   22.97    1.05 
  -5  -4   6   23.30    1.14 
   5  -4  -6   23.41    1.10 
   5  -4  -6   22.95    1.35 
   5   4  -6   23.57    1.10 
  -5   4   6   23.44    1.08 
   5   4  -6   23.42    1.68 
  -4  -4   6   16.06    0.89 
   4  -4  -6   16.78    0.83 
   4  -4  -6   15.81    0.78 
   4  -4  -6   16.11    1.08 
   4   4  -6   16.27    1.33 
  -4   4   6   15.81    0.83 
   4   4  -6   16.27    0.85 
  -3  -4   6   10.65    0.79 
   3  -4  -6   10.09    0.70 
   3  -4  -6   10.63    0.95 
   3  -4  -6   10.20    0.73 
   3   4  -6   10.00    0.89 
  -3   4   6   11.44    1.11 
  -3   4   6    9.59    0.82 
  -3   4   6    9.96    0.78 
   3   4  -6   11.39    1.16 
   3   4  -6   10.40    0.78 
   2  -4  -6    1.83    0.32 
  -2  -4   6    1.92    0.45 
   2  -4  -6    1.83    0.45 
  -2  -4   6    1.73    0.31 
   2  -4  -6    1.78    0.32 
  -2  -4   6    1.77    0.16 
  -2   4   6    1.68    0.37 
  -2   4   6    1.67    0.37 
   2   4  -6    1.50    0.32 
  -2   4   6    1.65    0.31 
   2   4  -6    1.81    0.60 
   2   4  -6    1.63    0.42 
  -1  -4   6   51.59    2.25 
   1  -4  -6   53.01    2.09 
  -1  -4   6   52.96    2.24 
  -1  -4   6   53.33    2.12 
   1  -4  -6   53.05    2.21 
  -1  -4   6   52.40    2.01 
  -1   4   6   52.79    2.14 
   1   4  -6   53.48    2.30 
   1   4  -6   53.81    2.20 
  -1   4   6   53.91    2.09 
  -1   4   6   53.32    2.18 
   0  -4  -6   18.69    1.11 
   0  -4  -6   20.22    1.20 
   0  -4  -6   19.46    1.01 
   0  -4   6   19.00    1.08 
   0  -4   6   18.60    1.04 
   0  -4   6   17.87    1.13 
   0  -4   6   19.24    0.97 
   0   4  -6   18.44    1.05 
   0   4   6   19.27    1.05 
   0   4   6   19.26    1.04 
   0   4   6   19.44    1.00 
   0   4  -6   19.11    1.14 
  -1  -4  -6   53.64    2.15 
  -1  -4  -6   53.17    2.25 
   1  -4   6   52.40    2.12 
   1  -4   6   53.04    2.21 
  -1  -4  -6   53.59    2.20 
   1  -4   6   55.69    2.14 
   1   4   6   53.00    2.15 
  -1   4  -6   53.64    2.15 
  -1   4  -6   52.30    2.23 
   1   4   6   55.34    2.12 
   1   4   6   54.45    2.15 
  -2  -4  -6    4.43    0.51 
   2  -4   6    4.43    0.56 
   2  -4   6    4.22    0.51 
  -2  -4  -6    4.26    0.57 
   2  -4   6    4.31    0.50 
  -2   4  -6    4.86    0.62 
  -2   4  -6    4.02    0.60 
   2   4   6    4.16    0.54 
   2   4   6    4.65    0.59 
   3  -4   6   40.63    1.41 
  -3  -4  -6   39.17    1.39 
   3  -4   6   39.41    1.51 
   3  -4   6   40.50    1.52 
   3   4   6   40.23    1.49 
   3   4   6   39.86    1.49 
  -3   4  -6   40.27    1.46 
   3   4   6   40.07    1.58 
   4  -4   6    8.64    0.62 
   4  -4   6    8.93    0.75 
  -4  -4  -6    8.71    0.62 
   4  -4   6    8.63    0.70 
   4   4   6    8.59    0.69 
   4   4   6    7.95    0.69 
   5  -4   6   18.58    1.17 
   5  -4   6   18.01    1.24 
   5  -4   6   17.55    1.08 
   5   4   6   18.01    1.13 
   5   4   6   18.89    1.26 
   6  -4   6    0.70    0.69 
   6  -4   6    0.90    0.62 
   6  -4   6    0.54    0.51 
   6   4   6    0.38    0.56 
   6   4   6    0.70    0.66 
   7  -4   6   21.16    1.49 
   7  -4   6   22.29    1.39 
   7   4   6   21.30    1.41 
   7   4   6   22.29    1.52 
   8  -4   6    0.36    0.67 
   8  -4   6    0.76    0.73 
   8   4   6    0.36    0.83 
   9  -4   6    4.71    0.78 
   9  -4   6    4.94    0.89 
   9   4   6    4.60    0.89 
  10  -5  -6    0.45    0.97 
  10   5  -6    1.45    1.86 
   9  -5  -6    7.08    1.14 
   9  -5  -6    5.97    0.72 
   9   5  -6    7.32    1.84 
   8  -5  -6    0.91    0.60 
   8  -5  -6    0.63    0.83 
   8   5  -6    1.36    1.44 
   8   5  -6    0.93    0.59 
   7  -5  -6    1.61    0.54 
   7  -5  -6    1.71    0.83 
   7  -5  -6    1.52    0.56 
   7   5  -6    1.89    0.54 
   7   5  -6    2.20    1.36 
   6  -5  -6    2.80    0.44 
  -6  -5   6    2.73    0.47 
   6  -5  -6    2.10    0.72 
   6  -5  -6    2.39    0.50 
   6   5  -6    2.42    0.45 
   6   5  -6    2.93    1.10 
   5  -5  -6   52.04    2.12 
  -5  -5   6   51.07    1.89 
   5  -5  -6   51.07    1.77 
   5  -5  -6   51.50    1.87 
   5   5  -6   51.92    1.83 
  -5   5   6   52.32    1.87 
   5   5  -6   52.25    2.45 
  -4  -5   6   53.74    2.21 
   4  -5  -6   54.22    2.11 
   4  -5  -6   54.19    2.17 
   4  -5  -6   54.97    2.42 
  -4   5   6   53.70    2.20 
   4   5  -6   55.61    2.65 
   4   5  -6   54.48    2.15 
  -3  -5   6   72.33    2.91 
   3  -5  -6   71.58    2.87 
   3  -5  -6   71.16    2.83 
   3  -5  -6   71.66    3.06 
  -3  -5   6   69.57    3.19 
   3   5  -6   71.40    2.88 
  -3   5   6   70.35    2.93 
  -3   5   6   72.08    2.93 
   3   5  -6   71.79    3.28 
   2  -5  -6    9.11    0.66 
   2  -5  -6    8.86    0.85 
   2  -5  -6    8.88    0.70 
  -2  -5   6    9.16    0.67 
  -2  -5   6    8.63    0.89 
  -2  -5   6    9.06    0.50 
  -2   5   6    8.57    0.78 
  -2   5   6    9.16    0.76 
   2   5  -6    8.96    1.07 
  -2   5   6    8.93    0.67 
   2   5  -6    8.95    0.92 
  -1  -5   6  107.29    4.26 
   1  -5  -6  105.37    4.33 
   1  -5  -6  106.11    4.22 
  -1  -5   6  108.14    4.36 
  -1  -5   6  107.14    4.14 
   1  -5  -6  107.45    4.22 
  -1  -5   6  104.30    4.41 
  -1   5   6  106.63    4.32 
   1   5  -6  106.12    4.41 
  -1   5   6  107.34    4.25 
   1   5  -6  106.63    4.32 
  -1   5   6  107.82    4.23 
   0  -5   6    0.64    0.41 
   0  -5   6    0.27    0.42 
   0  -5   6    0.40    0.31 
   0  -5  -6    0.44    0.44 
   0  -5   6    0.65    0.31 
   0  -5  -6    0.41    0.41 
   0  -5  -6    0.43    0.34 
   0   5   6    0.35    0.28 
   0   5   6    0.44    0.38 
   0   5  -6    0.22    0.47 
   0   5  -6    0.06    0.38 
   0   5   6    0.34    0.32 
   1  -5   6    0.63    0.40 
  -1  -5  -6    1.15    0.54 
  -1  -5  -6    0.95    0.41 
  -1  -5  -6    0.61    0.42 
   1  -5   6    0.71    0.45 
   1  -5   6    0.73    0.41 
   1   5   6    0.99    0.42 
  -1   5  -6    0.64    0.54 
  -1   5  -6    0.72    0.41 
   1   5   6    0.77    0.34 
   1   5   6    0.92    0.37 
   2  -5   6    0.47    0.38 
  -2  -5  -6    0.39    0.42 
   2  -5   6    0.31    0.41 
  -2  -5  -6    0.42    0.47 
   2  -5   6    0.33    0.41 
  -2   5  -6    0.33    0.35 
   2   5   6    0.71    0.45 
  -2   5  -6    0.41    0.48 
   2   5   6    0.39    0.34 
  -3  -5  -6   26.69    1.42 
   3  -5   6   28.37    1.46 
   3  -5   6   26.56    1.48 
   3  -5   6   27.53    1.51 
   3   5   6   27.40    1.52 
   3   5   6   27.25    1.42 
  -3   5  -6   26.40    1.41 
   3   5   6   27.02    1.55 
   4  -5   6   -0.18    0.51 
   4  -5   6   -0.14    0.44 
   4  -5   6   -0.10    0.37 
  -4  -5  -6    0.10    0.38 
   4   5   6   -0.39    0.50 
   4   5   6   -0.23    0.44 
   5  -5   6    2.59    0.75 
   5  -5   6    2.52    0.76 
   5  -5   6    2.39    0.66 
   5   5   6    2.71    0.72 
   5   5   6    2.86    0.78 
   6  -5   6   18.87    1.14 
   6  -5   6   18.23    0.86 
   6  -5   6   19.86    0.98 
   6   5   6   18.59    0.98 
   6   5   6   18.72    0.91 
   7  -5   6   30.59    1.46 
   7  -5   6   29.62    1.60 
   7   5   6   30.36    1.61 
   7   5   6   29.57    1.51 
   8  -5   6    8.02    0.81 
   8  -5   6    8.34    0.92 
   8   5   6    8.08    1.00 
   9  -5   6    4.52    0.92 
   9  -5   6    4.33    0.81 
   9   5   6    4.64    0.95 
  10  -6  -6    9.25    1.32 
  10   6  -6   10.38    1.99 
   9  -6  -6   20.20    1.33 
   9  -6  -6   20.15    1.68 
   9   6  -6   21.61    2.37 
   8  -6  -6    8.32    1.08 
   8  -6  -6    8.40    0.79 
   8   6  -6    9.05    1.63 
   8   6  -6    8.79    0.95 
   7  -6  -6   13.12    1.45 
   7  -6  -6   14.46    1.13 
   7   6  -6   14.06    0.97 
   7   6  -6   14.98    2.11 
   6  -6  -6    2.07    0.51 
   6  -6  -6    1.77    0.79 
  -6  -6   6    2.46    0.45 
   6  -6  -6    1.86    0.38 
   6   6  -6    1.99    1.13 
   6   6  -6    2.10    0.44 
  -5  -6   6   14.72    0.91 
   5  -6  -6   15.66    1.03 
   5  -6  -6   14.82    1.27 
   5  -6  -6   14.87    0.79 
   5   6  -6   15.48    0.86 
   5   6  -6   15.85    1.54 
   4  -6  -6    1.73    0.56 
  -4  -6   6    1.73    0.37 
   4  -6  -6    1.85    0.41 
   4  -6  -6    1.67    0.31 
  -4   6   6    1.69    0.45 
   4   6  -6    2.08    0.81 
   4   6  -6    1.89    0.35 
   3  -6  -6   10.30    0.88 
   3  -6  -6    9.92    0.78 
   3  -6  -6   10.50    1.08 
  -3  -6   6   10.15    0.85 
   3   6  -6   10.73    1.38 
  -3   6   6    9.69    0.95 
  -3   6   6    9.86    0.88 
   3   6  -6   10.19    0.85 
   2  -6  -6    7.41    0.54 
  -2  -6   6    7.55    0.94 
  -2  -6   6    7.63    0.59 
  -2  -6   6    7.44    0.44 
   2  -6  -6    7.73    0.64 
   2  -6  -6    8.07    0.83 
  -2   6   6    8.30    0.72 
  -2   6   6    7.49    0.62 
   2   6  -6    7.65    0.94 
  -1  -6   6    0.88    0.29 
   1  -6  -6    0.54    0.35 
   1  -6  -6    0.63    0.31 
   1  -6  -6    1.05    0.59 
  -1  -6   6    0.67    0.47 
   1  -6  -6    0.71    0.48 
  -1  -6   6    0.75    0.28 
   1   6  -6    0.67    0.42 
  -1   6   6    0.98    0.34 
  -1   6   6    0.57    0.35 
   1   6  -6    0.50    0.59 
  -1   6   6    0.83    0.35 
   0  -6   6    0.87    0.35 
   0  -6  -6    0.78    0.37 
   0  -6   6    0.84    0.34 
   0  -6   6    0.74    0.50 
   0  -6  -6    1.10    0.56 
   0  -6   6    1.04    0.48 
   0  -6  -6    0.61    0.44 
   0   6   6    1.05    0.35 
   0   6  -6    1.10    0.59 
   0   6  -6    0.81    0.42 
   0   6   6    1.15    0.44 
   0   6   6    0.75    0.40 
  -1  -6  -6   39.15    1.45 
   1  -6   6   38.98    1.39 
   1  -6   6   40.15    1.51 
  -1  -6  -6   39.21    1.61 
  -1  -6  -6   38.59    1.38 
   1  -6   6   39.17    1.46 
   1   6   6   38.97    1.42 
   1   6   6   38.96    1.42 
  -1   6  -6   37.99    1.63 
   1   6   6   39.16    1.41 
  -1   6  -6   38.81    1.39 
  -2  -6  -6    4.48    0.64 
   2  -6   6    4.13    0.56 
   2  -6   6    3.98    0.53 
   2  -6   6    4.33    0.66 
  -2  -6  -6    4.05    0.53 
  -2   6  -6    4.07    0.47 
   2   6   6    4.43    0.67 
  -2   6  -6    4.35    0.72 
   2   6   6    3.90    0.45 
   2   6   6    4.39    0.60 
   3  -6   6   -0.08    0.44 
   3  -6   6    0.33    0.48 
   3  -6   6    0.06    0.42 
  -3  -6  -6    0.02    0.42 
  -3   6  -6    0.05    0.34 
   3   6   6    0.14    0.51 
   3   6   6    0.07    0.51 
   3   6   6   -0.10    0.35 
   4  -6   6    3.31    0.60 
   4  -6   6    3.05    0.51 
   4  -6   6    3.16    0.53 
  -4  -6  -6    3.01    0.48 
   4   6   6    2.83    0.63 
   4   6   6    3.02    0.60 
   4   6   6    2.80    0.48 
  -5  -6  -6    0.48    0.50 
   5  -6   6    0.25    0.50 
   5  -6   6    0.13    0.50 
   5  -6   6    0.27    0.63 
   5   6   6   -0.01    0.59 
   5   6   6    0.29    0.67 
   6  -6   6   17.26    1.04 
   6  -6   6   17.49    1.19 
   6   6   6   17.49    1.19 
   6   6   6   16.33    1.11 
   7  -6   6    7.51    0.70 
   7  -6   6    7.61    0.83 
   7   6   6    7.51    0.81 
   7   6   6    7.55    0.83 
   8  -6   6    3.88    0.78 
   8  -6   6    4.06    0.91 
   8   6   6    3.98    0.98 
   9  -6   6    4.32    0.98 
   9   6   6    4.63    0.94 
   9  -7  -6    2.51    0.70 
   9  -7  -6    2.16    1.01 
   9   7  -6    2.46    1.71 
   8  -7  -6    0.48    0.64 
   8  -7  -6    0.31    0.91 
   8   7  -6    0.23    1.38 
   7  -7  -6    1.28    0.66 
   7  -7  -6    0.81    0.86 
   7   7  -6    1.26    1.27 
   7   7  -6    1.05    0.45 
  -6  -7   6    5.77    0.44 
   6  -7  -6    5.08    0.82 
   6  -7  -6    5.52    0.63 
   6  -7  -6    5.51    0.38 
   6   7  -6    5.88    1.19 
   6   7  -6    5.56    0.44 
   5  -7  -6    3.23    0.37 
   5  -7  -6    3.46    0.54 
   5  -7  -6    3.30    0.79 
  -5  -7   6    3.31    0.40 
   5   7  -6    3.30    0.38 
   5   7  -6    3.20    1.03 
  -4  -7   6   24.10    1.24 
   4  -7  -6   24.09    1.14 
   4  -7  -6   24.68    1.58 
   4  -7  -6   24.81    1.33 
   4   7  -6   25.58    1.83 
   4   7  -6   24.40    1.20 
   3  -7  -6   27.46    1.44 
  -3  -7   6   27.44    1.36 
  -3  -7   6   27.90    1.14 
   3  -7  -6   28.47    1.64 
   3  -7  -6   27.38    1.29 
  -3   7   6   28.98    1.63 
  -3   7   6   28.19    1.39 
   3   7  -6   28.38    1.83 
   2  -7  -6  174.19    6.18 
   2  -7  -6  173.87    6.30 
  -2  -7   6  173.13    6.03 
  -2  -7   6  176.73    6.15 
  -2  -7   6  174.50    6.50 
   2  -7  -6  172.34    6.60 
   2  -7  -6  172.43    6.08 
  -2   7   6  174.35    6.14 
  -2   7   6  170.79    6.21 
   2   7  -6  173.46    6.47 
  -1  -7   6    3.28    0.53 
   1  -7  -6    3.23    0.60 
   1  -7  -6    2.92    0.45 
  -1  -7   6    3.46    0.86 
  -1  -7   6    3.60    0.57 
   1  -7  -6    3.81    0.97 
   1  -7  -6    3.25    0.53 
  -1   7   6    3.72    0.60 
  -1   7   6    3.30    0.57 
   1   7  -6    3.67    0.88 
  -1   7   6    2.84    0.54 
   1   7  -6    3.38    0.60 
   0  -7  -6   97.69    3.85 
   0  -7  -6  100.05    3.54 
   0  -7  -6   99.30    3.65 
   0  -7   6  101.14    3.53 
   0  -7   6  100.98    3.78 
   0  -7   6  102.34    3.60 
   0  -7   6   99.50    3.66 
   0   7   6   99.39    3.60 
   0   7  -6   99.95    3.62 
   0   7   6  100.19    3.57 
   0   7  -6   99.10    3.82 
   1  -7   6   28.46    1.17 
  -1  -7  -6   29.21    1.11 
   1  -7   6   29.25    1.26 
  -1  -7  -6   27.83    1.16 
   1  -7   6   28.35    1.13 
  -1  -7  -6   28.56    1.36 
   1   7   6   28.09    1.11 
   1   7   6   28.68    1.13 
  -1   7  -6   28.67    1.14 
  -1   7  -6   27.61    1.42 
   2  -7   6   30.39    1.45 
   2  -7   6   32.41    1.57 
   2  -7   6   31.26    1.46 
  -2  -7  -6   31.46    1.51 
  -2  -7  -6   31.20    1.68 
   2   7   6   31.63    1.49 
   2   7   6   31.53    1.41 
  -2   7  -6   31.47    1.42 
  -2   7  -6   30.47    1.79 
   2   7   6   31.38    1.70 
   3  -7   6   36.52    1.52 
   3  -7   6   37.10    1.63 
  -3  -7  -6   36.74    1.64 
   3  -7   6   37.96    1.64 
   3   7   6   35.93    1.57 
   3   7   6   35.75    1.45 
   3   7   6   35.38    1.71 
  -3   7  -6   36.47    1.46 
  -4  -7  -6    6.84    0.92 
   4  -7   6    7.24    0.86 
   4  -7   6    7.38    1.00 
   4  -7   6    7.06    0.92 
  -4   7  -6    7.83    0.95 
   4   7   6    6.97    0.88 
   4   7   6    7.05    1.07 
   4   7   6    7.10    1.10 
   5  -7   6   14.63    1.22 
   5  -7   6   15.56    1.10 
   5  -7   6   14.47    1.16 
  -5  -7  -6   14.89    1.13 
   5   7   6   14.37    1.30 
   5   7   6   14.57    1.30 
   6  -7   6    7.75    1.03 
   6  -7   6    8.24    1.03 
   6   7   6    8.22    1.19 
   6   7   6    7.28    1.19 
   7  -7   6    1.09    0.66 
   7  -7   6    1.19    0.79 
   7   7   6    1.19    0.78 
   7   7   6    1.12    0.79 
   8  -7   6    9.62    0.83 
   8  -7   6    9.81    0.98 
   8   7   6    9.95    1.01 
   9  -7   6    0.00    0.95 
   9   7   6    0.19    0.98 
   9  -8  -6    0.14    0.70 
   9  -8  -6    0.07    1.01 
   9   8  -6   -0.38    1.52 
   8  -8  -6   10.47    0.91 
   8  -8  -6    9.79    1.14 
   8   8  -6   10.78    1.73 
   7  -8  -6   -0.19    0.81 
   7  -8  -6   -0.10    0.62 
   7   8  -6   -0.35    1.22 
  -6  -8   6    1.07    0.59 
   6  -8  -6    0.79    0.64 
   6  -8  -6    0.60    0.79 
   6   8  -6    0.90    1.16 
   6   8  -6    0.75    0.37 
  -5  -8   6   43.03    1.71 
   5  -8  -6   43.83    1.63 
   5  -8  -6   45.09    2.20 
   5  -8  -6   44.94    1.98 
   5   8  -6   44.89    2.50 
   4  -8  -6    2.42    0.29 
  -4  -8   6    2.11    0.34 
   4  -8  -6    2.48    0.66 
   4  -8  -6    2.45    0.50 
   4   8  -6    2.85    0.91 
  -3  -8   6   46.68    1.76 
   3  -8  -6   46.33    2.20 
  -3  -8   6   46.66    1.92 
   3  -8  -6   46.38    1.84 
   3  -8  -6   48.00    2.06 
  -3   8   6   46.87    1.93 
   3   8  -6   47.41    2.43 
   2  -8  -6    1.07    0.47 
  -2  -8   6    0.94    0.31 
   2  -8  -6    1.08    0.57 
  -2  -8   6    1.00    0.35 
   2  -8  -6    0.83    0.35 
   2   8  -6    1.17    0.76 
  -2   8   6    1.08    0.40 
  -1  -8   6    1.96    0.37 
  -1  -8   6    2.17    0.64 
   1  -8  -6    1.94    0.59 
   1  -8  -6    2.12    0.48 
   1  -8  -6    2.19    0.72 
   1  -8  -6    1.99    0.40 
  -1  -8   6    1.96    0.37 
  -1   8   6    2.04    0.41 
   1   8  -6    2.41    0.79 
   0  -8  -6   23.13    1.32 
   0  -8   6   24.03    1.44 
   0  -8  -6   23.78    1.14 
   0  -8   6   24.45    1.14 
   0  -8  -6   22.61    1.48 
   0   8  -6   23.24    1.52 
   0   8   6   23.25    1.19 
   0   8  -6   23.68    1.22 
   0   8   6   23.64    1.19 
  -1  -8  -6   12.21    0.79 
   1  -8   6   12.32    0.89 
   1  -8   6   12.25    0.95 
   1  -8   6   12.64    0.75 
  -1  -8  -6   12.73    0.70 
  -1  -8  -6   12.56    1.01 
   1   8   6   11.88    0.69 
  -1   8  -6   12.51    0.72 
  -1   8  -6   12.27    1.19 
   1   8   6   12.19    0.76 
   2  -8   6    2.10    0.50 
  -2  -8  -6    1.67    0.67 
   2  -8   6    2.20    0.64 
   2  -8   6    2.30    0.53 
  -2  -8  -6    1.85    0.45 
  -2   8  -6    1.91    0.81 
   2   8   6    2.05    0.42 
   2   8   6    2.00    0.53 
   2   8   6    2.43    0.79 
  -2   8  -6    2.34    0.47 
   3  -8   6    6.26    0.62 
   3  -8   6    6.31    0.67 
   3  -8   6    6.68    0.88 
  -3  -8  -6    6.68    0.81 
   3   8   6    6.65    0.70 
  -3   8  -6    6.18    0.54 
   3   8   6    6.59    0.89 
   3   8   6    6.01    0.54 
   4  -8   6    7.92    1.01 
  -4  -8  -6    7.27    0.95 
   4  -8   6    7.35    0.83 
   4  -8   6    7.32    0.88 
  -4   8  -6    8.50    0.97 
   4   8   6    6.88    0.75 
   4   8   6    7.79    0.89 
   4   8   6    7.20    1.19 
   5  -8   6    0.17    0.67 
   5  -8   6   -0.10    0.51 
  -5  -8  -6    0.02    0.57 
   5  -8   6    0.07    0.56 
   5   8   6   -0.10    0.64 
   5   8   6   -0.30    0.70 
   6  -8   6    4.39    0.76 
   6  -8   6    4.04    0.91 
   6   8   6    3.59    0.98 
   6   8   6    4.70    1.00 
   7  -8   6    1.99    0.79 
   7  -8   6    1.65    0.60 
   7   8   6    1.68    0.78 
   7   8   6    1.99    0.78 
   8  -8   6    4.64    1.01 
   8   8   6    4.22    0.94 
   9  -9  -6    1.16    0.78 
   9  -9  -6    1.05    1.07 
   9   9  -6    1.44    1.76 
   8  -9  -6    6.79    1.16 
   8  -9  -6    6.44    0.89 
   8   9  -6    7.27    1.80 
   7  -9  -6    4.98    0.72 
   7  -9  -6    5.37    0.98 
   7   9  -6    5.50    1.42 
   6  -9  -6   32.11    1.44 
   6  -9  -6   33.55    1.79 
   6   9  -6   33.51    2.12 
   5  -9  -6    0.32    0.26 
   5  -9  -6    0.27    0.54 
  -5  -9   6    0.42    0.28 
   5  -9  -6    0.32    0.73 
   5   9  -6    0.57    1.13 
   4  -9  -6   38.67    1.41 
   4  -9  -6   39.15    1.77 
  -4  -9   6   37.45    1.48 
   4  -9  -6   38.95    1.93 
   4   9  -6   37.52    1.33 
   4   9  -6   39.45    2.23 
  -3  -9   6   -0.09    0.22 
   3  -9  -6    0.02    0.62 
   3  -9  -6   -0.06    0.29 
  -3  -9   6   -0.14    0.31 
   3  -9  -6    0.47    0.56 
   3   9  -6    0.22    0.22 
  -3   9   6   -0.03    0.35 
   3   9  -6    0.32    0.86 
   2  -9  -6   51.63    2.30 
  -2  -9   6   52.38    2.30 
  -2  -9   6   52.74    2.36 
   2  -9  -6   51.55    2.46 
   2  -9  -6   51.06    2.56 
   2   9  -6   51.13    2.25 
  -2   9   6   52.41    2.34 
   2   9  -6   53.42    2.91 
  -1  -9   6   15.52    0.89 
   1  -9  -6   15.45    1.10 
   1  -9  -6   15.66    0.83 
   1  -9  -6   15.53    1.01 
  -1  -9   6   16.30    0.89 
   1   9  -6   15.83    1.32 
  -1   9   6   15.40    0.89 
   1   9  -6   15.04    0.82 
   0  -9   6  102.18    4.19 
   0  -9  -6   97.88    3.87 
   0  -9   6  100.35    3.82 
   0  -9  -6   99.02    3.94 
   0  -9  -6  100.45    3.81 
   0  -9  -6   94.77    4.22 
   0   9  -6   96.99    4.23 
   0   9   6   99.09    3.84 
  -1  -9  -6    0.58    0.59 
   1  -9   6    0.34    0.59 
   1  -9   6   -0.03    0.44 
  -1  -9  -6    0.12    0.48 
   1   9   6    0.05    0.48 
  -1   9  -6    0.40    0.45 
  -1   9  -6    0.56    0.75 
   1   9   6    0.18    0.37 
   2  -9   6   62.56    2.81 
  -2  -9  -6   60.49    2.80 
  -2  -9  -6   63.19    3.13 
   2  -9   6   64.96    3.02 
   2  -9   6   63.10    2.80 
  -2   9  -6   62.75    2.74 
   2   9   6   62.82    2.80 
   2   9   6   60.94    2.71 
  -2   9  -6   59.35    3.25 
   2   9   6   61.99    3.18 
   3  -9   6    4.08    0.73 
   3  -9   6    4.02    0.62 
   3  -9   6    4.22    0.78 
  -3  -9  -6    4.14    0.85 
   3   9   6    4.11    0.92 
  -3   9  -6    4.29    0.59 
   3   9   6    3.78    0.72 
   3   9   6    3.62    0.50 
   4  -9   6   28.64    1.74 
   4  -9   6   29.22    1.64 
   4  -9   6   29.57    1.51 
  -4  -9  -6   28.00    1.73 
   4   9   6   29.36    1.57 
   4   9   6   27.37    1.93 
   4   9   6   28.91    1.65 
   5  -9   6    2.95    0.75 
   5  -9   6    3.32    0.79 
   5  -9   6    3.05    0.60 
   5   9   6    3.00    0.85 
   5   9   6    2.78    0.72 
   6  -9   6    8.26    0.79 
   6  -9   6    8.07    0.97 
   6   9   6    7.98    0.97 
   6   9   6    7.74    1.08 
   7  -9   6    0.17    0.82 
   7  -9   6    0.45    0.60 
   7   9   6    0.14    0.83 
   7   9   6    0.08    0.81 
   8  -9   6    9.35    1.04 
   8   9   6    9.31    1.10 
   9 -10  -6    6.35    1.19 
   9 -10  -6    6.58    0.89 
   9  10  -6    6.25    1.71 
   8 -10  -6    6.69    1.19 
   8 -10  -6    6.52    0.95 
   8  10  -6    6.54    1.67 
   7 -10  -6    4.22    0.81 
   7 -10  -6    4.85    1.10 
   7  10  -6    5.55    1.67 
   6 -10  -6    5.50    1.03 
   6 -10  -6    5.38    0.79 
   6  10  -6    6.75    1.45 
   5 -10  -6   -0.02    0.64 
   5 -10  -6   -0.16    0.76 
   5  10  -6   -0.18    1.08 
   4 -10  -6   14.68    1.27 
  -4 -10   6   14.31    0.69 
   4 -10  -6   14.95    1.05 
   4 -10  -6   15.06    0.63 
   4  10  -6   14.53    0.62 
   4  10  -6   14.33    1.58 
   3 -10  -6    1.93    0.69 
  -3 -10   6    1.70    0.32 
   3 -10  -6    2.01    0.57 
  -3 -10   6    2.04    0.37 
   3 -10  -6    2.14    0.34 
   3  10  -6    2.13    0.31 
   3  10  -6    2.30    1.01 
  -3  10   6    2.42    0.44 
   2 -10  -6    0.74    0.35 
  -2 -10   6    0.69    0.35 
   2 -10  -6    0.42    0.56 
   2 -10  -6    0.51    0.62 
  -2 -10   6    0.48    0.37 
  -2  10   6    0.78    0.40 
   2  10  -6    0.53    0.32 
   2  10  -6    0.60    0.86 
   1 -10  -6    0.78    0.54 
   1 -10  -6    0.53    0.51 
  -1 -10   6    0.70    0.32 
  -1 -10   6    0.58    0.40 
   1  10  -6    0.59    0.32 
  -1  10   6    0.54    0.37 
   1  10  -6    0.80    0.79 
   0 -10  -6    2.02    0.54 
   0 -10  -6    1.73    0.51 
   0 -10   6    1.90    0.45 
   0  10  -6    1.55    0.85 
   0  10  -6    1.61    0.38 
   0  10   6    1.50    0.44 
   1 -10   6    1.01    0.53 
  -1 -10  -6    0.49    0.44 
   1  10   6    0.52    0.48 
  -1  10  -6    0.76    0.88 
  -2 -10  -6   32.21    1.42 
   2 -10   6   32.54    1.41 
   2 -10   6   33.79    1.42 
  -2  10  -6   30.17    2.01 
   2  10   6   31.49    1.29 
  -2  10  -6   34.06    1.48 
   2  10   6   32.73    1.90 
   2  10   6   31.76    1.39 
   3 -10   6    0.65    0.57 
   3 -10   6    0.87    0.63 
   3  10   6    0.22    0.62 
   3  10   6    0.76    0.91 
   3  10   6    0.46    0.42 
  -3  10  -6    0.67    0.54 
   4 -10   6   15.57    1.19 
   4 -10   6   15.73    1.32 
   4  10   6   14.62    1.67 
   4  10   6   14.86    1.39 
   4  10   6   14.89    1.11 
   5 -10   6   12.38    1.05 
   5 -10   6   13.47    1.03 
   5  10   6   12.46    1.24 
   5  10   6   11.73    0.97 
   6 -10   6    3.36    0.69 
   6 -10   6    3.40    0.89 
   6  10   6    3.31    0.97 
   6  10   6    3.46    1.07 
   7 -10   6    3.95    1.01 
   7  10   6    3.60    0.92 
   7  10   6    4.20    1.10 
   8 -10   6    2.47    0.97 
   8  10   6    2.12    0.92 
   8 -11  -6    3.45    0.89 
   8 -11  -6    3.23    1.10 
   8  11  -6    3.58    1.57 
   7 -11  -6    0.33    0.97 
   7 -11  -6    0.27    0.70 
   7  11  -6    0.17    1.36 
   6 -11  -6    6.34    0.94 
   6 -11  -6    6.02    1.16 
   6  11  -6    6.64    1.58 
   5 -11  -6    2.49    0.89 
   5 -11  -6    2.41    0.72 
   5  11  -6    2.33    1.30 
   4 -11  -6   18.21    1.17 
  -4 -11   6   17.84    0.73 
   4 -11  -6   17.66    1.39 
   4  11  -6   18.21    0.95 
   4  11  -6   18.71    1.95 
  -3 -11   6   16.69    0.85 
  -3 -11   6   17.55    0.85 
   3 -11  -6   17.22    1.32 
   3 -11  -6   18.34    1.19 
   3  11  -6   18.11    1.70 
   3  11  -6   17.82    0.82 
  -3  11   6   18.14    0.91 
   2 -11  -6    6.03    0.98 
  -2 -11   6    5.10    0.64 
   2 -11  -6    4.90    0.85 
  -2 -11   6    4.73    0.70 
   2  11  -6    5.22    0.64 
   2  11  -6    5.40    1.24 
  -2  11   6    4.96    0.69 
  -1 -11   6   49.26    1.93 
  -1 -11   6   48.83    1.95 
   1 -11  -6   51.58    2.12 
   1 -11  -6   49.14    2.15 
   1  11  -6   48.19    2.53 
   1  11  -6   48.86    1.90 
  -1  11   6   47.62    1.90 
   0 -11   6   26.74    1.51 
   0 -11  -6   28.85    1.68 
   0 -11  -6   27.56    1.57 
   0  11   6   27.33    1.49 
   0  11  -6   27.73    2.23 
   1 -11   6   30.29    1.64 
  -1 -11  -6   27.70    1.65 
  -1  11  -6   28.12    2.39 
   1  11   6   28.45    1.61 
   2 -11   6   58.64    2.01 
  -2 -11  -6   58.27    2.01 
   2  11   6   58.78    2.04 
   2  11   6   59.80    2.61 
  -2  11  -6   57.25    2.69 
   3 -11   6    9.74    1.01 
   3 -11   6    8.86    0.86 
   3  11   6    9.01    0.89 
   3  11   6    9.44    0.95 
   3  11   6    9.17    1.26 
   4 -11   6   44.32    1.90 
   4 -11   6   42.95    2.06 
   4  11   6   43.91    2.49 
   4  11   6   42.23    2.04 
   4  11   6   44.68    1.98 
   5 -11   6    7.87    0.98 
   5 -11   6    9.66    1.01 
   5  11   6    8.61    1.26 
   5  11   6    8.58    1.04 
   6 -11   6   11.15    1.13 
   6 -11   6   10.68    1.07 
   6  11   6   10.57    1.29 
   6  11   6    9.91    1.03 
   7 -11   6    4.66    1.01 
   7  11   6    4.79    1.42 
   7  11   6    4.57    1.05 
   8 -11   6    0.32    0.98 
   8  11   6   -0.11    0.94 
   8 -12  -6   -0.01    0.81 
   8 -12  -6   -0.35    1.03 
   8  12  -6    0.29    1.48 
   7 -12  -6   11.66    1.30 
   7 -12  -6   11.57    1.05 
   7  12  -6   12.62    1.92 
   6 -12  -6   -0.12    0.89 
   6 -12  -6    0.20    0.72 
   6  12  -6    0.15    1.32 
   5 -12  -6    8.54    1.49 
   5 -12  -6    6.91    0.98 
   5  12  -6    8.74    1.84 
   4 -12  -6    0.90    0.81 
   4 -12  -6    0.64    0.66 
   4  12  -6    0.55    1.17 
   3 -12  -6    3.96    0.70 
  -3 -12   6    3.39    0.42 
  -3 -12   6    3.60    0.38 
   3 -12  -6    3.53    0.78 
   3  12  -6    3.85    1.19 
  -3  12   6    3.80    0.44 
   3  12  -6    3.84    0.42 
  -2 -12   6   -0.05    0.40 
   2 -12  -6    0.16    0.62 
  -2 -12   6    0.13    0.31 
   2 -12  -6   -0.42    0.62 
   2  12  -6   -0.27    1.05 
  -2  12   6    0.07    0.37 
   2  12  -6    0.13    0.37 
  -1 -12   6   14.27    1.07 
   1 -12  -6   14.13    1.20 
  -1 -12   6   14.37    0.95 
   1 -12  -6   13.68    1.20 
  -1  12   6   13.56    0.95 
   1  12  -6   14.38    0.98 
   1  12  -6   13.67    1.67 
   0 -12   6    8.15    0.97 
   0 -12  -6    8.30    1.08 
   0 -12  -6    8.62    1.04 
   0  12  -6    8.19    1.33 
   0  12   6    8.25    0.86 
  -1 -12  -6    3.19    0.67 
   1 -12   6    3.45    0.69 
  -1  12  -6    3.18    1.23 
   1  12   6    3.33    0.69 
  -2 -12  -6    0.30    0.50 
   2 -12   6    0.85    0.63 
   2  12   6    0.54    0.98 
  -2  12  -6    0.50    1.01 
   2  12   6    0.38    0.62 
   3 -12   6   -0.34    0.73 
   3  12   6    0.10    1.01 
   3  12   6   -0.02    0.63 
   4 -12   6    0.23    0.75 
   4 -12   6    0.71    0.57 
   4  12   6    0.82    1.03 
   4  12   6    0.57    0.70 
   5 -12   6    0.48    0.56 
   5 -12   6   -0.07    0.79 
   5  12   6   -0.11    0.75 
   5  12   6    0.42    1.05 
   6 -12   6    3.32    0.91 
   6  12   6    3.54    1.13 
   6  12   6    3.01    0.83 
   7 -12   6    1.06    0.94 
   7  12   6    1.09    0.86 
   8 -13  -6    0.89    1.16 
   8 -13  -6    1.25    0.91 
   8  13  -6    0.86    1.64 
   7 -13  -6    2.26    0.89 
   7 -13  -6    2.41    1.13 
   7  13  -6    3.11    1.63 
   6 -13  -6    9.12    1.13 
   6 -13  -6    9.95    1.00 
   6  13  -6    9.90    1.60 
   5 -13  -6   11.46    1.29 
   5 -13  -6   11.34    1.54 
   5  13  -6   11.46    2.02 
   4 -13  -6    0.42    0.89 
   4 -13  -6    0.28    0.76 
   4  13  -6    0.42    1.36 
  -3 -13   6   15.67    0.98 
   3 -13  -6   15.22    1.39 
   3 -13  -6   16.09    1.27 
  -3  13   6   17.24    0.94 
   3  13  -6   16.91    1.95 
  -2 -13   6    1.70    0.40 
   2 -13  -6    1.57    0.67 
   2 -13  -6    1.42    0.72 
  -2 -13   6    1.44    0.48 
   2  13  -6    1.80    1.24 
  -2  13   6    1.62    0.42 
   2  13  -6    1.66    0.45 
  -1 -13   6   18.37    1.04 
   1 -13  -6   17.61    1.29 
   1 -13  -6   18.21    1.32 
  -1 -13   6   17.36    1.13 
  -1  13   6   17.10    1.04 
   1  13  -6   17.15    1.82 
   0 -13   6    4.08    0.66 
   0 -13  -6    3.91    0.72 
   0 -13  -6    3.73    0.69 
   0  13   6    3.38    0.56 
   0  13  -6    3.91    1.24 
  -1 -13  -6    1.85    0.62 
   1 -13   6    1.96    0.67 
   1  13   6    2.14    0.60 
  -1  13  -6    1.55    1.08 
  -2 -13  -6    0.62    0.60 
   2 -13   6    0.85    0.69 
   2  13   6    1.04    1.14 
  -2  13  -6    1.84    1.41 
   2  13   6    1.13    0.66 
   3 -13   6    6.36    0.92 
   3  13   6    6.08    1.41 
   3  13   6    6.13    0.86 
   4 -13   6    4.82    0.94 
   4  13   6    5.28    1.24 
   4  13   6    5.03    0.81 
   5 -13   6    7.09    1.13 
   5  13   6    7.54    1.52 
   5  13   6    7.33    1.10 
   6 -13   6    0.17    0.97 
   6  13   6    0.11    0.81 
   6  13   6    0.16    1.08 
   7 -13   6    2.04    1.01 
   7  13   6    2.50    0.97 
   7 -14  -6   11.72    1.42 
   7 -14  -6   11.19    1.14 
   7  14  -6   14.09    2.27 
   6 -14  -6    1.21    0.88 
   6 -14  -6    0.55    0.97 
   6  14  -6    1.74    1.58 
   5 -14  -6    7.13    0.94 
   5 -14  -6    6.86    1.10 
   5  14  -6    7.76    1.76 
   4 -14  -6    6.15    0.94 
   4 -14  -6    6.14    0.82 
   4  14  -6    6.60    1.45 
   3 -14  -6   12.54    1.01 
  -3 -14   6   12.55    0.88 
   3 -14  -6   13.40    1.32 
   3  14  -6   13.54    1.95 
   2 -14  -6    3.27    0.85 
  -2 -14   6    3.64    0.56 
   2 -14  -6    3.24    0.75 
  -2  14   6    3.53    0.47 
   2  14  -6    4.39    1.42 
   1 -14  -6    0.30    0.73 
  -1 -14   6   -0.26    0.54 
   1 -14  -6    0.02    0.75 
  -1  14   6   -0.16    0.47 
   1  14  -6    0.61    1.23 
   0 -14  -6    5.75    0.70 
   0 -14  -6    5.55    0.72 
   0 -14   6    5.40    0.66 
   0  14  -6    7.03    1.35 
   0  14   6    5.64    0.57 
  -1 -14  -6    2.34    0.75 
   1 -14   6    2.08    0.82 
   1  14   6    2.29    0.69 
  -1  14  -6    2.17    1.38 
  -2 -14  -6    1.95    0.59 
   2 -14   6    2.55    0.78 
   2  14   6    2.31    0.64 
   2  14   6    2.63    1.26 
  -2  14  -6    2.37    1.33 
   3 -14   6    2.20    0.81 
   3  14   6    2.36    1.19 
   3  14   6    2.69    0.73 
   4 -14   6   -0.10    0.82 
   4  14   6    0.28    1.16 
   4  14   6    0.16    0.72 
   5 -14   6    0.34    0.94 
   5  14   6    0.50    0.79 
   5  14   6    0.29    1.08 
   6 -14   6    1.26    0.94 
   6  14   6    1.57    1.23 
   6  14   6    1.36    0.85 
   6 -15  -6    2.41    0.98 
   6 -15  -6    1.91    1.08 
   6  15  -6    3.57    1.65 
   5 -15  -6   12.15    1.17 
   5 -15  -6   11.51    1.22 
   5  15  -6   14.93    2.20 
   4 -15  -6    9.06    0.97 
   4 -15  -6    8.95    1.13 
   4  15  -6    9.77    1.68 
   3 -15  -6    0.96    0.81 
   3 -15  -6    0.84    0.82
[truncated: 202,080 more chars]
