# Supplementary material for: Copper(II) Complexes of 5–Fluoro–Salicylaldehyde: Synthesis, Characterization, Antioxidant Properties, Interaction with DNA and Serum Albumins
Source: Molecules. 2022 Dec 15;27(24):8929. doi: 10.3390/molecules27248929 (PMC9782626; doi:10.3390/molecules27248929)
Supplement: Supplementary file 1 [file molecules-27-08929-s001.zip › cif of 4.cif]

data_global 
_audit_creation_date        "2022-12-05"
_audit_creation_method CRYSTALS_ver_14.61_build_6236 

_oxford_structure_analysis_title  'ps_ed04_0m in P-1'
_chemical_name_systematic         ?
_chemical_melting_point           ?

#looking for refcif 
 
 
# Check this file using the IUCr facility at: 
# http://checkcif.iucr.org/ 
 
# The content below is held in the file 'script/refcif.dat'. This is a text 
# file which you may edit to reflect local conditions. 
# Items which need looking at are represented by a '?'. 
# Items for which there are choices are prefixed with 'choose from'. 
 
_publ_contact_letter 
; 
 Please consider this CIF submission for 
 publication as a Short Format Paper in Acta 
 Crystallographica E. 
; 
_publ_contact_author_name         'Anthony Other' 
_publ_contact_author_address 
; 
 Chemical Crystallography Laboratory, 
 Department of Chemistry, 
 University of Nowhere, 
 Nowhere, NO1 4T, UK. 
; 
 
_publ_contact_author_phone        '+44 1865 000000' 
_publ_contact_author_fax          '+44 1865 000000' 
_publ_contact_author_email        'a.n.other@chem.no.ac.uk' 
_publ_requested_journal           'Section E' 
_publ_requested_category          EO # choose from: FI FM FO CI CM CO AD 
_publ_requested_coeditor_name     'Prof William Clegg' 
 
_publ_section_title 
# Title of paper - generally just the systematic or trivial name 
; ? 
; 
 
# The loop structure below should contain the names and addresses of all 
# authors, in the required order of publication. Repeat as necessary. 
loop_ 
 _publ_author_name 
 _publ_author_address 
 _publ_author_footnote 
 'Other, Anthony N.' # Author 1 
; 
 ? # Address for author 1 
; 
; 
 ? # Footnote for author 1 
; 
 'Else, S. O.' # Author 2 
; 
 ? # Address 2 
; 
; 
 ? # Footnote 2 
; 
 
 
_publ_section_abstract 
# Text of the abstract 
# (a) The Abstract must be self-contained and comprehensible 
# without the rest of the paper. This means no references 
# to atom names or to compound numbers; compounds must be 
# identified as the title compound, or by name or by some other 
# means such as derivatives of each other (e.g. "the 
# corresponding ketone"). 
# (b) The chemical formula of "the title compound" must be given. 
# (c) Any crystallographic molecular symmetry should be 
# mentioned, and also the presence of more than one molecule 
# in the asymmetric unit (i.e. anything other than Z'=1). 
; 
? 
; 
 
_publ_section_related_literature  # Not in version 2.3.1 
############################################################### 
# Essential references (e.g. to the origin of the material studied, related 
# structural studies, and to information supporting the reported structure) 
# should be cited in this section, with appropriate very brief explanatory 
# text, for example `The synthesis of the complex is described by Jones 
# (2001). The anhydrous complex has essentially the same coordination 
# geometry (Smith, 2003).' In addition, all references included in the 
# supplementary materials, but not elsewhere in the published article, 
# should be given here. The simple text `For related literature, see:...' 
# may be used, but further details should be provided in the Comment 
# section, which forms part of the supplementary material. 
############################################################### 
; 
? 
; 
 
_publ_section_comment 
# Text of the paper 
# Note that atoms are referenced as N2, not N(2) or N~2~ 
# If text containing () occur within (), the outer ones should be [] 
# Figures should be referenced as Fig. 
; 
? 
; 
_publ_section_acknowledgements    # Acknowledgments 
; 
? 
; 
_publ_section_figure_captions 
# Captions to figures - Start each caption on a new line after a blank line 
; 
Fig. 1. 
The title compound with displacement ellipsoids drawn at the 50% 
probability level. H atoms are shown as spheres of 
arbitary radius. 
 
; 
 
 
_publ_section_exptl_refinement 
# Some potentially useful phrases are donated by Bill Clegg: 
; 
In the absence of significant anomalous scattering, Friedel pairs were 
merged. 
 
The absolute configuration was arbitrarily assigned. 
 
The relatively large ratio of minimum to maximum corrections applied 
in the multiscan process (1:nnn) reflect changes in the illuminated 
volume of the crystal. 
 
Changes in illuminated volume were kept to a minimum, and were 
taken into account (G\"orbitz, 1999) by the multi-scan inter-frame 
scaling (DENZO/SCALEPACK, Otwinowski & Minor, 1997). 
 
 
G\"orbitz, C. H. (1999). Acta Cryst. B55, 1090-1098. 
 
 
 
 
The H atoms were all located in a difference map, but those 
attached to carbon atoms were repositioned geometrically. 
The H atoms were initially refined with soft restraints on the 
bond lengths and angles to regularise their geometry 
(C---H in the range 0.93--0.98, 
N---H in the range 0.86--0.89 
N---H to 0.86 
O---H = 0.82 
\%A) 
and 
U~iso~(H) (in the range 1.2-1.5 times U~eq~ of the parent atom), 
after which the positions were refined with riding constraints 
(Cooper et al, 2010). 
 
Cooper, R. I., Thompson, A. L. & Watkin, D. J. (2010). J. Appl. Cryst. 
43, 1100-1107. 
 
; 
 
_publ_section_exptl_prep 
# Brief details or a reference. Include solvent if known 
; 
? 
; 
 
# Hand-made tables can be put in the cif. The number of columns 
# is set in the loop header. 
# The contants of each column can either be a piece of text 
# without any spaces (eg a number) or other text enclosed in " " 
# Remove the leading # in the following example 
 
#_geom_extra_table_head_A 
#; 
#Table 2. 
#Molecular parameters deviating most from MOGUL averages 
#; 
# 
#loop_ 
#_geom_extra_tableA_col_1 
#_geom_extra_tableA_col_2 
#_geom_extra_tableA_col_3 
#_geom_extra_tableA_col_4 
# 
#Parameter "Observed Value" "MOGUL Value" "MOGUL e.s.d" 
#N5-C6-C4 129 124 "7 (\%)" 
#C3-O10-C2 105 109 "2 (\%)" 
#C6-O7 1.25 1.22 ".02 (\%A)" 
# 
 
data_I 
 
_exptl_special_details 
; 
 The crystal was 
placed in the cold stream of an Oxford 
Cryosystems open-flow nitrogen cryostat (Cosier & 
Glazer, 1986) with a nominal stability of 0.1K. 
 
Cosier, J. & Glazer, A.M., 1986. J. Appl. Cryst. 105-107. 
; 
_refine_special_details 
; 
? 
; 
#--------------------------------------------------------------- 
# _oxford_ data items, April 2010: 
# There is some uncertainty about the correct way of forming local data 
# names, e.g. 
 
# _atom_site_special_shape_oxford 
# or 
# _oxford_atom_site_special_shape 
 
# see: 
# http://www.iucr.org/resources/cif/spec/version1.1/semantics#namespace 
 
# A reserved prefix, e.g. foo, must be used in the following way 
# " If the data file contains items defined in a DDL1 dictionary, the 
# local data names assigned under the reserved prefix must contain it as 
# their first component, e.g. _foo_atom_site_my_item. " 
 
# However, this seems to say the opposite: 
# http://www.iucr.org/__data/iucr/cif/standard/cifstd8.html 
 
# According to advice from the IUCr, CRYSTALS is correct 
#--------------------------------------------------------------- 
# End of 'script/refcif.dat' 
#end of refcif 
_cell_length_a                    7.6719(9)
_cell_length_b                    9.4646(11)
_cell_length_c                    13.1039(15)
_cell_angle_alpha                 92.412(3)
_cell_angle_beta                  106.764(4)
_cell_angle_gamma                 106.721(3)
_cell_volume                      864.38(18)
 
_symmetry_cell_setting            'triclinic' 
_symmetry_space_group_name_H-M    'P -1 ' 
_symmetry_space_group_name_Hall   ? 
loop_
 _symmetry_equiv_pos_as_xyz
 'x,y,z'
 '-x,-y,-z'

loop_
_atom_type_symbol
_atom_type_scat_dispersion_real
_atom_type_scat_dispersion_imag
_atom_type_scat_Cromer_Mann_a1
_atom_type_scat_Cromer_Mann_b1
_atom_type_scat_Cromer_Mann_a2
_atom_type_scat_Cromer_Mann_b2
_atom_type_scat_Cromer_Mann_a3
_atom_type_scat_Cromer_Mann_b3
_atom_type_scat_Cromer_Mann_a4
_atom_type_scat_Cromer_Mann_b4
_atom_type_scat_Cromer_Mann_c
_atom_type_scat_source  
 C       0.0033   0.0016   2.3100  20.8439   1.0200  10.2075   1.5886   0.5687
   0.8650  51.6512   0.2156 'International Tables Vol C 4.2.6.8 and 6.1.1.4'
 H       0.0000   0.0000   0.4930  10.5109   0.3229  26.1257   0.1402   3.1424
   0.0408  57.7998   0.0030 'International Tables Vol C 4.2.6.8 and 6.1.1.4'
 N       0.0061   0.0033  12.2126   0.0057   3.1322   9.8933   2.0125  28.9975
   1.1663   0.5826 -11.5290 'International Tables Vol C 4.2.6.8 and 6.1.1.4'
 O       0.0106   0.0060   3.0485  13.2771   2.2868   5.7011   1.5463   0.3239
   0.8670  32.9089   0.2508 'International Tables Vol C 4.2.6.8 and 6.1.1.4'
 F       0.0171   0.0103   3.5392  10.2825   2.6412   4.2944   1.5170   0.2615
   1.0243  26.1476   0.2776 'International Tables Vol C 4.2.6.8 and 6.1.1.4'
 Cu      0.3201   1.2651  13.3380   3.5828   7.1676   0.2470   5.6158  11.3966
   1.6735  64.8126   1.1910 'International Tables Vol C 4.2.6.8 and 6.1.1.4'
 
 
_cell_formula_units_Z                    2

# Given Formula = C20 H20 Cu2 F2 N4 O4 
# Dc =      2.10 Fooo =    552.00 Mu =     25.25 M =    545.49
# Found Formula = C19 H12 Cu1 F1 N3 O5 
# Dc =      1.71 FOOO =    450.00 Mu =     13.14 M =    444.87

_chemical_formula_sum             'C19 H12 Cu1 F1 N3 O5'
_chemical_formula_moiety          'C19 H12 Cu1 F1 N3 O5'
_chemical_compound_source                ?
_chemical_formula_weight            444.87
 
 
_cell_measurement_reflns_used          182
_cell_measurement_theta_min             10
_cell_measurement_theta_max             20
_cell_measurement_temperature          295
 
_exptl_crystal_description        'prism' 
_exptl_crystal_colour             'blue' 
_exptl_crystal_size_min           0.140 
_exptl_crystal_size_mid           0.150 
_exptl_crystal_size_max           0.170 
 
_exptl_crystal_density_diffrn     1.709 
_exptl_crystal_density_meas       ? 
_exptl_crystal_density_method     'not measured' 
# Non-dispersive F(000): 
_exptl_crystal_F_000              450 
_exptl_absorpt_coefficient_mu     1.314 
 
# Sheldrick geometric approximatio 0.82 0.83 
_exptl_absorpt_correction_type    numerical 
_exptl_absorpt_process_details 
; 
 Analytical Absorption (De Meulenaer & Tompa, 1965) 
; 
_exptl_absorpt_correction_T_min   0.81 
_exptl_absorpt_correction_T_max   0.83 
_diffrn_measurement_device_type   'Bruker Kappa Apex2' 
_diffrn_measurement_device        'Area' 
_diffrn_radiation_monochromator   'graphite' 
_diffrn_radiation_type            'Mo K\a'
_diffrn_radiation_wavelength           0.71073
_diffrn_measurement_method        '\f & \w scans' 
 
# If a reference occurs more than once, delete the author 
# and date from subsequent references. 
_computing_data_collection        'Apex2 (Bruker AXS, 2006)' 
_computing_cell_refinement        'Apex2 (Bruker AXS, 2006)' 
_computing_data_reduction         'Apex2 (Bruker AXS, 2006)' 
_computing_structure_solution     'Superflip (Palatinus & Chapuis, 2007)' 
_computing_structure_refinement   'CRYSTALS (Betteridge et al., 2003)' 
_computing_publication_material   'CRYSTALS (Betteridge et al., 2003)' 
_computing_molecular_graphics     'CAMERON (Watkin et al., 1996)' 
 
_diffrn_standards_interval_time   . 
_diffrn_standards_interval_count  . 
_diffrn_standards_number          0 
_diffrn_standards_decay_%         ? 
 
_diffrn_ambient_temperature        295
_diffrn_reflns_number             10790 
_reflns_number_total              3284 
_diffrn_reflns_av_R_equivalents   0.024 
# Number of reflections without Friedels Law is 0 
# Number of reflections with Friedels Law is 3284 
# Theoretical number of reflections is about 6775 
 
 
_diffrn_reflns_theta_min          1.638 
_diffrn_reflns_theta_max          25.971 
_diffrn_measured_fraction_theta_max 0.970 
 
_diffrn_reflns_theta_full         25.192 
_diffrn_measured_fraction_theta_full 0.983 
 
 
_diffrn_reflns_limit_h_min        -9 
_diffrn_reflns_limit_h_max        9 
_diffrn_reflns_limit_k_min        -11 
_diffrn_reflns_limit_k_max        11 
_diffrn_reflns_limit_l_min        -15 
_diffrn_reflns_limit_l_max        16 
_reflns_limit_h_min               -9 
_reflns_limit_h_max               8 
_reflns_limit_k_min               -11 
_reflns_limit_k_max               11 
_reflns_limit_l_min               0 
_reflns_limit_l_max               16 
 
_oxford_diffrn_Wilson_B_factor    2.28 
_oxford_diffrn_Wilson_scale       10.40 
 
_atom_sites_solution_primary      Other  #heavy,direct,difmap,geom,iterative
# _atom_sites_solution_secondary  difmap
_atom_sites_solution_hydrogens    difmap
 
_refine_diff_density_min          -0.43 
_refine_diff_density_max          0.43 
 
 
# The current dictionary definitions do not cover the 
# situation where the reflections used for refinement were 
# selected by a user-defined sigma threshold 
 
 
# The values actually used during refinement 
_oxford_reflns_threshold_expression_ref     I>2.0\s(I)
_refine_ls_number_reflns          2964 
_refine_ls_number_restraints      35 
_refine_ls_number_parameters      280 
_oxford_refine_ls_R_factor_ref    0.0341 
_refine_ls_wR_factor_ref          0.0536 
_refine_ls_goodness_of_fit_ref    1.0000 
_refine_ls_shift/su_max           0.0006149 
_refine_ls_shift/su_mean          0.0000266 
 
 
# The values computed with all filters except I/sigma 
_oxford_reflns_number_all         3277 
_refine_ls_R_factor_all           0.0402 
_refine_ls_wR_factor_all          0.0561 
 
# The values computed with a 2 sigma cutoff - a la SHELX 
_reflns_threshold_expression      I>2.0\s(I)
_reflns_number_gt                 2964 
_refine_ls_R_factor_gt            0.0341 
_refine_ls_wR_factor_gt           0.0536 
 
# choose from: rm (reference molecule of known chirality), 
# ad (anomolous dispersion - Flack), rmad (rm and ad), 
# syn (from synthesis), unk (unknown) or . (not applicable). 
_chemical_absolute_configuration  '.' 
 
 
_refine_ls_structure_factor_coef  Fsqd 
_refine_ls_matrix_type            full
_refine_ls_hydrogen_treatment     constr         #undef, noref, refall,
                                                 # refxyz, refU, constr or mixed
_refine_ls_weighting_scheme       calc 
_refine_ls_weighting_details 
;
 Method, part 1, Chebychev polynomial, (Watkin, 1994, Prince, 1982) 
 [weight] = 1.0/[A~0~*T~0~(x)+A~1~*T~1~(x) ... +A~n-1~]*T~n-1~(x)] 
 where A~i~ are the Chebychev coefficients listed below and x= Fcalc/Fmax 
 Method = Robust Weighting (Prince, 1982) 
 W = [weight] * [1-(deltaF/6*sigmaF)^2^]^2^ 
 A~i~ are: 
 3.29 3.50 1.01 
;
# Insert your own references if required - in alphabetical order 
_publ_section_references 
; 
Betteridge, P.W., Carruthers, J.R., Cooper, R.I., 
Prout, K. & Watkin, D.J. (2003). J. Appl. Cryst. 36, 1487. 
 
Bruker Analytical X-ray Systems, Inc., 2006. <i>Apex2</i>, 
Version 2 User Manual, M86-E01078, Madison, WI. 
 
De Meulenaer, J. & Tompa, H. (1965). Acta Cryst. 19, 1014. 
 
Palatinus, L. & Chapuis, G. (2007). J. Appl. Cryst. 40, 786-790. 
 
Prince, E. 
Mathematical Techniques in Crystallography 
and Materials Science 
Springer-Verlag, New York, 1982. 
 
Watkin D.J. (1994). 
Acta Cryst, A50, 411-437. 
 
Watkin, D.J., Prout, C.K. & Pearce, L.J. (1996). CAMERON, Chemical 
Crystallography Laboratory, Oxford, UK. 
; 

# Uequiv = arithmetic mean of Ui i.e. Ueqiv = (U1+U2+U3)/3

# Replace last . with number of unfound hydrogen atoms attached to an atom.

# ..._refinement_flags_... 
# . no refinement constraints           S special position constraint on site
# G rigid group refinement of site      R riding atom
# D distance or angle restraint on site T thermal displacement constraints
# U Uiso or Uij restraint (rigid bond)  P partial occupancy constraint


loop_
_atom_site_label
_atom_site_type_symbol
_atom_site_fract_x
_atom_site_fract_y
_atom_site_fract_z
_atom_site_U_iso_or_equiv
_atom_site_occupancy
_atom_site_adp_type
_atom_site_refinement_flags_posn
_atom_site_refinement_flags_adp
_atom_site_refinement_flags_occupancy
_atom_site_disorder_assembly
_atom_site_disorder_group
_atom_site_attached_hydrogens
Cu1 Cu 0.65014(5) 0.40965(3) 0.59395(2) 0.0372 1.0000 Uani . . . . . . 
N1 N 0.8410(3) 0.6144(2) 0.64174(14) 0.0356 1.0000 Uani . . . . . . 
N2 N 0.6560(3) 0.4253(2) 0.74702(14) 0.0357 1.0000 Uani . . . . . . 
N3 N 1.0009(3) 0.2747(2) 0.68843(17) 0.0468 1.0000 Uani D U . . . . 
O1 O 0.4533(2) 0.21223(18) 0.55597(12) 0.0386 1.0000 Uani . . . . . . 
O2 O 0.6307(2) 0.42982(18) 0.44793(12) 0.0403 1.0000 Uani . . . . . . 
O3 O 0.8600(3) 0.2650(2) 0.61126(15) 0.0583 1.0000 Uani . . . . . . 
O4 O 1.0834(10) 0.1912(6) 0.6657(8) 0.0926 0.5000 Uani D U . . 1 . 
O5 O 1.0436(10) 0.3733(5) 0.7645(4) 0.0629 0.5000 Uani D U . . 1 . 
O6 O 1.1444(9) 0.2456(6) 0.6785(7) 0.0690 0.5000 Uani . U . . 2 . 
O7 O 1.0097(13) 0.3071(7) 0.7798(4) 0.0896 0.5000 Uani D U . . 2 . 
C1 C 0.4064(3) 0.1338(3) 0.46830(18) 0.0369 1.0000 Uani . . . . . . 
C2 C 0.4645(3) 0.1734(3) 0.37709(17) 0.0351 1.0000 Uani . . . . . . 
C3 C 0.5737(3) 0.3198(3) 0.37167(17) 0.0343 1.0000 Uani . . . . . . 
C4 C 0.6173(4) 0.3479(3) 0.27491(17) 0.0412 1.0000 Uani . . . . . . 
C5 C 0.5567(4) 0.2367(3) 0.19077(18) 0.0449 1.0000 Uani . . . . . . 
C6 C 0.4519(4) 0.0956(3) 0.19988(18) 0.0452 1.0000 Uani . . . . . . 
C7 C 0.4023(4) 0.0600(3) 0.28786(18) 0.0412 1.0000 Uani . . . . . . 
C8 C 0.9242(3) 0.7061(3) 0.58510(19) 0.0420 1.0000 Uani . . . . . . 
C9 C 1.0441(4) 0.8502(3) 0.6312(2) 0.0497 1.0000 Uani . . . . . . 
C10 C 1.0799(4) 0.8971(3) 0.7366(2) 0.0495 1.0000 Uani . . . . . . 
C11 C 0.9985(4) 0.8013(3) 0.79877(19) 0.0439 1.0000 Uani . . . . . . 
C12 C 1.0284(4) 0.8343(3) 0.9123(2) 0.0522 1.0000 Uani . . . . . . 
C13 C 0.9462(4) 0.7377(3) 0.9667(2) 0.0532 1.0000 Uani . . . . . . 
C14 C 0.8137(4) 0.5929(3) 0.91592(18) 0.0436 1.0000 Uani . . . . . . 
C15 C 0.7131(4) 0.4866(3) 0.9653(2) 0.0523 1.0000 Uani . . . . . . 
C16 C 0.5875(4) 0.3566(3) 0.90707(19) 0.0519 1.0000 Uani . . . . . . 
C17 C 0.5614(4) 0.3293(3) 0.79641(18) 0.0432 1.0000 Uani . . . . . . 
C18 C 0.7813(3) 0.5569(3) 0.80503(17) 0.0376 1.0000 Uani . . . . . . 
C19 C 0.8763(3) 0.6598(3) 0.74721(17) 0.0373 1.0000 Uani . . . . . . 
F1 F 0.3973(3) -0.0128(2) 0.11364(13) 0.0802 1.0000 Uani . . . . . . 
H11 H 0.3225 0.0376 0.4605 0.0431 1.0000 Uiso R . . . . . 
H41 H 0.6878 0.4425 0.2711 0.0493 1.0000 Uiso R . . . . . 
H51 H 0.5895 0.2570 0.1283 0.0528 1.0000 Uiso R . . . . . 
H71 H 0.3330 -0.0361 0.2916 0.0484 1.0000 Uiso R . . . . . 
H81 H 0.9049 0.6744 0.5142 0.0493 1.0000 Uiso R . . . . . 
H91 H 1.0955 0.9116 0.5886 0.0572 1.0000 Uiso R . . . . . 
H101 H 1.1591 0.9912 0.7663 0.0567 1.0000 Uiso R . . . . . 
H121 H 1.1087 0.9282 0.9472 0.0610 1.0000 Uiso R . . . . . 
H131 H 0.9758 0.7620 1.0390 0.0621 1.0000 Uiso R . . . . . 
H151 H 0.7305 0.5052 1.0387 0.0606 1.0000 Uiso R . . . . . 
H161 H 0.5166 0.2858 0.9399 0.0611 1.0000 Uiso R . . . . . 
H171 H 0.4715 0.2386 0.7557 0.0516 1.0000 Uiso R . . . . . 
loop_
_atom_site_aniso_label
_atom_site_aniso_U_11
_atom_site_aniso_U_22
_atom_site_aniso_U_33
_atom_site_aniso_U_23
_atom_site_aniso_U_13
_atom_site_aniso_U_12
Cu1 0.04461(18) 0.04385(18) 0.02284(14) 0.00343(11) 0.01045(11) 0.01386(13) 
N1 0.0344(10) 0.0438(11) 0.0279(9) 0.0042(8) 0.0075(8) 0.0136(9) 
N2 0.0411(11) 0.0448(12) 0.0217(9) 0.0050(8) 0.0093(8) 0.0149(9) 
N3 0.0437(13) 0.0497(14) 0.0487(13) 0.0120(11) 0.0147(11) 0.0162(11) 
O1 0.0428(10) 0.0441(10) 0.0276(8) 0.0058(7) 0.0113(7) 0.0112(8) 
O2 0.0546(11) 0.0405(9) 0.0236(8) 0.0042(7) 0.0125(7) 0.0114(8) 
O3 0.0563(12) 0.0733(14) 0.0454(11) -0.0001(9) 0.0076(9) 0.0298(11) 
O4 0.073(5) 0.065(4) 0.135(5) 0.018(4) 0.019(4) 0.027(4) 
O5 0.063(3) 0.086(4) 0.040(3) 0.011(3) 0.016(2) 0.023(3) 
O6 0.048(3) 0.073(4) 0.094(4) 0.026(3) 0.028(3) 0.023(3) 
O7 0.090(4) 0.138(5) 0.035(3) 0.022(3) 0.016(2) 0.030(4) 
C1 0.0378(13) 0.0384(13) 0.0337(12) 0.0058(10) 0.0100(10) 0.0119(10) 
C2 0.0378(13) 0.0408(13) 0.0266(11) 0.0018(9) 0.0062(9) 0.0164(11) 
C3 0.0404(13) 0.0410(13) 0.0251(11) 0.0058(9) 0.0098(9) 0.0188(11) 
C4 0.0497(15) 0.0495(15) 0.0289(12) 0.0095(10) 0.0124(11) 0.0215(12) 
C5 0.0539(16) 0.0640(17) 0.0229(11) 0.0071(11) 0.0104(11) 0.0290(14) 
C6 0.0527(16) 0.0538(16) 0.0260(11) -0.0057(11) 0.0026(11) 0.0231(13) 
C7 0.0415(14) 0.0435(14) 0.0344(12) -0.0021(10) 0.0059(10) 0.0140(11) 
C8 0.0416(14) 0.0502(15) 0.0345(12) 0.0064(11) 0.0102(11) 0.0166(12) 
C9 0.0444(15) 0.0533(16) 0.0503(15) 0.0149(12) 0.0131(12) 0.0145(13) 
C10 0.0419(15) 0.0461(15) 0.0487(15) 0.0018(12) 0.0010(12) 0.0102(12) 
C11 0.0408(14) 0.0471(15) 0.0379(13) -0.0001(11) 0.0012(11) 0.0172(12) 
C12 0.0527(16) 0.0537(17) 0.0389(14) -0.0080(12) -0.0034(12) 0.0192(14) 
C13 0.0626(18) 0.0660(19) 0.0269(12) -0.0056(12) -0.0001(12) 0.0299(15) 
C14 0.0491(15) 0.0567(16) 0.0271(11) 0.0008(11) 0.0055(11) 0.0268(13) 
C15 0.0651(18) 0.0728(19) 0.0262(12) 0.0061(12) 0.0138(12) 0.0331(16) 
C16 0.0635(18) 0.0653(18) 0.0311(13) 0.0121(12) 0.0198(12) 0.0209(15) 
C17 0.0512(15) 0.0495(15) 0.0297(12) 0.0057(10) 0.0121(11) 0.0178(12) 
C18 0.0415(13) 0.0504(15) 0.0245(11) 0.0021(10) 0.0048(10) 0.0255(12) 
C19 0.0377(13) 0.0449(14) 0.0288(11) 0.0012(10) 0.0033(10) 0.0198(11) 
F1 0.1046(15) 0.0829(13) 0.0378(9) -0.0237(8) 0.0072(9) 0.0259(11) 

_refine_ls_extinction_method 
    'None'
_oxford_refine_ls_scale 0.4795(5) 
loop_
 _geom_bond_atom_site_label_1
 _geom_bond_site_symmetry_1
 _geom_bond_atom_site_label_2
 _geom_bond_site_symmetry_2
 _geom_bond_distance
 _geom_bond_publ_flag
Cu1 . N1 . 2.007(2)    yes
Cu1 . N2 . 1.9915(17)    yes
Cu1 . O1 . 1.9708(16)    yes
Cu1 . O2 . 1.8980(15)    yes
Cu1 . O3 . 2.3672(19)    yes
N1 . C8 . 1.312(3)    yes
N1 . C19 . 1.355(3)    yes
N2 . C17 . 1.308(3)    yes
N2 . C18 . 1.364(3)    yes
N3 . O3 . 1.226(3)    yes
N3 . O4 . 1.222(5)    yes
N3 . O5 . 1.236(4)    yes
O1 . C1 . 1.239(3)    yes
O2 . C3 . 1.293(3)    yes
C1 . C2 . 1.420(3)    yes
C1 . H11 . 0.934    no
C2 . C3 . 1.415(3)    yes
C2 . C7 . 1.423(3)    yes
C3 . C4 . 1.418(3)    yes
C4 . C5 . 1.366(3)    yes
C4 . H41 . 0.915    no
C5 . C6 . 1.376(4)    yes
C5 . H51 . 0.935    no
C6 . C7 . 1.342(3)    yes
C6 . F1 . 1.374(3)    yes
C7 . H71 . 0.923    no
C8 . C9 . 1.400(4)    yes
C8 . H81 . 0.920    no
C9 . C10 . 1.357(4)    yes
C9 . H91 . 0.909    no
C10 . C11 . 1.380(4)    yes
C10 . H101 . 0.915    no
C11 . C12 . 1.445(3)    yes
C11 . C19 . 1.402(3)    yes
C12 . C13 . 1.313(4)    yes
C12 . H121 . 0.930    no
C13 . C14 . 1.444(4)    yes
C13 . H131 . 0.911    no
C14 . C15 . 1.387(4)    yes
C14 . C18 . 1.411(3)    yes
C15 . C16 . 1.357(4)    yes
C15 . H151 . 0.933    no
C16 . C17 . 1.407(3)    yes
C16 . H161 . 0.938    no
C17 . H171 . 0.952    no
C18 . C19 . 1.423(3)    yes
loop_
 _geom_angle_atom_site_label_1
 _geom_angle_site_symmetry_1
 _geom_angle_atom_site_label_2
 _geom_angle_site_symmetry_2
 _geom_angle_atom_site_label_3
 _geom_angle_site_symmetry_3
 _geom_angle
 _geom_angle_publ_flag
N1 . Cu1 . N2 . 82.82(8)    yes
N1 . Cu1 . O1 . 175.29(7)    yes
N2 . Cu1 . O1 . 93.12(7)    yes
N1 . Cu1 . O2 . 90.87(7)    yes
N2 . Cu1 . O2 . 168.61(8)    yes
O1 . Cu1 . O2 . 92.72(7)    yes
N1 . Cu1 . O3 . 100.23(7)    yes
N2 . Cu1 . O3 . 96.66(7)    yes
O1 . Cu1 . O3 . 82.57(7)    yes
O2 . Cu1 . O3 . 93.78(7)    yes
Cu1 . N1 . C8 . 129.27(16)    yes
Cu1 . N1 . C19 . 111.71(15)    yes
C8 . N1 . C19 . 119.0(2)    yes
Cu1 . N2 . C17 . 129.50(16)    yes
Cu1 . N2 . C18 . 112.05(15)    yes
C17 . N2 . C18 . 118.44(19)    yes
O3 . N3 . O4 . 108.8(5)    yes
O3 . N3 . O5 . 117.5(4)    yes
O4 . N3 . O5 . 133.1(6)    yes
Cu1 . O1 . C1 . 122.92(15)    yes
Cu1 . O2 . C3 . 124.72(14)    yes
Cu1 . O3 . N3 . 126.92(16)    yes
O1 . C1 . C2 . 127.6(2)    yes
O1 . C1 . H11 . 116.8    no
C2 . C1 . H11 . 115.6    no
C1 . C2 . C3 . 122.4(2)    yes
C1 . C2 . C7 . 117.2(2)    yes
C3 . C2 . C7 . 120.3(2)    yes
C2 . C3 . O2 . 124.1(2)    yes
C2 . C3 . C4 . 117.6(2)    yes
O2 . C3 . C4 . 118.3(2)    yes
C3 . C4 . C5 . 120.8(2)    yes
C3 . C4 . H41 . 117.8    no
C5 . C4 . H41 . 121.4    no
C4 . C5 . C6 . 119.6(2)    yes
C4 . C5 . H51 . 119.5    no
C6 . C5 . H51 . 120.9    no
C5 . C6 . C7 . 123.4(2)    yes
C5 . C6 . F1 . 117.3(2)    yes
C7 . C6 . F1 . 119.3(2)    yes
C2 . C7 . C6 . 118.2(2)    yes
C2 . C7 . H71 . 120.6    no
C6 . C7 . H71 . 121.2    no
N1 . C8 . C9 . 121.1(2)    yes
N1 . C8 . H81 . 119.3    no
C9 . C8 . H81 . 119.6    no
C8 . C9 . C10 . 120.4(2)    yes
C8 . C9 . H91 . 118.5    no
C10 . C9 . H91 . 121.1    no
C9 . C10 . C11 . 119.6(2)    yes
C9 . C10 . H101 . 120.0    no
C11 . C10 . H101 . 120.4    no
C10 . C11 . C12 . 125.6(2)    yes
C10 . C11 . C19 . 117.2(2)    yes
C12 . C11 . C19 . 117.2(2)    yes
C11 . C12 . C13 . 122.4(3)    yes
C11 . C12 . H121 . 117.9    no
C13 . C12 . H121 . 119.7    no
C12 . C13 . C14 . 122.1(2)    yes
C12 . C13 . H131 . 118.9    no
C14 . C13 . H131 . 119.0    no
C13 . C14 . C15 . 126.3(2)    yes
C13 . C14 . C18 . 116.9(2)    yes
C15 . C14 . C18 . 116.8(2)    yes
C14 . C15 . C16 . 120.2(2)    yes
C14 . C15 . H151 . 119.9    no
C16 . C15 . H151 . 119.9    no
C15 . C16 . C17 . 119.7(3)    yes
C15 . C16 . H161 . 120.3    no
C17 . C16 . H161 . 120.0    no
C16 . C17 . N2 . 122.1(2)    yes
C16 . C17 . H171 . 119.3    no
N2 . C17 . H171 . 118.6    no
C14 . C18 . N2 . 122.7(2)    yes
C14 . C18 . C19 . 120.8(2)    yes
N2 . C18 . C19 . 116.46(19)    yes
C18 . C19 . C11 . 120.4(2)    yes
C18 . C19 . N1 . 116.9(2)    yes
C11 . C19 . N1 . 122.7(2)    yes
loop_
 _geom_hbond_atom_site_label_D
 _geom_hbond_site_symmetry_D
 _geom_hbond_atom_site_label_H
 _geom_hbond_site_symmetry_H
 _geom_hbond_atom_site_label_A
 _geom_hbond_site_symmetry_A
 _geom_hbond_angle_DHA
 _geom_hbond_distance_DH
 _geom_hbond_distance_HA
 _geom_hbond_distance_DA
 _geom_hbond_publ_flag
C4 . H41 . O5 2_766 154 0.91 2.46 3.306(4)    yes
C13 . H131 . O7 2_767 151 0.91 2.47 3.298(4)    yes


_iucr_refine_instructions_details
;
#
# Punched on 05/12/22 at 09:16:57
#
#LIST     12                                                                    
BLOCK SCALE X'S  U'S 
RIDE C   (   1,X'S) H   (  11,X'S) 
RIDE C   (   4,X'S) H   (  41,X'S) 
RIDE C   (   5,X'S) H   (  51,X'S) 
RIDE C   (   7,X'S) H   (  71,X'S) 
RIDE C   (   8,X'S) H   (  81,X'S) 
RIDE C   (   9,X'S) H   (  91,X'S) 
RIDE C   (  10,X'S) H   ( 101,X'S) 
RIDE C   (  12,X'S) H   ( 121,X'S) 
RIDE C   (  13,X'S) H   ( 131,X'S) 
RIDE C   (  15,X'S) H   ( 151,X'S) 
RIDE C   (  16,X'S) H   ( 161,X'S) 
RIDE C   (  17,X'S) H   ( 171,X'S) 
END                                                                             
#
# Punched on 05/12/22 at 09:16:57
#
#LIST     16                                                                    
NO 
REM   HREST   START (DO NOT REMOVE THIS LINE) 
REM   HREST   END (DO NOT REMOVE THIS LINE) 
PLANAR 0.010000  O(3) O(6) O(7) N(3) 
PLANAR 0.010000  O(3) O(4) O(5) N(3) 
U(IJ)'S  0.0, 0.010000 = N(3) TO O(4) 
U(IJ)'S  0.0, 0.010000 = N(3) TO O(6) 
U(IJ)'S  0.0, 0.010000 = N(3) TO O(5) 
U(IJ)'S  0.0, 0.010000 = N(3) TO O(7) 
DISTANCE 1.220000 , 0.005000 = N(3) TO O(7) 
DISTANCE 1.220000 , 0.005000 = N(3) TO O(5) 
DISTANCE 1.220000 , 0.005000 = N(3) TO O(4) 
END                                                                             
;
# looking for ARCHIVE-HKL.CIF 
 
_iucr_refine_reflections_details 
; 
# An asterisk in column 34 indicates a format overflow 
# Data was input as F-squared 
  -3   0   0  503.07   10.49 
  -3   0   0  504.75   10.21 
  -3   0   0  489.52   10.23 
   3   0   0  551.72   10.52 
   3   0   0  515.96   10.22 
   3   0   0  496.54   10.26 
  -4   0   0  426.41    9.71 
  -4   0   0  421.04    9.35 
  -4   0   0  445.32    9.34 
   4   0   0  455.70    9.34 
   4   0   0  467.81    9.73 
   4   0   0  436.01    9.42 
   4   0   0  425.27    9.32 
  -5   0   0   75.79    1.81 
  -5   0   0   76.30    2.40 
   5   0   0   80.15    1.74 
   5   0   0   76.35    1.73 
  -6   0   0   23.08    1.13 
  -6   0   0   21.96    1.85 
   6   0   0   26.07    0.93 
   6   0   0   25.35    0.97 
  -7   0   0    2.28    1.14 
  -7   0   0    2.22    0.56 
   7   0   0    2.21    0.42 
  -8   0   0   -1.01    0.57 
  -8   0   0    0.46    1.18 
   8   0   0    0.51    0.81 
   8  -1   0    0.11    0.79 
  -8   1   0   -0.70    0.53 
  -8   1   0    0.46    1.18 
   7  -1   0   32.27    1.50 
   7  -1   0   33.42    1.01 
  -7   1   0   31.22    1.99 
  -7   1   0   32.79    1.30 
   6  -1   0  210.44    4.83 
   6  -1   0  221.45    4.85 
   6  -1   0  207.29    5.05 
   6  -1   0  205.68    5.07 
  -6   1   0  213.13    5.62 
  -6   1   0  207.18    4.95 
   5  -1   0   72.00    1.51 
   5  -1   0   60.18    1.74 
   5  -1   0   67.12    1.50 
   5  -1   0   67.29    1.71 
  -5   1   0   69.50    2.13 
  -5   1   0   66.80    1.62 
   4  -1   0   48.97    1.20 
   4  -1   0   48.53    0.99 
   4  -1   0   42.29    1.14 
   4  -1   0   47.91    1.39 
   4  -1   0   46.49    0.98 
  -4   1   0   46.54    1.04 
  -4   1   0   45.48    1.44 
  -4   1   0   48.92    1.01 
   3  -1   0  388.21    7.67 
   3  -1   0  407.98    7.83 
   3  -1   0  383.39    7.66 
  -3   1   0  393.13    7.84 
  -3   1   0  380.68    7.58 
  -3   1   0  389.90    7.57 
   0  -1   0    0.00    0.00 
   0  -1   0    0.01    0.02 
  -1  -1   0  268.01    5.54 
   1   1   0  302.93    5.57 
  -2  -1   0    8.10    0.29 
  -2  -1   0    7.84    0.37 
   2   1   0    8.05    0.31 
   2   1   0    8.48    0.34 
   2   1   0    7.26    0.52 
  -3  -1   0  129.63    2.83 
  -3  -1   0  130.28    2.80 
  -3  -1   0  123.74    3.13 
   3   1   0  142.86    3.17 
   3   1   0  125.01    2.78 
   3   1   0  131.81    2.81 
  -4  -1   0  306.40    6.81 
  -4  -1   0  288.73    7.20 
   4   1   0  313.49    6.79 
  -5  -1   0   61.75    1.48 
  -5  -1   0   59.58    2.03 
   5   1   0   62.67    1.44 
  -6  -1   0    9.77    0.56 
  -6  -1   0   10.77    1.15 
   6   1   0   10.34    0.51 
  -7  -1   0   20.91    1.36 
  -7  -1   0   16.83    2.13 
   7   1   0   21.34    1.17 
  -8  -1   0    3.29    0.73 
  -8  -1   0    3.91    1.30 
   8   1   0    2.92    0.55 
   8  -2   0   15.76    1.54 
  -8   2   0   13.63    1.19 
  -8   2   0   16.76    2.03 
   7  -2   0   53.00    1.23 
   7  -2   0   53.00    1.82 
  -7   2   0   53.22    1.51 
  -7   2   0   54.37    2.29 
   6  -2   0   16.14    0.55 
   6  -2   0   12.48    0.83 
   6  -2   0   15.49    0.54 
  -6   2   0   15.49    1.48 
  -6   2   0   15.11    0.87 
   5  -2   0   96.62    1.75 
   5  -2   0   97.11    1.75 
   5  -2   0   88.30    2.04 
   5  -2   0   96.19    2.05 
  -5   2   0   98.32    1.84 
  -5   2   0   95.66    2.40 
  -5   2   0   95.44    1.88 
   4  -2   0  211.55    4.39 
   4  -2   0  202.32    4.18 
   4  -2   0  208.66    4.19 
  -4   2   0  205.38    4.44 
  -4   2   0  199.79    4.02 
  -4   2   0  205.99    4.01 
   1  -2   0   71.98    1.64 
   1  -2   0   76.59    1.63 
  -1   2   0   75.98    1.65 
  -1   2   0   75.84    1.62 
  -1   2   0   76.47    1.62 
  -1   2   0   76.29    1.65 
   0  -2   0  232.62    4.58 
   0   2   0  238.88    4.58 
   0   2   0  244.93    4.71 
   2   2   0  586.74   12.88 
   2   2   0  585.84   12.64 
  -3  -2   0    0.52    0.56 
  -3  -2   0    0.98    0.30 
  -3  -2   0    0.56    0.24 
   3   2   0    1.06    0.24 
   3   2   0    1.07    0.24 
   3   2   0    1.40    0.54 
  -4  -2   0   46.74    1.25 
  -4  -2   0   40.50    1.70 
  -5  -2   0   54.61    2.21 
  -5  -2   0   60.69    1.67 
   5   2   0   61.89    1.66 
  -6  -2   0   -1.01    0.46 
  -6  -2   0   -1.37    0.95 
  -7  -2   0   19.43    2.03 
  -7  -2   0   20.53    1.47 
   7   2   0   22.04    1.25 
   8  -3   0   52.83    2.03 
  -8   3   0   53.65    1.82 
  -8   3   0   57.71    2.72 
   7  -3   0   -1.01    0.70 
   7  -3   0    1.44    0.69 
  -7   3   0    0.86    1.07 
  -7   3   0    0.39    0.40 
   6  -3   0   69.11    1.81 
   6  -3   0   63.33    1.77 
  -6   3   0   68.58    1.54 
  -6   3   0   67.96    2.22 
   5  -3   0  236.28    4.94 
   5  -3   0  237.65    4.94 
  -5   3   0  234.30    4.72 
  -5   3   0  238.34    5.23 
  -5   3   0  242.34    4.71 
   3  -3   0  211.85    4.70 
   3  -3   0  212.42    4.74 
   3  -3   0  216.13    4.74 
  -3   3   0  220.17    4.94 
  -3   3   0  209.62    4.72 
   0  -3   0   90.48    1.74 
   0  -3   0   90.76    1.70 
   0  -3   0   89.89    1.72 
   0  -3   0   90.55    1.81 
   0   3   0   87.98    1.95 
   0   3   0   90.62    1.74 
   0   3   0   90.18    1.74 
  -1  -3   0  140.01    2.86 
  -1  -3   0  137.18    2.89 
  -1  -3   0  135.07    2.91 
  -1  -3   0  138.09    3.18 
   1   3   0  135.64    2.87 
   1   3   0  139.43    2.89 
  -2  -3   0  441.96   10.63 
  -2  -3   0  499.75   10.34 
  -2  -3   0  501.21   10.30 
   2   3   0  498.29   10.33 
   2   3   0  474.06   10.60 
   2   3   0  489.86   10.31 
  -3  -3   0   76.49    1.65 
  -3  -3   0   72.48    1.83 
  -3  -3   0   72.80    1.73 
   3   3   0   73.82    1.75 
  -4  -3   0   45.50    1.12 
  -4  -3   0   37.75    1.86 
  -4  -3   0   43.28    1.33 
  -5  -3   0   22.69    1.79 
  -5  -3   0   26.58    1.33 
  -5  -3   0   26.95    0.97 
  -6  -3   0   13.71    0.80 
  -6  -3   0   13.74    1.47 
   6   3   0   13.98    0.73 
  -7  -3   0    3.27    1.27 
  -7  -3   0    2.11    0.72 
   7   3   0    1.82    0.63 
   8  -4   0    4.78    0.88 
  -8   4   0    5.15    1.31 
   7  -4   0   44.56    1.74 
   7  -4   0   46.49    1.66 
  -7   4   0   46.29    1.27 
  -7   4   0   45.21    2.34 
   6  -4   0   16.29    1.06 
   6  -4   0   12.75    0.76 
  -6   4   0   13.08    0.56 
  -6   4   0   13.95    0.63 
  -6   4   0   13.76    1.07 
   5  -4   0  244.53    5.38 
   5  -4   0  245.88    5.40 
  -5   4   0  244.66    5.11 
  -5   4   0  248.30    5.70 
  -5   4   0  243.54    5.13 
  -4   4   0  999.87   20.69 
   3  -4   0   32.07    0.90 
   3  -4   0   33.70    0.95 
   3  -4   0   32.67    0.90 
   2  -4   0  163.71    3.54 
   2  -4   0  160.31    3.57 
  -2   4   0  167.72    3.70 
  -2   4   0  167.03    3.53 
   1  -4   0  335.78    6.58 
   1  -4   0  328.40    6.65 
   1  -4   0  331.59    6.56 
  -1   4   0  325.67    6.50 
  -1   4   0  330.01    6.54 
   0  -4   0  173.33    4.01 
   0  -4   0  171.49    4.03 
   0  -4   0  173.64    4.06 
   0  -4   0  168.25    4.15 
   0   4   0  162.11    4.34 
   0   4   0  170.32    4.06 
   0   4   0  170.95    4.07 
  -1  -4   0    3.75    0.40 
  -1  -4   0    4.18    0.71 
  -1  -4   0    3.43    0.32 
  -1  -4   0    3.45    0.40 
   1   4   0    2.94    0.57 
   1   4   0    3.32    0.33 
   1   4   0    3.93    0.48 
  -2  -4   0  197.90    3.94 
  -2  -4   0  188.33    4.55 
  -2  -4   0  196.99    4.13 
  -2  -4   0  198.03    4.13 
  -2  -4   0  198.16    4.08 
   2   4   0  196.96    4.11 
  -3  -4   0   79.83    2.00 
  -3  -4   0   81.89    1.83 
  -3  -4   0   78.93    2.12 
  -3  -4   0   73.68    2.59 
   3   4   0   78.29    2.02 
  -4  -4   0   11.16    0.69 
  -4  -4   0   11.70    1.15 
  -4  -4   0   10.44    0.61 
   4   4   0    9.59    0.48 
  -5  -4   0   32.68    2.24 
  -5  -4   0   37.39    1.24 
  -5  -4   0   37.50    1.53 
  -6  -4   0   28.72    2.49 
  -6  -4   0   28.99    1.65 
   6   4   0   28.51    1.39 
  -7  -4   0    4.57    0.80 
  -7  -4   0    7.30    1.79 
   7   4   0    4.48    0.70 
   8  -5   0   12.94    1.00 
   8  -5   0   13.92    1.05 
  -8   5   0   14.91    1.51 
   7  -5   0   51.30    1.85 
   7  -5   0   46.70    1.72 
  -7   5   0   48.40    2.29 
   6  -5   0  228.26    5.59 
   6  -5   0  236.03    5.56 
  -6   5   0  227.51    5.23 
  -6   5   0  251.81    6.09 
  -6   5   0  229.01    5.26 
   5  -5   0  213.50    4.54 
   5  -5   0  210.49    4.57 
  -5   5   0  199.49    4.23 
  -5   5   0  213.68    4.90 
   4  -5   0  184.45    3.72 
   4  -5   0  189.73    3.74 
   4  -5   0  189.14    3.71 
  -4   5   0  185.78    4.04 
   3  -5   0  127.44    2.83 
   3  -5   0  127.48    2.89 
  -3   5   0  129.63    2.82 
   2  -5   0    3.37    0.31 
   2  -5   0    2.59    0.40 
  -2   5   0    2.66    0.12 
  -2   5   0    3.05    0.13 
   1  -5   0  402.46    8.03 
   1  -5   0  401.82    7.91 
  -1   5   0  399.12    7.88 
  -1   5   0  408.83    7.87 
   0  -5   0  387.90    8.45 
   0  -5   0  383.90    8.29 
   0  -5   0  392.90    8.32 
   0   5   0  380.59    8.32 
   0   5   0  354.73    8.65 
   0   5   0  384.06    8.34 
  -1  -5   0   37.92    1.04 
  -1  -5   0   39.73    1.12 
  -1  -5   0   40.32    0.96 
   1   5   0   41.33    1.06 
   1   5   0   37.27    1.83 
  -2  -5   0   69.32    1.83 
  -2  -5   0   75.42    2.55 
  -2  -5   0   68.80    1.84 
   2   5   0   69.88    1.85 
  -3  -5   0   65.93    2.73 
  -3  -5   0   60.25    1.89 
  -3  -5   0   60.73    1.75 
   3   5   0   60.65    1.81 
  -4  -5   0   18.74    1.95 
  -4  -5   0   14.71    0.93 
  -4  -5   0   15.25    1.09 
   4   5   0   17.41    0.96 
  -5  -5   0   11.62    1.57 
  -5  -5   0   10.36    0.81 
  -6  -5   0   18.68    1.51 
  -6  -5   0   21.11    2.48 
   6   5   0   17.54    1.37 
   8  -6   0    1.83    1.00 
   8  -6   0    1.49    0.87 
  -8   6   0    3.33    1.45 
   7  -6   0   88.82    2.70 
   7  -6   0   88.62    2.55 
  -7   6   0   87.68    3.04 
   6  -6   0  170.16    3.99 
   6  -6   0  165.06    4.03 
  -6   6   0  167.94    4.44 
   5  -6   0    0.48    0.52 
   5  -6   0    0.41    0.55 
  -5   6   0   -0.69    0.84 
   4  -6   0   96.43    2.22 
   4  -6   0   93.79    2.18 
  -4   6   0   92.43    2.11 
   3  -6   0   43.03    1.43 
   3  -6   0   40.85    1.25 
  -3   6   0   41.56    0.97 
  -3   6   0   40.71    0.95 
   2  -6   0  239.24    5.01 
   2  -6   0  239.80    5.13 
  -2   6   0  238.70    4.89 
  -2   6   0  240.49    4.90 
   1  -6   0   33.46    1.21 
   1  -6   0   31.47    0.74 
   1  -6   0   32.79    0.90 
   1  -6   0   30.48    0.72 
  -1   6   0   30.14    0.88 
  -1   6   0   32.02    0.89 
   0  -6   0  176.50    3.86 
   0  -6   0  177.20    3.65 
   0  -6   0  178.39    3.62 
   0  -6   0  180.22    3.69 
   0   6   0  169.31    3.96 
   0   6   0  175.02    3.71 
  -1  -6   0   12.70    0.87 
  -1  -6   0   11.75    0.78 
  -1  -6   0   14.33    0.67 
   1   6   0   13.69    0.83 
  -2  -6   0    1.92    0.52 
  -2  -6   0    1.20    0.41 
   2   6   0    2.22    0.45 
  -3  -6   0   45.58    1.78 
  -3  -6   0   45.02    1.65 
  -3  -6   0   50.51    2.58 
   3   6   0   46.56    1.61 
  -4  -6   0   44.47    1.61 
  -4  -6   0   46.41    1.85 
  -4  -6   0   47.51    2.73 
  -5  -6   0    0.38    0.68 
  -5  -6   0    1.18    1.47 
   8  -7   0   30.97    2.11 
   8  -7   0   30.51    1.87 
  -8   7   0   30.70    2.38 
   7  -7   0   59.87    2.20 
   7  -7   0   59.43    1.94 
  -7   7   0   62.21    2.76 
   6  -7   0   40.58    1.54 
   6  -7   0   40.70    1.61 
  -6   7   0   37.58    2.16 
   5  -7   0   13.94    0.82 
   5  -7   0   17.26    1.21 
  -5   7   0   13.58    0.76 
  -5   7   0   13.00    1.20 
   4  -7   0    0.20    0.58 
   4  -7   0    0.03    0.52 
  -4   7   0    0.37    0.11 
   3  -7   0  157.77    3.52 
   3  -7   0  153.71    3.40 
  -3   7   0  153.55    3.16 
  -3   7   0  154.98    3.18 
   2  -7   0   65.52    1.92 
   2  -7   0   65.14    1.72 
   2  -7   0   67.62    1.72 
  -2   7   0   66.85    1.60 
  -2   7   0   66.30    1.59 
   1  -7   0   16.47    0.36 
   1  -7   0   17.54    0.34 
   1  -7   0   16.63    0.60 
   1  -7   0   15.77    0.78 
  -1   7   0   15.38    0.65 
  -1   7   0   17.19    0.73 
   0  -7   0   83.42    1.94 
   0  -7   0   80.97    1.86 
   0  -7   0   81.91    2.23 
   0   7   0   81.05    1.99 
  -1  -7   0   23.75    1.01 
  -1  -7   0   17.71    1.08 
  -1  -7   0   19.30    1.18 
   1   7   0   20.95    1.11 
  -2  -7   0    0.07    0.46 
  -2  -7   0    0.55    0.59 
   2   7   0    2.03    0.48 
  -3  -7   0   27.81    1.33 
  -3  -7   0   30.16    1.45 
   3   7   0   31.09    1.28 
  -4  -7   0   27.20    1.41 
  -4  -7   0   31.01    2.67 
  -4  -7   0   30.37    1.68 
  -5  -7   0    8.86    0.87 
  -5  -7   0   11.90    1.96 
   5   7   0    6.70    0.79 
   8  -8   0   16.51    1.90 
   8  -8   0   17.14    1.71 
   7  -8   0    0.70    0.84 
   7  -8   0    0.88    0.81 
  -7   8   0    0.79    0.72 
  -7   8   0   -0.11    1.12 
   6  -8   0    5.19    0.82 
  -6   8   0    2.67    1.08 
  -6   8   0    5.13    0.68 
   5  -8   0   45.73    1.78 
   5  -8   0   40.22    1.65 
  -5   8   0   37.59    1.96 
   4  -8   0   28.11    1.38 
   4  -8   0   27.60    1.25 
  -4   8   0   29.76    0.77 
   3  -8   0   29.28    1.33 
   3  -8   0   29.01    1.08 
  -3   8   0   28.32    0.78 
  -3   8   0   31.08    0.79 
   2  -8   0   42.50    1.33 
   2  -8   0   41.81    1.64 
  -2   8   0   43.40    1.24 
  -2   8   0   45.24    1.57 
   1  -8   0    6.12    0.79 
   1  -8   0    6.14    0.40 
  -1   8   0    4.80    0.39 
   0  -8   0    7.06    0.78 
   0  -8   0    5.25    0.41 
   0  -8   0    7.77    0.68 
   0   8   0    5.82    0.51 
  -1  -8   0   59.77    2.03 
  -1  -8   0   58.77    1.85 
   1   8   0   64.38    1.90 
  -2  -8   0   28.62    1.36 
  -2  -8   0   28.37    1.54 
   2   8   0   30.14    1.40 
  -3  -8   0   -0.64    0.68 
  -3  -8   0    0.11    0.59 
   3   8   0    1.05    0.53 
  -4  -8   0    4.01    0.72 
   7  -9   0   -0.57    0.87 
  -7   9   0   -0.09    0.70 
  -7   9   0   -1.00    1.17 
   6  -9   0   -0.30    0.80 
  -6   9   0   -0.80    1.05 
   5  -9   0   44.05    1.74 
   5  -9   0   48.73    1.89 
   4  -9   0   14.64    1.10 
   4  -9   0   17.32    1.36 
   3  -9   0    4.96    0.81 
   3  -9   0    4.69    0.53 
   2  -9   0   33.07    1.22 
   2  -9   0   38.62    1.79 
  -2   9   0   30.14    1.17 
   1  -9   0    2.45    0.78 
  -1   9   0    1.89    0.41 
   0  -9   0    0.39    0.32 
   0  -9   0    0.36    0.82 
   0   9   0    2.26    0.47 
  -1  -9   0   35.08    1.72 
  -1  -9   0   35.80    1.32 
   1   9   0   38.59    1.42 
  -2  -9   0   20.34    1.58 
  -2  -9   0   17.89    1.36 
   2   9   0   21.86    1.37 
  -3  -9   0    5.65    0.89 
  -3  -9   0    4.98    0.71 
   6 -10   0    1.54    0.84 
  -6  10   0    0.70    1.19 
   5 -10   0   -0.53    0.68 
   5 -10   0    0.87    0.98 
   4 -10   0    6.49    1.01 
   4 -10   0    4.87    0.68 
   3 -10   0   -0.48    0.51 
   3 -10   0    1.92    0.99 
   2 -10   0   24.39    1.77 
  -2  10   0   20.98    1.03 
   1 -10   0   20.30    1.64 
  -1  10   0   24.43    1.20 
   0 -10   0    7.24    1.02 
   0  10   0    6.91    0.62 
  -1 -10   0    0.63    0.97 
   1  10   0    2.64    0.57 
   5 -11   0    5.71    1.31 
   4 -11   0   21.20    1.87 
   3 -11   0    2.08    1.08 
   2 -11   0   -0.20    1.03 
   1 -11   0   29.72    2.10 
  -1  11   0   26.74    1.57 
   0 -11   1    8.52    1.15 
   1 -11   1    2.95    1.04 
   2 -11   1    5.24    1.13 
   3 -11   1   11.33    1.32 
   4 -11   1    4.39    1.20 
   4 -11   1    0.15    0.65 
   5 -11   1    3.20    0.79 
  -2 -10   1   -1.67    0.59 
  -2 -10   1   -1.24    0.89 
  -1 -10   1    5.07    1.01 
   0 -10   1   18.45    1.54 
  -1  10  -1   30.96    1.19 
   1 -10   1   29.60    1.69 
   2 -10   1    3.84    0.94 
   2 -10   1    0.28    0.50 
   3 -10   1   21.23    1.54 
   3 -10   1   15.80    1.11 
   4 -10   1   12.69    0.81 
   5 -10   1   -0.26    0.76 
  -6  10  -1    3.79    1.36 
   6 -10   1    4.10    0.96 
  -3  -9   1    0.68    0.66 
  -3  -9   1    2.44    0.81 
  -2  -9   1   25.55    1.30 
  -2  -9   1   29.40    1.59 
   1   9  -1    0.93    0.48 
  -1  -9   1   -0.40    0.43 
  -1  -9   1   -0.96    0.79 
   0   9  -1   19.03    1.04 
   0  -9   1   18.14    1.51 
   0  -9   1   16.18    0.86 
  -1   9  -1   41.25    1.27 
   1  -9   1   35.04    1.18 
   1  -9   1   41.51    1.65 
   2  -9   1   11.81    0.56 
   2  -9   1   12.72    0.96 
  -3   9  -1   20.31    0.85 
   3  -9   1   24.48    1.41 
   3  -9   1   23.13    1.09 
   4  -9   1   36.82    1.69 
   4  -9   1   32.40    1.48 
   5  -9   1    2.97    0.70 
  -6   9  -1   -0.36    1.06 
   6  -9   1   -0.88    0.74 
  -7   9  -1    9.91    0.97 
  -7   9  -1    9.25    1.46 
   7  -9   1    9.83    1.08 
  -3  -8   1   14.58    1.33 
  -3  -8   1   12.41    1.31 
  -2  -8   1   43.78    1.59 
  -2  -8   1   44.97    1.73 
   1   8  -1   72.07    1.81 
  -1  -8   1   69.39    1.77 
  -1  -8   1   68.11    2.01 
   0   8  -1   13.09    0.85 
   0  -8   1   12.64    0.64 
   0  -8   1   12.67    1.22 
   0  -8   1   10.22    0.72 
  -1   8  -1   37.14    1.12 
   1  -8   1   38.20    1.09 
   1  -8   1   37.27    1.44 
  -2   8  -1   38.06    1.14 
  -2   8  -1   37.76    1.07 
   2  -8   1   36.30    1.18 
   2  -8   1   37.33    1.47 
  -3   8  -1    0.36    0.22 
   3  -8   1    0.17    0.47 
   3  -8   1   -1.06    0.72 
   4  -8   1   39.56    1.73 
   4  -8   1   38.03    1.47 
  -5   8  -1   28.18    1.92 
   5  -8   1   33.00    1.57 
  -6   8  -1    0.58    0.60 
   6  -8   1    1.14    0.73 
  -7   8  -1    4.13    0.71 
  -7   8  -1    3.99    1.32 
   7  -8   1    3.89    0.91 
   7  -8   1    5.55    0.89 
   5   7  -1    2.29    0.71 
  -5  -7   1    6.87    1.83 
  -5  -7   1    3.02    0.79 
  -4  -7   1   31.08    1.60 
  -4  -7   1   27.01    1.41 
  -3  -7   1    0.11    0.56 
  -3  -7   1    0.69    0.54 
   2   7  -1   46.54    1.57 
  -2  -7   1   41.79    1.66 
  -2  -7   1   42.27    1.58 
   1   7  -1  144.96    2.91 
  -1  -7   1  142.67    2.90 
  -1  -7   1  139.05    2.66 
  -1  -7   1  143.91    2.81 
  -1  -7   1  144.45    3.05 
   0   7  -1    5.12    0.37 
   0  -7   1    5.93    0.34 
   0  -7   1    6.40    0.27 
   0  -7   1    5.67    0.59 
  -1   7  -1   86.49    2.00 
  -1   7  -1   84.65    1.95 
   1  -7   1   84.49    1.98 
   1  -7   1   85.84    2.21 
   1  -7   1   86.09    2.04 
  -2   7  -1   93.80    2.23 
  -2   7  -1   94.35    2.22 
   2  -7   1   92.25    2.37 
   2  -7   1   91.69    2.51 
  -3   7  -1   52.23    1.13 
  -3   7  -1   58.43    1.15 
   3  -7   1   56.72    1.46 
   3  -7   1   57.18    1.57 
  -4   7  -1   12.62    0.38 
   4  -7   1   12.98    0.89 
   4  -7   1   11.65    0.77 
  -5   7  -1   52.72    2.43 
  -5   7  -1   56.47    1.65 
   5  -7   1   57.32    1.76 
  -6   7  -1    6.91    1.29 
   6  -7   1    8.92    0.86 
   6  -7   1   12.66    1.43 
  -7   7  -1    6.83    1.32 
   7  -7   1    6.38    0.83 
   7  -7   1    5.73    0.98 
  -8   7  -1   63.42    3.31 
   8  -7   1   59.02    2.29 
   8  -7   1   56.26    2.57 
   6   6  -1   -1.58    0.73 
  -6  -6   1   -0.92    1.02 
   5   6  -1   35.06    1.73 
  -5  -6   1   37.47    1.68 
  -5  -6   1   40.34    2.76 
  -4  -6   1   83.74    2.39 
  -4  -6   1   82.74    3.21 
  -4  -6   1   78.94    2.14 
  -3  -6   1   72.71    1.91 
  -3  -6   1   68.65    1.80 
  -3  -6   1   75.90    2.68 
  -2  -6   1    6.62    0.54 
  -2  -6   1    7.94    0.83 
   1   6  -1   88.83    2.25 
  -1  -6   1   86.85    2.06 
  -1  -6   1   89.03    2.37 
  -1  -6   1   89.13    2.27 
  -1  -6   1   89.32    2.18 
   0   6  -1  112.61    2.39 
   0   6  -1  115.36    2.37 
   0  -6   1  116.01    2.30 
   0  -6   1  117.36    2.35 
   0  -6   1  114.58    2.30 
   0  -6   1  114.68    2.54 
  -1   6  -1    3.36    0.26 
   1  -6   1    3.84    0.33 
   1  -6   1    3.63    0.51 
   1  -6   1    4.15    0.40 
  -2   6  -1  168.81    3.69 
  -2   6  -1  171.34    3.71 
   2  -6   1  170.07    3.84 
   2  -6   1  171.93    3.94 
  -3   6  -1   79.30    1.76 
  -3   6  -1   77.76    1.75 
   3  -6   1   76.18    2.01 
   3  -6   1   81.10    2.10 
  -4   6  -1    1.08    0.45 
   4  -6   1    0.77    0.46 
  -5   6  -1   25.81    0.71 
  -5   6  -1   28.79    0.69 
  -5   6  -1   26.51    1.67 
   5  -6   1   29.23    1.23 
   5  -6   1   29.22    1.27 
  -6   6  -1  334.00    7.97 
   6  -6   1  323.99    7.49 
   6  -6   1  322.89    7.37 
  -7   6  -1    8.76    1.39 
   7  -6   1    6.86    0.79 
   7  -6   1    7.08    0.96 
  -8   6  -1    9.46    1.51 
   8  -6   1    8.66    1.02 
   8  -6   1    9.27    0.98 
   6   5  -1   23.51    1.49 
  -6  -5   1   23.16    1.49 
  -6  -5   1   25.24    2.47 
   5   5  -1   -1.25    0.58 
  -5  -5   1   -0.12    0.62 
  -5  -5   1    0.24    1.21 
  -4  -5   1   80.70    2.26 
  -4  -5   1   74.38    2.06 
  -4  -5   1   74.16    3.00 
  -3  -5   1  107.94    2.21 
  -3  -5   1  109.17    2.02 
  -3  -5   1  107.73    2.30 
  -3  -5   1  113.31    3.00 
   2   5  -1    0.99    0.31 
  -2  -5   1    0.34    0.35 
  -2  -5   1   -0.01    0.33 
   1   5  -1   83.53    2.17 
   1   5  -1   83.38    2.20 
  -1  -5   1   84.13    2.24 
  -1  -5   1   84.18    2.05 
  -1  -5   1   83.46    2.20 
  -1  -5   1   86.32    2.14 
   0   5  -1  449.71    9.23 
   0   5  -1  443.54    9.21 
   0   5  -1  444.21    9.60 
   0  -5   1  444.97    9.32 
   0  -5   1  463.79    9.21 
  -1   5  -1   57.45    1.30 
  -1   5  -1   54.02    1.29 
   1  -5   1   60.78    1.35 
   1  -5   1   57.27    1.36 
   1  -5   1   54.24    1.48 
  -2   5  -1  105.89    2.04 
  -2   5  -1  106.49    2.03 
   2  -5   1  102.70    2.26 
   2  -5   1  105.69    2.19 
  -3   5  -1   57.59    1.47 
   3  -5   1   54.89    1.52 
   3  -5   1   55.71    1.56 
  -4   5  -1   64.40    1.50 
  -4   5  -1   69.06    1.50 
  -4   5  -1   64.64    2.23 
   4  -5   1   68.26    1.87 
   4  -5   1   68.22    1.81 
  -5   5  -1  115.71    2.68 
  -5   5  -1  122.09    2.66 
  -5   5  -1  126.07    3.50 
   5  -5   1  116.71    3.01 
   5  -5   1  122.37    2.95 
  -6   5  -1  165.02    3.77 
  -6   5  -1  172.88    4.58 
  -6   5  -1  166.88    3.74 
   6  -5   1  167.64    4.13 
   6  -5   1  170.42    4.05 
  -7   5  -1    7.65    1.36 
   7  -5   1    5.32    0.77 
   7  -5   1    6.81    0.83 
  -8   5  -1    2.45    1.47 
   8  -5   1    2.60    0.87 
   8  -5   1    2.69    0.93 
   7   4  -1   30.22    1.57 
  -7  -4   1   29.82    1.79 
  -7  -4   1   31.69    2.51 
   6   4  -1   43.72    1.68 
  -6  -4   1   40.96    2.51 
  -6  -4   1   44.85    1.72 
   5   4  -1   29.29    1.19 
  -5  -4   1   31.36    1.34 
  -5  -4   1   27.59    0.87 
  -5  -4   1   27.98    1.93 
  -4  -4   1   24.61    1.79 
  -4  -4   1   23.61    1.23 
  -4  -4   1   24.06    0.89 
  -3  -4   1  177.57    4.57 
  -3  -4   1  186.57    4.00 
  -3  -4   1  192.01    3.92 
  -3  -4   1  188.82    4.11 
   2   4  -1   91.11    2.96 
   2   4  -1   88.77    1.89 
   2   4  -1   91.45    2.03 
  -2  -4   1   90.66    1.90 
  -2  -4   1   89.81    1.95 
  -2  -4   1   90.76    2.47 
  -2  -4   1   89.23    1.87 
   1   4  -1  173.29    3.38 
   1   4  -1  168.16    3.36 
  -1  -4   1  167.56    3.40 
  -1  -4   1  171.53    3.38 
  -1  -4   1  169.80    3.33 
   0   4  -1  461.77   10.29 
   0  -4   1  470.23   10.37 
   1  -4   1  719.85   14.05 
  -2   4  -1   14.99    0.47 
  -2   4  -1   13.74    0.27 
  -2   4  -1   14.95    0.26 
  -2   4  -1   12.66    0.51 
   2  -4   1   15.79    0.56 
   2  -4   1   14.52    0.58 
   3  -4   1  399.05    8.71 
   3  -4   1  389.66    8.73 
  -5   4  -1    1.28    0.84 
   5  -4   1    0.49    0.47 
  -6   4  -1  110.20    2.57 
  -6   4  -1  104.10    2.45 
  -6   4  -1  107.83    3.32 
   6  -4   1  101.68    2.71 
   6  -4   1  103.97    2.75 
  -7   4  -1   20.55    0.99 
  -7   4  -1   22.68    2.09 
   7  -4   1   18.71    1.04 
   7  -4   1   22.19    1.37 
  -8   4  -1    3.17    1.45 
   8  -4   1    1.16    0.84 
   8  -4   1    2.89    0.87 
   7   3  -1    1.72    0.61 
  -7  -3   1    2.60    1.24 
  -7  -3   1    1.47    0.64 
   6   3  -1   63.00    1.84 
  -6  -3   1   60.90    1.89 
  -6  -3   1   53.19    2.70 
   5   3  -1   53.92    1.50 
  -5  -3   1   53.99    1.52 
  -5  -3   1   49.50    2.08 
  -5  -3   1   56.24    1.20 
  -4  -3   1   -0.61    0.69 
  -4  -3   1    0.25    0.24 
  -4  -3   1   -0.79    0.35 
  -3  -3   1  193.19    5.19 
  -3  -3   1  230.01    4.76 
  -3  -3   1  218.19    4.74 
  -3  -3   1  221.27    4.83 
   2   3  -1  917.62   17.85 
   1   3  -1   38.92    1.13 
   1   3  -1   34.78    1.35 
   1   3  -1   40.58    1.13 
  -1  -3   1   41.56    1.11 
  -1  -3   1   40.24    1.14 
  -1  -3   1   44.08    1.15 
   0   3  -1  112.63    2.34 
   0   3  -1  110.60    2.32 
   0  -3   1  111.16    2.31 
   0  -3   1  111.14    2.33 
   0  -3   1  111.71    2.32 
   0  -3   1  109.48    2.40 
  -1   3  -1  115.21    2.44 
  -1   3  -1  122.02    2.50 
  -1   3  -1  117.56    2.43 
   1  -3   1  120.66    2.51 
   1  -3   1  117.97    2.55 
  -2   3  -1  190.77    4.28 
   2  -3   1  186.28    4.29 
   2  -3   1  188.91    4.30 
   2  -3   1  191.25    4.28 
  -4   3  -1   36.83    0.87 
  -4   3  -1   37.28    0.90 
  -4   3  -1   40.02    1.45 
   4  -3   1   41.13    1.23 
   4  -3   1   38.11    1.11 
  -5   3  -1    4.19    0.83 
  -5   3  -1    3.52    0.26 
  -5   3  -1    3.29    0.29 
   5  -3   1    4.40    0.56 
   5  -3   1    2.62    0.47 
  -6   3  -1   -0.21    0.99 
  -6   3  -1    0.08    0.32 
   6  -3   1   -1.28    0.51 
   6  -3   1    0.83    0.63 
  -7   3  -1   54.83    2.51 
  -7   3  -1   51.09    1.65 
   7  -3   1   52.65    1.90 
   7  -3   1   51.05    1.92 
  -8   3  -1   46.06    1.71 
  -8   3  -1   49.60    2.65 
   8  -3   1   50.66    2.01 
   8  -3   1   49.71    1.95 
   8   2  -1   16.29    1.25 
  -8  -2   1   18.51    1.61 
  -8  -2   1   19.33    2.09 
   7   2  -1    5.76    0.53 
  -7  -2   1    5.82    1.15 
  -7  -2   1    5.37    0.59 
   6   2  -1   32.81    1.17 
  -6  -2   1   31.70    1.34 
  -6  -2   1   27.30    1.80 
   5   2  -1   71.89    1.78 
  -5  -2   1   73.20    1.53 
  -5  -2   1   71.56    1.81 
  -5  -2   1   63.25    2.31 
   4   2  -1   16.41    0.75 
  -4  -2   1   15.96    0.51 
  -4  -2   1   16.92    0.84 
   3   2  -1  264.40    5.64 
   3   2  -1  267.25    5.97 
  -3  -2   1  256.55    5.55 
  -3  -2   1  257.12    5.65 
  -3  -2   1  267.54    5.63 
   2   2  -1  491.49   10.18 
   2   2  -1  518.90    9.94 
  -2  -2   1  446.28   10.15 
  -2  -2   1  514.92    9.92 
  -3   2  -1   85.49    1.76 
  -3   2  -1   87.31    2.16 
  -3   2  -1   83.74    1.77 
   3  -2   1   88.52    2.09 
   3  -2   1   83.73    1.87 
   3  -2   1   86.45    1.91 
  -4   2  -1   20.80    1.29 
  -4   2  -1   19.77    0.72 
  -4   2  -1   21.13    0.68 
   4  -2   1   20.10    0.59 
   4  -2   1   20.89    0.59 
   4  -2   1   21.02    0.96 
   4  -2   1   19.24    1.07 
  -5   2  -1   62.04    1.41 
  -5   2  -1   57.31    1.45 
  -5   2  -1   60.16    2.02 
   5  -2   1   59.17    1.61 
   5  -2   1   53.68    1.63 
   5  -2   1   59.72    1.30 
   5  -2   1   58.39    1.30 
  -6   2  -1   65.53    1.63 
  -6   2  -1   61.38    2.28 
   6  -2   1   62.97    1.37 
   6  -2   1   55.98    1.80 
   6  -2   1   62.07    1.82 
   6  -2   1   60.17    1.35 
  -7   2  -1    1.41    1.27 
  -7   2  -1    0.59    0.48 
   7  -2   1    0.70    0.76 
   7  -2   1    2.39    0.78 
  -8   2  -1    6.88    1.40 
  -8   2  -1    4.24    0.61 
   8  -2   1    6.29    0.95 
   8   1  -1   19.86    1.19 
  -8  -1   1   18.99    1.48 
  -8  -1   1   17.61    2.00 
   7   1  -1   30.79    1.19 
  -7  -1   1   29.70    1.26 
  -7  -1   1   24.64    1.90 
   6   1  -1   26.43    1.07 
  -6  -1   1   21.12    1.84 
  -6  -1   1   24.46    1.18 
   5   1  -1  287.81    5.89 
   5   1  -1  278.35    5.67 
  -5  -1   1  249.03    6.16 
  -5  -1   1  278.60    5.74 
   4   1  -1  698.52   13.65 
  -4  -1   1  625.64   14.04 
  -4  -1   1  656.20   13.66 
   3   1  -1  188.52    3.82 
   3   1  -1  180.50    3.80 
   3   1  -1  197.01    4.13 
  -3  -1   1  180.11    3.83 
  -3  -1   1  186.67    3.81 
  -3  -1   1  165.80    4.09 
   2   1  -1   20.76    0.62 
   2   1  -1   17.80    0.81 
   2   1  -1   19.87    0.61 
  -2  -1   1   16.97    0.84 
  -2  -1   1   19.01    0.52 
  -2  -1   1   20.69    0.60 
  -2  -1   1   18.89    0.59 
  -2  -1   1   19.49    0.63 
  -1   1  -1  261.06    5.49 
  -2   1  -1  213.78    4.69 
  -2   1  -1  213.21    4.90 
  -2   1  -1  210.95    4.70 
   2  -1   1  211.84    4.76 
   2  -1   1  221.54    4.89 
   2  -1   1  207.11    4.74 
  -3   1  -1    2.03    0.20 
  -3   1  -1    2.38    0.48 
  -3   1  -1    2.20    0.17 
   3  -1   1    2.45    0.17 
   3  -1   1    2.58    0.29 
   3  -1   1    2.65    0.45 
  -4   1  -1   23.87    0.75 
  -4   1  -1   20.86    0.81 
  -4   1  -1   21.83    1.22 
   4  -1   1   21.96    0.88 
   4  -1   1   20.87    1.15 
   4  -1   1   21.12    0.71 
   4  -1   1   23.06    0.72 
  -5   1  -1  176.31    4.27 
  -5   1  -1  170.41    3.70 
   5  -1   1  183.60    3.64 
   5  -1   1  170.18    3.81 
   5  -1   1  170.29    3.61 
  -6   1  -1   68.43    2.52 
  -6   1  -1   68.94    1.88 
   6  -1   1   69.38    1.72 
   6  -1   1   65.77    1.94 
   6  -1   1   72.29    2.04 
   6  -1   1   73.60    1.72 
  -7   1  -1   -0.29    1.11 
  -7   1  -1    0.36    0.49 
   7  -1   1    0.24    0.31 
   7  -1   1   -0.58    0.71 
  -8   1  -1    8.40    1.47 
  -8   1  -1    6.71    0.67 
   8  -1   1    8.40    0.95 
   8   0  -1   18.10    0.97 
  -8   0   1   16.21    1.52 
  -8   0   1   15.05    0.81 
   7   0  -1   28.21    1.05 
  -7   0   1   26.75    1.27 
  -7   0   1   24.88    2.06 
   6   0  -1   29.13    0.90 
   6   0  -1   27.75    0.89 
  -6   0   1   26.31    1.07 
  -6   0   1   23.83    1.60 
   5   0  -1   91.29    1.99 
   5   0  -1   86.07    1.97 
  -5   0   1   81.09    2.50 
  -5   0   1   82.84    1.87 
  -5   0   1   84.36    2.05 
   4   0  -1  215.04    4.27 
   4   0  -1  225.32    4.65 
   4   0  -1  204.22    4.25 
  -4   0   1  213.36    4.27 
  -4   0   1  204.11    4.28 
  -4   0   1  202.24    4.63 
   3   0  -1   68.15    1.79 
   3   0  -1   63.70    1.49 
   3   0  -1   66.94    1.50 
  -3   0   1   62.05    1.79 
  -3   0   1   62.90    1.52 
  -3   0   1   63.23    1.50 
   0   0   1    0.03    0.01 
  -1   0  -1  146.29    3.21 
  -1   0  -1  151.07    3.12 
  -1   0  -1  158.52    3.12 
   1   0   1  149.52    3.12 
   1   0   1  160.19    3.23 
   1   0   1  158.12    3.12 
  -2   0  -1  276.78    5.60 
  -2   0  -1  278.76    5.63 
  -2   0  -1  276.67    5.81 
  -2   0  -1  268.93    5.62 
   2   0   1  264.92    5.60 
   2   0   1  270.50    5.63 
   2   0   1  291.44    5.81 
   2   0   1  278.47    5.61 
  -3   0  -1   95.09    2.15 
  -3   0  -1   95.91    2.48 
  -3   0  -1   92.27    2.18 
   3   0   1   93.07    2.19 
   3   0   1   90.63    2.13 
   3   0   1   98.45    2.16 
   3   0   1  103.16    2.50 
  -4   0  -1  442.50    9.33 
  -4   0  -1  472.78    9.32 
  -4   0  -1  455.88    9.72 
   4   0   1  458.12    9.38 
   4   0   1  482.78    9.32 
  -5   0  -1  137.38    3.62 
  -5   0  -1  140.21    3.12 
   5   0   1  138.21    3.14 
   5   0   1  139.32    3.03 
   5   0   1  145.06    3.04 
  -6   0  -1   23.73    1.15 
  -6   0  -1   23.75    1.76 
   6   0   1   25.16    0.99 
   6   0   1   23.96    1.19 
  -7   0  -1    6.60    1.21 
  -7   0  -1    6.13    0.60 
   7   0   1    6.43    0.45 
  -8   0  -1    0.46    1.35 
  -8   0  -1   -0.18    0.61 
   8   0   1    1.35    0.83 
   8  -1  -1   28.93    1.66 
  -8   1   1   26.70    2.09 
  -8   1   1   27.52    1.40 
   7  -1  -1   54.37    1.39 
   7  -1  -1   52.59    1.75 
  -7   1   1   51.32    2.32 
  -7   1   1   52.30    1.63 
   6  -1  -1  211.60    4.84 
   6  -1  -1  220.01    4.62 
   6  -1  -1  229.97    4.63 
  -6   1   1  222.26    4.74 
  -6   1   1  213.91    5.27 
   5  -1  -1    4.30    0.27 
   5  -1  -1    4.31    0.49 
  -5   1   1    3.62    0.34 
  -5   1   1    4.61    0.34 
  -5   1   1    3.89    0.33 
  -5   1   1    3.14    0.82 
   4  -1  -1  271.07    5.66 
   4  -1  -1  253.01    5.44 
   4  -1  -1  265.07    5.30 
   4  -1  -1  256.45    5.44 
   4  -1  -1  254.87    5.29 
  -4   1   1  256.99    5.31 
  -4   1   1  249.99    5.33 
  -4   1   1  258.06    5.31 
  -4   1   1  254.23    5.66 
  -2   1   1  394.11    7.97 
  -2   1   1  380.07    7.95 
   0  -1  -1   53.27    0.98 
   0   1   1   57.74    0.94 
  -1  -1  -1    1.74    0.14 
  -1  -1  -1    2.29    0.28 
  -1  -1  -1    1.88    0.10 
  -1  -1  -1    2.08    0.09 
   1   1   1    1.76    0.12 
   1   1   1    1.99    0.13 
   1   1   1    2.41    0.26 
   1   1   1    2.08    0.10 
  -2  -1  -1   27.02    0.63 
  -2  -1  -1   26.25    0.94 
  -2  -1  -1   26.20    0.71 
  -2  -1  -1   25.92    0.66 
   2   1   1   27.72    0.69 
   2   1   1   27.10    0.68 
   2   1   1   26.54    0.64 
   2   1   1   27.80    0.91 
  -3  -1  -1  527.48   10.74 
  -3  -1  -1  509.67   11.10 
  -3  -1  -1  506.69   10.77 
   3   1   1  562.56   11.09 
   3   1   1  499.08   10.73 
   3   1   1  511.87   10.76 
   3   1   1  532.18   10.76 
  -4  -1  -1  210.46    4.96 
  -4  -1  -1  210.12    4.48 
   4   1   1  225.32    4.47 
   4   1   1  215.97    4.49 
   4   1   1  207.92    4.43 
  -5  -1  -1    5.27    0.45 
  -5  -1  -1    2.18    0.81 
  -6  -1  -1   38.29    2.07 
  -6  -1  -1   40.33    1.48 
   6   1   1   40.65    1.31 
  -7  -1  -1    6.43    0.67 
  -7  -1  -1    6.79    1.31 
   7   1   1    5.96    0.55 
  -8  -1  -1    1.79    1.50 
  -8  -1  -1   -0.95    0.63 
   8   1   1   -0.61    0.50 
   9  -2  -1   12.01    1.13 
  -9   2   1    9.34    0.72 
  -9   2   1   12.40    1.62 
   8  -2  -1    4.95    0.93 
  -8   2   1    4.72    1.21 
  -8   2   1    3.56    0.55 
   7  -2  -1   37.86    0.95 
   7  -2  -1   36.75    1.52 
  -7   2   1   36.44    2.22 
  -7   2   1   38.07    1.36 
   6  -2  -1   91.97    2.44 
   6  -2  -1  100.31    2.01 
   6  -2  -1   95.80    1.99 
  -6   2   1   96.41    2.87 
  -6   2   1   94.55    2.17 
   5  -2  -1   25.63    1.07 
   5  -2  -1   28.51    1.14 
   5  -2  -1   28.20    0.69 
   5  -2  -1   28.74    0.68 
  -5   2   1   27.01    0.80 
  -5   2   1   27.89    0.87 
   4  -2  -1    9.52    0.63 
   4  -2  -1   10.06    0.68 
   4  -2  -1    9.70    0.69 
  -4   2   1    9.20    0.42 
  -4   2   1    9.64    0.69 
   2  -2  -1  146.97    3.10 
   2  -2  -1  149.68    3.10 
   2  -2  -1  146.76    3.07 
  -2   2   1  150.72    3.10 
  -2   2   1  150.27    3.07 
  -2   2   1  153.38    3.16 
  -2   2   1  149.58    3.16 
   1  -2  -1    4.94    0.24 
   1  -2  -1    4.61    0.29 
   1  -2  -1    5.40    0.27 
  -1   2   1    5.04    0.16 
  -1   2   1    4.55    0.28 
  -1   2   1    4.81    0.28 
  -1   2   1    4.82    0.25 
  -1   2   1    4.76    0.16 
  -1   2   1    5.06    0.28 
   0  -2  -1  275.38    5.13 
   0   2   1  237.92    5.16 
  -1  -2  -1  199.93    4.11 
  -1  -2  -1  202.52    4.14 
   1   2   1  202.50    4.12 
   1   2   1  194.03    4.29 
   1   2   1  204.53    4.13 
  -2  -2  -1  318.93    6.61 
  -2  -2  -1  319.12    6.58 
   2   2   1  327.04    6.60 
   2   2   1  321.90    6.54 
   2   2   1  317.41    6.59 
   2   2   1  329.59    6.85 
  -3  -2  -1  508.28   11.81 
  -3  -2  -1  545.33   11.46 
  -3  -2  -1  571.34   11.49 
   3   2   1  599.11   11.83 
   3   2   1  548.92   11.43 
   3   2   1  568.91   11.46 
  -4  -2  -1   40.51    1.27 
  -4  -2  -1   36.25    1.68 
   4   2   1   41.73    1.18 
  -5  -2  -1   40.70    1.78 
  -5  -2  -1   44.46    1.20 
  -6  -2  -1    6.42    1.20 
  -6  -2  -1    6.56    0.60 
   6   2   1    5.37    0.56 
  -7  -2  -1   17.86    2.02 
  -7  -2  -1   13.25    0.86 
   7   2   1   17.58    1.21 
   9  -3  -1   12.10    1.14 
  -9   3   1   12.10    1.62 
   8  -3  -1   44.84    1.93 
  -8   3   1   44.26    1.52 
  -8   3   1   47.33    2.34 
   7  -3  -1    3.57    0.75 
  -7   3   1    3.66    1.09 
  -7   3   1    4.02    0.42 
   6  -3  -1   21.34    1.30 
   6  -3  -1   26.94    1.21 
  -6   3   1   25.63    0.90 
  -6   3   1   25.40    1.70 
  -6   3   1   24.75    0.92 
   5  -3  -1   82.14    2.16 
   5  -3  -1   80.96    2.15 
  -5   3   1   82.64    1.91 
  -5   3   1   80.82    2.41 
   4  -3  -1    4.34    0.55 
   4  -3  -1    2.48    0.48 
   4  -3  -1    4.46    0.62 
  -4   3   1    5.34    0.89 
  -4   3   1    3.70    0.32 
  -4   3   1    3.86    0.32 
   2  -3  -1  100.43    2.03 
   2  -3  -1   97.93    2.04 
  -2   3   1  103.65    2.03 
  -2   3   1   98.81    2.04 
   1  -3  -1   27.02    0.63 
   1  -3  -1   26.51    0.59 
   1  -3  -1   25.44    0.66 
  -1   3   1   26.71    0.57 
  -1   3   1   24.75    0.52 
  -1   3   1   25.97    0.52 
   0  -3  -1   17.74    0.54 
   0  -3  -1   17.22    0.43 
   0  -3  -1   17.52    0.40 
   0   3   1   18.02    0.32 
   0   3   1   15.67    0.61 
   0   3   1   18.55    0.44 
   0   3   1   17.18    0.42 
  -2  -3  -1  244.59    5.09 
  -2  -3  -1  244.68    5.13 
   2   3   1  250.23    5.43 
   2   3   1  249.40    5.12 
   2   3   1  246.02    5.11 
  -3  -3  -1    0.03    0.17 
  -3  -3  -1   -0.37    0.31 
  -3  -3  -1   -0.52    0.67 
   3   3   1   -0.41    0.31 
  -4  -3  -1   69.44    2.57 
  -4  -3  -1   80.55    2.11 
   4   3   1   81.34    2.04 
  -5  -3  -1   19.90    1.69 
  -5  -3  -1   22.16    1.09 
  -6  -3  -1    0.91    0.61 
  -6  -3  -1    2.27    1.09 
   6   3   1   -0.22    0.56 
  -7  -3  -1   14.21    1.57 
  -7  -3  -1   11.46    0.81 
   7   3   1   11.73    0.78 
   9  -4  -1    6.07    1.14 
  -9   4   1    6.79    1.47 
   8  -4  -1   31.40    1.63 
  -8   4   1   33.97    2.10 
   7  -4  -1    1.42    0.82 
  -7   4   1   -0.48    1.11 
  -7   4   1    1.35    0.36 
   6  -4  -1    2.76    0.63 
   6  -4  -1    1.56    0.64 
  -6   4   1    1.73    0.24 
  -6   4   1    2.55    0.90 
  -6   4   1    2.50    0.29 
   5  -4  -1  560.23   11.64 
   5  -4  -1  562.72   11.63 
  -5   4   1  572.01   11.87 
   4  -4  -1   58.70    1.48 
   4  -4  -1   60.53    1.39 
   4  -4  -1   60.42    1.45 
  -4   4   1   63.11    1.72 
   3  -4  -1   46.05    1.09 
   3  -4  -1   46.03    1.06 
   3  -4  -1   45.91    1.07 
   2  -4  -1  442.09    8.39 
   2  -4  -1  450.05    8.35 
   1  -4  -1  322.62    7.07 
   1  -4  -1  326.94    6.97 
  -1   4   1  332.57    6.96 
  -1   4   1  320.36    6.94 
   0  -4  -1   75.12    1.69 
   0  -4  -1   75.61    1.57 
   0  -4  -1   74.94    1.54 
   0   4   1   74.16    1.57 
   0   4   1   76.47    1.58 
  -1  -4  -1  320.30    6.75 
  -1  -4  -1  318.18    6.79 
  -1  -4  -1  314.45    7.14 
  -1  -4  -1  319.55    6.85 
   1   4   1  321.79    6.78 
   1   4   1  314.36    6.77 
  -2  -4  -1  170.58    4.41 
  -2  -4  -1  186.12    4.00 
  -2  -4  -1  190.36    4.02 
  -2  -4  -1  182.25    3.98 
   2   4   1  182.41    3.96 
  -3  -4  -1   38.48    1.05 
  -3  -4  -1   33.99    1.62 
  -3  -4  -1   36.35    1.16 
   3   4   1   37.55    1.05 
  -4  -4  -1   29.20    1.88 
  -4  -4  -1   31.58    1.14 
  -4  -4  -1   32.89    1.34 
   4   4   1   30.98    1.24 
  -5  -4  -1   29.59    1.50 
  -5  -4  -1   30.67    1.15 
  -5  -4  -1   28.98    2.32 
  -6  -4  -1   18.17    2.32 
  -6  -4  -1   12.15    0.87 
   6   4   1   11.27    0.78 
   9  -5  -1   -0.79    0.95 
  -9   5   1   -0.13    1.45 
   8  -5  -1    0.26    0.81 
  -8   5   1    2.11    1.19 
   7  -5  -1   49.70    1.89 
   7  -5  -1   51.64    1.97 
  -7   5   1   48.44    1.69 
  -7   5   1   48.05    2.31 
   6  -5  -1   52.11    1.75 
   6  -5  -1   51.11    1.54 
  -6   5   1   48.16    1.15 
  -6   5   1   55.73    2.06 
   5  -5  -1  119.96    2.79 
   5  -5  -1  118.09    2.79 
   5  -5  -1  123.25    2.74 
  -5   5   1  114.51    2.42 
  -5   5   1  122.81    2.42 
  -5   5   1  123.29    3.12 
   4  -5  -1   21.34    0.82 
   4  -5  -1   20.16    0.83 
   4  -5  -1   21.96    0.84 
  -4   5   1   21.20    1.14 
   3  -5  -1    3.31    0.37 
   3  -5  -1    3.47    0.43 
  -3   5   1    3.55    0.46 
   2  -5  -1   31.47    1.03 
   2  -5  -1   27.84    0.88 
   2  -5  -1   31.42    0.89 
  -2   5   1   32.86    0.72 
  -2   5   1   31.10    0.71 
   0  -5  -1   10.65    0.81 
   0  -5  -1    9.53    0.52 
   0  -5  -1   10.06    0.45 
   0   5   1    9.90    0.57 
   0   5   1    8.79    0.59 
   0   5   1    8.88    0.81 
  -1  -5  -1    0.05    0.29 
  -1  -5  -1    0.53    0.22 
  -1  -5  -1    0.42    0.37 
   1   5   1    0.27    0.29 
  -2  -5  -1  152.42    3.75 
  -2  -5  -1  153.71    3.73 
  -2  -5  -1  155.96    4.35 
   2   5   1  156.00    3.72 
  -3  -5  -1   36.61    1.25 
  -3  -5  -1   35.34    1.99 
  -3  -5  -1   34.51    1.35 
   3   5   1   37.11    1.21 
  -4  -5  -1    3.61    1.40 
  -4  -5  -1   -0.43    0.55 
  -4  -5  -1    0.68    0.48 
   4   5   1    1.29    0.45 
  -5  -5  -1   40.18    1.73 
  -5  -5  -1   40.50    2.51 
  -6  -5  -1   11.23    1.70 
  -6  -5  -1    8.98    0.82 
   6   5   1    7.73    0.79 
   8  -6  -1    3.39    0.91 
  -8   6   1    4.35    1.29 
   7  -6  -1   92.44    2.74 
   7  -6  -1   96.94    2.74 
  -7   6   1   99.09    3.24 
   6  -6  -1    3.88    0.70 
   6  -6  -1    5.42    0.71 
  -6   6   1    4.96    0.99 
  -6   6   1    4.12    0.31 
   5  -6  -1    2.32    0.57 
   5  -6  -1    1.49    0.56 
   5  -6  -1    2.40    0.58 
  -5   6   1    1.57    0.82 
   4  -6  -1  115.46    2.46 
   4  -6  -1  115.05    2.42 
  -4   6   1  115.66    2.41 
   3  -6  -1  100.18    2.59 
   3  -6  -1   96.30    2.45 
  -3   6   1   96.82    2.22 
  -3   6   1  100.06    2.22 
   2  -6  -1    1.52    0.48 
   2  -6  -1    0.47    0.39 
   2  -6  -1    0.59    0.32 
  -2   6   1    0.25    0.18 
   1  -6  -1  334.42    6.79 
   1  -6  -1  320.67    6.50 
   1  -6  -1  336.31    6.51 
  -1   6   1  327.83    6.58 
  -1   6   1  321.50    6.57 
  -1   6   1  313.12    6.93 
   0  -6  -1  199.27    4.29 
   0  -6  -1  199.91    4.32 
   0  -6  -1  198.60    4.50 
   0   6   1  198.13    4.34 
  -1  -6  -1    0.65    0.24 
  -1  -6  -1    0.27    0.46 
  -1  -6  -1   -0.39    0.33 
   1   6   1    0.41    0.36 
  -2  -6  -1   54.84    1.68 
  -2  -6  -1   58.92    2.42 
  -2  -6  -1   55.27    1.70 
   2   6   1   56.12    1.66 
  -3  -6  -1   77.11    2.12 
  -3  -6  -1   77.68    2.19 
  -3  -6  -1   82.75    3.05 
   3   6   1   80.86    2.13 
  -4  -6  -1   34.27    2.51 
  -4  -6  -1   33.03    1.66 
  -4  -6  -1   31.35    1.41 
   4   6   1   34.93    1.51 
  -5  -6  -1    5.49    1.60 
  -5  -6  -1    4.02    0.76 
   8  -7  -1   27.84    1.75 
  -8   7   1   29.14    2.32 
   7  -7  -1    3.78    0.79 
   7  -7  -1    3.40    0.83 
  -7   7   1    4.25    1.10 
   6  -7  -1   27.98    1.43 
   6  -7  -1   29.29    1.47 
  -6   7   1   24.78    1.14 
  -6   7   1   24.64    1.79 
   5  -7  -1    2.11    0.61 
   5  -7  -1    2.45    0.62 
  -5   7   1    1.76    0.62 
  -5   7   1    1.56    0.90 
   4  -7  -1   32.17    1.27 
   4  -7  -1   29.54    1.09 
  -4   7   1   29.32    0.64 
  -4   7   1   30.37    0.64 
   3  -7  -1  283.96    6.09 
   3  -7  -1  281.13    5.96 
  -3   7   1  277.54    5.77 
  -3   7   1  282.63    5.78 
   2  -7  -1    6.96    0.41 
   2  -7  -1    6.68    0.68 
  -2   7   1    6.12    0.28 
  -2   7   1    6.83    0.29 
   1  -7  -1    4.56    0.66 
   1  -7  -1    4.08    0.39 
   1  -7  -1    4.01    0.34 
  -1   7   1    3.58    0.36 
   0  -7  -1  164.76    3.58 
   0  -7  -1  164.70    3.82 
   0  -7  -1  162.00    3.53 
   0   7   1  160.84    3.62 
  -1  -7  -1   20.10    1.26 
  -1  -7  -1   17.48    0.97 
   1   7   1   18.85    1.05 
  -2  -7  -1    0.28    0.47 
  -2  -7  -1    1.25    0.60 
   2   7   1    1.24    0.44 
  -3  -7  -1   42.88    1.66 
  -3  -7  -1   43.21    1.74 
   3   7   1   44.63    1.65 
  -4  -7  -1   23.59    1.29 
  -4  -7  -1   25.35    1.59 
  -4  -7  -1   27.50    2.59 
   4   7   1   26.15    1.44 
   8  -8  -1    1.84    0.90 
  -8   8   1    0.23    0.82 
  -8   8   1    2.18    1.33 
   7  -8  -1    2.62    0.82 
   7  -8  -1    2.54    0.81 
  -7   8   1    1.63    0.77 
  -7   8   1    2.37    1.19 
   6  -8  -1    8.07    0.95 
   6  -8  -1    5.33    0.77 
  -6   8   1    5.78    0.80 
  -6   8   1    4.65    1.09 
   5  -8  -1   43.93    1.66 
   5  -8  -1   48.29    1.70 
  -5   8   1   45.57    1.94 
   4  -8  -1    9.81    0.88 
   4  -8  -1   11.86    1.01 
  -4   8   1   11.52    0.46 
   3  -8  -1  101.91    2.43 
   3  -8  -1  100.51    2.64 
  -3   8   1  101.67    2.20 
  -3   8   1  103.00    2.22 
   2  -8  -1   15.20    1.17 
  -2   8   1   13.96    0.73 
   1  -8  -1    0.98    0.19 
   1  -8  -1    1.63    0.73 
   1  -8  -1    0.98    0.13 
  -1   8   1    0.91    0.36 
   0  -8  -1   92.24    2.09 
   0  -8  -1   93.46    2.42 
   0   8   1   91.49    2.18 
  -1  -8  -1   67.35    2.01 
  -1  -8  -1   66.95    1.80 
   1   8   1   65.64    1.79 
  -2  -8  -1    9.62    0.92 
  -2  -8  -1    7.75    0.64 
   2   8   1    9.03    0.69 
  -3  -8  -1   12.42    0.95 
  -3  -8  -1   12.53    0.84 
   3   8   1   15.84    1.14 
  -4  -8  -1    9.18    0.82 
  -7   9   1    2.88    0.75 
  -7   9   1    1.80    1.20 
   6  -9  -1    5.52    0.80 
   6  -9  -1    6.40    0.98 
  -6   9   1    5.25    1.13 
   5  -9  -1   63.46    2.25 
   5  -9  -1   59.19    1.93 
   4  -9  -1    2.37    0.61 
   4  -9  -1    3.17    0.93 
   3  -9  -1   58.50    1.98 
  -3   9   1   50.07    1.41 
   2  -9  -1  120.20    3.20 
  -2   9   1  114.19    2.79 
   1  -9  -1   24.69    1.44 
  -1   9   1   23.17    1.01 
   0  -9  -1   -0.67    0.77 
   0  -9  -1   -0.72    0.33 
   0   9   1   -0.09    0.48 
  -1  -9  -1   51.11    1.68 
  -1  -9  -1   51.99    1.99 
   1   9   1   52.46    1.79 
  -2  -9  -1   28.77    1.67 
  -2  -9  -1   27.79    1.49 
   2   9   1   30.86    1.50 
   6 -10  -1   12.52    1.20 
  -6  10   1    9.39    1.29 
   5 -10  -1   23.54    1.75 
   4 -10  -1   17.97    1.60 
   3 -10  -1    2.70    0.94 
   2 -10  -1   33.32    1.73 
  -2  10   1   32.69    1.16 
   1 -10  -1    7.13    1.11 
  -1  10   1    7.43    0.57 
   0 -10  -1    1.34    1.01 
   0  10   1    1.37    0.56 
  -1 -10  -1   12.23    1.15 
   5 -11  -1   33.84    2.06 
   4 -11  -1   39.91    2.07 
   3 -11  -1    6.01    1.13 
   2 -11  -1    5.14    1.23 
   1 -11  -1   46.61    2.41 
  -1  11   1   39.34    1.69 
   0  11  -2    1.88    0.61 
   0 -11   2    5.23    1.11 
   1 -11   2    7.67    1.22 
   2 -11   2   40.64    2.17 
   3 -11   2    0.40    0.63 
   3 -11   2    3.88    1.13 
   4 -11   2    2.86    0.72 
  -2 -10   2   -1.65    0.82 
   1  10  -2   31.16    1.47 
  -1 -10   2   34.21    1.61 
   0 -10   2   11.47    1.16 
   1 -10   2    3.26    1.00 
   2 -10   2   54.53    1.93 
   2 -10   2   47.14    1.49 
   3 -10   2    3.94    0.63 
   3 -10   2    6.45    0.97 
   4 -10   2    1.56    0.68 
   5 -10   2    4.73    0.84 
  -6  10  -2   12.68    1.61 
   6 -10   2   12.36    1.05 
   3   9  -2   -0.61    0.70 
  -3  -9   2    2.04    0.79 
  -3  -9   2    0.00    0.63 
   2   9  -2    3.54    0.65 
  -2  -9   2    4.27    0.55 
  -2  -9   2    4.88    0.85 
  -1  -9   2   21.30    1.01 
  -1  -9   2   19.67    1.41 
   0  -9   2   70.71    2.18 
   0  -9   2   68.94    1.68 
   1  -9   2    0.59    0.42 
   2  -9   2    2.73    0.51 
   2  -9   2    3.26    0.87 
  -3   9  -2   51.75    1.51 
   3  -9   2   52.47    1.64 
   3  -9   2   58.81    2.03 
   4  -9   2   32.76    1.46 
  -5   9  -2   -0.37    1.02 
   5  -9   2   -0.02    0.77 
  -6   9  -2   -0.55    1.14 
   6  -9   2    0.08    0.81 
  -7   9  -2    4.01    1.42 
   7  -9   2    5.70    1.00 
   3   8  -2   42.28    1.70 
  -3  -8   2   41.59    1.59 
  -3  -8   2   42.76    1.74 
  -2  -8   2   44.96    1.50 
  -2  -8   2   45.96    1.59 
  -1  -8   2    9.72    1.18 
  -1  -8   2    8.02    0.88 
   0  -8   2   52.67    1.60 
   0  -8   2   51.09    1.25 
   0  -8   2   52.71    1.23 
   0  -8   2   54.13    1.31 
   1  -8   2   13.32    0.79 
   1  -8   2   15.46    0.81 
   1  -8   2   13.25    1.09 
   2  -8   2    2.63    0.46 
   2  -8   2    3.01    0.68 
  -3   8  -2   39.22    1.06 
  -3   8  -2   37.92    1.06 
   3  -8   2   38.98    1.40 
   3  -8   2   38.58    1.53 
  -4   8  -2   65.27    1.68 
   4  -8   2   70.86    2.02 
  -5   8  -2   11.37    1.43 
  -5   8  -2   13.12    0.91 
   5  -8   2   11.33    0.85 
  -6   8  -2   -0.84    1.10 
  -6   8  -2    0.96    0.59 
   6  -8   2   -0.31    0.76 
  -7   8  -2    6.63    0.77 
  -7   8  -2    6.09    1.53 
   7  -8   2    5.76    1.02 
   5   7  -2    6.29    0.72 
  -5  -7   2    7.53    0.83 
   4   7  -2    2.08    0.61 
  -4  -7   2    1.24    0.65 
   3   7  -2   14.41    1.19 
  -3  -7   2   16.31    1.20 
  -3  -7   2   13.70    1.08 
  -2  -7   2   68.14    1.90 
  -2  -7   2   66.75    1.92 
  -1  -7   2    0.70    0.23 
  -1  -7   2    0.73    0.54 
  -1  -7   2    0.54    0.37 
  -1  -7   2    1.09    0.26 
   0  -7   2   30.44    1.10 
   0  -7   2   33.68    0.82 
   0  -7   2   31.40    0.89 
   0  -7   2   32.30    0.76 
  -1   7  -2  160.14    3.44 
   1  -7   2  152.73    3.36 
   1  -7   2  154.85    3.54 
   1  -7   2  155.72    3.39 
  -2   7  -2   74.28    1.84 
   2  -7   2   75.10    2.00 
   2  -7   2   79.08    2.20 
  -3   7  -2    3.32    0.21 
  -3   7  -2    3.22    0.21 
   3  -7   2    2.50    0.49 
   3  -7   2    3.11    0.60 
  -4   7  -2    2.33    0.22 
  -4   7  -2    4.14    0.54 
  -4   7  -2    2.77    0.19 
   4  -7   2    3.24    0.58 
  -5   7  -2   19.35    1.57 
  -5   7  -2   21.35    1.02 
   5  -7   2   21.71    1.24 
  -6   7  -2   14.00    1.39 
   6  -7   2   17.76    1.20 
   6  -7   2   13.51    1.00 
  -7   7  -2    6.41    1.45 
   7  -7   2    5.04    0.96 
   7  -7   2    6.86    0.84 
  -8   7  -2    4.20    1.57 
   8  -7   2    3.06    0.84 
   8  -7   2    1.95    1.01 
   6   6  -2   -1.14    0.65 
  -6  -6   2    1.12    1.59 
  -6  -6   2   -1.18    0.73 
   5   6  -2   33.34    1.65 
  -5  -6   2   39.68    2.96 
  -5  -6   2   31.93    1.71 
   4   6  -2   42.10    1.52 
  -4  -6   2   40.90    1.44 
  -4  -6   2   46.73    2.47 
  -4  -6   2   40.49    1.29 
   3   6  -2   62.16    1.64 
  -3  -6   2   66.09    1.75 
  -3  -6   2   60.87    1.62 
  -2  -6   2   33.22    1.20 
  -2  -6   2   36.01    1.20 
  -1  -6   2   98.88    2.26 
  -1  -6   2   95.94    2.42 
  -1  -6   2   98.93    2.33 
  -1  -6   2   99.42    2.20 
   0   6  -2    0.06    0.25 
   0  -6   2    0.66    0.43 
   0  -6   2    0.67    0.25 
   0  -6   2    0.22    0.24 
   0  -6   2    0.57    0.18 
  -1   6  -2  188.70    4.05 
   1  -6   2  190.23    4.06 
   1  -6   2  194.12    4.11 
   1  -6   2  195.83    4.24 
   1  -6   2  189.82    3.94 
  -2   6  -2  217.52    4.63 
   2  -6   2  216.66    4.84 
   2  -6   2  219.48    4.77 
  -3   6  -2   94.70    1.97 
  -3   6  -2   97.19    2.00 
   3  -6   2   95.05    2.23 
  -4   6  -2   11.73    0.74 
  -4   6  -2    8.97    0.40 
  -4   6  -2    9.02    0.40 
  -4   6  -2    9.20    1.03 
   4  -6   2   10.16    0.88 
  -5   6  -2   40.37    1.10 
  -5   6  -2   37.54    1.13 
  -5   6  -2   44.07    2.27 
   5  -6   2   46.78    1.51 
   5  -6   2   41.93    1.70 
  -6   6  -2   44.73    2.22 
   6  -6   2   46.25    1.58 
   6  -6   2   42.38    1.74 
  -7   6  -2    2.65    1.36 
   7  -6   2    1.02    0.89 
   7  -6   2    2.16    0.69 
  -8   6  -2    2.63    1.54 
   8  -6   2    2.05    0.80 
   8  -6   2    2.43    0.98 
   6   5  -2    2.06    0.60 
  -6  -5   2    3.66    1.47 
  -6  -5   2    2.37    0.72 
   5   5  -2   28.41    1.47 
  -5  -5   2   29.01    2.33 
  -5  -5   2   28.49    1.57 
   4   5  -2   80.89    2.08 
  -4  -5   2   79.14    2.84 
  -4  -5   2   77.49    1.87 
  -4  -5   2   78.22    2.06 
  -3  -5   2    1.70    0.87 
  -2  -5   2   74.22    1.58 
  -2  -5   2   73.14    1.62 
   1   5  -2  176.87    4.27 
  -1  -5   2  174.56    4.20 
  -1  -5   2  177.76    4.29 
  -1  -5   2  175.37    4.25 
   0   5  -2  599.30   11.81 
   0  -5   2  604.45   11.90 
   0  -5   2  595.92   11.75 
  -1   5  -2   43.45    1.13 
   1  -5   2   45.42    1.14 
   1  -5   2   47.42    1.03 
   1  -5   2   40.07    1.30 
   1  -5   2   40.61    1.01 
   1  -5   2   44.66    1.20 
  -2   5  -2    1.60    0.16 
  -2   5  -2    1.82    0.15 
   2  -5   2    1.59    0.41 
   2  -5   2    2.10    0.34 
  -3   5  -2    1.57    0.34 
   3  -5   2    0.98    0.38 
  -4   5  -2    5.49    0.33 
  -4   5  -2    5.65    0.22 
  -4   5  -2    7.40    0.97 
   4  -5   2    6.67    0.57 
  -5   5  -2    2.69    1.00 
  -5   5  -2    1.10    0.25 
  -5   5  -2    1.94    0.22 
   5  -5   2    2.77    0.50 
   5  -5   2    1.76    0.60 
  -6   5  -2    3.85    0.40 
  -6   5  -2    3.30    0.34 
  -6   5  -2    4.96    1.09 
   6  -5   2    3.79    0.58 
   6  -5   2    3.75    0.73 
  -7   5  -2   25.14    2.01 
   7  -5   2   24.54    1.46 
   7  -5   2   25.40    1.34 
  -8   5  -2   12.25    1.67 
   8  -5   2   11.16    0.97 
   8  -5   2   11.51    1.18 
   7   4  -2    6.40    0.71 
  -7  -4   2    9.09    1.58 
  -7  -4   2    6.71    0.78 
   6   4  -2   15.26    1.25 
  -6  -4   2   12.92    1.58 
  -6  -4   2   16.80    1.43 
   5   4  -2   69.80    1.83 
  -5  -4   2   63.22    2.58 
  -5  -4   2   66.72    1.84 
   4   4  -2   25.17    1.00 
  -4  -4   2   28.00    0.81 
  -4  -4   2   28.39    1.74 
  -4  -4   2   25.36    1.07 
   3   4  -2   94.45    2.21 
  -3  -4   2   94.90    2.74 
  -3  -4   2   94.80    2.10 
  -3  -4   2   92.14    2.24 
   2   4  -2   27.55    0.94 
   2   4  -2   24.08    1.36 
  -2  -4   2   28.76    1.36 
  -2  -4   2   27.41    0.77 
  -2  -4   2   27.71    0.79 
  -2  -4   2   27.70    0.89 
   1   4  -2  219.54    4.68 
   1   4  -2  201.63    5.00 
  -1  -4   2  215.63    4.69 
  -1  -4   2  217.34    4.63 
  -1  -4   2  222.05    4.68 
   0   4  -2  395.12    8.09 
   0  -4   2  399.11    8.16 
  -1   4  -2   75.08    1.57 
   1  -4   2   72.80    1.50 
   1  -4   2   64.72    1.48 
   1  -4   2   74.16    1.65 
   1  -4   2   71.66    1.70 
  -2   4  -2  141.47    3.01 
  -2   4  -2  145.85    3.09 
  -2   4  -2  141.55    3.03 
  -2   4  -2  143.88    3.14 
   2  -4   2  140.29    3.17 
  -3   4  -2  193.48    4.14 
  -3   4  -2  192.84    4.13 
  -3   4  -2  197.17    4.62 
   3  -4   2  193.23    4.34 
   3  -4   2  200.84    4.29 
  -4   4  -2   85.92    1.99 
  -4   4  -2  102.49    2.71 
  -4   4  -2   91.70    1.97 
   4  -4   2   89.80    2.26 
   4  -4   2   95.45    2.16 
  -5   4  -2    8.87    0.47 
  -5   4  -2    6.54    0.32 
  -5   4  -2    8.41    1.02 
   5  -4   2    8.58    0.56 
   5  -4   2    7.23    0.61 
  -6   4  -2    6.46    1.11 
  -6   4  -2    5.84    0.40 
   6  -4   2    6.11    0.70 
   6  -4   2    6.83    0.65 
  -7   4  -2    1.43    0.43 
  -7   4  -2    1.59    1.22 
   7  -4   2    3.14    0.80 
   7  -4   2    2.83    0.79 
  -8   4  -2   -0.26    1.34 
   8  -4   2    0.00    0.84 
   8  -4   2   -0.43    0.82 
   7   3  -2   57.23    1.87 
  -7  -3   2   51.65    1.92 
  -7  -3   2   50.17    2.87 
   6   3  -2   20.98    1.16 
  -6  -3   2   21.59    1.36 
  -6  -3   2   18.32    1.84 
  -5  -3   2   -0.31    0.93 
  -5  -3   2    0.61    0.21 
   4   3  -2   98.41    2.37 
  -4  -3   2  100.56    2.19 
  -4  -3   2   98.34    2.43 
  -4  -3   2   87.76    2.93 
   3   3  -2  419.15    8.71 
   3   3  -2  412.86    8.85 
  -3  -3   2  380.97    9.10 
  -3  -3   2  422.22    8.75 
  -3  -3   2  419.47    8.64 
   1   3  -2    2.64    0.19 
   1   3  -2    2.87    0.17 
   1   3  -2    2.26    0.35 
  -1  -3   2    2.25    0.19 
  -1  -3   2    2.33    0.15 
   0   3  -2  188.92    3.43 
   0   3  -2  190.12    3.45 
   0  -3   2  190.40    3.50 
   0  -3   2  192.05    3.44 
   0  -3   2  187.15    3.42 
  -1   3  -2  166.16    3.33 
  -1   3  -2  175.83    3.29 
  -1   3  -2  173.64    3.28 
   1  -3   2  169.59    3.35 
  -2   3  -2  110.73    2.35 
  -2   3  -2  110.93    2.27 
  -2   3  -2  108.10    2.27 
   2  -3   2  107.23    2.40 
   2  -3   2  112.76    2.36 
  -3   3  -2    1.36    0.23 
  -3   3  -2    1.67    0.57 
   3  -3   2    0.80    0.35 
  -4   3  -2   44.48    1.71 
  -4   3  -2   44.87    1.13 
  -4   3  -2   42.91    1.17 
   4  -3   2   42.27    1.39 
   4  -3   2   41.60    1.29 
  -5   3  -2   75.06    1.72 
  -5   3  -2   77.88    1.67 
  -5   3  -2   78.76    2.45 
   5  -3   2   75.72    1.93 
   5  -3   2   76.59    1.87 
  -6   3  -2   17.19    0.90 
  -6   3  -2   17.41    1.67 
   6  -3   2   18.75    1.15 
   6  -3   2   16.64    1.08 
  -7   3  -2  146.11    4.44 
  -7   3  -2  137.04    3.39 
   7  -3   2  138.88    3.63 
   7  -3   2  142.43    3.60 
  -8   3  -2   -0.57    0.53 
  -8   3  -2    0.21    1.40 
   8  -3   2    0.67    0.84 
   8  -3   2    0.76    0.83 
   8   2  -2    3.59    0.63 
  -8  -2   2    4.50    0.80 
  -8  -2   2    4.59    1.27 
   7   2  -2   49.92    1.63 
  -7  -2   2   42.00    2.47 
  -7  -2   2   50.98    1.81 
   6   2  -2   19.18    0.97 
  -6  -2   2   17.85    0.72 
  -6  -2   2   18.00    1.26 
   5   2  -2   59.18    1.53 
  -5  -2   2   49.88    2.05 
  -5  -2   2   57.27    1.64 
   4   2  -2    1.92    0.36 
   4   2  -2    1.91    0.31 
  -4  -2   2   -0.20    0.60 
  -4  -2   2    1.69    0.34 
  -4  -2   2    1.11    0.14 
   3   2  -2  106.36    2.78 
   3   2  -2  107.27    2.45 
   3   2  -2  103.80    2.43 
  -3  -2   2  105.24    2.48 
  -3  -2   2  104.78    2.43 
  -3  -2   2  107.49    2.32 
   2   2  -2  312.71    6.14 
   2   2  -2  314.19    6.16 
   2   2  -2  279.25    6.36 
  -2  -2   2  310.51    6.14 
  -2  -2   2  313.18    6.17 
  -2  -2   2  292.08    6.40 
   1   2  -2    1.02    0.13 
   1   2  -2    0.71    0.33 
  -1  -2   2    0.76    0.15 
  -1  -2   2    0.78    0.15 
   0   2  -2    3.18    0.21 
   0   2  -2    2.50    0.21 
   0   2  -2    2.08    0.18 
   0  -2   2    2.83    0.22 
   0  -2   2    2.67    0.18 
  -1   2  -2  205.98    4.09 
  -1   2  -2  208.90    4.11 
   1  -2   2  204.59    4.15 
  -2   2  -2   23.15    0.60 
  -2   2  -2   23.98    0.58 
   2  -2   2   23.19    0.76 
   2  -2   2   24.47    0.64 
   2  -2   2   22.72    0.55 
   2  -2   2   24.43    0.55 
  -3   2  -2    4.30    0.39 
  -3   2  -2    5.21    0.61 
  -3   2  -2    5.81    0.33 
   3  -2   2    4.44    0.27 
   3  -2   2    5.08    0.44 
   3  -2   2    5.83    0.66 
   3  -2   2    5.74    0.59 
  -4   2  -2  192.32    3.91 
  -4   2  -2  196.57    3.87 
  -4   2  -2  199.10    4.38 
   4  -2   2  190.72    3.81 
   4  -2   2  187.76    4.03 
   4  -2   2  189.50    3.99 
   4  -2   2  193.00    3.82 
  -5   2  -2   10.84    1.33 
  -5   2  -2   10.64    0.77 
   5  -2   2   10.37    0.72 
   5  -2   2   12.89    0.89 
   5  -2   2   11.70    0.54 
   5  -2   2   11.92    0.53 
  -6   2  -2   -0.37    1.04 
  -6   2  -2   -0.51    0.38 
   6  -2   2   -0.02    0.55 
   6  -2   2   -0.10    0.26 
   6  -2   2   -0.33    0.21 
  -7   2  -2   74.73    2.11 
  -7   2  -2   78.13    2.99 
   7  -2   2   77.01    2.37 
   7  -2   2   79.49    2.32 
  -8   2  -2   -0.41    0.57 
  -8   2  -2    1.13    1.42 
   8  -2   2    0.26    0.88 
   8  -2   2    0.54    0.84 
   8   1  -2    0.24    0.51 
  -8  -1   2    0.53    0.60 
  -8  -1   2    2.04    1.23 
   7   1  -2    2.61    0.47 
  -7  -1   2    2.30    0.56 
  -7  -1   2    2.51    1.08 
   6   1  -2   85.22    2.15 
  -6  -1   2   84.02    2.27 
   5   1  -2  198.85    4.29 
   5   1  -2  207.31    4.35 
  -5  -1   2  198.08    4.36 
   4   1  -2  211.76    4.82 
   4   1  -2  191.62    4.39 
   4   1  -2  184.54    4.37 
  -4  -1   2  189.73    4.42 
  -4  -1   2  197.63    4.47 
   3   1  -2   13.90    0.53 
   3   1  -2   14.45    0.84 
   3   1  -2   14.40    0.53 
  -3  -1   2   12.68    0.51 
  -3  -1   2   13.73    0.60 
   2   1  -2   11.11    0.41 
   2   1  -2   11.91    0.44 
   2   1  -2   10.15    0.60 
  -2  -1   2   11.85    0.46 
  -2  -1   2   11.98    0.40 
   0   1  -2   35.13    0.69 
   0  -1   2   37.64    0.68 
   0  -1   2   35.97    0.69 
  -1   1  -2   11.79    0.31 
  -1   1  -2   11.89    0.49 
  -1   1  -2   12.11    0.30 
   1  -1   2   11.54    0.30 
   1  -1   2   11.94    0.30 
   1  -1   2   11.20    0.36 
   1  -1   2   11.74    0.27 
  -2   1  -2    1.28    0.15 
  -2   1  -2    1.39    0.12 
  -2   1  -2    1.86    0.36 
   2  -1   2    1.46    0.29 
   2  -1   2    1.37    0.13 
   2  -1   2    1.22    0.13 
   2  -1   2    1.32    0.21 
  -3   1  -2    1.29    0.19 
  -3   1  -2    1.53    0.16 
  -3   1  -2    1.71    0.48 
   3  -1   2    1.58    0.39 
   3  -1   2    2.05    0.30 
   3  -1   2    1.72    0.16 
   3  -1   2    1.60    0.17 
  -4   1  -2  113.59    2.97 
  -4   1  -2  108.33    2.53 
  -4   1  -2  112.90    2.48 
   4  -1   2  115.95    2.48 
   4  -1   2  110.91    2.62 
  -5   1  -2  262.23    5.96 
  -5   1  -2  274.29    6.54 
   5  -1   2  283.59    5.90 
   5  -1   2  267.58    6.06 
   5  -1   2  263.59    5.87 
  -6   1  -2    7.76    0.55 
  -6   1  -2    9.59    1.31 
   6  -1   2    7.74    0.41 
   6  -1   2    6.70    0.69 
   6  -1   2    8.47    0.66 
   6  -1   2    9.95    0.65 
  -7   1  -2   -0.07    1.13 
  -7   1  -2   -0.50    0.50 
   7  -1   2   -0.49    0.73 
   7  -1   2   -0.36    0.33 
   7  -1   2   -1.06    0.68 
  -8   1  -2   17.40    1.79 
  -8   1  -2   14.54    0.84 
   8   0  -2    5.99    0.94 
   8   0  -2    3.96    0.47 
  -8   0   2    3.11    0.63 
  -8   0   2    5.30    1.29 
   7   0  -2   32.23    1.37 
   7   0  -2   30.00    1.08 
  -7   0   2   29.34    1.31 
  -7   0   2   25.26    1.82 
   6   0  -2    1.11    0.35 
   6   0  -2    1.84    0.33 
  -6   0   2    1.09    0.42 
  -6   0   2    0.91    0.96 
   5   0  -2  159.76    3.40 
   5   0  -2  166.74    3.41 
  -5   0   2  154.42    3.26 
  -5   0   2  161.88    3.46 
  -5   0   2  149.68    3.91 
   4   0  -2  292.30    6.00 
   4   0  -2  285.37    5.99 
   4   0  -2  317.10    6.40 
  -4   0   2  288.70    6.01 
  -4   0   2  282.23    6.02 
  -4   0   2  269.13    6.32 
   3   0  -2   34.79    0.73 
   3   0  -2   33.71    0.99 
   3   0  -2   34.32    0.73 
  -3   0   2   35.34    0.75 
  -3   0   2   34.46    0.77 
   2   0  -2  146.78    3.19 
   2   0  -2  146.94    3.20 
   2   0  -2  153.84    3.35 
  -2   0   2  132.57    3.31 
  -2   0   2  151.27    3.20 
  -2   0   2  145.20    3.20 
  -1   0  -2   47.46    1.08 
  -1   0  -2   48.50    1.10 
  -1   0  -2   49.12    1.22 
   1   0   2   47.69    1.10 
   1   0   2   48.94    1.09 
   1   0   2   46.72    1.08 
   1   0   2   49.78    1.22 
  -2   0  -2  188.41    4.06 
  -2   0  -2  185.84    3.82 
  -2   0  -2  186.00    3.85 
   2   0   2  198.92    4.06 
   2   0   2  191.99    3.84 
   2   0   2  183.50    3.82 
   2   0   2  187.69    3.86 
  -3   0  -2   17.27    0.71 
  -3   0  -2   19.33    1.04 
  -3   0  -2   19.57    0.62 
   3   0   2   19.21    0.65 
   3   0   2   19.85    0.97 
   3   0   2   19.96    0.73 
   3   0   2   20.17    0.66 
  -4   0  -2   41.58    1.70 
  -4   0  -2   37.53    1.25 
   4   0   2   41.96    1.17 
   4   0   2   41.57    1.27 
   4   0   2   40.18    1.14 
  -5   0  -2  210.82    5.01 
  -5   0  -2  208.40    4.44 
   5   0   2  222.26    4.39 
   5   0   2  208.82    4.50 
  -6   0  -2    4.07    0.54 
  -6   0  -2    4.31    1.23 
   6   0   2    3.98    0.63 
   6   0   2    4.04    0.44 
  -7   0  -2   -1.11    0.54 
  -7   0  -2   -1.21    1.20 
   7   0   2   -0.61    0.41 
  -8   0  -2    6.90    0.73 
  -8   0  -2    9.01    1.52 
   8   0   2   10.05    1.01 
  -9   1   2    2.48    1.30 
  -9   1   2   -0.03    0.64 
   8  -1  -2   31.51    1.72 
  -8   1   2   29.23    2.26 
  -8   1   2   30.10    1.43 
   7  -1  -2   37.66    1.57 
   7  -1  -2   36.22    1.05 
  -7   1   2   31.98    2.08 
  -7   1   2   35.57    1.30 
   6  -1  -2   39.87    1.06 
   6  -1  -2   40.65    1.44 
   6  -1  -2   42.70    1.06 
  -6   1   2   38.86    1.21 
  -6   1   2   38.89    1.89 
  -6   1   2   38.99    1.10 
   5  -1  -2    1.51    0.45 
   5  -1  -2    1.38    0.23 
   5  -1  -2    0.99    0.22 
  -5   1   2    0.95    0.29 
  -5   1   2    0.88    0.25 
  -5   1   2   -0.96    0.69 
   4  -1  -2  184.62    3.89 
   4  -1  -2  191.28    3.73 
   4  -1  -2  197.40    4.06 
   4  -1  -2  187.14    3.72 
  -4   1   2  181.47    3.75 
  -4   1   2  191.33    3.75 
  -4   1   2  185.66    4.07 
  -4   1   2  181.83    3.71 
   3  -1  -2    5.56    0.24 
   3  -1  -2    5.50    0.26 
   3  -1  -2    4.84    0.39 
   3  -1  -2    5.62    0.25 
   3  -1  -2    4.93    0.31 
  -3   1   2    5.03    0.23 
  -3   1   2    5.70    0.30 
  -3   1   2    5.60    0.28 
   2  -1  -2   94.81    2.06 
   2  -1  -2   88.06    1.95 
   2  -1  -2   88.32    1.98 
   2  -1  -2   89.04    1.95 
   2  -1  -2   89.23    2.03 
  -2   1   2   95.34    2.07 
  -2   1   2   87.04    2.02 
  -2   1   2   89.40    1.96 
  -2   1   2   87.64    1.96 
   1  -1  -2   32.94    0.79 
   1  -1  -2   33.69    0.80 
  -1   1   2   33.20    0.80 
  -1   1   2   32.80    0.84 
  -1   1   2   35.37    0.84 
  -1   1   2   30.49    0.80 
  -1  -1  -2  124.01    2.60 
  -1  -1  -2  120.38    2.57 
  -1  -1  -2  126.28    2.75 
   1   1   2  121.14    2.55 
   1   1   2  124.45    2.58 
   1   1   2  120.67    2.57 
   1   1   2  132.48    2.73 
  -2  -1  -2  362.97    7.42 
  -2  -1  -2  358.17    7.43 
  -2  -1  -2  359.26    7.46 
  -2  -1  -2  361.93    7.71 
   2   1   2  373.51    7.46 
   2   1   2  386.29    7.69 
   2   1   2  354.30    7.43 
   2   1   2  353.10    7.44 
  -3  -1  -2  443.52    9.77 
  -3  -1  -2  433.69    9.81 
  -3  -1  -2  435.85   10.14 
   3   1   2  441.60    9.79 
   3   1   2  485.85   10.14 
   3   1   2  466.79    9.80 
   3   1   2  438.96    9.78 
  -4  -1  -2   -0.59    0.34 
  -4  -1  -2    0.01    0.71 
   4   1   2    0.21    0.29 
   4   1   2    0.52    0.31 
   4   1   2    0.34    0.34 
  -5  -1  -2   10.29    1.14 
  -5  -1  -2   10.21    0.57 
   5   1   2   11.37    0.74 
   5   1   2    9.76    0.58 
  -6  -1  -2   55.46    1.71 
  -6  -1  -2   53.11    2.44 
  -7  -1  -2   -1.14    1.13 
   9  -2  -2    4.70    0.97 
  -9   2   2    3.12    0.63 
  -9   2   2    5.95    1.43 
   8  -2  -2   11.07    0.96 
  -8   2   2   11.00    0.66 
  -8   2   2   12.10    1.32 
   7  -2  -2   52.11    1.86 
   7  -2  -2   52.68    1.20 
  -7   2   2   51.34    1.51 
  -7   2   2   47.69    2.17 
   6  -2  -2  115.80    2.80 
   6  -2  -2  122.34    2.42 
   6  -2  -2  119.89    2.42 
  -6   2   2  120.10    3.19 
  -6   2   2  116.69    2.59 
   5  -2  -2    0.19    0.44 
   5  -2  -2   -0.01    0.12 
   5  -2  -2    0.32    0.12 
   5  -2  -2    0.06    0.47 
  -5   2   2    0.08    0.23 
   4  -2  -2   64.64    1.67 
   4  -2  -2   62.11    1.49 
   4  -2  -2   65.72    1.73 
  -4   2   2   64.67    1.45 
  -4   2   2   65.58    1.80 
  -4   2   2   61.34    1.46 
  -4   2   2   61.95    1.69 
  -3   2   2  643.28   13.02 
   2  -2  -2   27.24    0.70 
   2  -2  -2   26.19    0.66 
  -2   2   2   27.65    0.68 
  -2   2   2   26.47    0.53 
  -2   2   2   26.51    0.66 
  -2   2   2   24.34    0.63 
   1  -2  -2   39.59    1.05 
   1  -2  -2   40.28    0.95 
   1  -2  -2   42.34    0.95 
   1  -2  -2   41.40    1.03 
  -1   2   2   40.64    1.04 
  -1   2   2   41.06    0.97 
  -1   2   2   40.89    0.96 
   0  -2  -2  230.59    4.55 
   0  -2  -2  237.45    4.57 
   0  -2  -2  208.55    4.66 
   0   2   2  240.57    4.57 
   0   2   2  228.01    4.55 
   0   2   2  211.86    4.64 
  -1  -2  -2  226.78    4.84 
  -1  -2  -2  233.31    4.82 
   1   2   2  225.46    4.82 
   1   2   2  234.40    4.84 
   1   2   2  237.74    5.00 
  -2  -2  -2  233.60    5.60 
  -2  -2  -2  251.12    5.29 
  -2  -2  -2  254.26    5.33 
   2   2   2  258.83    5.32 
   2   2   2  256.61    5.25 
   2   2   2  252.46    5.31 
   2   2   2  270.56    5.60 
  -3  -2  -2  192.21    4.24 
  -3  -2  -2  177.78    4.62 
   3   2   2  194.40    4.20 
   3   2   2  203.82    4.26 
   3   2   2  193.86    4.15 
  -4  -2  -2   28.85    1.13 
  -4  -2  -2   25.95    1.57 
   4   2   2   29.99    1.06 
   4   2   2   29.87    0.97 
  -5  -2  -2   -0.96    0.88 
  -5  -2  -2   -0.44    0.48 
  -6  -2  -2   42.08    1.56 
  -6  -2  -2   40.78    2.16 
  -7  -2  -2    2.45    0.64 
  -7  -2  -2    3.99    1.30 
   7   2   2    2.04    0.61 
   9  -3  -2   13.70    1.17 
  -9   3   2   13.57    1.54 
   8  -3  -2    4.19    0.97 
  -8   3   2    5.42    1.18 
  -8   3   2    3.65    0.50 
   7  -3  -2   15.07    1.40 
  -7   3   2   18.60    0.95 
  -7   3   2   15.16    1.74 
   6  -3  -2   50.81    1.58 
  -6   3   2   52.65    1.27 
  -6   3   2   53.65    1.83 
   5  -3  -2    1.84    0.48 
   5  -3  -2    1.56    0.49 
  -5   3   2    1.46    0.19 
  -5   3   2    0.47    0.56 
  -5   3   2    1.04    0.21 
   4  -3  -2    6.49    0.40 
   4  -3  -2    5.78    0.32 
  -4   3   2    6.94    0.52 
  -4   3   2    6.20    0.17 
  -4   3   2    6.15    0.17 
   3  -3  -2  327.87    6.31 
   3  -3  -2  329.18    6.28 
  -3   3   2  335.62    6.38 
   2  -3  -2   40.95    1.06 
   2  -3  -2   39.93    1.06 
  -2   3   2   40.54    0.90 
  -2   3   2   42.24    0.90 
  -2   3   2   41.35    1.07 
  -2   3   2   42.09    1.05 
   1  -3  -2   61.29    1.29 
   1  -3  -2   60.91    1.29 
   1  -3  -2   62.14    1.39 
   1  -3  -2   59.18    1.42 
  -1   3   2   61.61    1.31 
  -1   3   2   60.18    1.31 
  -1   3   2   62.58    1.34 
  -1   3   2   59.22    1.39 
   0  -3  -2  142.39    3.09 
   0  -3  -2  144.99    3.31 
   0  -3  -2  139.95    3.07 
   0  -3  -2  140.35    3.18 
   0   3   2  138.28    3.08 
   0   3   2  143.99    3.09 
  -1  -3  -2  644.35   12.78 
  -1  -3  -2  564.19   13.02 
   1   3   2  663.89   12.81 
   1   3   2  630.39   13.01 
  -2  -3  -2   53.55    1.26 
  -2  -3  -2   46.82    1.76 
  -2  -3  -2   51.84    1.33 
   2   3   2   52.76    1.30 
   2   3   2   54.68    1.30 
   2   3   2   55.14    1.67 
  -3  -3  -2   64.66    1.57 
  -3  -3  -2   58.69    1.97 
   3   3   2   68.70    1.54 
  -4  -3  -2   77.08    2.07 
  -4  -3  -2   73.86    2.80 
   4   3   2   80.08    2.03 
  -5  -3  -2    0.60    0.55 
  -5  -3  -2    3.47    1.16 
   5   3   2    2.18    0.50 
  -6  -3  -2   -1.39    0.60 
  -6  -3  -2    0.15    1.18 
  -7  -3  -2   12.06    0.92 
  -7  -3  -2   15.36    1.83 
   7   3   2    9.97    0.78 
   9  -4  -2   15.05    1.36 
  -9   4   2   16.27    2.00 
   8  -4  -2   28.36    1.74 
  -8   4   2   29.29    1.68 
  -8   4   2   29.93    1.89 
   7  -4  -2    7.75    0.84 
  -7   4   2    9.09    1.20 
  -7   4   2    7.49    0.43 
   6  -4  -2   35.19    1.37 
  -6   4   2   38.69    1.73 
  -6   4   2   36.81    1.00 
   5  -4  -2  134.65    2.83 
   5  -4  -2  137.99    2.97 
  -5   4   2  139.43    3.15 
  -5   4   2  129.60    2.65 
  -5   4   2  136.90    2.66 
   4  -4  -2   31.15    0.97 
   4  -4  -2   34.02    1.04 
  -4   4   2   31.52    0.64 
  -4   4   2   31.74    0.65 
  -4   4   2   33.39    1.14 
   3  -4  -2   85.47    2.06 
   3  -4  -2   84.51    2.03 
  -3   4   2   87.21    2.03 
   2  -4  -2  116.79    2.61 
  -2   4   2  119.23    2.43 
  -2   4   2  118.75    2.45 
   1  -4  -2  115.73    2.71 
   1  -4  -2  117.24    2.55 
   1  -4  -2  121.04    2.55 
  -1   4   2  120.58    2.59 
  -1   4   2  116.69    2.57 
  -1   4   2  120.71    2.58 
  -1   4   2  115.77    2.78 
   0  -4  -2  609.35   12.56 
   0   4   2  611.69   12.46 
  -1  -4  -2  223.51    5.27 
  -1  -4  -2  230.48    4.89 
  -1  -4  -2  229.49    4.84 
  -1  -4  -2  228.42    4.96 
   1   4   2  232.93    4.88 
   1   4   2  226.48    4.86 
   1   4   2  218.56    5.14 
  -2  -4  -2  126.83    2.77 
  -2  -4  -2  128.70    2.84 
  -2  -4  -2  115.41    3.23 
   2   4   2  124.50    2.73 
  -3  -4  -2    8.52    0.54 
  -3  -4  -2    8.76    1.00 
  -3  -4  -2    8.10    0.47 
   3   4   2    8.37    0.47 
  -4  -4  -2   93.95    2.32 
  -4  -4  -2   85.50    3.06 
  -4  -4  -2   94.22    2.38 
   4   4   2   96.63    2.31 
  -5  -4  -2   11.98    1.02 
  -5  -4  -2   10.97    0.80 
  -5  -4  -2   12.76    1.55 
   5   4   2   15.27    1.14 
  -6  -4  -2   12.97    0.80 
  -6  -4  -2   15.29    1.56 
   9  -5  -2    3.81    1.02 
  -9   5   2    6.06    1.48 
   8  -5  -2    9.85    1.02 
  -8   5   2   11.40    1.25 
   7  -5  -2   15.11    1.37 
  -7   5   2   15.72    1.64 
  -7   5   2   11.82    0.78 
   6  -5  -2   19.34    1.13 
  -6   5   2   17.41    0.62 
  -6   5   2   16.88    0.65 
   5  -5  -2   96.16    2.16 
   5  -5  -2   96.75    2.09 
  -5   5   2   94.15    1.80 
  -5   5   2   97.41    1.81 
  -5   5   2  102.06    2.43 
   4  -5  -2    2.93    0.49 
   4  -5  -2    4.15    0.53 
   4  -5  -2    3.42    0.46 
  -4   5   2    4.11    0.53 
  -4   5   2    3.32    0.59 
   3  -5  -2    9.91    0.50 
  -3   5   2    9.87    0.26 
  -3   5   2   10.90    0.25 
  -3   5   2   10.26    0.51 
   2  -5  -2  473.08    9.73 
   2  -5  -2  473.23    9.66 
   1  -5  -2  301.72    6.36 
   1  -5  -2  302.02    6.13 
   1  -5  -2  293.56    6.13 
  -1   5   2  291.05    6.17 
  -1   5   2  299.34    6.16 
  -1   5   2  279.50    6.43 
  -1   5   2  296.87    6.18 
   0  -5  -2   58.25    1.41 
   0  -5  -2   58.60    1.20 
   0  -5  -2   56.99    1.26 
   0   5   2   59.42    1.26 
   0   5   2   57.57    1.25 
  -1  -5  -2   39.61    1.06 
  -1  -5  -2   38.47    1.24 
  -1  -5  -2   39.70    1.76 
  -1  -5  -2   38.06    1.16 
   1   5   2   37.93    1.16 
  -2  -5  -2  188.59    4.27 
  -2  -5  -2  189.41    4.34 
  -2  -5  -2  186.57    4.88 
   2   5   2  192.09    4.27 
  -3  -5  -2   18.99    2.00 
  -3  -5  -2   17.35    1.15 
  -3  -5  -2   18.30    1.09 
   3   5   2   19.87    1.15 
  -4  -5  -2    0.09    1.13 
  -4  -5  -2   -0.68    0.54 
  -4  -5  -2   -1.55    0.56 
   4   5   2   -0.23    0.47 
  -5  -5  -2   22.71    1.37 
  -5  -5  -2   21.83    2.29 
  -5  -5  -2   20.19    1.60 
   5   5   2   25.22    1.40 
  -6  -5  -2    0.34    1.08 
  -6  -5  -2    3.95    1.55 
   8  -6  -2    7.06    0.98 
  -8   6   2    8.84    1.29 
   7  -6  -2   33.93    1.62 
  -7   6   2   35.82    1.94 
   6  -6  -2    2.32    0.60 
   6  -6  -2    1.85    0.60 
  -6   6   2    1.71    0.19 
  -6   6   2    2.76    0.85 
   5  -6  -2   34.86    1.26 
   5  -6  -2   38.18    1.32 
  -5   6   2   36.20    1.56 
  -5   6   2   33.10    1.31 
   4  -6  -2   37.12    1.34 
  -4   6   2   38.67    1.37 
   3  -6  -2   26.77    1.14 
  -3   6   2   25.01    0.63 
  -3   6   2   24.15    0.66 
   2  -6  -2  295.64    6.32 
  -2   6   2  296.25    6.08 
  -2   6   2  301.32    6.09 
   1  -6  -2  145.01    2.93 
   1  -6  -2  137.77    2.92 
   1  -6  -2  140.08    3.21 
  -1   6   2  124.28    3.29 
  -1   6   2  141.00    2.93 
  -1   6   2  137.99    2.99 
  -1   6   2  143.33    3.00 
   0  -6  -2   35.48    1.11 
   0  -6  -2   35.26    1.03 
   0  -6  -2   36.42    1.33 
   0   6   2   33.61    1.13 
  -1  -6  -2   27.93    1.00 
  -1  -6  -2   28.49    1.16 
   1   6   2   29.10    0.98 
  -2  -6  -2   80.11    2.22 
  -2  -6  -2   82.94    3.05 
  -2  -6  -2   81.11    2.30 
   2   6   2   82.71    2.20 
  -3  -6  -2   31.39    2.23 
  -3  -6  -2   26.40    1.23 
  -3  -6  -2   29.32    1.29 
   3   6   2   28.33    1.31 
  -4  -6  -2    4.19    0.72 
  -4  -6  -2    6.09    1.54 
  -4  -6  -2    5.11    0.70 
   4   6   2    4.32    0.63 
  -5  -6  -2    9.73    0.84 
  -5  -6  -2   12.46    1.85 
   5   6   2   13.25    1.18 
   8  -7  -2    4.75    0.94 
  -8   7   2    6.37    1.34 
   7  -7  -2    4.53    0.81 
  -7   7   2    4.40    1.03 
   6  -7  -2    4.22    0.75 
   6  -7  -2    3.35    0.79 
  -6   7   2    2.87    0.94 
  -6   7   2    3.34    0.77 
   5  -7  -2    7.94    0.74 
  -5   7   2    7.67    0.94 
  -5   7   2    9.01    0.83 
   4  -7  -2  281.23    5.96 
  -4   7   2  280.11    5.59 
  -4   7   2  274.08    5.60 
   3  -7  -2    9.40    0.78 
  -3   7   2    8.28    0.52 
  -3   7   2   10.19    0.52 
   2  -7  -2   11.72    0.79 
  -2   7   2   14.26    0.63 
  -2   7   2   14.30    0.62 
   1  -7  -2  196.52    4.45 
   1  -7  -2  192.94    4.11 
   1  -7  -2  202.06    4.12 
  -1   7   2  194.17    4.21 
   0  -7  -2  291.16    6.49 
   0  -7  -2  295.13    6.26 
   0  -7  -2  289.93    6.22 
   0   7   2  296.48    6.31 
  -1  -7  -2   26.20    1.41 
  -1  -7  -2   24.45    1.16 
   1   7   2   24.19    1.15 
  -2  -7  -2   -0.16    0.63 
  -2  -7  -2   -0.91    0.49 
   2   7   2   -0.84    0.49 
  -3  -7  -2   33.95    1.65 
  -3  -7  -2   34.82    1.72 
  -3  -7  -2   39.53    2.88 
   3   7   2   35.84    1.54 
  -4  -7  -2   13.56    1.83 
  -4  -7  -2   10.64    0.87 
  -4  -7  -2   13.20    1.23 
   4   7   2   14.20    1.19 
   8  -8  -2    1.51    0.92 
  -8   8   2    0.95    0.86 
  -8   8   2    1.79    1.21 
   7  -8  -2   12.79    1.01 
  -7   8   2   12.07    1.32 
  -7   8   2   10.69    0.97 
   6  -8  -2   49.07    1.94 
  -6   8   2   42.03    1.65 
  -6   8   2   44.07    2.18 
   5  -8  -2    3.81    0.79 
  -5   8   2    2.42    0.92 
   4  -8  -2   83.63    2.29 
  -4   8   2   84.39    1.75 
   3  -8  -2   78.30    2.37 
  -3   8   2   78.86    1.92 
  -3   8   2   78.93    1.91 
   2  -8  -2   40.17    1.61 
  -2   8   2   38.75    1.19 
   1  -8  -2    1.01    0.29 
   1  -8  -2    1.35    0.68 
   1  -8  -2    0.79    0.23 
  -1   8   2    1.08    0.38 
   0  -8  -2   17.78    1.25 
   0  -8  -2   14.66    0.87 
   0   8   2   15.86    1.00 
  -1  -8  -2    7.92    0.57 
  -1  -8  -2    7.79    0.86 
   1   8   2    7.20    0.64 
  -2  -8  -2   -0.62    0.57 
  -2  -8  -2   -0.46    0.78 
   2   8   2   -0.35    0.60 
  -3  -8  -2    6.66    0.80 
  -3  -8  -2    6.82    0.93 
   3   8   2    6.58    0.75 
   7  -9  -2    3.53    0.97 
  -7   9   2    2.07    0.82 
  -7   9   2    1.11    1.11 
   6  -9  -2   36.24    1.92 
  -6   9   2   29.61    1.95 
   5  -9  -2   -0.24    0.89 
   4  -9  -2   16.27    1.44 
   3  -9  -2  149.26    3.65 
  -3   9   2  143.70    3.20 
   2  -9  -2   64.85    2.23 
  -2   9   2   62.95    1.78 
   1  -9  -2    3.64    0.92 
  -1   9   2    2.92    0.46 
   0  -9  -2    4.88    0.98 
   0  -9  -2    4.27    0.43 
   0   9   2    3.84    0.53 
  -1  -9  -2   58.31    1.96 
  -1  -9  -2   62.46    2.43 
   1   9   2   61.27    2.10 
  -2  -9  -2   15.18    1.37 
  -2  -9  -2   15.86    1.63 
   2   9   2   17.41    1.41 
  -6  10   2   28.73    2.04 
   5 -10  -2   58.71    2.54 
   4 -10  -2   41.04    1.93 
   3 -10  -2    2.04    1.01 
   2 -10  -2    3.27    0.97 
  -2  10   2    1.53    0.46 
   1 -10  -2    6.12    1.14 
  -1  10   2    5.90    0.59 
   0 -10  -2    0.33    1.05 
   0  10   2    0.72    0.60 
  -1 -10  -2    2.42    0.97 
   1  10   2    2.73    0.67 
   5 -11  -2   23.02    1.92 
   4 -11  -2    4.93    1.15 
   3 -11  -2   -0.41    1.04 
   2 -11  -2   12.17    1.28 
   1 -11  -2   23.60    1.93 
  -1  11   2   22.83    1.53 
   0  11  -3   -1.15    0.58 
   0 -11   3    1.45    1.05 
   1 -11   3   12.18    1.23 
   2 -11   3    3.74    1.11 
   3 -11   3   11.34    0.79 
   4 -11   3    1.79    0.78 
   2  10  -3    4.56    0.70 
  -2 -10   3    7.00    0.92 
  -2 -10   3    4.92    0.64 
  -1 -10   3    6.80    0.95 
   0  10  -3    1.12    0.54 
   0 -10   3    1.04    0.95 
  -1  10  -3   41.04    1.41 
   1 -10   3   42.06    1.80 
  -2  10  -3    1.05    0.63 
   2 -10   3    1.18    0.55 
   3 -10   3   13.19    1.25 
   4 -10   3   15.10    0.90 
   5 -10   3   11.06    1.04 
  -6  10  -3   22.70    2.09 
   6 -10   3   20.13    1.24 
   3   9  -3    0.86    0.62 
  -3  -9   3    3.00    0.79 
  -3  -9   3    0.30    0.64 
   2   9  -3   -1.49    0.56 
  -2  -9   3   -1.20    0.52 
   1   9  -3   20.28    1.25 
  -1  -9   3   21.16    1.11 
  -1  -9   3   18.49    1.31 
   0   9  -3    6.87    0.52 
   0  -9   3    8.80    0.84 
   0  -9   3    6.19    0.44 
  -1   9  -3    9.46    0.51 
   1  -9   3   12.20    0.85 
  -2   9  -3   16.56    0.91 
   2  -9   3   16.74    1.12 
   2  -9   3   20.09    1.56 
  -3   9  -3   45.76    1.59 
   3  -9   3   49.58    1.65 
   4  -9   3    8.54    0.84 
  -5   9  -3   13.37    1.49 
   5  -9   3   10.72    0.90 
  -6   9  -3   -0.90    1.30 
   6  -9   3   -0.78    0.83 
   4   8  -3    6.01    0.73 
  -4  -8   3    5.83    0.70 
   3   8  -3    1.24    0.67 
  -3  -8   3    1.37    0.58 
  -3  -8   3    1.88    0.68 
   2   8  -3    1.45    0.55 
  -2  -8   3    1.82    0.63 
  -2  -8   3    1.43    0.51 
   1   8  -3  134.63    2.93 
  -1  -8   3  127.54    2.72 
  -1  -8   3  133.48    3.04 
  -1  -8   3  136.75    2.86 
   0   8  -3    5.57    0.43 
   0  -8   3    7.44    0.39 
   0  -8   3    7.42    0.68 
   0  -8   3    6.37    0.32 
   0  -8   3    7.12    0.38 
  -1   8  -3   33.00    1.09 
   1  -8   3   32.51    1.15 
   1  -8   3   33.75    1.38 
   1  -8   3   33.67    1.02 
  -2   8  -3   38.95    1.16 
   2  -8   3   41.29    1.54 
   2  -8   3   38.42    1.35 
  -3   8  -3   84.63    1.88 
  -3   8  -3   83.92    1.90 
   3  -8   3   86.20    2.23 
   4  -8   3   53.59    1.82 
  -5   8  -3    4.95    0.61 
  -5   8  -3    4.19    1.19 
   5  -8   3    4.58    0.77 
  -6   8  -3    4.76    0.62 
  -6   8  -3    4.65    1.26 
   6  -8   3    4.24    0.86 
  -7   8  -3   13.03    1.62 
   7  -8   3   11.04    1.17 
   5   7  -3    2.76    0.66 
  -5  -7   3    2.42    0.77 
   4   7  -3   -1.00    0.62 
   3   7  -3   38.19    1.50 
  -3  -7   3   37.25    1.49 
  -3  -7   3   38.33    1.59 
   2   7  -3   12.57    0.52 
  -2  -7   3   12.97    0.53 
  -2  -7   3   13.33    0.53 
  -2  -7   3   14.36    0.67 
  -1  -7   3    0.46    0.38 
  -1  -7   3    1.28    0.52 
  -1  -7   3    1.46    0.28 
  -1  -7   3    1.95    0.30 
   0   7  -3   71.59    1.88 
   0  -7   3   72.85    1.83 
   0  -7   3   72.96    1.74 
   0  -7   3   71.50    2.01 
   0  -7   3   73.90    1.80 
  -1   7  -3   74.25    1.72 
   1  -7   3   71.65    1.67 
   1  -7   3   73.73    1.93 
   1  -7   3   73.55    1.79 
  -2   7  -3   34.12    0.99 
  -2   7  -3   34.46    0.97 
   2  -7   3   33.70    1.19 
   2  -7   3   35.77    1.33 
  -3   7  -3   23.94    0.73 
  -3   7  -3   23.65    0.76 
   3  -7   3   23.99    1.16 
  -4   7  -3   -0.03    0.45 
  -4   7  -3   -0.31    0.21 
   4  -7   3    0.02    0.60 
  -5   7  -3    0.31    0.49 
  -5   7  -3   -1.18    1.01 
   5  -7   3   -0.36    0.65 
  -6   7  -3   21.60    1.97 
   6  -7   3   24.72    1.25 
   6  -7   3   20.33    1.63 
  -7   7  -3    6.83    1.43 
   7  -7   3    5.97    0.97 
   7  -7   3    7.85    0.80 
   6   6  -3    2.51    0.69 
  -6  -6   3    6.57    1.73 
  -6  -6   3    3.22    0.82 
   5   6  -3    0.08    0.57 
  -5  -6   3   -0.30    0.67 
  -5  -6   3    2.87    1.46 
   4   6  -3    1.74    0.56 
  -4  -6   3    1.43    0.56 
  -4  -6   3    1.32    0.46 
   3   6  -3   96.17    2.21 
  -3  -6   3   96.44    2.28 
  -3  -6   3   93.95    2.16 
   2   6  -3   22.81    0.50 
  -2  -6   3   23.70    0.53 
   1   6  -3   71.42    1.51 
  -1  -6   3   71.06    1.39 
  -1  -6   3   70.80    1.53 
  -1  -6   3   72.74    1.52 
   0   6  -3  142.24    3.11 
   0  -6   3  141.81    3.01 
   0  -6   3  143.78    3.10 
   0  -6   3  141.37    3.23 
   0  -6   3  144.92    3.06 
  -1   6  -3  211.01    4.45 
  -1   6  -3  215.97    4.44 
   1  -6   3  211.94    4.41 
   1  -6   3  210.02    4.32 
   1  -6   3  214.19    4.51 
   1  -6   3  214.02    4.34 
   1  -6   3  214.11    4.60 
  -2   6  -3    6.71    0.47 
  -2   6  -3    5.45    0.46 
   2  -6   3    5.10    0.50 
  -3   6  -3   19.75    0.67 
  -3   6  -3   20.74    0.63 
   3  -6   3   20.76    0.96 
  -4   6  -3   82.00    2.46 
  -4   6  -3   78.90    1.62 
  -4   6  -3   80.40    1.64 
   4  -6   3   79.28    1.97 
  -5   6  -3   96.90    2.99 
  -5   6  -3   88.37    1.91 
  -5   6  -3   86.13    1.94 
   5  -6   3   89.73    2.34 
   5  -6   3   97.68    2.18 
  -6   6  -3    0.50    1.10 
   6  -6   3    1.16    0.57 
   6  -6   3   -0.09    0.73 
  -7   6  -3    4.05    1.41 
   7  -6   3    3.97    0.67 
   7  -6   3    3.95    0.89 
  -8   6  -3    7.06    1.77 
   8  -6   3    6.06    1.16 
   8  -6   3    6.64    0.87 
   6   5  -3   -0.87    0.54 
  -6  -5   3   -0.70    0.69 
  -6  -5   3    2.05    1.52 
   5   5  -3   70.55    2.18 
  -5  -5   3   69.75    3.07 
  -5  -5   3   68.99    2.19 
   4   5  -3   13.49    0.61 
  -4  -5   3   12.93    0.59 
  -4  -5   3   14.57    0.68 
   3   5  -3   12.99    0.57 
  -3  -5   3   11.90    0.53 
   2   5  -3  171.77    3.98 
  -2  -5   3  171.31    4.00 
  -2  -5   3  172.56    3.96 
   1   5  -3  108.21    2.51 
  -1  -5   3  110.33    2.56 
  -1  -5   3  106.00    2.45 
  -1  -5   3  107.93    2.52 
   0   5  -3   85.68    1.88 
   0   5  -3   82.80    1.88 
   0  -5   3   84.27    1.86 
   0  -5   3   82.87    1.98 
   0  -5   3   84.81    1.90 
   0  -5   3   83.50    1.82 
  -1   5  -3   96.86    2.22 
  -1   5  -3   97.42    2.24 
   1  -5   3   96.82    2.14 
   1  -5   3  101.99    2.16 
   1  -5   3   98.12    2.30 
  -2   5  -3   20.40    0.47 
  -2   5  -3   18.99    0.48 
   2  -5   3   20.67    0.67 
  -3   5  -3    0.71    0.17 
   3  -5   3    0.61    0.40 
  -4   5  -3   12.65    0.49 
  -4   5  -3   14.14    1.34 
  -4   5  -3   11.49    0.54 
   4  -5   3   11.45    0.91 
  -5   5  -3   42.01    1.84 
  -5   5  -3   41.00    0.91 
  -5   5  -3   37.59    0.97 
   5  -5   3   42.46    1.16 
   5  -5   3   39.47    1.37 
  -6   5  -3   -0.49    1.04 
  -6   5  -3   -0.56    0.33 
   6  -5   3    0.06    0.53 
   6  -5   3   -0.58    0.67 
  -7   5  -3   28.51    2.23 
   7  -5   3   27.79    1.62 
   7  -5   3   29.86    1.44 
  -8   5  -3   23.22    2.46 
   8  -5   3   25.64    1.80 
   8  -5   3   26.72    1.57 
   7   4  -3   -0.57    0.62 
  -7  -4   3    1.61    1.49 
  -7  -4   3   -0.18    0.66 
   6   4  -3    5.41    0.57 
  -6  -4   3    5.62    0.63 
  -6  -4   3    6.71    1.34 
   5   4  -3   11.45    0.95 
  -5  -4   3   11.30    1.07 
  -5  -4   3   12.99    2.00 
   4   4  -3   -0.08    0.44 
  -4  -4   3   -0.06    0.42 
  -4  -4   3    1.60    0.28 
  -4  -4   3    2.84    0.99 
   3   4  -3   55.20    1.31 
  -3  -4   3   58.33    1.86 
  -3  -4   3   58.62    1.16 
  -3  -4   3   55.25    1.36 
   2   4  -3  152.38    3.08 
  -2  -4   3  155.44    3.07 
  -2  -4   3  155.94    3.12 
  -2  -4   3  154.60    3.07 
   1   4  -3   45.87    1.38 
   1   4  -3   42.88    1.76 
   1   4  -3   46.44    1.39 
  -1  -4   3   45.74    1.42 
  -1  -4   3   47.49    1.40 
  -1  -4   3   45.52    1.34 
   0   4  -3   18.52    0.48 
   0   4  -3   19.10    0.48 
   0  -4   3   16.50    0.57 
   0  -4   3   17.76    0.41 
  -1   4  -3  109.98    2.16 
  -1   4  -3  108.98    2.18 
   1  -4   3  107.91    2.26 
   1  -4   3  107.04    2.12 
   1  -4   3  105.35    2.11 
  -2   4  -3  242.99    4.85 
  -2   4  -3  245.89    4.83 
  -2   4  -3  241.88    4.91 
   2  -4   3  240.21    4.97 
  -3   4  -3   69.35    1.43 
  -3   4  -3   72.97    2.01 
  -3   4  -3   69.96    1.45 
  -3   4  -3   72.15    1.53 
   3  -4   3   69.35    1.67 
   3  -4   3   74.65    1.56 
  -4   4  -3   25.64    0.70 
  -4   4  -3   24.29    0.77 
  -4   4  -3   26.25    1.41 
   4  -4   3   24.55    1.04 
   4  -4   3   27.66    0.90 
  -5   4  -3   44.01    1.21 
  -5   4  -3   43.89    1.93 
  -5   4  -3   46.05    1.13 
   5  -4   3   46.78    1.36 
   5  -4   3   43.85    1.51 
  -6   4  -3   73.51    2.75 
  -6   4  -3   74.06    1.91 
   6  -4   3   74.42    2.19 
   6  -4   3   77.69    2.08 
  -7   4  -3   -1.12    0.43 
  -7   4  -3   -1.34    1.22 
   7  -4   3   -0.25    0.65 
   7  -4   3    0.80    0.83 
  -8   4  -3    4.32    1.64 
   8  -4   3    5.68    1.04 
   8  -4   3    4.93    0.84 
   7   3  -3   50.90    1.76 
  -7  -3   3   52.17    1.99 
  -7  -3   3   44.56    2.59 
   6   3  -3   11.65    0.54 
  -6  -3   3   13.26    1.26 
  -6  -3   3   11.51    0.62 
   5   3  -3   24.69    0.99 
  -5  -3   3   24.93    1.76 
  -5  -3   3   24.13    1.12 
   4   3  -3  102.00    2.50 
  -4  -3   3  104.36    2.60 
  -4  -3   3   95.48    3.04 
   3   3  -3   68.55    1.68 
  -3  -3   3   70.28    1.72 
  -3  -3   3   66.75    2.14 
   2   3  -3    7.35    0.51 
   2   3  -3    7.42    0.48 
   2   3  -3    6.13    0.30 
  -2  -3   3    7.47    0.58 
   1   3  -3  330.75    6.94 
   1   3  -3  335.40    6.67 
   1   3  -3  337.79    6.66 
  -1  -3   3  325.60    6.64 
  -1  -3   3  347.73    6.67 
   0   3  -3  138.09    2.74 
   0   3  -3  139.43    2.73 
   0  -3   3  135.35    2.73 
  -1   3  -3   40.97    0.89 
  -1   3  -3   40.50    0.88 
  -1   3  -3   41.82    0.88 
   1  -3   3   40.93    0.85 
   1  -3   3   39.21    0.96 
  -2   3  -3   33.02    0.92 
  -2   3  -3   31.14    0.88 
  -2   3  -3   33.46    0.90 
   2  -3   3   31.60    1.04 
   2  -3   3   33.48    0.93 
   2  -3   3   32.59    0.81 
  -3   3  -3  653.99   12.82 
   3  -3   3  647.79   12.56 
  -4   3  -3    0.64    0.23 
  -4   3  -3    1.14    0.19 
  -4   3  -3    0.57    0.65 
   4  -3   3    1.08    0.31 
   4  -3   3   -0.03    0.45 
  -5   3  -3    8.10    0.73 
  -5   3  -3    9.32    1.10 
   5  -3   3    9.90    0.80 
   5  -3   3    8.39    0.74 
  -6   3  -3   43.47    1.41 
  -6   3  -3   44.74    2.38 
   6  -3   3   46.62    1.62 
   6  -3   3   47.96    1.53 
  -7   3  -3   19.43    2.16 
  -7   3  -3   15.05    1.17 
   7  -3   3   19.90    1.59 
   7  -3   3   20.12    1.39 
  -8   3  -3    2.00    1.57 
  -8   3  -3    0.10    0.58 
   8  -3   3    1.34    0.82 
   8  -3   3    1.11    0.96 
   8   2  -3    3.10    0.61 
  -8  -2   3    5.52    1.41 
  -8  -2   3    3.61    0.74 
   7   2  -3    1.71    0.55 
  -7  -2   3    1.74    0.59 
  -7  -2   3    2.03    1.12 
   6   2  -3    7.11    0.54 
  -6  -2   3    8.01    0.65 
  -6  -2   3    8.90    1.22 
   5   2  -3    0.82    0.40 
  -5  -2   3    1.15    0.43 
  -5  -2   3    1.23    0.81 
   4   2  -3   76.65    1.94 
   4   2  -3   76.08    2.09 
  -4  -2   3   75.81    1.96 
   3   2  -3  266.62    5.92 
   3   2  -3  276.29    5.61 
   3   2  -3  270.21    5.59 
  -3  -2   3  271.36    5.62 
  -3  -2   3  273.74    5.59 
  -3  -2   3  249.52    5.92 
   2   2  -3  275.54    5.03 
   2   2  -3  270.23    5.07 
   2   2  -3  272.86    5.09 
  -2  -2   3  269.95    5.09 
  -2  -2   3  275.05    5.36 
   1   2  -3  377.45    7.05 
   1   2  -3  376.51    7.06 
   1   2  -3  383.56    7.07 
  -1  -2   3  376.03    7.07 
  -1  -2   3  378.77    7.05 
   0   2  -3    3.28    0.29 
   0   2  -3    3.74    0.30 
   0  -2   3    3.68    0.26 
   0  -2   3    4.31    0.30 
  -2   2  -3    3.59    0.18 
  -2   2  -3    4.11    0.46 
  -2   2  -3    3.52    0.16 
   2  -2   3    3.52    0.30 
   2  -2   3    3.98    0.24 
   2  -2   3    3.26    0.14 
   2  -2   3    4.25    0.27 
  -3   2  -3  146.45    3.52 
  -3   2  -3  141.69    3.13 
  -3   2  -3  147.06    3.11 
   3  -2   3  143.85    3.08 
   3  -2   3  144.80    3.16 
   3  -2   3  145.60    3.25 
   3  -2   3  144.32    3.08 
  -4   2  -3   26.02    0.86 
  -4   2  -3   27.84    0.78 
  -4   2  -3   25.81    1.34 
   4  -2   3   26.75    0.92 
   4  -2   3   26.49    0.70 
   4  -2   3   25.79    0.98 
  -5   2  -3    1.08    0.89 
  -5   2  -3    1.45    0.34 
   5  -2   3    2.45    0.48 
   5  -2   3    2.67    0.49 
   5  -2   3    1.59    0.22 
  -6   2  -3   23.90    1.10 
  -6   2  -3   25.61    1.90 
   6  -2   3   27.56    1.27 
   6  -2   3   26.12    1.26 
   6  -2   3   25.77    0.84 
  -7   2  -3   23.40    2.16 
  -7   2  -3   18.82    1.27 
   7  -2   3   23.16    1.43 
   7  -2   3   21.24    1.55 
  -8   2  -3   -0.01    0.60 
  -8   2  -3    1.50    1.41 
   8  -2   3    2.05    0.84 
   8  -2   3    1.54    0.87 
   8   1  -3    0.08    0.50 
  -8  -1   3    0.94    0.66 
  -8  -1   3    1.85    1.16 
   7   1  -3   10.40    0.53 
  -7  -1   3    9.65    1.11 
  -7  -1   3   10.65    0.67 
   6   1  -3   45.11    1.35 
  -6  -1   3   43.60    1.49 
   5   1  -3   63.37    1.66 
   5   1  -3   66.91    1.69 
  -5  -1   3   62.64    1.75 
   4   1  -3   59.19    1.43 
   4   1  -3   65.55    1.85 
   4   1  -3   63.50    1.46 
  -4  -1   3   60.26    1.48 
  -4  -1   3   58.00    1.53 
   3   1  -3   30.89    1.12 
   3   1  -3   29.71    0.81 
   3   1  -3   29.04    0.80 
  -3  -1   3   28.26    0.81 
  -3  -1   3   29.75    0.79 
   2   1  -3  166.26    4.03 
   2   1  -3  192.58    3.90 
   2   1  -3  190.43    3.89 
  -2  -1   3  175.73    4.05 
  -2  -1   3  191.27    3.89 
  -2  -1   3  188.36    3.90 
   1   1  -3  228.99    5.08 
   1   1  -3  226.74    5.09 
  -1  -1   3  230.48    5.08 
  -1  -1   3  227.63    5.09 
   0   1  -3  216.16    4.22 
   0   1  -3  213.52    4.21 
   0  -1   3  214.72    4.20 
   0  -1   3  210.66    4.21 
  -2   1  -3   57.81    1.21 
  -2   1  -3   57.06    1.45 
  -2   1  -3   56.96    1.17 
   2  -1   3   57.08    1.17 
   2  -1   3   56.77    1.17 
   2  -1   3   58.75    1.42 
   2  -1   3   57.39    1.26 
  -3   1  -3    1.11    0.17 
  -3   1  -3    0.96    0.22 
  -3   1  -3    1.03    0.50 
   3  -1   3    1.20    0.18 
   3  -1   3    1.90    0.29 
   3  -1   3    1.10    0.17 
  -4   1  -3  268.65    5.68 
  -4   1  -3  283.47    6.17 
   4  -1   3  271.80    5.74 
   4  -1   3  287.20    5.63 
   4  -1   3  268.33    5.60 
  -5   1  -3   11.74    1.47 
   5  -1   3   10.98    0.99 
   5  -1   3   11.31    0.74 
  -6   1  -3    0.92    1.12 
  -6   1  -3    1.31    0.49 
   6  -1   3    1.74    0.64 
   6  -1   3    1.12    0.36 
   6  -1   3    1.35    0.60 
  -7   1  -3    3.87    0.58 
  -7   1  -3    4.48    1.41 
   7  -1   3    4.69    0.43 
   7  -1   3    6.49    0.84 
   7  -1   3    4.04    0.80 
  -8   1  -3    7.37    1.60 
  -8   1  -3    5.14    0.78 
   8  -1   3    6.95    0.98 
   8  -1   3    7.86    1.04 
   8   0  -3    4.52    0.87 
   8   0  -3    1.61    0.44 
  -8   0   3    2.76    1.13 
  -8   0   3    1.02    0.64 
   7   0  -3    1.50    0.73 
   7   0  -3   -0.98    0.37 
  -7   0   3   -1.25    0.50 
  -7   0   3   -1.94    0.98 
   6   0  -3   90.58    2.14 
   6   0  -3   90.41    2.15 
  -6   0   3   76.38    2.78 
  -6   0   3   86.94    2.22 
   5   0  -3  281.64    5.39 
   5   0  -3  282.66    5.39 
  -5   0   3  277.46    5.44 
  -5   0   3  246.29    5.77 
   4   0  -3   16.72    0.92 
   4   0  -3   14.28    0.57 
   4   0  -3   14.33    0.61 
  -4   0   3   15.08    0.60 
  -4   0   3   13.77    0.64 
   3   0  -3  176.93    3.82 
   3   0  -3  163.72    3.58 
   3   0  -3  163.44    3.58 
  -3   0   3  167.66    3.59 
  -3   0   3  159.51    3.59 
   2   0  -3  159.39    3.33 
   2   0  -3  154.05    3.44 
   2   0  -3  161.86    3.34 
  -2   0   3  158.73    3.33 
  -2   0   3  159.08    3.34 
   0   0  -3  118.07    2.27 
   0   0  -3  115.12    2.21 
   0   0  -3  119.80    2.23 
   0   0   3  118.62    2.17 
   0   0   3  117.88    2.21 
   0   0   3  119.25    2.22 
  -1   0  -3   32.85    1.05 
  -1   0  -3   31.59    0.85 
  -1   0  -3   32.65    0.89 
   1   0   3   32.91    0.87 
   1   0   3   34.34    1.02 
   1   0   3   32.07    0.87 
  -2   0  -3    9.06    0.40 
  -2   0  -3    8.47    0.65 
  -2   0  -3    7.98    0.46 
   2   0   3    9.03    0.44 
   2   0   3    8.73    0.41 
   2   0   3    9.17    0.60 
   2   0   3    9.21    0.41 
  -3   0  -3   21.45    0.81 
  -3   0  -3   23.56    0.72 
  -3   0  -3   23.54    1.14 
   3   0   3   24.44    1.05 
   3   0   3   24.31    0.74 
   3   0   3   23.87    0.73 
   3   0   3   25.23    0.80 
  -4   0  -3  132.64    3.14 
  -4   0  -3  137.12    3.61 
   4   0   3  136.99    3.09 
   4   0   3  135.45    3.18 
   4   0   3  143.67    3.11 
  -5   0  -3   33.99    1.27 
  -5   0  -3   35.28    1.84 
   5   0   3   34.25    1.28 
   5   0   3   36.52    1.09 
  -6   0  -3    0.85    1.06 
  -6   0  -3    1.04    0.53 
   6   0   3    0.87    0.57 
  -7   0  -3   -0.42    0.61 
  -7   0  -3   -0.09    1.19 
   7   0   3   -0.43    0.45 
   7   0   3    0.67    0.69 
   9  -1  -3    0.90    1.00 
  -9   1   3   -0.78    0.64 
  -9   1   3    1.66    1.25 
   8  -1  -3   15.61    1.37 
  -8   1   3   15.06    1.93 
  -8   1   3   14.50    1.21 
   7  -1  -3   39.78    1.48 
   7  -1  -3   38.33    1.08 
  -7   1   3   31.46    1.84 
  -7   1   3   37.28    1.31 
   6  -1  -3   36.48    1.05 
   6  -1  -3   38.77    1.05 
   6  -1  -3   35.93    1.42 
  -6   1   3   35.60    1.21 
  -6   1   3   32.44    1.76 
   5  -1  -3   24.62    0.72 
   5  -1  -3   25.80    1.20 
   5  -1  -3   23.66    0.95 
   5  -1  -3   24.69    0.72 
  -5   1   3   24.23    0.77 
  -5   1   3   23.14    0.82 
  -5   1   3   21.34    1.26 
   4  -1  -3  340.64    6.62 
   4  -1  -3  318.01    6.33 
   4  -1  -3  314.60    6.47 
   4  -1  -3  324.56    6.33 
  -4   1   3  313.92    6.61 
  -4   1   3  308.90    6.36 
  -4   1   3  325.63    6.36 
   3  -1  -3   15.22    0.43 
   3  -1  -3   14.88    0.63 
   3  -1  -3   14.98    0.45 
   3  -1  -3   14.63    0.43 
   3  -1  -3   15.14    0.62 
  -3   1   3   13.41    0.65 
  -3   1   3   14.98    0.46 
  -3   1   3   15.21    0.47 
   2  -1  -3   24.85    0.51 
   2  -1  -3   25.92    0.61 
   2  -1  -3   26.59    0.57 
   2  -1  -3   25.70    0.51 
  -2   1   3   25.58    0.53 
  -2   1   3   23.12    0.55 
  -2   1   3   25.30    0.51 
  -2   1   3   25.05    0.57 
   0  -1  -3   14.72    0.51 
   0  -1  -3   14.94    0.50 
   0  -1  -3   16.16    0.58 
   0   1   3   15.58    0.51 
   0   1   3   14.18    0.50 
   0   1   3   16.00    0.54 
  -1  -1  -3    4.93    0.47 
  -1  -1  -3    4.20    0.20 
  -1  -1  -3    3.82    0.22 
   1   1   3    4.47    0.30 
   1   1   3    4.39    0.29 
   1   1   3    5.22    0.46 
  -2  -1  -3  303.87    6.57 
  -2  -1  -3  303.53    6.28 
  -2  -1  -3  296.15    6.31 
   2   1   3  298.79    6.28 
   2   1   3  310.97    6.30 
   2   1   3  293.19    6.28 
   2   1   3  323.12    6.54 
  -3  -1  -3   -0.14    0.58 
   3   1   3    0.31    0.26 
   3   1   3    0.20    0.59 
   3   1   3    0.19    0.25 
  -4  -1  -3   -0.26    0.73 
   4   1   3   -0.45    0.33 
   4   1   3   -0.31    0.34 
  -5  -1  -3   38.94    1.38 
  -5  -1  -3   39.17    1.94 
   5   1   3   39.90    1.21 
   5   1   3   37.52    1.29 
  -6  -1  -3   16.03    1.29 
  -6  -1  -3   17.81    2.13 
   6   1   3   19.08    1.19 
  -7  -1  -3   -1.34    0.56 
  -7  -1  -3   -0.61    1.30 
   9  -2  -3   -0.43    0.88 
  -9   2   3   -1.05    0.60 
  -9   2   3    0.80    1.18 
   8  -2  -3   63.78    2.26 
  -8   2   3   59.30    1.85 
  -8   2   3   58.13    2.64 
   7  -2  -3   42.24    1.57 
   7  -2  -3   42.02    0.97 
  -7   2   3   41.64    1.29 
  -7   2   3   39.54    2.01 
   6  -2  -3   15.19    0.49 
   6  -2  -3   15.99    0.46 
   6  -2  -3   14.34    0.99 
  -6   2   3   16.04    1.35 
  -6   2   3   15.40    0.76 
   5  -2  -3   13.37    0.82 
   5  -2  -3   13.66    0.40 
   5  -2  -3   12.53    0.41 
   5  -2  -3   14.11    0.90 
  -5   2   3   13.54    0.55 
  -5   2   3   13.62    1.01 
  -5   2   3   12.08    0.58 
   4  -2  -3  336.66    6.55 
   4  -2  -3  319.68    6.35 
   4  -2  -3  326.99    6.48 
  -4   2   3  323.29    6.41 
  -4   2   3  320.33    6.33 
  -4   2   3  333.69    6.33 
  -4   2   3  334.16    6.57 
   3  -2  -3  290.12    6.17 
   3  -2  -3  293.16    6.22 
   3  -2  -3  293.93    6.23 
  -3   2   3  301.68    6.24 
  -3   2   3  291.78    6.11 
  -3   2   3  286.12    6.10 
   2  -2  -3  101.69    2.37 
   2  -2  -3  105.92    2.25 
   2  -2  -3  103.10    2.25 
   2  -2  -3   98.50    2.34 
  -2   2   3  103.80    2.29 
  -2   2   3  103.35    2.28 
  -2   2   3   99.09    2.36 
  -2   2   3  104.73    2.37 
  -2   2   3  101.87    2.28 
   1  -2  -3   19.31    0.54 
   1  -2  -3   20.18    0.55 
   1  -2  -3   20.48    0.62 
  -1   2   3   20.01    0.62 
  -1   2   3   19.48    0.55 
  -1   2   3   19.64    0.57 
   0  -2  -3  253.99    5.22 
   0  -2  -3  244.03    5.21 
   0   2   3  258.49    5.22 
   0   2   3  245.98    5.21 
   0   2   3  265.11    5.31 
  -1  -2  -3    7.40    0.40 
  -1  -2  -3    8.09    0.68 
  -1  -2  -3    7.63    0.33 
   1   2   3    8.72    0.41 
   1   2   3    7.12    0.40 
  -2  -2  -3  265.13    6.05 
  -2  -2  -3  282.78    5.74 
  -2  -2  -3  277.33    5.77 
   2   2   3  281.13    5.69 
   2   2   3  305.02    6.05 
   2   2   3  290.47    5.76 
   2   2   3  278.41    5.75 
  -3  -2  -3   46.78    1.87 
  -3  -2  -3   50.20    1.48 
   3   2   3   51.62    1.35 
   3   2   3   51.56    1.43 
  -4  -2  -3   19.59    0.90 
  -4  -2  -3   18.95    1.44 
   4   2   3   19.32    0.92 
   4   2   3   19.71    0.79 
  -5  -2  -3    2.98    0.57 
  -5  -2  -3    3.34    1.08 
   5   2   3    3.02    0.48 
   5   2   3    4.11    0.52 
  -6  -2  -3   16.48    1.22 
  -6  -2  -3   16.27    1.91 
  -7  -2  -3    2.89    0.75 
  -7  -2  -3    5.44    1.44 
   7   2   3    2.69    0.64 
   9  -3  -3    8.12    1.14 
  -9   3   3    8.96    1.29 
   8  -3  -3   19.51    1.47 
  -8   3   3   20.04    1.93 
  -8   3   3   18.50    1.09 
   7  -3  -3   29.09    1.39 
  -7   3   3   29.97    1.01 
  -7   3   3   30.19    1.60 
   6  -3  -3   70.51    1.90 
  -6   3   3   75.19    1.58 
  -6   3   3   72.00    2.05 
  -6   3   3   70.53    1.58 
   5  -3  -3   -0.25    0.29 
   5  -3  -3   -0.13    0.46 
   5  -3  -3    0.41    0.44 
  -5   3   3    0.00    0.18 
  -5   3   3    0.00    0.19 
  -5   3   3    0.14    0.53 
   4  -3  -3   98.82    2.26 
   4  -3  -3   99.54    2.35 
  -4   3   3   99.57    2.14 
  -4   3   3   98.12    2.14 
  -4   3   3  101.79    2.40 
   3  -3  -3  522.81   10.42 
   3  -3  -3  534.56   10.46 
   2  -3  -3    1.93    0.27 
   2  -3  -3    1.71    0.29 
  -2   3   3    2.02    0.30 
  -2   3   3    1.81    0.14 
  -2   3   3    2.42    0.32 
  -2   3   3    1.89    0.13 
   1  -3  -3   29.72    0.64 
   1  -3  -3   29.08    0.79 
   1  -3  -3   30.54    0.66 
  -1   3   3   30.43    0.66 
  -1   3   3   29.02    0.67 
  -1   3   3   30.30    0.74 
   0  -3  -3  229.55    5.15 
   0  -3  -3  244.74    4.98 
   0  -3  -3  239.38    4.96 
   0   3   3  232.85    4.96 
   0   3   3  230.41    5.10 
   0   3   3  246.02    4.98 
  -1  -3  -3   96.25    2.43 
  -1  -3  -3  105.24    2.14 
  -1  -3  -3  102.96    2.18 
   1   3   3  105.30    2.04 
   1   3   3  105.48    2.16 
   1   3   3  110.35    2.42 
   1   3   3  101.08    2.16 
  -2  -3  -3   -0.66    0.32 
  -2  -3  -3   -0.24    0.60 
   2   3   3    0.19    0.52 
   2   3   3   -0.42    0.28 
   2   3   3    0.33    0.17 
  -3  -3  -3   75.18    2.76 
  -3  -3  -3   85.78    2.27 
   3   3   3   89.64    2.11 
   3   3   3   87.11    2.23 
  -4  -3  -3   31.35    1.86 
  -4  -3  -3   36.76    1.30 
   4   3   3   35.83    1.34 
  -5  -3  -3   14.85    1.36 
  -5  -3  -3   12.52    0.71 
   5   3   3   15.83    1.06 
  -6  -3  -3   -0.71    0.64 
  -6  -3  -3    1.66    1.19 
   9  -4  -3   12.60    1.26 
  -9   4   3   14.03    1.53 
   8  -4  -3   14.59    1.13 
  -8   4   3   17.80    1.82 
  -8   4   3   13.21    0.71 
   7  -4  -3   17.39    1.05 
  -7   4   3   15.71    0.77 
  -7   4   3   16.65    1.50 
   6  -4  -3   53.21    1.58 
  -6   4   3   52.69    1.20 
  -6   4   3   54.74    1.81 
  -6   4   3   53.30    1.18 
   5  -4  -3   51.42    1.46 
   5  -4  -3   46.69    1.28 
  -5   4   3   49.87    1.07 
  -5   4   3   50.81    1.52 
  -5   4   3   48.56    1.07 
   4  -4  -3    0.78    0.42 
   4  -4  -3   -0.55    0.36 
  -4   4   3    0.51    0.41 
  -4   4   3    0.51    0.13 
  -4   4   3    0.40    0.13 
   3  -4  -3  160.20    3.40 
   3  -4  -3  161.94    3.39 
  -3   4   3  166.22    3.20 
  -3   4   3  162.75    3.39 
  -3   4   3  165.81    3.43 
  -3   4   3  160.67    3.20 
   2  -4  -3  131.95    2.96 
   2  -4  -3  124.96    2.99 
  -2   4   3  125.05    2.84 
  -2   4   3  130.50    2.83 
   1  -4  -3   18.53    0.51 
   1  -4  -3   21.17    0.76 
   1  -4  -3   19.10    0.53 
  -1   4   3   17.37    0.54 
  -1   4   3   18.52    0.52 
  -1   4   3   19.10    0.54 
  -1   4   3   16.15    0.68 
   0  -4  -3   22.88    1.07 
   0  -4  -3   20.01    0.69 
   0  -4  -3   19.92    0.63 
   0   4   3   18.79    0.84 
   0   4   3   20.75    0.67 
   0   4   3   19.26    0.68 
  -1  -4  -3  110.71    3.01 
  -1  -4  -3  117.97    2.64 
  -1  -4  -3  119.99    2.71 
   1   4   3  117.18    2.68 
   1   4   3  120.36    2.94 
  -2  -4  -3   17.26    0.74 
  -2  -4  -3   16.99    1.03 
   2   4   3   16.75    0.81 
  -3  -4  -3    7.32    0.51 
   3   4   3    8.24    0.49 
  -4  -4  -3    6.42    1.34 
  -4  -4  -3    2.34    0.54 
   4   4   3    3.23    0.54 
  -5  -4  -3    4.72    0.69 
  -5  -4  -3    7.09    1.39 
   5   4   3    5.68    0.58 
  -6  -4  -3    0.05    0.74 
  -6  -4  -3    3.11    1.35 
   9  -5  -3    2.95    0.99 
  -9   5   3    5.47    1.27 
   8  -5  -3    5.17    0.98 
  -8   5   3    6.79    1.19 
   7  -5  -3   -0.66    0.72 
  -7   5   3   -0.28    0.28 
  -7   5   3    1.02    0.90 
   6  -5  -3   76.56    1.88 
   6  -5  -3   81.50    2.11 
  -6   5   3   77.91    1.63 
  -6   5   3   82.14    2.30 
  -6   5   3   76.26    1.63 
   5  -5  -3   90.87    2.12 
   5  -5  -3   90.68    2.15 
  -5   5   3   92.20    2.29 
  -5   5   3   87.87    1.80 
  -5   5   3   87.78    1.80 
   4  -5  -3    2.07    0.44 
   4  -5  -3    2.08    0.45 
  -4   5   3    2.03    0.13 
  -4   5   3    2.52    0.52 
  -4   5   3    2.17    0.49 
  -4   5   3    2.08    0.14 
   3  -5  -3   41.65    1.29 
  -3   5   3   40.09    1.01 
  -3   5   3   42.46    1.00 
   2  -5  -3  331.52    6.80 
   2  -5  -3  324.01    6.86 
  -2   5   3  324.35    6.68 
  -2   5   3  332.81    6.67 
   1  -5  -3   38.81    0.91 
   1  -5  -3   39.95    0.91 
   1  -5  -3   37.41    1.19 
  -1   5   3   37.12    0.90 
  -1   5   3   38.58    0.96 
  -1   5   3   36.72    0.95 
   0  -5  -3   21.51    0.94 
   0  -5  -3   22.61    0.68 
   0  -5  -3   21.70    0.79 
   0   5   3   23.57    0.49 
   0   5   3   21.19    0.75 
  -1  -5  -3  167.32    4.01 
  -1  -5  -3  167.27    4.51 
  -1  -5  -3  171.57    4.03 
  -1  -5  -3  163.03    4.12 
   1   5   3  163.36    3.99 
  -2  -5  -3  135.21    3.05 
  -2  -5  -3  134.61    3.69 
  -2  -5  -3  136.74    3.16 
   2   5   3  136.62    3.07 
  -3  -5  -3   35.54    1.37 
  -3  -5  -3   37.55    1.38 
  -3  -5  -3   36.12    2.00 
   3   5   3   37.14    1.34 
  -4  -5  -3    3.75    1.38 
  -4  -5  -3    1.20    0.64 
  -4  -5  -3    2.44    0.68 
   4   5   3    1.67    0.55 
  -5  -5  -3   16.81    2.28 
  -5  -5  -3   14.94    1.33 
   5   5   3   16.26    1.38 
   9  -6  -3    1.51    1.07 
  -9   6   3    2.89    1.24 
   8  -6  -3    7.30    1.02 
  -8   6   3    8.69    1.23 
   7  -6  -3   24.30    1.36 
  -7   6   3   24.33    1.65 
   6  -6  -3   44.06    1.62 
   6  -6  -3   41.80    1.48 
  -6   6   3   40.94    1.00 
  -6   6   3   45.58    1.83 
   5  -6  -3  109.12    2.61 
   5  -6  -3  110.53    2.70 
  -5   6   3  110.19    2.81 
  -5   6   3  103.08    2.24 
  -5   6   3  108.30    2.64 
  -5   6   3  105.48    2.25 
   4  -6  -3  108.54    2.69 
  -4   6   3  109.07    2.67 
  -4   6   3  113.63    2.36 
  -4   6   3  104.51    2.35 
   3  -6  -3   16.39    0.92 
  -3   6   3   14.41    0.55 
  -3   6   3   17.11    0.50 
   2  -6  -3   25.60    1.09 
  -2   6   3   27.38    0.77 
  -2   6   3   24.53    1.10 
  -2   6   3   25.56    0.78 
   1  -6  -3  197.89    4.37 
   1  -6  -3  201.56    4.11 
   1  -6  -3  193.71    4.10 
  -1   6   3  194.99    4.15 
  -1   6   3  198.62    4.09 
   0  -6  -3   46.96    1.15 
   0  -6  -3   47.32    1.25 
   0  -6  -3   45.77    1.46 
   0   6   3   46.47    1.25 
  -1  -6  -3   14.26    0.82 
  -1  -6  -3   14.99    0.88 
   1   6   3   15.14    0.79 
  -2  -6  -3    4.81    0.47 
  -2  -6  -3    6.28    1.03 
  -2  -6  -3    6.05    0.62 
   2   6   3    5.85    0.44 
  -3  -6  -3    9.01    0.76 
  -3  -6  -3    6.55    0.62 
  -3  -6  -3    9.19    1.36 
   3   6   3    6.42    0.62 
  -4  -6  -3   18.56    2.32 
  -4  -6  -3   14.75    0.95 
  -4  -6  -3   17.62    1.31 
   4   6   3   19.59    1.24 
  -5  -6  -3    6.46    1.87 
  -5  -6  -3    2.97    0.84 
   5   6   3    3.58    0.79 
   8  -7  -3   23.82    1.74 
  -8   7   3   20.71    1.85 
   7  -7  -3   20.63    1.42 
   7  -7  -3   21.47    1.37 
  -7   7   3   18.82    1.43 
  -7   7   3   22.74    1.81 
   6  -7  -3    2.43    0.70 
   6  -7  -3    2.65    0.78 
  -6   7   3    1.60    0.82 
  -6   7   3    2.54    0.79 
   5  -7  -3    7.59    0.74 
  -5   7   3    6.07    0.37 
  -5   7   3    7.27    0.84 
  -5   7   3    6.24    0.87 
   4  -7  -3   56.42    1.72 
  -4   7   3   49.75    1.25 
  -4   7   3   54.94    1.23 
   3  -7  -3    1.59    0.65 
  -3   7   3    2.38    0.26 
  -3   7   3    2.73    0.24 
   2  -7  -3    8.69    0.78 
  -2   7   3    7.96    0.97 
   1  -7  -3  142.28    3.54 
   1  -7  -3  139.02    3.17 
   1  -7  -3  143.04    3.18 
  -1   7   3  142.24    3.29 
   0  -7  -3   34.43    1.49 
   0  -7  -3   36.45    1.10 
   0  -7  -3   34.79    1.21 
   0   7   3   33.80    1.26 
  -1  -7  -3    1.08    0.63 
  -1  -7  -3    0.85    0.42 
   1   7   3    0.96    0.47 
  -2  -7  -3   38.30    1.80 
  -2  -7  -3   39.25    1.64 
   2   7   3   37.98    1.53 
  -3  -7  -3   29.25    1.61 
  -3  -7  -3   34.31    2.78 
  -3  -7  -3   29.00    1.57 
   3   7   3   30.26    1.53 
  -4  -7  -3    7.97    1.69 
  -4  -7  -3    6.44    0.83 
  -4  -7  -3    7.76    0.88 
   4   7   3    6.65    0.76 
   8  -8  -3   22.64    1.63 
  -8   8   3   22.20    2.00 
   7  -8  -3   19.69    1.38 
   7  -8  -3   20.20    1.48 
  -7   8   3   16.68    1.43 
  -7   8   3   16.41    1.74 
   6  -8  -3   46.66    1.70 
  -6   8   3   44.07    1.93 
  -6   8   3   41.73    1.58 
   5  -8  -3    1.47    0.79 
  -5   8   3    1.26    0.84 
   4  -8  -3   72.47    2.33 
  -4   8   3   71.60    1.70 
   3  -8  -3  109.44    3.18 
  -3   8   3  126.55    3.04 
  -3   8   3  112.13    2.72 
   2  -8  -3   78.35    2.23 
  -2   8   3   77.49    1.84 
   1  -8  -3    6.37    0.29 
   1  -8  -3    6.54    0.77 
  -1   8   3    6.66    0.43 
   0  -8  -3   -0.31    0.39 
   0  -8  -3    0.27    0.81 
   0   8   3   -1.06    0.46 
  -1  -8  -3   12.75    1.00 
  -1  -8  -3   12.54    0.65 
   1   8   3   11.95    0.71 
  -2  -8  -3    8.35    0.66 
  -2  -8  -3    9.39    1.00 
   2   8   3    9.01    0.72 
  -3  -8  -3    0.66    0.84 
  -3  -8  -3    0.34    0.69 
   3   8   3    0.76    0.67 
   7  -9  -3    2.11    1.03 
  -7   9   3    0.68    1.05 
  -7   9   3    2.06    0.91 
   6  -9  -3    7.41    1.02 
  -6   9   3    7.94    1.14 
   4  -9  -3    0.45    0.95 
   3  -9  -3   34.16    1.68 
  -3   9   3   27.96    1.09 
   2  -9  -3   -0.79    0.79 
  -2   9   3   -0.45    0.36 
   1  -9  -3    0.08    0.81 
  -1   9   3    0.03    0.45 
   0  -9  -3   60.00    2.20 
   0  -9  -3   58.10    1.69 
   0   9   3   58.12    1.86 
  -1  -9  -3   17.54    1.29 
  -1  -9  -3   16.05    1.16 
   1   9   3   13.84    0.83 
  -2  -9  -3    0.42    0.97 
  -2  -9  -3    0.35    0.61 
   2   9   3    0.59    0.69 
   6 -10  -3   12.65    1.27 
   5 -10  -3   27.01    1.82 
   4 -10  -3   11.72    1.18 
   3 -10  -3    3.36    0.96 
   2 -10  -3    5.27    1.11 
  -2  10   3    3.92    0.52 
   1 -10  -3    6.04    1.06 
  -1  10   3    5.24    0.60 
   0 -10  -3    2.78    1.12 
   0  10   3    3.44    0.66 
   5 -11  -3    5.46    1.21 
   4 -11  -3   -0.84    1.03 
   3 -11  -3   -0.61    1.05 
   2 -11  -3   41.31    2.42 
   0  11  -4    1.62    0.62 
   3 -11   4   -0.03    0.70 
   2  10  -4   21.46    1.50 
  -2 -10   4   22.17    1.54 
   1  10  -4    0.00    0.58 
  -1 -10   4    0.87    0.84 
   0  10  -4    1.45    0.55 
  -1  10  -4   24.76    1.23 
   1 -10   4   22.84    1.27 
   2 -10   4    6.98    0.69 
   3 -10   4    8.92    0.86 
   4 -10   4   32.75    1.56 
  -5  10  -4    8.09    1.36 
   5 -10   4    7.55    1.04 
   3   9  -4   -1.21    0.66 
  -3  -9   4   -0.66    0.61 
   2   9  -4    8.91    0.75 
  -2  -9   4   11.81    0.97 
  -2  -9   4    9.47    0.68 
   1   9  -4   28.76    1.38 
  -1  -9   4   27.81    1.61 
  -1  -9   4   29.38    1.19 
   0   9  -4    0.86    0.47 
   0  -9   4    0.46    0.45 
   0  -9   4    1.46    0.39 
   0  -9   4    1.23    0.76 
  -1   9  -4    7.10    0.46 
   1  -9   4    8.78    0.56 
  -2   9  -4   71.92    1.80 
   2  -9   4   71.88    2.00 
   3  -9   4    4.31    0.69 
   4  -9   4    5.17    0.78 
  -5   9  -4    6.59    1.30 
   5  -9   4    4.86    0.86 
  -6   9  -4   -0.30    1.26 
   6  -9   4   -1.22    0.94 
   4   8  -4    8.93    0.78 
  -4  -8   4    9.18    0.85 
   3   8  -4   -0.31    0.54 
  -3  -8   4   -0.73    0.57 
  -3  -8   4   -1.09    0.60 
   2   8  -4    9.43    0.67 
  -2  -8   4   10.48    0.79 
  -2  -8   4    9.19    0.62 
   1   8  -4   25.34    1.28 
  -1  -8   4   26.13    1.19 
  -1  -8   4   25.63    1.05 
  -1  -8   4   25.10    1.31 
   0   8  -4   17.83    0.90 
   0  -8   4   20.38    0.83 
   0  -8   4   20.94    1.11 
   0  -8   4   19.54    0.75 
  -1   8  -4    0.60    0.35 
   1  -8   4    1.26    0.45 
  -2   8  -4   66.30    1.86 
   2  -8   4   67.07    2.09 
  -3   8  -4   45.82    1.14 
   3  -8   4   45.60    1.50 
   4  -8   4    6.08    0.80 
  -5   8  -4   27.14    2.21 
   5  -8   4   27.35    1.44 
  -6   8  -4   26.50    2.47 
   6  -8   4   23.22    1.81 
  -7   8  -4   11.49    1.67 
   7  -8   4    9.56    1.11 
  -5  -7   4   -1.86    0.64 
   4   7  -4   20.76    1.22 
  -4  -7   4   19.60    1.41 
   3   7  -4   43.09    1.57 
  -3  -7   4   43.05    1.66 
  -3  -7   4   41.95    1.55 
  -2  -7   4    0.92    0.44 
   1   7  -4    1.99    0.43 
  -1  -7   4    2.35    0.38 
  -1  -7   4    2.73    0.27 
  -1  -7   4    2.80    0.56 
  -1  -7   4    3.47    0.35 
   0   7  -4  145.48    3.20 
   0  -7   4  141.53    3.07 
   0  -7   4  147.35    3.13 
   0  -7   4  143.24    3.20 
  -1   7  -4    1.92    0.34 
   1  -7   4    2.22    0.18 
   1  -7   4    2.19    0.47 
  -2   7  -4   41.03    1.17 
  -2   7  -4   42.68    1.15 
   2  -7   4   43.07    1.36 
  -3   7  -4   27.68    0.79 
  -3   7  -4   26.94    0.81 
   3  -7   4   28.93    1.13 
  -4   7  -4   10.83    0.61 
  -4   7  -4    9.95    0.41 
   4  -7   4   13.73    1.08 
  -5   7  -4   12.36    1.38 
  -5   7  -4   13.64    0.77 
   5  -7   4   12.61    0.87 
  -6   7  -4   20.13    2.29 
   6  -7   4   15.45    1.06 
  -7   7  -4   20.22    2.29 
   7  -7   4   16.07    1.27 
   7  -7   4   22.59    1.34 
   6   6  -4    4.91    0.71 
  -6  -6   4    5.37    0.89 
   5   6  -4    2.82    0.62 
  -5  -6   4    3.03    0.69 
   4   6  -4   25.01    1.16 
  -4  -6   4   22.75    1.35 
   3   6  -4    1.77    0.46 
  -3  -6   4    1.47    0.51 
   2   6  -4   36.44    1.16 
  -2  -6   4   36.92    1.16 
  -2  -6   4   40.65    1.13 
   1   6  -4    1.75    0.35 
  -1  -6   4    1.98    0.36 
  -1  -6   4    2.25    0.26 
  -1  -6   4    2.94    0.45 
   0   6  -4  149.93    3.56 
   0  -6   4  147.43    3.48 
   0  -6   4  151.76    3.52 
   0  -6   4  153.87    3.60 
  -1   6  -4   75.23    1.58 
  -1   6  -4   76.58    1.55 
   1  -6   4   74.87    1.42 
   1  -6   4   76.26    1.44 
   1  -6   4   75.69    1.68 
  -2   6  -4   85.98    1.74 
  -2   6  -4   84.49    1.71 
   2  -6   4   84.88    1.89 
  -3   6  -4   38.12    0.99 
  -3   6  -4   36.70    1.02 
   3  -6   4   35.84    1.27 
  -4   6  -4   75.32    1.77 
  -4   6  -4   76.72    2.70 
  -4   6  -4   74.37    1.75 
   4  -6   4   74.05    2.09 
  -5   6  -4   38.17    2.08 
  -5   6  -4   34.25    1.09 
   5  -6   4   35.99    1.66 
   5  -6   4   38.03    1.30 
  -6   6  -4   34.09    2.15 
   6  -6   4   31.22    1.72 
   6  -6   4   31.26    1.27 
  -7   6  -4    9.34    1.68 
   7  -6   4    7.94    0.74 
   7  -6   4    6.91    1.05 
   6   5  -4   17.36    1.38 
  -6  -5   4   23.21    2.38 
  -6  -5   4   18.78    1.36 
   5   5  -4   34.27    1.40 
  -5  -5   4   37.96    2.43 
  -5  -5   4   35.48    1.63 
   4   5  -4    4.32    0.47 
  -4  -5   4    4.17    0.48 
   3   5  -4   -0.53    0.38 
  -3  -5   4   -0.66    0.44 
   2   5  -4   59.93    1.72 
  -2  -5   4   58.80    1.74 
   1   5  -4    4.92    0.35 
  -1  -5   4    4.85    0.34 
  -1  -5   4    5.24    0.27 
   0   5  -4  398.25    7.99 
   0   5  -4  399.12    8.01 
   0  -5   4  396.43    7.97 
   0  -5   4  392.55    7.94 
  -1   5  -4   44.99    1.12 
  -1   5  -4   47.01    1.13 
   1  -5   4   47.96    1.23 
   1  -5   4   43.40    1.01 
   1  -5   4   50.60    1.06 
  -2   5  -4   44.05    1.13 
  -2   5  -4   43.78    1.16 
  -2   5  -4   45.26    1.11 
   2  -5   4   45.29    1.29 
  -3   5  -4   80.39    1.74 
  -3   5  -4   81.79    1.73 
   3  -5   4   80.65    2.00 
  -4   5  -4   90.48    2.00 
  -4   5  -4   94.11    2.84 
  -4   5  -4   86.90    2.02 
   4  -5   4   89.15    2.36 
   4  -5   4   91.88    2.11 
  -5   5  -4  115.68    2.61 
  -5   5  -4  122.33    3.45 
   5  -5   4  119.78    2.71 
   5  -5   4  116.07    2.93 
  -6   5  -4    0.02    1.14 
  -6   5  -4   -0.15    0.38 
   6  -5   4    1.23    0.73 
   6  -5   4   -0.10    0.51 
  -7   5  -4    1.50    1.33 
   7  -5   4    1.78    0.63 
   7  -5   4    1.82    0.94 
   7   4  -4    0.72    0.58 
  -7  -4   4    2.59    1.38 
  -7  -4   4    1.32    0.73 
   6   4  -4   17.32    1.26 
  -6  -4   4   15.83    1.41 
  -6  -4   4   19.13    2.37 
   5   4  -4    1.12    0.42 
  -5  -4   4    2.52    1.13 
  -5  -4   4    0.84    0.48 
   4   4  -4   84.24    1.94 
  -4  -4   4   86.71    2.07 
  -4  -4   4   93.55    2.80 
   3   4  -4   29.35    0.95 
  -3  -4   4   29.33    1.03 
   2   4  -4  392.34    7.99 
  -2  -4   4  392.26    8.01 
  -2  -4   4  391.86    7.97 
   1   4  -4   42.77    1.54 
   1   4  -4   44.54    1.13 
   1   4  -4   44.72    1.14 
  -1  -4   4   42.15    1.10 
  -1  -4   4   43.90    1.17 
  -1   4  -4   24.29    0.71 
  -1   4  -4   23.44    0.71 
   1  -4   4   23.97    0.86 
   1  -4   4   23.72    0.64 
  -2   4  -4  266.48    5.29 
  -2   4  -4  266.94    5.31 
  -2   4  -4  263.29    5.31 
   2  -4   4  262.89    5.43 
  -3   4  -4   11.12    0.53 
  -3   4  -4   10.80    0.53 
  -3   4  -4   10.53    1.12 
  -3   4  -4   11.32    0.55 
   3  -4   4    9.51    0.80 
   3  -4   4   10.97    0.60 
  -4   4  -4   26.55    0.74 
  -4   4  -4   23.61    0.82 
  -4   4  -4   26.08    1.47 
   4  -4   4   25.74    0.86 
   4  -4   4   24.62    1.08 
  -5   4  -4   16.05    0.84 
  -5   4  -4   18.36    1.80 
   5  -4   4   16.55    1.14 
   5  -4   4   18.53    0.90 
  -6   4  -4   25.48    2.04 
  -6   4  -4   22.96    1.15 
   6  -4   4   26.23    1.58 
   6  -4   4   25.43    1.22 
  -7   4  -4    0.12    1.29 
  -7   4  -4   -0.48    0.48 
   7  -4   4    1.09    0.65 
   7  -4   4    1.31    0.80 
  -8   4  -4    8.46    2.04 
   8  -4   4    8.44    1.05 
   7   3  -4    6.06    0.65 
  -7  -3   4    8.53    1.55 
  -7  -3   4    5.94    0.70 
   6   3  -4   11.55    0.62 
  -6  -3   4   14.16    1.37 
  -6  -3   4   10.65    0.64 
   5   3  -4    0.87    0.45 
  -5  -3   4    3.07    0.96 
  -5  -3   4    1.07    0.46 
   4   3  -4   38.16    1.24 
  -4  -3   4   37.50    1.75 
  -4  -3   4   38.86    1.33 
   3   3  -4   29.79    0.90 
   3   3  -4   31.48    0.70 
  -3  -3   4   30.47    1.32 
  -3  -3   4   30.37    0.91 
   2   3  -4  608.38   11.52 
   2   3  -4  543.30   11.78 
   2   3  -4  605.04   11.50 
  -2  -3   4  606.36   11.53 
   1   3  -4  151.12    3.03 
   1   3  -4  150.69    3.06 
  -1  -3   4  152.21    3.03 
  -1  -3   4  156.93    3.07 
   0   3  -4   94.15    1.99 
   0   3  -4   96.09    1.98 
   0  -3   4   96.24    1.96 
   0  -3   4   93.64    1.97 
  -1   3  -4  342.70    6.81 
  -1   3  -4  348.46    6.79 
   1  -3   4  344.38    6.76 
  -2   3  -4  282.82    5.77 
  -2   3  -4  280.44    5.77 
  -2   3  -4  282.82    5.74 
   2  -3   4  286.88    5.90 
   2  -3   4  281.77    5.72 
  -3   3  -4  150.96    3.58 
  -3   3  -4  141.61    3.07 
  -3   3  -4  145.06    3.03 
   3  -3   4  143.89    3.06 
   3  -3   4  143.73    2.97 
   3  -3   4  141.63    2.97 
   3  -3   4  142.27    3.21 
  -4   3  -4    4.36    0.84 
  -4   3  -4    3.70    0.30 
  -4   3  -4    3.94    0.25 
   4  -3   4    4.17    0.50 
   4  -3   4    4.60    0.36 
   4  -3   4    3.56    0.17 
  -5   3  -4   14.42    1.50 
  -5   3  -4   13.06    0.81 
   5  -3   4   12.74    0.46 
   5  -3   4   13.39    0.47 
   5  -3   4   15.16    1.02 
   5  -3   4   16.22    0.87 
  -6   3  -4   52.95    2.47 
  -6   3  -4   49.39    1.62 
   6  -3   4   55.12    1.73 
   6  -3   4   54.19    1.85 
  -7   3  -4    2.83    1.37 
  -7   3  -4    2.59    0.55 
   7  -3   4    4.09    0.73 
   7  -3   4    4.67    0.86 
  -8   3  -4    0.38    0.60 
   8  -3   4    0.84    0.88 
   8   2  -4    3.24    0.64 
  -8  -2   4    3.89    0.77 
  -8  -2   4    5.64    1.38 
   7   2  -4   -0.20    0.50 
  -7  -2   4    0.03    0.60 
  -7  -2   4    1.41    1.17 
   6   2  -4   44.36    1.39 
  -6  -2   4   43.90    1.43 
  -6  -2   4   41.72    2.01 
   5   2  -4   49.70    1.24 
  -5  -2   4   49.79    1.35 
  -5  -2   4   46.99    1.86 
   4   2  -4  219.39    4.68 
  -4  -2   4  194.29    5.07 
  -4  -2   4  219.79    4.72 
   3   2  -4   30.76    0.72 
   3   2  -4   29.02    1.20 
   3   2  -4   31.17    0.88 
   3   2  -4   30.27    0.88 
  -3  -2   4   32.10    0.87 
  -3  -2   4   29.60    1.32 
  -3  -2   4   32.07    0.98 
   2   2  -4   10.35    0.55 
  -2  -2   4   12.08    0.47 
   1   2  -4  308.34    5.34 
   1   2  -4  304.42    5.36 
  -1  -2   4  301.16    5.33 
  -1  -2   4  299.04    5.35 
   0   2  -4  198.69    4.40 
   0   2  -4  203.60    4.38 
   0  -2   4  201.07    4.37 
   0  -2   4  197.53    4.39 
  -1   2  -4   20.92    0.60 
  -1   2  -4   20.95    0.48 
  -1   2  -4   20.60    0.60 
   1  -2   4   20.35    0.56 
   1  -2   4   19.91    0.57 
  -2   2  -4    2.05    0.17 
  -2   2  -4    1.49    0.19 
  -2   2  -4    2.03    0.46 
   2  -2   4    2.16    0.16 
   2  -2   4    1.79    0.16 
   2  -2   4    1.86    0.16 
   2  -2   4    1.53    0.28 
  -3   2  -4  234.37    4.82 
  -3   2  -4  238.07    5.20 
  -3   2  -4  236.02    4.77 
   3  -2   4  237.07    4.91 
   3  -2   4  238.71    4.76 
   3  -2   4  236.73    4.79 
   3  -2   4  239.82    4.75 
  -4   2  -4    2.24    0.82 
  -4   2  -4    1.78    0.34 
   4  -2   4    2.36    0.25 
   4  -2   4    3.09    0.41 
   4  -2   4    2.06    0.25 
   4  -2   4    3.22    0.53 
  -5   2  -4    1.47    0.92 
  -5   2  -4    0.78    0.39 
   5  -2   4    1.81    0.25 
   5  -2   4    2.10    0.49 
   5  -2   4    3.02    0.55 
  -6   2  -4   28.58    1.18 
  -6   2  -4   30.52    2.01 
   6  -2   4   30.49    1.24 
   6  -2   4   29.02    0.88 
   6  -2   4   28.79    1.28 
  -7   2  -4   18.67    1.71 
  -7   2  -4   18.17    1.26 
   7  -2   4   18.96    1.36 
   7  -2   4   21.09    1.33 
   8   1  -4   25.01    1.50 
   8   1  -4   19.45    1.17 
  -8  -1   4   20.04    2.05 
  -8  -1   4   20.46    1.44 
   7   1  -4   19.17    1.05 
  -7  -1   4   18.15    1.23 
  -7  -1   4   15.83    1.34 
   6   1  -4   30.74    1.03 
  -6  -1   4   29.92    1.19 
  -6  -1   4   24.60    1.71 
   5   1  -4   10.07    0.70 
   5   1  -4   10.67    0.75 
  -5  -1   4    7.87    0.87 
  -5  -1   4   10.65    0.82 
   4   1  -4  154.04    3.60 
   4   1  -4  168.38    4.01 
   4   1  -4  153.32    3.60 
  -4  -1   4  151.52    3.62 
   3   1  -4   49.35    1.27 
   3   1  -4   53.65    1.57 
   3   1  -4   47.90    1.26 
  -3  -1   4   44.00    1.51 
  -3  -1   4   51.01    1.26 
  -3  -1   4   48.24    1.30 
   2   1  -4  315.26    6.51 
   2   1  -4  316.13    6.50 
   2   1  -4  280.26    6.64 
  -2  -1   4  316.46    6.52 
  -2  -1   4  317.17    6.50 
   1   1  -4  267.84    5.28 
   1   1  -4  262.96    5.28 
  -1  -1   4  261.92    5.27 
  -1  -1   4  257.69    5.28 
   0   1  -4   62.50    1.47 
   0   1  -4   61.71    1.45 
   0   1  -4   61.90    1.35 
   0   1  -4   62.20    1.40 
   0  -1   4   61.25    1.47 
   0  -1   4   60.92    1.44 
  -1   1  -4   50.11    1.07 
  -1   1  -4   51.27    1.05 
  -1   1  -4   51.78    1.25 
   1  -1   4   50.57    1.05 
   1  -1   4   49.69    1.03 
  -2   1  -4    0.90    0.44 
  -2   1  -4    0.18    0.20 
  -2   1  -4    0.42    0.17 
   2  -1   4    0.55    0.27 
   2  -1   4    0.44    0.18 
   2  -1   4   -0.12    0.35 
   2  -1   4    0.27    0.16 
  -3   1  -4   87.14    2.01 
  -3   1  -4   85.23    2.07 
  -3   1  -4   87.32    2.43 
   3  -1   4   87.41    2.01 
   3  -1   4   86.47    2.01 
   3  -1   4   95.86    2.64 
   3  -1   4   88.14    2.11 
  -4   1  -4  102.71    2.89 
  -4   1  -4  101.99    2.44 
   4  -1   4  103.54    2.32 
   4  -1   4  103.56    2.51 
   4  -1   4  109.05    2.34 
  -5   1  -4    5.78    1.14 
   5  -1   4    7.91    0.63 
   5  -1   4    6.49    0.64 
   5  -1   4    6.88    0.40 
  -6   1  -4    8.56    1.37 
  -6   1  -4    7.53    0.60 
   6  -1   4    8.42    0.68 
   6  -1   4    7.38    0.72 
  -7   1  -4    7.80    0.75 
  -7   1  -4   12.35    1.72 
   7  -1   4    8.48    0.55 
   7  -1   4   10.41    0.96 
   8   0  -4   19.97    1.54 
   8   0  -4   15.35    1.00 
  -8   0   4   13.45    0.83 
  -8   0   4   16.45    1.93 
   7   0  -4    5.10    0.79 
   7   0  -4    2.71    0.42 
  -7   0   4    1.87    1.06 
  -7   0   4    2.40    0.53 
   6   0  -4   92.70    2.29 
   6   0  -4   94.11    2.50 
   6   0  -4   93.56    2.30 
  -6   0   4   88.75    2.36 
   5   0  -4   24.86    0.80 
   5   0  -4   24.14    0.79 
  -5   0   4   23.63    0.90 
   4   0  -4    0.14    0.23 
   4   0  -4    0.69    0.49 
   4   0  -4    0.28    0.21 
  -4   0   4   -0.72    0.44 
  -4   0   4   -0.06    0.21 
  -4   0   4    0.41    0.24 
   3   0  -4    1.96    0.18 
   3   0  -4    2.34    0.37 
   3   0  -4    1.83    0.30 
  -3   0   4    1.00    0.32 
  -3   0   4    1.69    0.22 
  -3   0   4    1.90    0.19 
   2   0  -4   11.90    0.46 
   2   0  -4   10.31    0.54 
   2   0  -4   11.03    0.45 
   2   0  -4   11.65    0.50 
  -2   0   4   11.49    0.49 
  -2   0   4   11.14    0.44 
   1   0  -4    1.75    0.15 
   1   0  -4    1.85    0.17 
   1   0  -4    2.15    0.16 
  -1   0   4    1.78    0.15 
  -1   0   4    1.76    0.16 
  -1   0   4    1.98    0.14 
  -1   0   4    2.15    0.19 
   0   0  -4  197.48    3.94 
   0   0  -4  205.78    3.95 
   0   0  -4  202.12    4.00 
   0   0   4  197.81    3.94 
   0   0   4  201.52    3.94 
  -1   0  -4  302.28    6.43 
  -1   0  -4  308.59    6.57 
  -1   0  -4  302.08    6.41 
   1   0   4  311.94    6.42 
   1   0   4  301.66    6.41 
   1   0   4  319.76    6.57 
  -2   0  -4    1.29    0.18 
  -2   0  -4    0.96    0.23 
  -2   0  -4    1.35    0.42 
   2   0   4    1.54    0.22 
   2   0   4    1.27    0.37 
   2   0   4    1.30    0.19 
   2   0   4    1.02    0.19 
  -3   0  -4    1.95    0.62 
  -3   0  -4    2.38    0.33 
   3   0   4    3.00    0.27 
   3   0   4    3.11    0.29 
  -4   0  -4  177.14    3.76 
  -4   0  -4  182.09    4.25 
   4   0   4  192.60    3.73 
   4   0   4  183.30    3.71 
   4   0   4  180.19    3.80 
  -5   0  -4   31.83    1.86 
  -5   0  -4   30.32    1.16 
   5   0   4   29.96    1.25 
   5   0   4   33.92    1.06 
  -6   0  -4    1.20    1.11 
  -6   0  -4    0.09    0.55 
   6   0   4    0.58    0.60 
  -7   0  -4    1.58    0.60 
  -7   0  -4    2.63    1.40 
   7   0   4    3.13    0.74 
   7   0   4    1.12    0.49 
   9  -1  -4    9.84    1.04 
  -9   1   4    8.10    0.74 
  -9   1   4    9.05    1.24 
   8  -1  -4    3.66    0.90 
  -8   1   4    2.94    1.13 
  -8   1   4    2.82    0.59 
   7  -1  -4    0.31    0.29 
   7  -1  -4    0.47    0.65 
  -7   1   4   -0.91    0.90 
  -7   1   4   -0.13    0.45 
   6  -1  -4   36.06    1.05 
   6  -1  -4   35.02    1.05 
   6  -1  -4   35.16    1.45 
  -6   1   4   30.83    1.68 
  -6   1   4   34.47    1.20 
   5  -1  -4   19.51    0.61 
   5  -1  -4   21.49    0.98 
   5  -1  -4   19.63    0.56 
   5  -1  -4   20.20    0.83 
  -5   1   4   18.58    1.04 
  -5   1   4   18.32    0.68 
   4  -1  -4    9.67    0.71 
   4  -1  -4    8.79    0.54 
   4  -1  -4   10.81    0.82 
   4  -1  -4    9.46    0.50 
   4  -1  -4   10.01    0.45 
  -4   1   4    8.13    0.80 
  -4   1   4    9.58    0.58 
  -4   1   4    9.98    0.56 
   3  -1  -4   90.55    2.21 
   3  -1  -4   98.42    2.36 
   3  -1  -4   91.37    2.22 
   3  -1  -4   90.45    2.22 
   3  -1  -4   93.10    2.32 
  -3   1   4   86.99    2.23 
  -3   1   4   90.50    2.23 
   2  -1  -4  269.77    5.35 
   2  -1  -4  278.25    5.36 
   2  -1  -4  272.96    5.40 
  -2   1   4  274.26    5.36 
  -2   1   4  271.33    5.39 
  -2   1   4  268.80    5.36 
   1  -1  -4  360.45    7.45 
   1  -1  -4  358.36    7.43 
  -1   1   4  355.63    7.43 
  -1   1   4  349.51    7.43 
  -1   1   4  349.11    7.44 
   0  -1  -4    1.68    0.26 
   0  -1  -4    0.97    0.16 
   0  -1  -4    1.12    0.19 
   0   1   4    1.06    0.17 
   0   1   4    1.86    0.31 
  -1  -1  -4  148.38    3.31 
  -1  -1  -4  141.74    3.12 
  -1  -1  -4  146.10    3.16 
   1   1   4  143.10    3.13 
   1   1   4  153.08    3.29 
   1   1   4  150.61    3.14 
  -2  -1  -4  155.76    3.57 
  -2  -1  -4  156.12    3.51 
  -2  -1  -4  155.00    3.80 
   2   1   4  165.25    3.54 
   2   1   4  155.76    3.53 
   2   1   4  168.98    3.79 
   2   1   4  156.54    3.52 
  -3  -1  -4   54.10    1.77 
  -3  -1  -4   56.45    1.42 
   3   1   4   56.14    1.36 
   3   1   4   63.71    1.59 
   3   1   4   57.20    1.33 
  -4  -1  -4   34.40    1.67 
  -4  -1  -4   32.09    1.20 
   4   1   4   32.97    1.11 
   4   1   4   34.31    1.04 
  -5  -1  -4   46.14    2.16 
  -5  -1  -4   42.65    1.56 
   5   1   4   43.79    1.47 
   5   1   4   45.83    1.46 
  -6  -1  -4    8.94    1.36 
  -6  -1  -4    8.39    0.73 
   6   1   4   10.64    0.76 
   6   1   4    8.95    0.58 
  -7  -1  -4   -0.58    1.26 
   7   1   4   -0.21    0.68 
   9  -2  -4    2.99    1.03 
  -9   2   4    3.25    1.25 
  -9   2   4    1.82    0.64 
   8  -2  -4   57.53    2.03 
  -8   2   4   54.62    1.75 
  -8   2   4   51.70    2.45 
   7  -2  -4    5.44    0.26 
   7  -2  -4    6.33    0.79 
  -7   2   4    4.60    0.46 
  -7   2   4    5.49    0.97 
   6  -2  -4   22.84    0.68 
   6  -2  -4   23.80    0.67 
   6  -2  -4   22.28    1.15 
  -6   2   4   21.32    1.35 
  -6   2   4   23.17    0.88 
   5  -2  -4    3.45    0.18 
   5  -2  -4    3.84    0.17 
   5  -2  -4    4.02    0.48 
   5  -2  -4    3.28    0.25 
   5  -2  -4    4.00    0.47 
  -5   2   4    3.57    0.23 
  -5   2   4    3.62    0.26 
  -5   2   4    4.36    0.56 
   4  -2  -4  120.56    2.32 
   4  -2  -4  123.92    2.57 
   4  -2  -4  121.80    2.33 
   4  -2  -4  118.38    2.42 
   4  -2  -4  121.22    2.55 
  -4   2   4  120.56    2.39 
  -4   2   4  119.22    2.39 
  -4   2   4  120.09    2.59 
   3  -2  -4   21.53    0.49 
   3  -2  -4   20.20    0.62 
   3  -2  -4   21.29    0.71 
   3  -2  -4   20.82    0.48 
   3  -2  -4   20.64    0.59 
  -3   2   4   21.49    0.63 
  -3   2   4   21.24    0.55 
  -3   2   4   19.92    0.53 
   2  -2  -4   39.01    0.83 
   2  -2  -4   38.56    0.92 
   2  -2  -4   38.38    0.83 
  -2   2   4   38.75    0.85 
  -2   2   4   39.67    0.94 
  -2   2   4   39.14    0.94 
  -2   2   4   38.26    0.85 
   1  -2  -4   55.00    1.47 
   1  -2  -4   57.30    1.54 
   1  -2  -4   54.44    1.48 
   1  -2  -4   53.31    1.48 
  -1   2   4   59.87    1.45 
  -1   2   4   52.33    1.49 
  -1   2   4   54.74    1.48 
  -1   2   4   57.30    1.54 
   0  -2  -4  214.38    4.18 
   0  -2  -4  199.89    4.27 
   0  -2  -4  208.68    4.16 
   0   2   4  210.40    4.18 
   0   2   4  227.47    4.26 
   0   2   4  214.10    4.17 
  -1  -2  -4   -0.57    0.25 
  -1  -2  -4   -0.48    0.21 
   1   2   4    0.18    0.22 
  -2  -2  -4  148.23    3.21 
  -2  -2  -4  144.85    3.54 
   2   2   4  149.07    3.12 
   2   2   4  148.02    3.17 
   2   2   4  162.03    3.46 
   2   2   4  161.91    3.35 
  -3  -2  -4    3.54    0.43 
  -3  -2  -4    3.66    0.78 
   3   2   4    3.41    0.34 
   3   2   4    3.66    0.37 
  -4  -2  -4   -0.75    0.84 
   4   2   4   -0.71    0.35 
  -5  -2  -4    6.87    1.20 
  -5  -2  -4    5.58    0.59 
   5   2   4    7.40    0.58 
   5   2   4    5.73    0.56 
  -6  -2  -4    0.17    0.65 
  -6  -2  -4    0.43    1.24 
   6   2   4    0.90    0.50 
   6   2   4    1.39    0.59 
   9  -3  -4   -0.98    0.92 
  -9   3   4    0.20    1.10 
   8  -3  -4    2.22    0.96 
  -8   3   4    1.35    0.48 
  -8   3   4    3.23    1.07 
   7  -3  -4   -0.38    0.69 
  -7   3   4    0.38    0.36 
  -7   3   4    0.79    0.80 
   6  -3  -4    1.10    0.57 
  -6   3   4    1.45    0.42 
  -6   3   4    1.26    0.28 
  -6   3   4    2.11    0.68 
   5  -3  -4   36.12    1.29 
   5  -3  -4   33.94    1.09 
   5  -3  -4   36.45    1.30 
  -5   3   4   37.08    1.39 
  -5   3   4   35.37    1.02 
  -5   3   4   34.15    1.04 
   4  -3  -4  310.61    6.31 
   4  -3  -4  310.08    6.38 
  -4   3   4  306.40    6.21 
  -4   3   4  304.03    6.21 
  -4   3   4  315.05    6.38 
   3  -3  -4   77.23    2.08 
   3  -3  -4   78.30    2.11 
  -3   3   4   78.23    1.97 
  -3   3   4   81.02    2.12 
  -3   3   4   79.34    1.97 
  -3   3   4   81.24    2.03 
   2  -3  -4   11.55    0.60 
   2  -3  -4   10.51    0.35 
   2  -3  -4   10.26    0.57 
   2  -3  -4   10.80    0.38 
  -2   3   4    9.86    0.44 
  -2   3   4   10.70    0.40 
   1  -3  -4   70.11    1.45 
   1  -3  -4   72.41    1.45 
  -1   3   4   70.51    1.62 
  -1   3   4   67.38    1.47 
  -1   3   4   71.33    1.45 
  -1   3   4   68.08    1.48 
   0  -3  -4  237.61    5.30 
   0  -3  -4  241.95    5.10 
   0  -3  -4  240.71    5.11 
   0   3   4  261.41    5.25 
   0   3   4  240.28    5.11 
   0   3   4  254.44    5.12 
  -1  -3  -4    6.61    0.34 
   1   3   4    7.58    0.52 
   1   3   4    6.78    0.31 
   1   3   4    6.39    0.31 
  -2  -3  -4  186.95    3.71 
  -2  -3  -4  169.27    4.06 
   2   3   4  186.40    3.54 
   2   3   4  185.35    3.67 
  -3  -3  -4   93.82    3.12 
  -3  -3  -4  103.16    2.68 
   3   3   4  107.77    2.49 
   3   3   4  104.30    2.61 
  -4  -3  -4   14.98    1.40 
  -4  -3  -4   15.15    1.02 
   4   3   4   14.88    1.08 
   4   3   4   18.28    0.79 
  -5  -3  -4   -0.33    1.06 
  -5  -3  -4   -0.85    0.53 
   5   3   4   -0.14    0.47 
  -6  -3  -4   32.45    2.36 
  -6  -3  -4   33.85    1.78 
   6   3   4   36.28    1.49 
   9  -4  -4   -0.20    0.94 
  -9   4   4    2.33    1.07 
   8  -4  -4    3.62    0.90 
  -8   4   4    6.41    1.10 
  -8   4   4    3.51    0.48 
   7  -4  -4   21.96    1.38 
  -7   4   4   20.54    0.93 
  -7   4   4   22.31    1.57 
   6  -4  -4   37.63    1.17 
   6  -4  -4   37.87    1.49 
  -6   4   4   37.86    1.00 
  -6   4   4   37.39    1.56 
  -6   4   4   36.75    1.02 
   5  -4  -4    1.61    0.41 
   5  -4  -4    2.83    0.48 
  -5   4   4    2.32    0.20 
  -5   4   4    2.56    0.48 
  -5   4   4    2.32    0.18 
   4  -4  -4   28.01    1.13 
   4  -4  -4   25.20    1.07 
  -4   4   4   26.13    1.10 
  -4   4   4   27.22    1.03 
  -4   4   4   26.22    0.80 
  -4   4   4   24.92    0.79 
   3  -4  -4  402.14    8.38 
   3  -4  -4  397.53    8.38 
  -3   4   4  405.93    8.38 
  -3   4   4  399.64    8.23 
  -3   4   4  407.92    8.33 
  -3   4   4  407.36    8.22 
   2  -4  -4  304.90    6.13 
   2  -4  -4  296.49    6.17 
   2  -4  -4  298.75    5.96 
  -2   4   4  305.45    6.01 
  -2   4   4  279.38    6.08 
  -2   4   4  298.38    6.03 
   1  -4  -4    8.16    0.50 
   1  -4  -4    7.90    0.46 
   1  -4  -4    7.47    0.72 
  -1   4   4    6.99    0.57 
  -1   4   4    5.99    0.52 
  -1   4   4    9.18    0.52 
   0  -4  -4   51.72    1.29 
   0  -4  -4   51.70    1.66 
   0  -4  -4   52.41    1.34 
   0   4   4   50.87    1.33 
   0   4   4   51.36    1.52 
   0   4   4   53.66    1.32 
  -1  -4  -4   79.67    1.85 
  -1  -4  -4   86.64    1.89 
  -1  -4  -4   71.32    2.17 
   1   4   4   80.34    1.62 
   1   4   4   78.64    1.80 
   1   4   4   83.29    2.12 
  -2  -4  -4   20.85    1.36 
  -2  -4  -4   23.35    1.02 
   2   4   4   27.23    0.62 
   2   4   4   22.96    1.01 
  -3  -4  -4    0.42    0.90 
  -3  -4  -4    0.81    0.48 
   3   4   4    0.96    0.46 
  -4  -4  -4    6.89    1.29 
  -4  -4  -4    4.54    0.62 
   4   4   4    5.74    0.62 
  -5  -4  -4    7.05    1.32 
  -5  -4  -4    5.29    0.66 
   5   4   4    7.83    0.69 
  -6  -4  -4   35.89    1.96 
   9  -5  -4   -1.88    1.04 
  -9   5   4    0.51    1.11 
   8  -5  -4   -0.88    0.84 
  -8   5   4   -0.25    0.95 
   7  -5  -4   25.30    1.14 
   7  -5  -4   26.05    1.42 
  -7   5   4   26.09    1.59 
  -7   5   4   24.94    0.92 
   6  -5  -4   65.55    1.82 
   6  -5  -4   67.87    2.05 
  -6   5   4   65.87    2.05 
  -6   5   4   63.35    1.57 
  -6   5   4   61.20    1.54 
   5  -5  -4   47.41    1.56 
   5  -5  -4   49.78    1.64 
  -5   5   4   49.69    1.62 
  -5   5   4   45.72    1.22 
  -5   5   4   47.08    1.22 
  -5   5   4   50.76    1.62 
   4  -5  -4   11.50    0.78 
   4  -5  -4   12.02    0.78 
  -4   5   4   11.23    0.43 
  -4   5   4   13.01    0.82 
  -4   5   4   11.72    0.44 
  -4   5   4   12.04    0.76 
   3  -5  -4    1.84    0.46 
  -3   5   4    0.35    0.20 
  -3   5   4    0.69    0.18 
   2  -5  -4   35.63    0.73 
   2  -5  -4   35.79    0.74 
   2  -5  -4   34.01    1.12 
  -2   5   4   32.10    1.01 
  -2   5   4   33.52    0.91 
  -2   5   4   36.10    0.87 
   1  -5  -4   59.67    1.65 
   1  -5  -4   64.13    1.41 
   1  -5  -4   63.64    1.40 
  -1   5   4   64.28    1.44 
  -1   5   4   60.62    1.45 
  -1   5   4   62.43    1.45 
   0  -5  -4  123.53    2.70 
   0  -5  -4  120.72    2.65 
   0  -5  -4  120.28    2.88 
   0   5   4  114.70    2.91 
   0   5   4  120.21    2.69 
   0   5   4  121.48    2.53 
  -1  -5  -4   62.67    1.76 
  -1  -5  -4   61.02    1.96 
  -1  -5  -4   62.02    2.28 
   1   5   4   62.12    1.74 
  -2  -5  -4   -0.01    0.88 
  -3  -5  -4   28.32    1.36 
  -3  -5  -4   33.25    2.10 
  -3  -5  -4   27.21    1.29 
   3   5   4   27.69    1.26 
  -4  -5  -4  112.63    3.08 
  -4  -5  -4  117.05    3.08 
  -4  -5  -4  108.93    3.96 
   4   5   4  120.73    3.04 
  -5  -5  -4    1.18    0.66 
  -5  -5  -4    4.66    1.54 
  -5  -5  -4    2.44    0.77 
   5   5   4    2.53    0.67 
   9  -6  -4    4.32    1.08 
  -9   6   4    6.04    1.26 
   8  -6  -4    4.66    0.95 
  -8   6   4    4.74    1.07 
   7  -6  -4    1.12    0.82 
  -7   6   4    1.14    0.84 
   6  -6  -4   54.28    1.81 
   6  -6  -4   54.58    1.79 
  -6   6   4   52.83    1.35 
  -6   6   4   56.41    1.96 
  -6   6   4   52.24    1.81 
   5  -6  -4  126.18    3.02 
   5  -6  -4  124.33    3.00 
  -5   6   4  123.77    3.05 
  -5   6   4  123.78    3.04 
  -5   6   4  119.05    2.64 
  -5   6   4  118.12    2.64 
   4  -6  -4   14.43    1.00 
  -4   6   4   13.52    0.97 
  -4   6   4   12.81    0.57 
  -4   6   4   14.41    0.52 
   3  -6  -4    0.19    0.51 
  -3   6   4    0.60    0.21 
  -3   6   4    0.10    0.25 
   2  -6  -4  292.88    6.40 
   2  -6  -4  303.34    6.05 
  -2   6   4  305.66    6.19 
  -2   6   4  303.41    6.20 
   1  -6  -4  103.40    2.32 
   1  -6  -4  100.60    2.30 
   1  -6  -4  103.56    2.67 
  -1   6   4  105.52    2.35 
  -1   6   4  102.72    2.39 
   0  -6  -4   15.45    0.84 
   0  -6  -4   15.97    0.92 
   0  -6  -4   18.53    0.72 
   0   6   4   16.68    0.86 
  -1  -6  -4    1.95    0.92 
  -1  -6  -4    1.86    0.43 
  -1  -6  -4    1.66    0.63 
   1   6   4    1.84    0.41 
  -2  -6  -4   -0.06    0.50 
  -2  -6  -4    4.72    1.31 
  -2  -6  -4    0.51    0.70 
   2   6   4   -0.08    0.51 
  -3  -6  -4    2.63    1.27 
  -3  -6  -4    2.16    0.80 
  -3  -6  -4    2.01    0.59 
   3   6   4    1.88    0.57 
  -4  -6  -4   30.73    1.68 
  -4  -6  -4   35.40    2.60 
  -4  -6  -4   33.31    1.64 
   4   6   4   33.93    1.65 
   8  -7  -4   19.04    1.78 
  -8   7   4   18.63    1.79 
   7  -7  -4   37.64    1.64 
   7  -7  -4   41.19    1.88 
  -7   7   4   42.20    1.96 
  -7   7   4   37.71    1.64 
   6  -7  -4    1.46    0.71 
   6  -7  -4    0.69    0.68 
  -6   7   4    1.24    0.77 
  -6   7   4    0.54    0.73 
   5  -7  -4    3.33    0.75 
  -5   7   4    2.25    0.77 
  -5   7   4    1.25    0.69 
  -5   7   4    2.19    0.24 
   4  -7  -4   20.93    1.22 
  -4   7   4   18.40    0.71 
  -4   7   4   22.98    0.68 
   3  -7  -4    0.80    0.64 
  -3   7   4    2.10    0.29 
  -3   7   4    2.59    0.27 
  -3   7   4    1.46    0.53 
   2  -7  -4   10.55    0.89 
  -2   7   4    8.43    0.69 
  -2   7   4   10.41    0.73 
   1  -7  -4   18.25    0.72 
   1  -7  -4   19.72    1.16 
   1  -7  -4   19.62    0.65 
  -1   7   4   17.46    0.84 
   0  -7  -4    9.57    0.62 
   0  -7  -4    8.95    0.85 
   0  -7  -4    8.11    0.46 
   0   7   4    7.96    0.51 
  -1  -7  -4   48.08    1.76 
  -1  -7  -4   44.34    1.45 
   1   7   4   44.38    1.47 
  -2  -7  -4   93.28    2.66 
  -2  -7  -4   93.45    2.86 
  -2  -7  -4   97.49    3.63 
   2   7   4   95.36    2.68 
  -3  -7  -4    3.29    1.52 
  -3  -7  -4    1.92    0.67 
  -3  -7  -4    3.10    0.85 
   3   7   4    2.41    0.67 
  -4  -7  -4   -0.43    0.69 
   8  -8  -4   11.03    1.19 
  -8   8   4   10.47    1.16 
   7  -8  -4   10.37    1.04 
   7  -8  -4    9.26    1.00 
  -7   8   4    8.50    1.09 
  -7   8   4    7.58    0.97 
   6  -8  -4    1.93    0.81 
  -6   8   4    1.71    0.82 
  -6   8   4    1.95    0.83 
   5  -8  -4    5.76    0.88 
  -5   8   4    6.87    0.88 
   4  -8  -4  117.14    2.96 
  -4   8   4  119.61    2.50 
   3  -8  -4   -1.50    0.76 
  -3   8   4    0.12    0.34 
   2  -8  -4   -1.06    0.78 
  -2   8   4   -0.31    0.36 
   1  -8  -4   30.55    1.47 
   1  -8  -4   30.35    0.88 
  -1   8   4   30.22    1.09 
   0  -8  -4   21.25    1.58 
   0  -8  -4   17.73    1.01 
   0   8   4   19.08    1.14 
  -1  -8  -4    8.36    1.02 
  -1  -8  -4    7.02    0.60 
   1   8   4    7.27    0.66 
  -2  -8  -4   18.40    1.67 
  -2  -8  -4   19.38    1.44 
   2   8   4   18.40    1.42 
  -3  -8  -4    4.32    0.94 
  -3  -8  -4    3.77    0.74 
   3   8   4    3.80    0.77 
   7  -9  -4    2.59    0.96 
   6  -9  -4   11.59    1.17 
  -6   9   4   12.62    1.56 
   4  -9  -4   16.72    1.51 
   3  -9  -4   15.92    1.07 
  -3   9   4   15.43    0.84 
   2  -9  -4   -1.57    0.87 
  -2   9   4   -0.59    0.40 
   1  -9  -4   18.12    1.55 
  -1   9   4   14.82    1.08 
   0  -9  -4   53.95    1.60 
   0  -9  -4   56.46    2.15 
   0   9   4   53.88    1.81 
  -1  -9  -4    0.94    0.55 
  -1  -9  -4    1.02    1.03 
   1   9   4    0.57    0.63 
   6 -10  -4   13.91    1.27 
   5 -10  -4    0.23    1.03 
   4 -10  -4   -0.68    1.02 
   3 -10  -4   19.82    1.64 
   2 -10  -4    6.30    1.14 
  -2  10   4    4.43    0.54 
   1 -10  -4   10.63    1.17 
  -1  10   4    8.74    0.69 
   0 -10  -4   12.04    1.33 
   0  10   4   10.35    0.80 
   4 -11  -4   -1.49    1.07 
   3 -11  -4   20.60    1.91 
   2 -11   5   -0.17    0.68 
   3 -11   5    1.61    0.79 
   2  10  -5    8.77    0.74 
   1  10  -5   -0.69    0.57 
   0  10  -5   21.32    1.27 
  -1  10  -5   23.82    1.25 
   1 -10   5   24.52    1.32 
   2 -10   5   16.42    1.27 
   3 -10   5    5.14    0.79 
   4 -10   5   17.45    1.46 
  -5  10  -5    2.94    1.41 
   5 -10   5    1.49    0.90 
   3   9  -5    0.73    0.62 
  -3  -9   5    0.71    0.64 
   2   9  -5   51.32    1.85 
  -2  -9   5   51.22    1.75 
   1   9  -5   30.63    1.38 
  -1  -9   5   32.49    1.23 
   0   9  -5   -0.31    0.47 
   0  -9   5   -0.31    0.49 
  -1   9  -5    5.09    0.52 
   1  -9   5    7.20    0.68 
  -2   9  -5   30.87    1.14 
   2  -9   5   31.33    1.43 
   3  -9   5   -0.63    0.64 
   4  -9   5   30.15    1.67 
  -5   9  -5   -0.21    1.19 
   5  -9   5   -1.03    0.90 
  -6   9  -5   15.63    1.79 
   6  -9   5   14.43    1.17 
   4   8  -5    5.09    0.77 
  -4  -8   5    4.64    0.73 
   3   8  -5   -0.25    0.58 
  -3  -8   5   -1.10    0.57 
   2   8  -5   47.26    1.70 
  -2  -8   5   45.22    1.43 
  -2  -8   5   47.77    1.63 
   1   8  -5   24.90    1.21 
  -1  -8   5   26.91    1.15 
  -1  -8   5   29.18    1.05 
   0   8  -5   15.25    1.01 
   0  -8   5   19.47    0.97 
   0  -8   5   17.09    0.84 
  -1   8  -5   32.53    1.13 
   1  -8   5   32.66    1.24 
  -2   8  -5   70.60    1.75 
   2  -8   5   68.48    1.95 
  -3   8  -5   11.68    0.73 
   3  -8   5   10.29    0.79 
   4  -8   5    0.86    0.77 
  -5   8  -5   15.56    1.57 
   5  -8   5   14.04    1.11 
  -6   8  -5   23.56    2.32 
   6  -8   5   21.22    1.71 
   5   7  -5    7.23    0.78 
  -5  -7   5    7.76    0.83 
   4   7  -5   51.46    1.86 
  -4  -7   5   50.66    1.91 
   3   7  -5   20.73    1.14 
  -3  -7   5   21.17    1.25 
   2   7  -5   -0.06    0.45 
  -2  -7   5   -0.09    0.45 
   1   7  -5   59.46    1.69 
  -1  -7   5   62.30    1.65 
  -1  -7   5   60.31    1.55 
   0   7  -5   36.36    1.17 
   0  -7   5   37.24    1.08 
   0  -7   5   34.28    0.96 
   0  -7   5   36.72    1.19 
  -1   7  -5    4.12    0.35 
   1  -7   5    4.81    0.21 
   1  -7   5    4.88    0.51 
   1  -7   5    4.81    0.17 
  -2   7  -5   76.55    1.99 
   2  -7   5   77.45    2.20 
  -3   7  -5   10.13    0.67 
   3  -7   5   10.25    0.73 
  -4   7  -5   61.42    1.56 
  -4   7  -5   59.87    2.49 
   4  -7   5   63.89    2.07 
  -5   7  -5   51.83    2.45 
   5  -7   5   52.27    2.03 
  -6   7  -5   10.13    1.53 
   6  -7   5    7.60    1.04 
  -7   7  -5   27.08    2.80 
   7  -7   5   22.53    1.79 
   6   6  -5    2.53    0.64 
  -6  -6   5    2.31    0.74 
   5   6  -5   -1.06    0.58 
  -5  -6   5   -0.81    0.60 
   4   6  -5   65.12    1.98 
  -4  -6   5   66.61    2.13 
   3   6  -5   18.14    1.08 
  -3  -6   5   18.33    1.14 
   2   6  -5   14.89    1.01 
  -2  -6   5   16.41    1.02 
   1   6  -5   99.32    2.45 
  -1  -6   5   96.12    2.34 
  -1  -6   5  100.61    2.43 
   0   6  -5  248.45    5.10 
   0  -6   5  242.16    5.02 
   0  -6   5  246.26    5.06 
  -1   6  -5   31.93    0.94 
   1  -6   5   31.82    0.81 
   1  -6   5   30.19    0.76 
   1  -6   5   32.13    1.13 
  -2   6  -5   11.92    0.64 
  -2   6  -5   13.31    0.65 
   2  -6   5   12.86    0.84 
  -3   6  -5   50.91    1.29 
  -3   6  -5   50.62    1.32 
   3  -6   5   49.26    1.57 
  -4   6  -5   60.18    2.50 
  -4   6  -5   55.44    1.46 
   4  -6   5   56.71    1.82 
  -5   6  -5    0.36    1.09 
  -5   6  -5    1.04    0.35 
   5  -6   5    1.38    0.71 
  -6   6  -5    5.88    1.46 
   6  -6   5    6.08    0.63 
   6  -6   5    5.98    0.92 
  -7   6  -5   32.34    2.77 
   7  -6   5   28.00    1.84 
   6   5  -5   36.64    1.72 
  -6  -5   5   37.53    1.90 
  -6  -5   5   42.86    2.78 
   5   5  -5   11.23    0.69 
  -5  -5   5   12.03    0.79 
   3   5  -5   98.24    2.24 
  -3  -5   5  100.75    2.30 
   2   5  -5    7.02    0.70 
  -2  -5   5    5.96    0.50 
   1   5  -5    2.66    0.32 
  -1  -5   5    2.24    0.30 
  -1  -5   5    2.19    0.22 
   0   5  -5  115.60    2.70 
   0   5  -5  111.51    2.72 
   0  -5   5  110.75    2.62 
   0  -5   5  114.43    2.67 
  -1   5  -5   21.74    0.66 
  -1   5  -5   19.96    0.66 
   1  -5   5   21.45    0.57 
   1  -5   5   22.19    0.79 
   1  -5   5   18.94    0.50 
  -2   5  -5   11.36    0.64 
  -2   5  -5    9.81    0.62 
  -2   5  -5    9.86    0.59 
   2  -5   5    8.87    0.83 
   2  -5   5   10.15    0.38 
  -3   5  -5  121.59    2.81 
  -3   5  -5  122.09    2.83 
  -3   5  -5  122.77    2.81 
   3  -5   5  121.16    3.07 
  -4   5  -5   63.39    2.26 
  -4   5  -5   61.56    1.51 
   4  -5   5   61.14    1.80 
  -5   5  -5   89.61    2.19 
  -5   5  -5   96.37    3.21 
   5  -5   5   90.16    2.21 
   5  -5   5   90.58    2.52 
  -6   5  -5   19.65    2.04 
  -6   5  -5   17.31    1.06 
   6  -5   5   20.21    1.46 
   6  -5   5   17.76    1.08 
  -7   5  -5   10.52    1.60 
   7  -5   5    9.43    0.74 
   7  -5   5    9.78    1.02 
   7   4  -5   -0.17    0.62 
  -7  -4   5   -0.17    0.70 
  -7  -4   5    2.23    1.45 
   6   4  -5   38.08    1.63 
  -6  -4   5   44.19    2.76 
  -6  -4   5   37.30    1.68 
   5   4  -5   15.73    0.65 
  -5  -4   5   15.43    0.72 
   4   4  -5    5.44    0.49 
  -4  -4   5    5.56    0.60 
   3   4  -5  143.58    3.48 
  -3  -4   5  147.21    3.56 
   2   4  -5  244.99    5.21 
  -2  -4   5  245.12    5.20 
  -2  -4   5  248.36    5.24 
   1   4  -5    5.86    0.50 
   1   4  -5    6.22    0.39 
  -1  -4   5    6.46    0.58 
   0   4  -5   12.90    0.61 
   0  -4   5   12.34    0.53 
  -1   4  -5  216.21    4.52 
  -1   4  -5  215.44    4.49 
  -1   4  -5  206.63    4.45 
   1  -4   5  208.96    4.45 
   1  -4   5  210.90    4.59 
   1  -4   5  208.97    4.44 
  -2   4  -5  147.84    2.96 
  -2   4  -5  148.52    2.95 
  -2   4  -5  145.97    2.89 
   2  -4   5  145.03    3.09 
   2  -4   5  146.81    2.85 
   2  -4   5  143.50    2.85 
  -3   4  -5   18.09    1.27 
  -3   4  -5   17.80    0.65 
  -3   4  -5   17.90    0.69 
   3  -4   5   16.50    0.90 
   3  -4   5   16.71    0.43 
   3  -4   5   17.38    0.43 
  -4   4  -5   49.89    2.06 
  -4   4  -5   48.04    1.40 
   4  -4   5   49.71    1.36 
   4  -4   5   48.52    1.63 
  -5   4  -5  126.08    2.99 
  -5   4  -5  132.37    3.76 
   5  -4   5  127.30    2.97 
   5  -4   5  129.44    3.24 
  -6   4  -5   -1.04    0.44 
  -6   4  -5    0.15    1.18 
   6  -4   5    0.20    0.72 
   6  -4   5   -0.84    0.50 
  -7   4  -5    2.06    1.38 
  -7   4  -5    1.20    0.54 
   7  -4   5    3.26    0.93 
   7  -4   5    2.23    0.63 
   8   3  -5   25.22    1.53 
  -8  -3   5   27.12    1.85 
   7   3  -5    0.24    0.56 
  -7  -3   5    0.07    0.67 
  -7  -3   5    2.00    1.25 
   6   3  -5   -0.81    0.50 
  -6  -3   5    1.20    1.07 
  -6  -3   5   -0.52    0.53 
   5   3  -5   45.72    1.51 
  -5  -3   5   45.87    1.62 
  -5  -3   5   47.32    2.13 
   4   3  -5   28.07    1.03 
  -4  -3   5   31.85    1.55 
  -4  -3   5   26.21    1.13 
   3   3  -5    3.00    0.38 
   3   3  -5    2.07    0.34 
  -3  -3   5    2.22    0.41 
   2   3  -5  144.36    2.85 
   2   3  -5  134.55    3.16 
   2   3  -5  144.50    2.86 
  -2  -3   5  144.72    2.87 
  -2  -3   5  147.10    2.83 
   1   3  -5   14.51    0.67 
   1   3  -5   13.70    0.64 
  -1  -3   5   14.36    0.60 
   0   3  -5   32.32    0.84 
   0   3  -5   31.60    0.84 
   0  -3   5   30.02    0.78 
   0  -3   5   30.72    0.83 
  -1   3  -5  151.33    3.53 
  -1   3  -5  157.28    3.52 
  -1   3  -5  155.80    3.43 
   1  -3   5  147.94    3.48 
   1  -3   5  154.39    3.48 
  -2   3  -5  382.13    7.51 
  -2   3  -5  382.37    7.51 
  -2   3  -5  395.61    7.92 
   2  -3   5  386.09    7.46 
   2  -3   5  383.55    7.46 
   2  -3   5  384.94    7.63 
  -3   3  -5   73.17    2.33 
  -3   3  -5   73.17    1.80 
  -3   3  -5   72.97    1.84 
   3  -3   5   70.67    1.76 
   3  -3   5   71.41    1.99 
   3  -3   5   71.06    1.74 
   3  -3   5   72.69    1.73 
  -4   3  -5   66.34    1.73 
  -4   3  -5   69.53    2.34 
   4  -3   5   70.32    1.68 
   4  -3   5   68.19    1.91 
   4  -3   5   65.72    1.56 
   4  -3   5   66.77    1.56 
  -5   3  -5   35.02    1.19 
  -5   3  -5   36.11    2.10 
   5  -3   5   33.74    1.00 
   5  -3   5   35.81    1.14 
   5  -3   5   38.35    1.50 
  -6   3  -5   48.49    1.68 
  -6   3  -5   54.56    2.74 
   6  -3   5   51.58    1.69 
   6  -3   5   54.17    2.01 
  -7   3  -5    0.56    1.37 
  -7   3  -5   -0.39    0.53 
   7  -3   5    0.05    0.86 
   7  -3   5    0.56    0.67 
   8   2  -5   18.19    1.28 
  -8  -2   5   20.38    2.30 
  -8  -2   5   19.01    1.59 
   7   2  -5   15.62    0.64 
  -7  -2   5   16.97    0.80 
  -7  -2   5   17.24    1.42 
   6   2  -5    2.66    0.50 
  -6  -2   5    3.64    1.04 
  -6  -2   5    3.00    0.55 
   5   2  -5   58.12    1.81 
  -5  -2   5   53.95    2.41 
  -5  -2   5   59.48    1.92 
   4   2  -5   81.65    1.95 
  -4  -2   5   75.30    2.33 
  -4  -2   5   79.84    1.97 
   3   2  -5   10.88    0.46 
   3   2  -5   12.45    0.96 
   3   2  -5   10.29    0.67 
   3   2  -5   10.16    0.65 
  -3  -2   5    9.80    0.73 
  -3  -2   5   11.27    0.58 
   2   2  -5   21.82    1.05 
   2   2  -5   24.12    0.75 
   2   2  -5   24.50    0.81 
  -2  -2   5   23.80    0.72 
   1   2  -5  117.33    2.52 
   1   2  -5  115.20    2.52 
  -1  -2   5  115.71    2.51 
  -1  -2   5  114.45    2.53 
   0   2  -5    2.62    0.20 
   0   2  -5    2.46    0.19 
   0  -2   5    2.86    0.21 
   0  -2   5    2.31    0.16 
  -1   2  -5  184.19    3.64 
  -1   2  -5  187.51    3.65 
   1  -2   5  183.35    3.63 
   1  -2   5  187.55    3.62 
  -2   2  -5  355.57    7.96 
  -2   2  -5  353.95    7.98 
  -2   2  -5  367.68    8.30 
   2  -2   5  368.77    7.94 
   2  -2   5  367.19    8.07 
   2  -2   5  360.39    7.95 
  -3   2  -5  363.50    7.83 
  -3   2  -5  360.42    7.45 
  -3   2  -5  348.98    7.41 
   3  -2   5  354.32    7.34 
   3  -2   5  356.72    7.35 
   3  -2   5  355.09    7.34 
   3  -2   5  353.51    7.50 
  -4   2  -5    1.35    0.35 
  -4   2  -5    1.75    0.80 
   4  -2   5    1.81    0.24 
   4  -2   5    2.97    0.51 
   4  -2   5    2.04    0.25 
   4  -2   5    2.27    0.35 
  -5   2  -5   20.56    1.68 
  -5   2  -5   20.36    1.02 
   5  -2   5   21.96    0.74 
   5  -2   5   22.20    1.00 
   5  -2   5   23.88    1.26 
   5  -2   5   22.67    0.76 
  -6   2  -5   29.10    2.10 
  -6   2  -5   26.16    1.35 
   6  -2   5   29.09    1.53 
   6  -2   5   28.74    1.33 
  -7   2  -5   -0.57    0.60 
  -7   2  -5   -0.19    1.33 
   7  -2   5    0.31    0.70 
   7  -2   5   -0.26    0.82 
   8   1  -5    4.27    0.90 
   8   1  -5    2.79    0.54 
  -8  -1   5    2.78    0.68 
  -8  -1   5    3.61    1.17 
   7   1  -5   11.64    1.02 
  -7  -1   5    9.93    1.27 
  -7  -1   5    9.36    0.72 
   6   1  -5    5.82    0.44 
  -6  -1   5    4.72    0.87 
  -6  -1   5    5.56    0.53 
   5   1  -5  109.95    2.17 
  -5  -1   5   95.83    2.61 
  -5  -1   5  108.99    2.21 
   4   1  -5    5.19    0.52 
   4   1  -5    7.20    0.93 
   4   1  -5    4.69    0.36 
  -4  -1   5    5.83    0.70 
  -4  -1   5    4.26    0.38 
   3   1  -5  125.27    3.15 
   3   1  -5  130.98    2.91 
   3   1  -5  129.80    2.92 
  -3  -1   5  131.14    2.91 
  -3  -1   5  139.42    3.19 
  -3  -1   5  135.85    2.95 
   2   1  -5    9.93    0.58 
   2   1  -5   10.44    0.53 
   2   1  -5    9.53    0.71 
  -2  -1   5    9.62    0.61 
  -2  -1   5   10.12    0.51 
  -1   1  -5  299.75    6.32 
  -1   1  -5  295.30    6.33 
  -1   1  -5  305.56    6.53 
   1  -1   5  298.02    6.31 
   1  -1   5  291.80    6.31 
  -2   1  -5   70.92    2.11 
  -2   1  -5   67.41    1.78 
  -2   1  -5   67.67    1.74 
   2  -1   5   69.37    1.73 
   2  -1   5   67.30    1.73 
   2  -1   5   70.82    1.84 
  -3   1  -5  198.95    4.11 
  -3   1  -5  196.70    4.47 
   3  -1   5  205.07    4.05 
   3  -1   5  199.01    4.16 
   3  -1   5  195.47    4.02 
  -4   1  -5   62.26    2.25 
  -4   1  -5   59.12    1.70 
   4  -1   5   62.90    1.61 
   4  -1   5   63.00    1.82 
   4  -1   5   63.87    1.64 
  -5   1  -5   23.39    1.92 
  -5   1  -5   23.83    1.11 
   5  -1   5   24.42    1.22 
   5  -1   5   23.98    0.90 
  -6   1  -5   21.76    1.31 
  -6   1  -5   28.41    2.35 
   6  -1   5   28.03    1.32 
   6  -1   5   23.01    1.29 
  -7   1  -5   12.01    1.70 
  -7   1  -5    9.76    0.84 
   7  -1   5   10.86    0.97 
  -9   0   5    3.91    0.75 
   8   0  -5    0.53    0.88 
   8   0  -5   -0.09    0.41 
  -8   0   5    0.53    1.07 
  -8   0   5   -0.70    0.60 
   7   0  -5   44.71    1.87 
   7   0  -5   42.36    1.49 
  -7   0   5   41.40    1.70 
   6   0  -5   56.20    1.47 
   6   0  -5   56.81    1.75 
   6   0  -5   54.88    1.44 
  -6   0   5   54.03    1.59 
   5   0  -5   46.83    1.30 
   5   0  -5   44.94    1.45 
   5   0  -5   47.49    1.30 
  -5   0   5   46.14    1.39 
   4   0  -5   13.89    0.78 
   4   0  -5   14.45    0.61 
   4   0  -5   14.57    0.58 
   4   0  -5   15.60    0.41 
   4   0  -5   16.60    0.88 
  -4   0   5   14.43    0.68 
  -4   0   5   14.84    0.59 
   3   0  -5   49.39    1.17 
   3   0  -5   48.74    1.25 
   3   0  -5   48.96    1.17 
  -3   0   5   50.92    1.17 
  -3   0   5   46.89    1.33 
  -3   0   5   49.20    1.18 
   2   0  -5    7.83    0.46 
   1   0  -5   14.29    0.56 
   1   0  -5   13.69    0.47 
   1   0  -5   13.73    0.54 
  -1   0   5   14.22    0.57 
  -1   0   5   13.86    0.53 
  -1   0   5   14.79    0.45 
  -1   0  -5  127.67    2.72 
  -1   0  -5  128.57    2.89 
  -1   0  -5  125.87    2.69 
   1   0   5  130.46    2.70 
   1   0   5  132.90    2.87 
   1   0   5  126.56    2.69 
  -2   0  -5    1.88    0.24 
  -2   0  -5    1.79    0.32 
  -2   0  -5    2.08    0.55 
   2   0   5    2.91    0.52 
   2   0   5    2.85    0.34 
   2   0   5    2.11    0.26 
   2   0   5    1.80    0.29 
  -3   0  -5   38.11    1.13 
  -3   0  -5   39.46    1.52 
   3   0   5   42.45    1.09 
   3   0   5   40.45    1.09 
   3   0   5   39.92    1.16 
  -4   0  -5   51.48    1.99 
  -4   0  -5   51.07    1.51 
   4   0   5   49.94    1.42 
   4   0   5   51.38    1.36 
  -5   0  -5    3.39    0.50 
  -5   0  -5    6.80    1.21 
   5   0   5    3.57    0.56 
   5   0   5    4.59    0.42 
  -6   0  -5   10.34    1.42 
  -6   0  -5    8.22    0.72 
   6   0   5    9.98    0.77 
   6   0   5    8.71    0.54 
  -7   0  -5    4.18    1.57 
  -7   0  -5    3.01    0.69 
   7   0   5    4.82    0.79 
   9  -1  -5    3.76    1.08 
  -9   1   5    4.01    1.15 
  -9   1   5    2.33    0.72 
   8  -1  -5    0.07    0.88 
   8  -1  -5   -0.04    0.46 
  -8   1   5   -0.67    0.51 
  -8   1   5    0.30    1.00 
   7  -1  -5   20.23    1.25 
   7  -1  -5   20.21    0.83 
  -7   1   5   20.54    1.09 
   6  -1  -5    4.63    0.60 
   6  -1  -5    4.99    0.27 
   6  -1  -5    4.87    0.29 
  -6   1   5    4.49    0.72 
  -6   1   5    4.54    0.39 
   5  -1  -5   86.55    1.80 
   5  -1  -5   83.01    2.02 
   5  -1  -5   92.55    2.17 
   5  -1  -5   84.19    1.72 
   5  -1  -5   88.08    1.83 
  -5   1   5   86.99    1.89 
   4  -1  -5  323.90    6.49 
   4  -1  -5  322.98    6.48 
   4  -1  -5  322.13    6.62 
   4  -1  -5  322.09    6.47 
   4  -1  -5  342.57    6.70 
  -4   1   5  323.10    6.52 
  -4   1   5  319.96    6.51 
   3  -1  -5  557.74   11.34 
  -3   1   5  553.49   11.35 
  -3   1   5  548.88   11.35 
  -2   1   5  473.96   10.66 
  -2   1   5  478.99   10.66 
   1  -1  -5  373.86    6.93 
   1  -1  -5  355.29    6.91 
   1  -1  -5  374.95    6.94 
   1  -1  -5  360.52    6.90 
  -1   1   5  360.23    6.93 
  -1   1   5  361.73    6.91 
  -1   1   5  364.27    6.92 
   0  -1  -5  600.81   11.94 
   0   1   5  615.11   11.94 
  -1  -1  -5  134.94    2.87 
  -1  -1  -5  140.14    3.07 
  -1  -1  -5  135.09    2.85 
   1   1   5  141.58    2.86 
   1   1   5  142.67    3.00 
   1   1   5  134.56    2.85 
  -2  -1  -5    1.14    0.60 
  -2  -1  -5    0.57    0.29 
   2   1   5    2.47    0.53 
   2   1   5    2.20    0.27 
  -3  -1  -5  121.58    3.21 
  -3  -1  -5  120.31    2.75 
   3   1   5  124.54    2.72 
   3   1   5  125.00    2.72 
  -4  -1  -5  160.75    3.86 
  -4  -1  -5  163.98    4.44 
   4   1   5  159.47    3.80 
   4   1   5  161.08    3.75 
  -5  -1  -5   39.79    2.17 
  -5  -1  -5   38.85    1.57 
   5   1   5   43.62    1.48 
   5   1   5   39.33    1.41 
  -6  -1  -5    0.12    1.13 
  -6  -1  -5    0.76    0.63 
   6   1   5    2.26    0.48 
   6   1   5    3.00    0.60 
   9  -2  -5   27.27    1.92 
  -9   2   5   25.37    1.48 
  -9   2   5   24.88    2.03 
   8  -2  -5   10.49    1.01 
  -8   2   5   12.76    1.63 
  -8   2   5    8.71    0.64 
   7  -2  -5   10.71    0.91 
   7  -2  -5   10.87    0.52 
  -7   2   5   10.64    1.04 
  -7   2   5    9.55    0.55 
   6  -2  -5    6.44    0.46 
   6  -2  -5    5.34    0.47 
   6  -2  -5    5.77    0.70 
  -6   2   5    5.62    0.80 
  -6   2   5    4.92    0.41 
   5  -2  -5  142.18    3.10 
   5  -2  -5  140.76    3.17 
   5  -2  -5  148.80    3.43 
   5  -2  -5  145.47    3.12 
   5  -2  -5  147.62    3.42 
  -5   2   5  144.98    3.19 
  -5   2   5  131.99    3.42 
  -5   2   5  139.22    3.20 
   4  -2  -5   42.72    1.10 
   4  -2  -5   44.50    1.12 
   4  -2  -5   43.62    1.38 
   4  -2  -5   43.94    1.21 
   4  -2  -5   45.16    1.29 
  -4   2   5   43.02    1.17 
  -4   2   5   43.35    1.19 
   3  -2  -5    5.21    0.35 
   3  -2  -5    4.88    0.53 
   3  -2  -5    4.74    0.44 
   3  -2  -5    4.97    0.36 
   3  -2  -5    5.35    0.39 
  -3   2   5    5.15    0.47 
  -3   2   5    4.16    0.39 
   1  -2  -5  149.45    3.38 
   1  -2  -5  151.44    3.42 
   1  -2  -5  148.52    3.37 
  -1   2   5  158.50    3.41 
  -1   2   5  156.36    3.33 
  -1   2   5  155.07    3.38 
  -1   2   5  148.20    3.40 
   0  -2  -5  142.23    3.04 
   0  -2  -5  140.60    3.03 
   0  -2  -5  147.84    3.18 
   0   2   5  144.27    3.02 
   0   2   5  150.74    3.11 
   0   2   5  139.88    3.04 
  -1  -2  -5  109.56    2.41 
  -1  -2  -5  111.35    2.66 
  -1  -2  -5  110.36    2.38 
   1   2   5  109.73    2.39 
   1   2   5  121.02    2.59 
   1   2   5  116.82    2.41 
  -2  -2  -5   79.31    2.51 
  -2  -2  -5   80.54    2.15 
   2   2   5   86.56    2.41 
   2   2   5   79.41    2.08 
   2   2   5   81.16    2.03 
  -3  -2  -5    4.94    0.82 
  -3  -2  -5    4.31    0.45 
   3   2   5    4.64    0.38 
   3   2   5    4.88    0.40 
  -4  -2  -5   -1.56    0.97 
   4   2   5   -0.76    0.39 
  -5  -2  -5   12.62    0.78 
  -5  -2  -5   12.71    1.36 
   5   2   5   15.29    0.97 
   5   2   5   16.28    1.12 
  -6  -2  -5    7.10    0.74 
  -6  -2  -5    7.64    1.41 
   6   2   5    8.58    0.62 
   9  -3  -5    0.47    1.05 
  -9   3   5    2.31    1.09 
   8  -3  -5   -0.40    0.82 
  -8   3   5    1.04    0.92 
  -8   3   5   -0.33    0.46 
   7  -3  -5    9.82    0.91 
  -7   3   5    8.93    0.51 
  -7   3   5    9.41    0.97 
   6  -3  -5   45.61    1.54 
   6  -3  -5   47.70    1.56 
   6  -3  -5   44.95    1.22 
  -6   3   5   45.74    1.23 
  -6   3   5   43.57    1.64 
   5  -3  -5   61.44    1.77 
   5  -3  -5   61.93    1.83 
   5  -3  -5   60.25    1.65 
  -5   3   5   58.84    1.57 
  -5   3   5   59.17    1.59 
  -5   3   5   60.21    1.82 
   4  -3  -5  398.69    8.32 
   4  -3  -5  392.21    8.38 
  -4   3   5  388.87    8.23 
  -4   3   5  402.48    8.32 
  -4   3   5  390.87    8.23 
   3  -3  -5   18.93    0.53 
   3  -3  -5   18.28    0.80 
   3  -3  -5   17.74    0.79 
   3  -3  -5   17.85    0.51 
  -3   3   5   18.42    0.78 
  -3   3   5   19.08    0.54 
  -3   3   5   17.67    0.62 
  -3   3   5   17.98    0.60 
   2  -3  -5  127.18    2.46 
   2  -3  -5  122.75    2.44 
   2  -3  -5  127.95    2.57 
  -2   3   5  119.74    2.49 
  -2   3   5  125.30    2.47 
   1  -3  -5   43.78    1.06 
   1  -3  -5   44.15    0.99 
   1  -3  -5   42.97    0.99 
  -1   3   5   43.61    0.97 
  -1   3   5   47.00    0.99 
  -1   3   5   41.10    1.02 
   0  -3  -5   12.74    0.63 
   0  -3  -5   12.99    0.68 
   0   3   5   12.44    0.64 
   0   3   5   13.73    0.60 
  -1  -3  -5  460.28    9.64 
   1   3   5  490.15    9.83 
   1   3   5  457.99    9.63 
  -2  -3  -5  216.33    5.54 
  -2  -3  -5  235.88    5.17 
   2   3   5  233.07    5.12 
   2   3   5  237.62    5.02 
  -3  -3  -5    5.40    1.06 
  -3  -3  -5    4.36    0.48 
   3   3   5    4.15    0.52 
  -4  -3  -5   29.73    1.30 
  -4  -3  -5   29.82    1.88 
   4   3   5   32.01    0.95 
   4   3   5   32.67    1.22 
  -5  -3  -5   69.82    2.30 
  -5  -3  -5   63.27    3.03 
   5   3   5   78.64    2.21 
  -6  -3  -5   44.80    2.69 
  -6  -3  -5   45.71    1.92 
   6   3   5   50.93    1.83 
   9  -4  -5    0.23    1.06 
  -9   4   5    3.82    1.06 
   8  -4  -5   12.75    1.11 
  -8   4   5   15.35    1.57 
  -8   4   5   13.73    0.97 
   7  -4  -5   51.14    1.86 
   7  -4  -5   50.94    1.48 
  -7   4   5   51.36    1.44 
  -7   4   5   50.96    1.99 
   6  -4  -5    6.43    0.77 
   6  -4  -5    5.71    0.52 
  -6   4   5    4.91    0.37 
  -6   4   5    4.32    0.33 
  -6   4   5    5.56    0.75 
   5  -4  -5   24.80    1.18 
   5  -4  -5   22.78    1.02 
  -5   4   5   23.08    0.80 
  -5   4   5   21.22    0.74 
  -5   4   5   24.16    1.04 
   4  -4  -5  408.32    8.69 
   4  -4  -5  407.43    8.66 
  -4   4   5  405.79    8.51 
  -4   4   5  418.26    8.60 
  -4   4   5  405.14    8.51 
  -4   4   5  421.98    8.71 
   3  -4  -5   62.95    1.64 
   3  -4  -5   63.27    1.29 
   3  -4  -5   61.19    1.61 
  -3   4   5   62.28    1.42 
  -3   4   5   61.25    1.62 
  -3   4   5   62.61    1.42 
  -3   4   5   60.99    1.44 
   2  -4  -5   15.76    0.55 
   2  -4  -5   16.93    0.81 
   2  -4  -5   14.75    0.89 
   2  -4  -5   14.64    0.50 
  -2   4   5   15.93    0.55 
  -2   4   5   14.14    0.62 
   1  -4  -5  316.26    6.71 
   1  -4  -5  329.62    6.73 
  -1   4   5  317.15    6.75 
  -1   4   5  319.70    6.72 
  -1   4   5  319.12    6.80 
   0  -4  -5  223.28    4.96 
   0  -4  -5  214.58    5.20 
   0  -4  -5  220.17    4.93 
   0   4   5  219.96    4.96 
   0   4   5  233.59    5.12 
  -1  -4  -5   -0.23    0.36 
  -1  -4  -5    0.13    0.64 
   1   4   5   -0.14    0.36 
   1   4   5   -0.34    0.52 
   2   4   5    6.13    0.42 
  -3  -4  -5   44.86    1.51 
  -3  -4  -5   38.47    2.08 
   3   4   5   47.82    1.23 
   3   4   5   46.93    1.56 
  -4  -4  -5    7.22    0.65 
  -4  -4  -5    6.88    1.18 
   4   4   5    7.46    0.60 
  -5  -4  -5   26.83    2.54 
  -5  -4  -5   20.11    1.63 
   5   4   5   27.97    1.57 
   9  -5  -5    2.45    1.04 
  -9   5   5    3.36    1.11 
   8  -5  -5    0.96    0.94 
  -8   5   5    1.12    0.93 
   7  -5  -5   46.10    1.54 
   7  -5  -5   47.86    1.80 
  -7   5   5   45.80    1.34 
  -7   5   5   47.87    1.90 
   6  -5  -5  124.74    3.19 
   6  -5  -5  125.39    3.09 
  -6   5   5  120.17    2.84 
  -6   5   5  127.42    3.23 
  -6   5   5  122.64    2.85 
   5  -5  -5   -0.44    0.52 
   5  -5  -5    0.43    0.56 
  -5   5   5    0.85    0.47 
  -5   5   5    0.68    0.66 
  -5   5   5   -0.01    0.20 
  -5   5   5    0.75    0.23 
   4  -5  -5    1.33    0.48 
   4  -5  -5    1.18    0.49 
  -4   5   5    0.93    0.21 
  -4   5   5    1.26    0.24 
  -4   5   5    1.25    0.59 
  -4   5   5    0.96    0.37 
   3  -5  -5   29.41    1.21 
  -3   5   5   27.94    0.91 
  -3   5   5   29.68    0.84 
   2  -5  -5   -0.28    0.18 
   2  -5  -5    0.07    0.17 
   2  -5  -5    0.01    0.47 
  -2   5   5    0.31    0.23 
  -2   5   5   -0.44    0.27 
   1  -5  -5  189.01    3.55 
   1  -5  -5  193.27    3.56 
   1  -5  -5  186.21    3.79 
  -1   5   5  177.46    3.69 
  -1   5   5  190.89    3.61 
   0  -5  -5   31.36    1.49 
   0  -5  -5   28.91    1.13 
   0  -5  -5   31.89    1.56 
   0  -5  -5   31.27    1.08 
   0   5   5   30.26    1.17 
   0   5   5   31.31    1.35 
  -1  -5  -5   -0.23    0.41 
  -1  -5  -5    1.20    0.93 
   1   5   5    1.21    0.15 
  -2  -5  -5   40.90    1.38 
  -2  -5  -5   38.46    2.02 
   2   5   5   42.42    1.29 
  -3  -5  -5  119.46    3.08 
  -3  -5  -5  112.59    3.83 
   3   5   5  120.14    3.04 
  -4  -5  -5   29.34    2.28 
  -4  -5  -5   26.81    1.47 
   4   5   5   32.70    1.61 
  -5  -5  -5    4.93    1.51 
  -5  -5  -5    0.18    0.79 
  -5  -5  -5   -1.01    0.70 
   5   5   5   -0.21    0.66 
   9  -6  -5    7.66    1.24 
   8  -6  -5    4.34    1.02 
  -8   6   5    5.08    1.03 
   7  -6  -5   12.14    1.30 
  -7   6   5   12.16    1.36 
   6  -6  -5   80.54    2.36 
   6  -6  -5   78.26    2.26 
  -6   6   5   78.67    2.26 
  -6   6   5   79.52    2.38 
  -6   6   5   76.70    1.85 
   5  -6  -5    3.86    0.63 
   5  -6  -5    3.58    0.63 
  -5   6   5    3.42    0.54 
  -5   6   5    3.06    0.27 
  -5   6   5    2.95    0.25 
  -5   6   5    3.30    0.72 
   4  -6  -5   40.55    1.47 
  -4   6   5   39.99    1.26 
  -4   6   5   41.40    0.98 
  -4   6   5   40.10    1.02 
   3  -6  -5   91.71    2.52 
  -3   6   5   91.69    2.28 
  -3   6   5   97.33    2.23 
   2  -6  -5  101.96    2.61 
   2  -6  -5  102.50    2.15 
   2  -6  -5  105.28    2.16 
  -2   6   5  104.48    2.32 
   1  -6  -5   18.31    0.73 
   1  -6  -5   18.47    0.65 
   1  -6  -5   20.21    1.11 
  -1   6   5   18.56    0.80 
  -1   6   5   18.80    0.80 
   0  -6  -5   45.64    1.37 
   0  -6  -5   45.05    1.64 
   0   6   5   45.50    1.41 
  -1  -6  -5   48.97    2.23 
  -1  -6  -5   45.30    1.54 
  -1  -6  -5   46.88    1.77 
   1   6   5   47.53    1.58 
  -2  -6  -5   -0.20    0.54 
  -2  -6  -5   -0.52    0.78 
  -2  -6  -5    2.17    1.12 
   2   6   5   -0.56    0.50 
  -3  -6  -5   34.00    1.62 
  -3  -6  -5   34.11    1.58 
  -3  -6  -5   38.88    2.66 
   3   6   5   36.71    1.48 
  -4  -6  -5   20.85    1.62 
  -4  -6  -5   29.99    2.84 
  -4  -6  -5   23.63    1.63 
   4   6   5   23.61    1.62 
   8  -7  -5   20.85    1.62 
   8  -7  -5   18.67    1.40 
  -8   7   5   18.73    1.49 
   7  -7  -5    1.32    0.76 
   7  -7  -5    1.41    0.84 
  -7   7   5    1.21    0.88 
  -7   7   5    1.63    0.82 
   6  -7  -5   18.93    1.43 
   6  -7  -5   21.11    1.47 
  -6   7   5   18.70    1.30 
  -6   7   5   18.28    1.31 
   5  -7  -5   57.40    1.87 
  -5   7   5   55.75    1.78 
  -5   7   5   52.20    1.38 
   4  -7  -5    1.39    0.70 
  -4   7   5    1.13    0.25 
  -4   7   5    0.12    0.29 
   3  -7  -5   32.84    1.38 
  -3   7   5   35.31    0.97 
  -3   7   5   28.31    1.06 
   2  -7  -5   66.09    1.60 
   2  -7  -5   62.44    2.14 
   2  -7  -5   64.17    1.59 
  -2   7   5   65.92    1.85 
   1  -7  -5   19.51    0.79 
   1  -7  -5   20.99    0.69 
   1  -7  -5   21.00    1.24 
  -1   7   5   19.52    0.97 
   0  -7  -5   16.17    0.88 
   0  -7  -5   17.64    1.06 
   0   7   5   17.40    1.01 
  -1  -7  -5   60.72    1.89 
  -1  -7  -5   62.25    2.25 
   1   7   5   59.87    1.86 
  -2  -7  -5    6.25    1.44 
  -2  -7  -5    6.49    1.03 
  -2  -7  -5    4.36    0.65 
   2   7   5    4.72    0.65 
  -3  -7  -5   -1.53    0.64 
  -3  -7  -5   -0.92    0.85 
  -3  -7  -5   -1.16    1.29 
   3   7   5   -1.30    0.69 
   8  -8  -5   20.04    1.86 
   8  -8  -5   18.27    1.60 
  -8   8   5   15.60    1.32 
   7  -8  -5    2.98    0.86 
   7  -8  -5    3.15    0.96 
  -7   8   5    2.28    0.93 
   6  -8  -5    2.96    0.94 
  -6   8   5    3.02    1.24 
   5  -8  -5   27.86    1.61 
  -5   8   5   30.29    1.50 
   4  -8  -5   22.24    1.70 
  -4   8   5   25.95    0.98 
   3  -8  -5    3.85    0.82 
  -3   8   5    3.92    0.42 
   2  -8  -5    5.23    0.96 
  -2   8   5    5.48    0.50 
   1  -8  -5   12.18    0.79 
   1  -8  -5   12.48    1.04 
  -1   8   5   12.87    1.00 
   0  -8  -5    3.84    0.95 
   0  -8  -5    3.19    0.47 
   0   8   5    3.33    0.57 
  -1  -8  -5   46.80    1.98 
  -1  -8  -5   47.37    1.63 
   1   8   5   48.92    1.81 
  -2  -8  -5   15.63    1.49 
  -2  -8  -5   16.03    1.74 
   2   8   5   16.73    1.34 
   7  -9  -5    6.75    1.05 
   6  -9  -5   -2.12    0.93 
   5  -9  -5   13.40    1.15 
   4  -9  -5   42.21    1.97 
   3  -9  -5    0.99    0.95 
  -3   9   5    1.55    0.42 
   2  -9  -5    8.11    1.07 
  -2   9   5    7.25    0.56 
   1  -9  -5   38.94    2.00 
  -1   9   5   38.88    1.68 
   0  -9  -5    4.18    1.05 
   0  -9  -5    3.51    0.53 
   0   9   5    4.38    0.72 
  -1  -9  -5   -1.07    0.55 
  -1  -9  -5   -0.83    1.00 
   1   9   5   -1.14    0.66 
   6 -10  -5    5.21    1.19 
   5 -10  -5    0.18    1.02 
   4 -10  -5    4.01    1.14 
   3 -10  -5    5.00    1.17 
   2 -10  -5    5.90    1.09 
  -2  10   5    4.66    0.58 
   1 -10  -5   17.34    1.49 
  -1  10   5   16.44    1.38 
   1  10  -6   -0.10    0.58 
   0  10  -6   28.42    1.54 
  -1  10  -6    3.19    0.55 
   1 -10   6    5.50    0.73 
   2 -10   6    1.52    0.73 
   3 -10   6   24.52    1.65 
   4 -10   6   13.67    1.16 
   3   9  -6    9.10    0.83 
  -3  -9   6    7.81    0.74 
   2   9  -6   29.80    1.59 
  -2  -9   6   30.05    1.45 
   1   9  -6    3.55    0.56 
  -1  -9   6    4.11    0.47 
  -1  -9   6    3.43    0.54 
   0   9  -6    2.03    0.52 
   0  -9   6    2.54    0.54 
  -1   9  -6   13.33    1.02 
   1  -9   6   13.38    1.17 
  -2   9  -6   11.43    0.50 
   2  -9   6   13.05    0.82 
   3  -9   6    4.54    0.80 
   4  -9   6   24.15    1.76 
  -5   9  -6    5.29    1.54 
   5  -9   6    5.85    1.01 
   4   8  -6   -0.45    0.65 
  -4  -8   6   -1.20    0.67 
   3   8  -6    1.71    0.67 
  -3  -8   6    1.24    0.61 
   2   8  -6   75.12    2.33 
  -2  -8   6   74.96    2.26 
   1   8  -6    3.90    0.58 
  -1  -8   6    5.78    0.56 
  -1  -8   6    4.52    0.49 
   0   8  -6   -0.41    0.45 
   0  -8   6    0.37    0.33 
   0  -8   6    0.06    0.49 
  -1   8  -6   75.65    2.17 
   1  -8   6   75.53    2.31 
  -2   8  -6   78.21    1.82 
   2  -8   6   78.23    2.13 
  -3   8  -6   13.14    0.82 
   3  -8   6   11.95    0.92 
   4  -8   6    4.66    0.83 
  -5   8  -6   16.73    1.64 
   5  -8   6   18.64    1.57 
  -6   8  -6    2.79    1.53 
   6  -8   6    3.44    1.01 
   5   7  -6   11.48    0.83 
  -5  -7   6   16.41    1.36 
   4   7  -6   28.35    1.42 
  -4  -7   6   26.91    1.43 
   3   7  -6    0.78    0.54 
  -3  -7   6    0.74    0.56 
   2   7  -6    1.12    0.47 
  -2  -7   6    1.98    0.52 
   1   7  -6   60.65    1.77 
  -1  -7   6   61.31    1.71 
   0   7  -6   16.40    0.89 
   0  -7   6   15.67    0.70 
   0  -7   6   15.22    0.91 
   0  -7   6   12.67    0.55 
   0  -7   6   13.59    0.46 
  -1   7  -6   45.53    1.37 
   1  -7   6   46.55    1.54 
   1  -7   6   46.83    1.15 
   1  -7   6   44.51    1.09 
  -2   7  -6   49.13    1.46 
   2  -7   6   47.73    1.68 
  -3   7  -6   41.49    1.26 
   3  -7   6   41.67    1.67 
  -4   7  -6    2.82    0.37 
  -4   7  -6    2.15    1.14 
   4  -7   6    2.99    0.76 
  -5   7  -6   71.67    2.82 
   5  -7   6   66.78    2.22 
  -6   7  -6   22.25    2.53 
   6  -7   6   18.55    1.65 
   6   6  -6   -0.79    0.70 
  -6  -6   6   -1.82    0.76 
   5   6  -6    6.95    0.73 
  -5  -6   6    6.80    0.80 
   4   6  -6   79.86    2.38 
  -4  -6   6   79.50    2.45 
   3   6  -6    0.05    0.50 
  -3  -6   6    0.51    0.51 
   2   6  -6    0.62    0.43 
  -2  -6   6    0.96    0.44 
   1   6  -6  240.30    5.57 
  -1  -6   6  236.56    5.55 
  -1  -6   6  232.06    5.51 
   0   6  -6  126.09    2.73 
   0  -6   6  117.86    2.61 
   0  -6   6  127.13    2.68 
  -1   6  -6    1.46    0.36 
   1  -6   6    2.06    0.51 
   1  -6   6    1.93    0.26 
   1  -6   6    1.27    0.21 
  -2   6  -6   49.17    1.40 
   2  -6   6   47.82    1.58 
  -3   6  -6  102.11    2.26 
   3  -6   6   99.88    2.51 
  -4   6  -6    7.48    0.43 
  -4   6  -6    9.23    1.30 
   4  -6   6    8.11    0.79 
  -5   6  -6   43.94    2.52 
  -5   6  -6   40.87    1.31 
   5  -6   6   42.10    1.89 
  -6   6  -6   68.83    2.99 
   6  -6   6   64.38    2.32 
  -7   6  -6    7.59    1.94 
   7  -6   6    5.47    1.08 
   6   5  -6   20.32    1.27 
  -6  -5   6   19.83    1.41 
   5   5  -6   -0.19    0.55 
  -5  -5   6   -1.04    0.62 
   4   5  -6    5.19    0.54 
  -4  -5   6    5.09    0.62 
   3   5  -6   64.31    1.67 
  -3  -5   6   65.79    1.73 
   2   5  -6    0.01    0.37 
  -2  -5   6   -0.39    0.40 
   1   5  -6  151.98    3.61 
  -1  -5   6  147.98    3.56 
  -1  -5   6  153.89    3.63 
   0   5  -6  195.69    4.38 
   0  -5   6  195.68    4.35 
  -1   5  -6  203.67    4.05 
  -1   5  -6  195.20    3.98 
   1  -5   6  205.40    4.17 
   1  -5   6  204.29    3.98 
  -2   5  -6  118.46    2.53 
  -2   5  -6  114.76    2.44 
   2  -5   6  115.73    2.38 
   2  -5   6  116.96    2.73 
  -3   5  -6  175.20    4.42 
  -3   5  -6  166.37    3.71 
   3  -5   6  168.97    3.94 
  -4   5  -6  135.86    3.79 
  -4   5  -6  134.60    3.06 
   4  -5   6  135.74    3.33 
  -5   5  -6    3.59    1.15 
  -5   5  -6    3.23    0.44 
   5  -5   6    4.93    0.80 
   5  -5   6    3.72    0.45 
  -6   5  -6   62.50    1.85 
  -6   5  -6   67.38    3.03 
   6  -5   6   61.41    1.99 
   6  -5   6   64.33    2.31 
  -7   5  -6    5.40    1.67 
   7  -5   6    4.74    1.00 
   7   4  -6    8.46    0.74 
  -7  -4   6   12.10    1.76 
  -7  -4   6    8.66    0.85 
   6   4  -6   39.46    1.70 
  -6  -4   6   40.77    1.76 
  -6  -4   6   48.26    2.84 
   5   4  -6    4.32    0.53 
  -5  -4   6    4.26    0.62 
   4   4  -6    0.38    0.47 
  -4  -4   6    0.72    0.48 
   3   4  -6  312.85    6.94 
  -3  -4   6  321.56    7.00 
   2   4  -6   59.86    1.89 
  -2  -4   6   58.91    1.91 
   1   4  -6   13.08    0.68 
  -1  -4   6   12.35    0.57 
  -1  -4   6   12.86    0.65 
   0   4  -6  174.31    3.78 
   0   4  -6  177.04    3.77 
   0  -4   6  175.02    3.73 
   0  -4   6  173.22    3.75 
  -1   4  -6  195.65    3.93 
  -1   4  -6  199.86    4.03 
  -1   4  -6  197.40    4.05 
   1  -4   6  195.04    3.97 
   1  -4   6  191.15    3.98 
  -2   4  -6   19.64    0.50 
  -2   4  -6   20.61    0.76 
  -2   4  -6   19.48    0.70 
   2  -4   6   19.17    0.90 
   2  -4   6   18.92    0.57 
   2  -4   6   19.74    0.58 
  -3   4  -6  178.09    4.04 
  -3   4  -6  186.19    4.60 
   3  -4   6  186.32    4.23 
   3  -4   6  178.72    3.92 
   3  -4   6  187.56    3.92 
  -4   4  -6  346.05    7.52 
  -4   4  -6  325.50    6.79 
   4  -4   6  309.96    6.60 
   4  -4   6  316.95    6.60 
   4  -4   6  328.04    6.71 
   4  -4   6  329.45    7.00 
  -5   4  -6   11.10    1.30 
  -5   4  -6    8.32    0.54 
   5  -4   6   10.06    0.84 
   5  -4   6   10.51    0.75 
  -6   4  -6   -0.88    0.48 
  -6   4  -6   -0.57    1.31 
   6  -4   6    0.84    0.78 
  -7   4  -6   10.76    0.71 
  -7   4  -6   14.03    1.65 
   7  -4   6   12.41    1.13 
   7   3  -6   -0.77    0.55 
  -7  -3   6    0.75    1.19 
  -7  -3   6   -1.03    0.67 
   6   3  -6    0.48    0.52 
  -6  -3   6    0.14    0.56 
  -6  -3   6    2.77    1.14 
   5   3  -6    4.30    0.51 
  -5  -3   6    5.51    1.06 
  -5  -3   6    3.71    0.58 
   4   3  -6   12.91    0.47 
   4   3  -6   14.58    0.79 
  -4  -3   6   14.31    0.99 
   3   3  -6  437.68    9.65 
  -3  -3   6  446.38    9.70 
   2   3  -6  386.02    8.16 
   2   3  -6  404.97    7.85 
  -2  -3   6  406.59    7.87 
  -2  -3   6  414.93    7.86 
   1   3  -6  110.86    2.61 
   1   3  -6  110.01    2.62 
  -1  -3   6  113.44    2.63 
  -1  -3   6  110.06    2.59 
   0   3  -6  546.49   10.91 
   0   3  -6  527.84   10.93 
   0  -3   6  526.84   10.88 
   0  -3   6  516.52   10.90 
  -1   3  -6  770.77   16.60 
  -2   3  -6  824.16   16.60 
  -2   3  -6  812.67   16.22 
   2  -3   6  823.23   16.34 
  -3   3  -6   16.15    1.26 
  -3   3  -6   15.79    0.75 
   3  -3   6   16.26    0.52 
   3  -3   6   16.15    0.60 
   3  -3   6   16.70    0.90 
   3  -3   6   14.67    0.58 
  -4   3  -6  119.10    3.28 
  -4   3  -6  113.81    2.65 
   4  -3   6  117.23    2.82 
   4  -3   6  113.50    2.50 
   4  -3   6  113.87    2.54 
   4  -3   6  115.94    2.49 
  -5   3  -6   20.30    1.04 
  -5   3  -6   22.18    1.75 
   5  -3   6   23.53    1.24 
   5  -3   6   20.83    0.86 
   5  -3   6   22.95    0.67 
  -6   3  -6    4.30    1.41 
  -6   3  -6    2.63    0.53 
   6  -3   6    2.23    0.57 
   6  -3   6    4.55    0.87 
  -7   3  -6    5.70    0.65 
  -7   3  -6    9.33    1.64 
   7  -3   6    7.83    0.98 
   8   2  -6    9.42    0.73 
  -8  -2   6   10.72    0.90 
  -8  -2   6   13.16    1.67 
   7   2  -6   -0.95    0.50 
  -7  -2   6   -1.13    0.62 
  -7  -2   6   -0.15    1.08 
   6   2  -6   30.79    1.24 
  -6  -2   6   29.66    2.02 
  -6  -2   6   31.44    1.43 
   5   2  -6  240.95    5.54 
  -5  -2   6  242.12    5.62 
  -5  -2   6  233.97    6.07 
   4   2  -6  125.24    2.86 
   4   2  -6  129.48    3.06 
  -4  -2   6  127.70    3.44 
  -4  -2   6  130.45    3.12 
   3   2  -6   31.31    0.77 
   3   2  -6   29.63    1.08 
   3   2  -6   30.54    0.93 
  -3  -2   6   30.97    0.88 
   2   2  -6  377.43    7.15 
   2   2  -6  363.99    7.38 
   2   2  -6  373.98    7.13 
  -2  -2   6  382.83    7.16 
  -2  -2   6  372.20    7.13 
   1   2  -6  147.86    3.61 
   1   2  -6  149.42    3.64 
  -1  -2   6  143.66    3.61 
  -1  -2   6  144.71    3.52 
  -1  -2   6  147.50    3.61 
   0   2  -6   18.95    0.73 
   0   2  -6   20.27    0.52 
   0  -2   6   19.12    0.77 
   0  -2   6   19.36    0.68 
  -1   2  -6  228.26    5.09 
  -1   2  -6  231.49    5.09 
   1  -2   6  224.08    5.05 
   1  -2   6  220.84    5.06 
  -2   2  -6  951.57   20.28 
  -2   2  -6 1000.00   20.03 
  -3   2  -6    6.06    0.43 
  -3   2  -6    7.13    0.86 
   3  -2   6    6.24    0.33 
   3  -2   6    5.88    0.33 
   3  -2   6    8.91    0.86 
  -4   2  -6    0.98    0.40 
  -4   2  -6    1.89    0.97 
   4  -2   6    1.00    0.35 
   4  -2   6    1.77    0.29 
   4  -2   6    1.49    0.27 
  -5   2  -6   45.78    1.52 
  -5   2  -6   47.33    2.38 
   5  -2   6   46.18    1.41 
   5  -2   6   44.44    1.59 
   5  -2   6   47.24    1.26 
  -6   2  -6   11.24    0.76 
  -6   2  -6   15.65    2.06 
   6  -2   6   11.66    0.98 
   6  -2   6   12.57    1.15 
  -7   2  -6    1.41    1.46 
  -7   2  -6   -0.11    0.65 
   7  -2   6    1.23    0.90 
   8   1  -6    1.19    0.86 
   8   1  -6   -0.01    0.48 
  -8  -1   6    0.48    0.67 
  -8  -1   6    0.92    1.03 
   7   1  -6    1.73    0.46 
   7   1  -6    2.90    0.82 
  -7  -1   6    1.54    0.55 
  -7  -1   6    0.81    1.04 
  -6  -1   6    8.05    0.57 
  -6  -1   6    6.84    0.93 
   5   1  -6  284.51    5.83 
  -5  -1   6  251.44    6.18 
  -5  -1   6  282.75    5.90 
   4   1  -6   75.19    1.77 
   4   1  -6   76.56    2.11 
   4   1  -6   73.39    1.74 
  -4  -1   6   74.09    1.79 
  -4  -1   6   72.08    2.08 
   3   1  -6    2.53    0.30 
   3   1  -6    2.40    0.32 
  -3  -1   6    2.02    0.28 
  -3  -1   6    2.42    0.35 
   0   1  -6  580.97   11.63 
   0   1  -6  577.41   11.62 
   0  -1   6  570.54   11.61 
   0  -1   6  567.07   11.62 
  -1   1  -6  337.91    6.74 
  -1   1  -6  351.28    6.74 
  -1   1  -6  350.36    6.97 
   1  -1   6  339.68    6.72 
   1  -1   6  341.53    6.73 
  -2   1  -6  193.45    4.41 
  -2   1  -6  201.17    4.72 
   2  -1   6  200.65    4.38 
   2  -1   6  197.26    4.38 
   2  -1   6  198.47    4.47 
  -3   1  -6  148.42    3.45 
  -3   1  -6  143.60    3.04 
   3  -1   6  146.99    3.09 
   3  -1   6  150.27    2.98 
   3  -1   6  147.91    2.97 
  -4   1  -6   17.31    1.50 
  -4   1  -6   16.69    1.04 
   4  -1   6   19.28    1.01 
   4  -1   6   18.93    0.84 
  -5   1  -6   76.84    2.20 
  -5   1  -6   86.14    3.11 
   5  -1   6   81.32    2.08 
   5  -1   6   80.35    2.29 
   5  -1   6   85.20    2.18 
  -6   1  -6  116.34    3.23 
  -6   1  -6  121.60    4.21 
   6  -1   6  116.88    3.32 
   6  -1   6  125.30    3.18 
   6  -1   6  115.96    2.96 
  -7   1  -6    2.95    1.46 
  -7   1  -6    1.82    0.70 
   7  -1   6    4.21    0.82 
   7  -1   6    5.16    1.09 
   8   0  -6   26.83    1.13 
   8   0  -6   29.99    1.74 
  -8   0   6   26.07    1.50 
  -8   0   6   21.05    1.94 
   7   0  -6  143.10    3.42 
   7   0  -6  141.71    3.73 
  -7   0   6  137.47    3.56 
   6   0  -6   53.84    1.56 
   6   0  -6   54.31    1.64 
   6   0  -6   56.62    1.44 
  -6   0   6   54.08    1.57 
   5   0  -6   18.56    0.89 
   5   0  -6   19.19    0.70 
   5   0  -6   20.39    1.09 
   5   0  -6   19.49    0.79 
  -5   0   6   17.66    0.87 
  -5   0   6   16.64    1.07 
   4   0  -6  366.42    7.51 
   4   0  -6  350.37    7.26 
   4   0  -6  337.96    7.33 
   4   0  -6  342.05    7.24 
  -4   0   6  335.96    7.27 
  -4   0   6  313.82    7.43 
   3   0  -6  318.29    7.22 
   3   0  -6  330.61    7.09 
   3   0  -6  328.68    7.09 
   3   0  -6  331.86    7.13 
  -3   0   6  328.57    7.10 
  -3   0   6  330.67    7.09 
   2   0  -6    2.01    0.20 
   2   0  -6    1.97    0.23 
   2   0  -6    2.24    0.23 
  -2   0   6    2.19    0.30 
  -2   0   6    1.91    0.22 
  -2   0   6    1.91    0.20 
  -1   0  -6   10.77    0.81 
  -1   0  -6    9.61    0.57 
  -1   0  -6    9.41    0.64 
   1   0   6    8.98    0.61 
   1   0   6   10.47    0.52 
  -2   0  -6    4.04    0.36 
  -2   0  -6    4.57    0.64 
   2   0   6    4.92    0.45 
   2   0   6    5.24    0.57 
   2   0   6    4.82    0.34 
   2   0   6    4.17    0.34 
  -3   0  -6  177.08    4.37 
  -3   0  -6  173.28    3.93 
   3   0   6  173.85    3.87 
   3   0   6  171.74    3.92 
  -4   0  -6  108.25    3.06 
  -4   0  -6  109.57    2.57 
   4   0   6  109.39    2.44 
   4   0   6  108.45    2.56 
  -5   0  -6    9.39    0.71 
  -5   0  -6   12.68    1.48 
   5   0   6   12.32    1.15 
   5   0   6    9.21    0.59 
  -6   0  -6    4.14    1.40 
  -6   0  -6    5.09    0.74 
   6   0   6    6.90    0.81 
   6   0   6    5.07    0.53 
   9  -1  -6    4.28    1.01 
  -9   1   6    5.39    1.12 
  -9   1   6    2.83    0.71 
   8  -1  -6    3.47    0.45 
   8  -1  -6    3.47    0.93 
  -8   1   6    3.80    0.94 
  -8   1   6    3.82    0.61 
   7  -1  -6   56.77    1.57 
   7  -1  -6   55.11    1.96 
  -7   1   6   56.39    1.83 
   6  -1  -6   36.71    1.06 
   6  -1  -6   37.67    1.03 
   6  -1  -6   34.63    1.38 
  -6   1   6   35.06    1.22 
   5  -1  -6    9.05    0.51 
   5  -1  -6    9.03    0.60 
   5  -1  -6    9.96    0.87 
   5  -1  -6   10.01    0.63 
   5  -1  -6    9.46    0.85 
  -5   1   6    9.26    0.74 
   4  -1  -6  420.57    8.98 
   4  -1  -6  451.03    9.03 
   4  -1  -6  419.86    8.86 
   4  -1  -6  423.84    8.86 
   4  -1  -6  422.90    8.86 
  -4   1   6  412.33    8.89 
  -4   1   6  417.20    8.88 
   3  -1  -6  464.25    9.60 
   3  -1  -6  465.64    9.67 
   3  -1  -6  459.85    9.61 
  -3   1   6  455.38    9.61 
  -3   1   6  452.06    9.62 
   2  -1  -6  145.76    3.41 
   2  -1  -6  149.32    3.43 
   2  -1  -6  149.48    3.42 
   2  -1  -6  158.39    3.39 
  -2   1   6  145.25    3.43 
  -2   1   6  149.87    3.43 
  -2   1   6  144.60    3.42 
  -2   1   6  146.26    3.44 
   1  -1  -6  431.66    9.22 
   1  -1  -6  434.25    9.22 
   1  -1  -6  428.03    9.21 
  -1   1   6  442.90    9.22 
  -1   1   6  419.01    9.22 
  -1   1   6  435.28    9.19 
   0  -1  -6  218.19    4.58 
   0  -1  -6  205.07    4.48 
   0  -1  -6  207.85    4.49 
   0   1   6  211.03    4.50 
   0   1   6  215.20    4.44 
   0   1   6  215.01    4.49 
  -1  -1  -6   31.62    0.84 
  -1  -1  -6   32.15    1.11 
  -1  -1  -6   31.06    0.89 
   1   1   6   31.66    0.88 
   1   1   6   32.81    0.85 
   1   1   6   32.65    1.02 
  -2  -1  -6  205.13    4.64 
  -2  -1  -6  203.93    4.92 
   2   1   6  201.68    4.59 
   2   1   6  216.59    4.92 
   2   1   6  207.14    4.61 
  -3  -1  -6  181.42    4.48 
  -3  -1  -6  181.56    4.08 
   3   1   6  186.30    4.04 
   3   1   6  183.70    4.05 
  -4  -1  -6  272.38    6.19 
  -4  -1  -6  272.91    6.76 
   4   1   6  270.36    6.13 
   4   1   6  274.19    6.10 
  -5  -1  -6   -1.94    1.16 
  -5  -1  -6   -1.14    0.51 
   5   1   6    0.68    0.54 
  -6  -1  -6   11.27    1.67 
  -6  -1  -6   11.66    0.90 
   6   1   6   15.88    1.31 
   9  -2  -6   45.56    2.03 
  -9   2   6   39.82    2.17 
  -9   2   6   43.04    1.74 
   8  -2  -6    0.39    0.90 
  -8   2   6    1.99    0.91 
  -8   2   6    0.78    0.53 
   7  -2  -6    9.36    0.85 
   7  -2  -6    9.88    0.56 
  -7   2   6    8.63    0.90 
  -7   2   6    9.17    0.53 
   6  -2  -6  142.03    3.28 
   6  -2  -6  145.57    3.66 
   6  -2  -6  142.78    3.25 
   6  -2  -6  146.01    3.27 
   6  -2  -6  148.55    3.65 
  -6   2   6  146.28    3.42 
   5  -2  -6  134.79    3.13 
   5  -2  -6  135.85    2.95 
   5  -2  -6  136.76    2.89 
   5  -2  -6  140.45    3.13 
   5  -2  -6  134.39    2.87 
  -5   2   6  135.04    2.98 
   4  -2  -6   59.44    1.24 
   4  -2  -6   57.39    1.46 
   4  -2  -6   60.53    1.34 
   4  -2  -6   60.22    1.22 
   4  -2  -6   61.81    1.32 
  -4   2   6   58.35    1.28 
  -4   2   6   59.97    1.31 
  -3   2   6  827.64   16.75 
   2  -2  -6  352.13    7.72 
   2  -2  -6  365.62    7.74 
   2  -2  -6  355.35    7.78 
  -2   2   6  365.00    7.76 
  -2   2   6  345.44    7.75 
   1  -2  -6    1.47    0.24 
   1  -2  -6    1.83    0.28 
   1  -2  -6    2.78    0.37 
  -1   2   6    2.63    0.31 
  -1   2   6    1.46    0.27 
  -1   2   6    2.13    0.25 
   0  -2  -6  458.93    9.38 
   0  -2  -6  452.50    9.37 
   0   2   6  473.39    9.44 
   0   2   6  471.85    9.37 
   0   2   6  451.79    9.38 
  -1  -2  -6  472.68   10.24 
  -1  -2  -6  469.25   10.46 
   1   2   6  498.45   10.39 
   1   2   6  468.72   10.22 
  -2  -2  -6  295.07    6.07 
  -2  -2  -6  289.02    6.42 
   2   2   6  296.06    6.00 
   2   2   6  301.49    6.05 
  -3  -2  -6   36.79    1.42 
  -3  -2  -6   39.20    2.01 
   3   2   6   37.83    1.22 
   3   2   6   37.34    1.36 
  -4  -2  -6   12.26    1.75 
  -4  -2  -6   11.93    1.24 
   4   2   6   16.53    1.00 
   4   2   6   14.73    1.03 
  -5  -2  -6   33.24    1.59 
  -5  -2  -6   29.93    2.34 
   5   2   6   37.92    1.46 
   5   2   6   36.36    1.32 
  -6  -2  -6    4.12    0.79 
  -6  -2  -6    4.93    1.39 
   6   2   6    5.96    0.67 
   9  -3  -6   10.88    1.18 
  -9   3   6    9.60    1.02 
  -9   3   6   13.33    1.63 
   8  -3  -6   27.81    1.61 
  -8   3   6   28.50    1.20 
  -8   3   6   26.49    1.65 
   7  -3  -6   -0.94    0.71 
  -7   3   6   -0.38    0.40 
  -7   3   6   -1.06    0.69 
   6  -3  -6  108.89    2.47 
   6  -3  -6  111.99    2.70 
   6  -3  -6  110.02    2.74 
  -6   3   6   98.26    2.70 
  -6   3   6  110.78    2.49 
   5  -3  -6  111.73    2.71 
   5  -3  -6  117.94    2.49 
   5  -3  -6  106.10    2.47 
   5  -3  -6  109.88    2.87 
  -5   3   6  107.54    2.63 
  -5   3   6   97.09    2.74 
  -5   3   6  111.01    2.64 
   4  -3  -6  156.20    3.37 
   4  -3  -6  164.22    3.19 
   4  -3  -6  155.71    3.18 
   4  -3  -6  158.68    3.43 
  -4   3   6  156.71    3.28 
  -4   3   6  159.49    3.46 
  -4   3   6  153.26    3.26 
   3  -3  -6  461.65    9.38 
   3  -3  -6  462.91    9.55 
   3  -3  -6  458.00    9.52 
  -3   3   6  459.42    9.53 
  -3   3   6  454.10    9.43 
  -3   3   6  473.52    9.44 
   2  -3  -6   94.64    2.10 
   2  -3  -6   94.67    1.99 
   2  -3  -6   90.66    1.99 
  -2   3   6   94.18    2.02 
  -2   3   6   91.33    2.04 
   1  -3  -6   37.58    1.08 
   1  -3  -6   37.17    1.09 
   1  -3  -6   38.28    1.16 
  -1   3   6   36.79    1.14 
  -1   3   6   39.02    1.04 
  -1   3   6   39.22    1.09 
   0  -3  -6   17.25    0.87 
   0  -3  -6   18.53    0.78 
   0  -3  -6   16.52    1.01 
   0   3   6   17.06    0.88 
   0   3   6   20.83    0.92 
  -1  -3  -6  227.19    4.75 
  -1  -3  -6  206.41    4.99 
   1   3   6  224.26    4.74 
   1   3   6  241.24    4.94 
  -2  -3  -6  216.85    4.98 
  -2  -3  -6  205.87    5.39 
   2   3   6  223.34    4.97 
   2   3   6  223.77    4.86 
  -3  -3  -6    5.23    0.63 
  -3  -3  -6    4.67    1.14 
   3   3   6    5.22    0.56 
  -4  -3  -6   18.11    1.64 
  -4  -3  -6   19.60    1.26 
   4   3   6   23.36    1.18 
   4   3   6   20.24    1.01 
  -5  -3  -6   43.21    2.78 
  -5  -3  -6   44.50    2.02 
   5   3   6   51.22    1.92 
   9  -4  -6   -0.14    0.96 
  -9   4   6    2.86    1.09 
   8  -4  -6   62.60    2.32 
  -8   4   6   61.61    1.76 
  -8   4   6   57.18    2.18 
   7  -4  -6    7.30    0.58 
   7  -4  -6    6.94    0.88 
  -7   4   6    6.89    0.50 
  -7   4   6    7.04    0.87 
   6  -4  -6    8.31    0.55 
   6  -4  -6    8.72    0.74 
  -6   4   6    8.97    0.70 
  -6   4   6    8.49    0.41 
   5  -4  -6  256.57    5.33 
   5  -4  -6  250.04    5.40 
  -5   4   6  242.71    5.17 
  -5   4   6  244.28    5.28 
  -5   4   6  256.35    5.42 
  -5   4   6  246.92    5.18 
   4  -4  -6   40.88    1.32 
   4  -4  -6   40.67    1.29 
  -4   4   6   40.69    1.13 
  -4   4   6   40.52    1.11 
  -4   4   6   40.96    1.36 
  -4   4   6   42.40    1.08 
   3  -4  -6   14.15    0.90 
   3  -4  -6   14.10    0.57 
   3  -4  -6   13.82    0.54 
   3  -4  -6   12.47    0.84 
  -3   4   6   12.94    0.68 
  -3   4   6   14.17    0.64 
   2  -4  -6  450.10    9.09 
   2  -4  -6  447.71    8.88 
   2  -4  -6  469.42    8.89 
  -2   4   6  458.96    8.91 
  -2   4   6  452.32    8.95 
   1  -4  -6  128.39    3.20 
   1  -4  -6  129.70    3.20 
  -1   4   6  123.50    3.24 
  -1   4   6  138.58    3.26 
   0  -4  -6  144.62    3.31 
   0  -4  -6  163.95    3.20 
   0  -4  -6  154.90    3.10 
   0   4   6  164.64    3.25 
   0   4   6  153.09    3.10 
  -1  -4  -6  154.65    3.92 
   1   4   6  167.13    4.18 
   1   4   6  154.17    3.88 
  -2  -4  -6   74.52    2.14 
   2   4   6   77.75    1.87 
   2   4   6   76.53    2.13 
  -3  -4  -6   28.93    2.17 
  -3  -4  -6   26.79    1.40 
   3   4   6   27.69    1.37 
  -4  -4  -6   11.33    1.45 
  -4  -4  -6    9.67    0.79 
   4   4   6    9.48    0.69 
  -5  -4  -6   20.22    1.72 
  -5  -4  -6   22.77    2.30 
   5   4   6   24.07    1.64 
   9  -5  -6   -1.94    1.04 
   8  -5  -6   17.04    1.28 
  -8   5   6   17.11    1.52 
   7  -5  -6   40.26    1.51 
   7  -5  -6   41.23    1.75 
  -7   5   6   39.12    1.70 
  -7   5   6   40.52    1.30 
   6  -5  -6    6.59    0.73 
   6  -5  -6    5.26    0.63 
  -6   5   6    5.76    0.37 
  -6   5   6    7.25    0.87 
   5  -5  -6  271.26    5.60 
   5  -5  -6  269.71    5.56 
  -5   5   6  254.54    5.32 
  -5   5   6  263.38    5.33 
  -5   5   6  266.21    5.43 
  -5   5   6  266.22    5.58 
   4  -5  -6   35.61    1.32 
   4  -5  -6   37.28    1.33 
  -4   5   6   35.03    1.06 
  -4   5   6   32.65    1.36 
  -4   5   6   37.62    1.05 
  -4   5   6   35.43    1.08 
   3  -5  -6  112.22    2.22 
   3  -5  -6  110.68    2.59 
   3  -5  -6  110.88    2.22 
  -3   5   6  112.79    2.36 
  -3   5   6  108.30    2.40 
   2  -5  -6   18.55    1.09 
   2  -5  -6   19.15    0.68 
   2  -5  -6   19.49    0.73 
  -2   5   6   19.66    0.78 
  -2   5   6   16.86    0.84 
   1  -5  -6  340.10    7.08 
   1  -5  -6  333.52    7.33 
   1  -5  -6  332.02    7.07 
  -1   5   6  333.24    7.13 
  -1   5   6  339.43    7.20 
   0  -5  -6  143.29    3.79 
   0  -5  -6  143.65    3.38 
   0   5   6  139.08    3.39 
   0   5   6  145.97    3.58 
  -1  -5  -6    2.74    0.81 
   1   5   6    2.51    0.39 
   1   5   6    3.17    0.20 
  -2  -5  -6   16.40    1.19 
   2   5   6   18.58    1.23 
  -3  -5  -6   44.96    2.59 
  -3  -5  -6   43.06    1.72 
   3   5   6   44.74    1.74 
  -4  -5  -6   -1.00    0.64 
  -4  -5  -6    1.92    1.35 
   4   5   6   -0.08    0.67 
   8  -6  -6   -1.44    0.64 
   8  -6  -6   -0.92    0.86 
   7  -6  -6  116.57    2.92 
   7  -6  -6  116.46    2.82 
  -7   6   6  116.21    3.00 
  -7   6   6  114.88    2.93 
   6  -6  -6    6.05    0.80 
   6  -6  -6    7.90    0.86 
  -6   6   6    9.70    0.99 
  -6   6   6    7.52    0.96 
  -6   6   6    7.82    0.71 
   5  -6  -6    0.10    0.61 
   5  -6  -6    0.21    0.61 
  -5   6   6    0.00    0.28 
  -5   6   6   -0.08    0.74 
  -5   6   6    0.51    0.44 
  -5   6   6   -0.13    0.26 
   4  -6  -6   43.43    1.47 
  -4   6   6   42.22    1.18 
  -4   6   6   46.33    1.21 
  -4   6   6   42.73    1.16 
   3  -6  -6   55.65    1.84 
  -3   6   6   55.67    1.57 
   2  -6  -6   46.09    0.97 
   2  -6  -6   47.34    1.01 
   2  -6  -6   46.75    1.49 
  -2   6   6   44.33    1.17 
   1  -6  -6   94.56    2.41 
   1  -6  -6   93.52    2.37 
   1  -6  -6   96.91    2.74 
  -1   6   6   92.97    2.61 
  -1   6   6   93.44    2.48 
   0  -6  -6   20.97    1.49 
   0  -6  -6   19.99    1.07 
   0   6   6   20.56    1.10 
  -1  -6  -6    0.38    1.06 
  -1  -6  -6   -0.77    0.45 
  -1  -6  -6   -0.62    0.82 
   1   6   6   -0.22    0.50 
  -2  -6  -6   16.79    1.25 
  -2  -6  -6   14.22    1.29 
  -2  -6  -6   17.65    2.09 
   2   6   6   14.90    1.35 
  -3  -6  -6   51.99    1.98 
  -3  -6  -6   52.24    2.21 
  -3  -6  -6   53.37    2.92 
   3   6   6   52.46    1.99 
   8  -7  -6    0.34    1.03 
   8  -7  -6   -1.05    0.74 
  -8   7   6    0.55    0.95 
   7  -7  -6   30.47    1.61 
   7  -7  -6   30.23    1.77 
  -7   7   6   30.08    1.73 
   6  -7  -6   12.14    0.99 
   6  -7  -6   13.38    1.25 
  -6   7   6   11.80    1.08 
   5  -7  -6   10.27    0.90 
  -5   7   6    8.45    0.42 
  -5   7   6   10.75    0.91 
   4  -7  -6   26.74    1.55 
  -4   7   6   25.29    0.98 
   3  -7  -6  143.29    3.83 
  -3   7   6  144.76    3.48 
   2  -7  -6   49.28    1.18 
   2  -7  -6   46.75    1.76 
  -2   7   6   47.47    1.86 
  -2   7   6   49.64    1.42 
   1  -7  -6   -0.90    0.73 
  -1   7   6   -1.18    0.43 
   0  -7  -6   53.09    1.75 
   0  -7  -6   53.82    2.10 
   0   7   6   52.16    1.83 
  -1  -7  -6   33.35    1.47 
  -1  -7  -6   34.09    1.79 
   1   7   6   33.07    1.57 
  -2  -7  -6   -1.72    0.86 
  -2  -7  -6   -0.67    1.22 
  -2  -7  -6   -0.52    0.59 
   2   7   6   -0.74    0.63 
  -3  -7  -6    0.96    0.68 
  -3  -7  -6    3.76    1.67 
  -3  -7  -6    2.25    1.01 
   3   7   6    0.94    0.76 
   8  -8  -6    0.54    0.99 
   8  -8  -6   -0.47    0.84 
  -8   8   6    0.58    1.06 
   7  -8  -6    0.34    0.89 
   7  -8  -6   -0.86    0.89 
  -7   8   6   -0.33    0.92 
   6  -8  -6    9.64    1.00 
   5  -8  -6   55.78    2.27 
   4  -8  -6    1.58    0.88 
  -4   8   6    1.25    0.41 
   3  -8  -6   19.32    1.68 
  -3   8   6   16.98    1.08 
   2  -8  -6   12.54    1.16 
  -2   8   6   12.60    0.98 
   1  -8  -6   -0.41    0.37 
   1  -8  -6   -0.58    0.84 
  -1   8   6   -0.65    0.51 
   0  -8  -6   15.84    1.59 
   0  -8  -6   13.85    1.09 
   0   8   6   13.50    0.84 
  -1  -8  -6   40.32    2.12 
  -1  -8  -6   38.76    1.57 
   1   8   6   38.05    1.76 
  -2  -8  -6    1.69    1.03 
  -2  -8  -6    0.49    0.67 
   2   8   6    0.52    0.70 
   7  -9  -6   -0.36    1.05 
   6  -9  -6   -0.26    0.99 
   5  -9  -6   45.51    2.12 
   4  -9  -6    6.70    1.02 
   3  -9  -6    5.16    0.99 
  -3   9   6    4.56    0.51 
   2  -9  -6   22.56    1.75 
  -2   9   6   20.20    1.33 
   1  -9  -6   14.65    1.31 
  -1   9   6   12.25    0.77 
   0  -9  -6   -1.76    1.04 
   0  -9  -6   -1.37    0.78 
   0   9   6   -0.91    0.66 
   6 -10  -6    3.15    1.19 
   5 -10  -6    6.90    1.22 
   4 -10  -6   13.54    1.24 
   3 -10  -6    0.63    1.01 
   2 -10  -6   10.09    1.24 
  -2  10   6    8.56    0.70 
   1 -10  -6   10.85    1.36 
   1  10  -7    7.14    0.69 
   0  10  -7   22.27    1.40 
   0 -10   7   21.53    1.33 
  -1  10  -7    1.00    0.50 
   1 -10   7    1.69    0.68 
   2 -10   7    4.80    0.84 
   3 -10   7   36.16    1.91 
   3   9  -7   26.56    1.52 
  -3  -9   7   27.80    1.62 
   2   9  -7    5.96    0.70 
  -2  -9   7    6.21    0.59 
   1   9  -7    2.17    0.59 
  -1  -9   7    2.88    0.46 
  -1  -9   7    1.94    0.55 
   0   9  -7    7.83    0.63 
  -1   9  -7   14.95    0.59 
   1  -9   7   17.10    0.84 
  -2   9  -7    3.08    0.48 
   2  -9   7    2.92    0.71 
   3  -9   7   41.67    2.02 
   4  -9   7   17.60    1.27 
  -5   9  -7    1.40    1.69 
   5  -9   7    0.42    0.99 
   4   8  -7    3.54    0.78 
  -4  -8   7    2.94    0.71 
   3   8  -7   23.06    1.50 
  -3  -8   7   21.87    1.43 
   2   8  -7   56.14    1.97 
  -2  -8   7   55.92    1.87 
   1   8  -7    0.59    0.48 
  -1  -8   7    1.04    0.42 
  -1  -8   7    1.62    0.51 
   0   8  -7   30.27    1.22 
   0  -8   7   34.30    1.07 
   0  -8   7   30.12    1.31 
  -1   8  -7   74.86    2.28 
   1  -8   7   75.37    2.45 
  -2   8  -7   22.69    1.08 
   2  -8   7   20.92    1.32 
  -3   8  -7    3.84    0.44 
   3  -8   7    4.14    0.79 
  -4   8  -7   30.61    2.44 
   4  -8   7   31.81    1.70 
  -5   8  -7    4.66    1.44 
   5  -8   7    4.06    1.01 
   5   7  -7   24.77    1.65 
  -5  -7   7   24.01    1.70 
   4   7  -7    4.44    0.67 
  -4  -7   7    4.73    0.70 
   3   7  -7    4.31    0.57 
  -3  -7   7    4.72    0.59 
   2   7  -7   33.86    1.49 
  -2  -7   7   33.74    1.43 
   1   7  -7   18.74    0.92 
  -1  -7   7   19.79    0.98 
   0   7  -7   34.69    1.15 
   0  -7   7   31.30    0.87 
   0  -7   7   36.33    1.03 
   0  -7   7   33.92    1.27 
  -1   7  -7  200.32    4.80 
   1  -7   7  202.68    4.67 
   1  -7   7  197.95    4.97 
  -2   7  -7   85.60    2.11 
   2  -7   7   87.87    2.34 
  -3   7  -7   15.34    0.92 
   3  -7   7   15.89    1.42 
  -4   7  -7   30.97    1.20 
  -4   7  -7   31.33    2.17 
   4  -7   7   31.21    1.65 
  -5   7  -7   38.80    2.44 
   5  -7   7   38.50    1.90 
  -6   7  -7    9.76    1.63 
   6  -7   7    7.58    1.12 
   6   6  -7    5.60    0.80 
  -6  -6   7    5.02    0.84 
   5   6  -7   46.75    1.72 
  -5  -6   7   48.43    1.94 
   4   6  -7   51.00    1.80 
  -4  -6   7   51.10    1.87 
   3   6  -7   -0.64    0.45 
  -3  -6   7   -0.46    0.50 
   2   6  -7   66.64    1.98 
  -2  -6   7   68.85    2.08 
   1   6  -7  236.53    5.56 
  -1  -6   7  233.91    5.53 
   0   6  -7   57.78    1.54 
   0  -6   7   52.71    1.37 
   0  -6   7   57.52    1.45 
  -1   6  -7   35.66    1.04 
   1  -6   7   35.66    1.20 
   1  -6   7   31.59    0.80 
   1  -6   7   35.10    0.88 
  -2   6  -7   34.52    1.23 
   2  -6   7   35.76    1.47 
   2  -6   7   33.91    0.97 
   2  -6   7   30.64    0.93 
  -3   6  -7   28.84    1.11 
   3  -6   7   28.26    1.42 
  -4   6  -7    5.44    1.27 
  -4   6  -7    5.11    0.45 
   4  -6   7    5.00    0.81 
  -5   6  -7   57.31    2.66 
  -5   6  -7   56.29    1.66 
   5  -6   7   54.40    2.08 
  -6   6  -7   15.15    1.81 
   6  -6   7   12.07    1.15 
   6   5  -7    3.83    0.66 
  -6  -5   7    3.82    0.75 
   5   5  -7    5.64    0.61 
  -5  -5   7    5.72    0.73 
   4   5  -7   38.30    1.39 
  -4  -5   7   39.45    1.47 
   3   5  -7    1.45    0.49 
  -3  -5   7    1.24    0.51 
   2   5  -7  106.51    2.47 
  -2  -5   7  108.40    2.52 
   1   5  -7  598.19   12.75 
  -1  -5   7  581.98   12.73 
   0   5  -7  193.08    4.17 
   0  -5   7  190.97    4.14 
   0  -5   7  190.44    4.11 
  -1   5  -7   14.36    0.59 
  -1   5  -7   18.75    0.86 
   1  -5   7   17.64    0.74 
   1  -5   7   14.36    0.67 
   1  -5   7   18.06    1.02 
  -2   5  -7  186.83    4.06 
  -2   5  -7  191.46    4.22 
   2  -5   7  189.55    4.08 
   2  -5   7  191.49    4.42 
   2  -5   7  183.92    4.07 
  -3   5  -7  166.97    3.82 
  -3   5  -7  172.80    4.48 
   3  -5   7  170.11    3.63 
   3  -5   7  171.09    4.06 
  -4   5  -7   52.95    2.33 
  -4   5  -7   54.56    1.59 
   4  -5   7   51.21    1.86 
  -5   5  -7   16.96    1.90 
  -5   5  -7   15.88    1.00 
   5  -5   7   15.56    1.41 
  -6   5  -7    2.66    1.34 
  -6   5  -7    2.03    0.52 
   6  -5   7    1.19    0.94 
   7   4  -7   35.69    1.65 
  -7  -4   7   39.43    1.90 
   6   4  -7   13.42    1.10 
  -6  -4   7   13.73    1.26 
   5   4  -7    2.54    0.54 
  -5  -4   7    2.44    0.62 
   4   4  -7  220.49    4.98 
  -4  -4   7  223.89    5.06 
   3   4  -7  473.24    9.83 
  -3  -4   7  478.12    9.87 
   2   4  -7   70.86    2.03 
  -2  -4   7   71.91    2.05 
   1   4  -7   11.61    0.82 
  -1  -4   7   11.28    0.80 
  -1  -4   7   10.84    0.69 
   0   4  -7   99.73    2.54 
   0  -4   7   96.74    2.48 
   0  -4   7   94.61    2.50 
  -1   4  -7  184.50    3.55 
  -1   4  -7  185.88    3.72 
   1  -4   7  182.87    3.65 
   1  -4   7  179.70    3.66 
  -2   4  -7   57.06    1.32 
   2  -4   7   56.95    1.50 
   2  -4   7   55.60    1.20 
   2  -4   7   55.44    1.19 
  -3   4  -7   60.65    1.70 
  -3   4  -7   64.31    2.32 
   3  -4   7   61.51    1.91 
   3  -4   7   62.50    1.53 
   3  -4   7   59.40    1.52 
  -4   4  -7   20.98    0.98 
  -4   4  -7   20.84    1.68 
   4  -4   7   19.95    0.69 
   4  -4   7   20.91    0.72 
   4  -4   7   20.00    1.27 
  -5   4  -7    1.04    0.48 
  -5   4  -7    2.02    1.17 
   5  -4   7    1.57    0.63 
   5  -4   7    1.51    0.74 
  -6   4  -7    8.27    0.65 
  -6   4  -7    9.50    1.46 
   6  -4   7   10.01    0.98 
   7   3  -7    4.99    0.64 
  -7  -3   7    3.95    0.68 
  -7  -3   7    7.82    1.51 
   6   3  -7   30.25    1.27 
  -6  -3   7   30.15    1.43 
  -6  -3   7   37.02    2.33 
   5   3  -7    2.08    0.45 
  -5  -3   7    1.43    0.50 
   4   3  -7   80.94    2.05 
   4   3  -7   85.50    2.24 
  -4  -3   7   84.88    2.30 
   3   3  -7  535.40   11.41 
  -3  -3   7  535.97   11.44 
   2   3  -7   72.84    2.45 
   2   3  -7   76.01    2.11 
  -2  -3   7   76.70    2.10 
   1   3  -7    3.21    0.34 
  -1  -3   7    3.19    0.29 
   0   3  -7  477.09    9.50 
   0  -3   7  448.65    9.47 
   0  -3   7  467.61    9.46 
  -1   3  -7  383.32    8.17 
   1  -3   7  378.70    8.12 
   1  -3   7  367.84    8.13 
  -2   3  -7   30.76    1.00 
  -2   3  -7   29.75    1.41 
   2  -3   7   30.25    1.13 
   2  -3   7   29.12    0.88 
   2  -3   7   27.29    0.86 
  -3   3  -7  163.22    3.97 
  -3   3  -7  158.03    3.46 
   3  -3   7  159.77    3.60 
   3  -3   7  161.84    3.36 
   3  -3   7  157.79    3.36 
  -4   3  -7   14.06    1.53 
  -4   3  -7   13.32    0.91 
   4  -3   7   13.39    0.64 
   4  -3   7   13.22    0.61 
   4  -3   7   14.19    0.69 
   4  -3   7   14.21    1.23 
  -5   3  -7   12.80    0.66 
  -5   3  -7   15.58    1.41 
   5  -3   7   14.34    0.77 
   5  -3   7   16.28    1.25 
   5  -3   7   16.59    0.70 
  -6   3  -7   12.71    1.60 
  -6   3  -7   10.96    0.77 
   6  -3   7   13.26    1.09 
   8   2  -7    1.33    0.59 
   8   2  -7    2.81    1.02 
  -8  -2   7    0.48    0.67 
  -8  -2   7    3.26    1.36 
   7   2  -7   19.36    1.17 
  -7  -2   7   17.57    1.45 
  -7  -2   7   19.85    2.07 
   6   2  -7  248.26    5.16 
  -6  -2   7  241.21    5.22 
  -6  -2   7  240.58    5.81 
   5   2  -7  229.67    5.25 
  -5  -2   7  234.10    5.76 
  -5  -2   7  230.15    5.32 
   4   2  -7   37.61    1.14 
   4   2  -7   35.28    0.95 
  -4  -2   7   38.03    1.29 
   3   2  -7   90.85    2.32 
   3   2  -7   80.60    2.61 
  -3  -2   7   89.69    2.39 
   2   2  -7  529.29   10.92 
   2   2  -7  542.36   10.67 
  -2  -2   7  535.63   10.68 
  -2  -2   7  558.50   10.79 
   1   2  -7  183.90    4.01 
   1   2  -7  181.62    4.12 
   1   2  -7  181.42    4.13 
  -1  -2   7  176.22    4.12 
  -1  -2   7  181.45    4.10 
   0   2  -7   42.87    1.10 
   0   2  -7   41.03    1.05 
   0  -2   7   40.32    1.02 
   0  -2   7   41.33    1.08 
  -1   2  -7  194.76    4.73 
  -1   2  -7  188.75    4.42 
   1  -2   7  188.24    4.39 
   1  -2   7  188.01    4.41 
  -2   2  -7   96.88    2.33 
  -2   2  -7   94.11    1.97 
   2  -2   7   94.01    1.89 
   2  -2   7   94.84    2.09 
   2  -2   7   93.53    1.88 
  -3   2  -7    5.59    0.44 
  -3   2  -7    8.21    1.03 
   3  -2   7    6.61    0.57 
   3  -2   7    7.52    0.42 
   3  -2   7    7.32    0.61 
   3  -2   7    7.80    0.67 
  -4   2  -7   78.97    2.00 
  -4   2  -7   81.56    2.58 
   4  -2   7   82.50    1.79 
   4  -2   7   82.52    1.83 
   4  -2   7   81.62    2.10 
   4  -2   7   80.99    1.84 
  -5   2  -7   46.37    2.37 
  -5   2  -7   45.38    1.65 
   5  -2   7   46.82    1.85 
   5  -2   7   46.07    1.46 
   5  -2   7   47.96    1.39 
  -6   2  -7   45.73    2.56 
  -6   2  -7   42.84    1.71 
   6  -2   7   44.73    1.81 
   8   1  -7   31.74    1.66 
   8   1  -7   30.84    1.31 
  -8  -1   7   30.63    1.65 
  -8  -1   7   28.63    2.21 
   7   1  -7    3.98    0.84 
   7   1  -7    3.43    0.49 
  -7  -1   7    2.60    1.01 
  -7  -1   7    3.06    0.64 
   6   1  -7   44.87    1.61 
   6   1  -7   45.97    1.45 
  -6  -1   7   40.80    2.04 
  -6  -1   7   45.21    1.61 
   5   1  -7  229.77    5.31 
   5   1  -7  221.70    5.18 
  -5  -1   7  223.00    5.25 
  -5  -1   7  215.12    5.56 
   4   1  -7   55.34    1.63 
   4   1  -7   56.10    1.69 
   4   1  -7   58.19    1.98 
  -4  -1   7   55.70    1.69 
   3   1  -7    0.40    0.45 
   3   1  -7   -0.17    0.26 
   3   1  -7    0.61    0.33 
   3   1  -7    0.21    0.29 
  -3  -1   7    0.19    0.30 
   2   1  -7  356.57    7.27 
   2   1  -7  362.21    7.28 
   2   1  -7  364.63    7.23 
  -2  -1   7  353.49    7.27 
  -2  -1   7  347.08    7.27 
   1   1  -7  235.83    5.36 
   1   1  -7  231.26    5.47 
   1   1  -7  233.43    5.46 
  -1  -1   7  226.20    5.44 
  -1  -1   7  227.14    5.46 
   0   1  -7    7.25    0.55 
   0   1  -7    9.24    0.46 
   0   1  -7    8.44    0.58 
   0  -1   7    8.82    0.58 
   0  -1   7    8.16    0.56 
  -1   1  -7  331.31    6.99 
  -1   1  -7  323.89    6.76 
   1  -1   7  336.01    6.75 
   1  -1   7  322.55    6.75 
  -2   1  -7   23.57    0.97 
  -2   1  -7   25.50    1.26 
   2  -1   7   25.24    0.84 
   2  -1   7   24.15    1.05 
   2  -1   7   25.17    0.89 
  -3   1  -7   22.15    1.01 
  -3   1  -7   24.51    1.56 
   3  -1   7   23.75    0.89 
   3  -1   7   24.47    1.01 
  -4   1  -7   81.29    2.11 
  -4   1  -7   81.37    2.65 
   4  -1   7   83.97    2.21 
   4  -1   7   82.60    1.96 
  -5   1  -7  221.98    5.28 
  -5   1  -7  233.23    6.05 
   5  -1   7  225.01    5.11 
   5  -1   7  219.57    5.34 
   5  -1   7  229.39    5.14 
  -6   1  -7   27.05    2.56 
  -6   1  -7   25.12    1.52 
   6  -1   7   26.95    1.64 
   6  -1   7   27.49    1.15 
   8   0  -7   70.94    2.49 
   8   0  -7   69.13    1.96 
  -8   0   7   69.57    2.27 
   7   0  -7   72.44    1.94 
   7   0  -7   67.79    2.22 
  -7   0   7   68.91    2.14 
  -7   0   7   61.02    2.51 
   6   0  -7    1.89    0.38 
   6   0  -7    1.48    0.67 
  -6   0   7    1.84    0.73 
  -6   0   7    1.04    0.48 
   5   0  -7  178.12    3.66 
   5   0  -7  173.67    3.78 
   5   0  -7  181.26    3.68 
   5   0  -7  177.16    3.52 
  -5   0   7  177.58    3.73 
  -5   0   7  165.89    3.95 
   4   0  -7  202.85    4.54 
   4   0  -7  195.00    4.32 
   4   0  -7  193.31    4.31 
   4   0  -7  195.85    4.41 
  -4   0   7  188.65    4.33 
   3   0  -7   26.99    0.93 
   3   0  -7   24.58    1.07 
   3   0  -7   27.71    0.98 
   3   0  -7   27.28    0.92 
  -3   0   7   27.63    1.02 
   2   0  -7   79.52    2.03 
   2   0  -7   77.75    2.05 
   2   0  -7   78.51    2.07 
  -2   0   7   77.67    2.04 
  -2   0   7   76.75    2.06 
  -2   0   7   77.47    2.06 
   0   0  -7    0.60    0.37 
   0   0  -7    0.12    0.27 
   0   0  -7    0.14    0.23 
   0   0   7    0.08    0.23 
   0   0   7    0.02    0.25 
  -1   0  -7   21.09    0.83 
  -1   0  -7   22.24    1.07 
   1   0   7   20.68    0.79 
   1   0   7   23.62    0.91 
  -2   0  -7  316.51    6.67 
  -2   0  -7  327.97    6.99 
   2   0   7  323.38    6.64 
   2   0   7  320.18    6.71 
  -3   0  -7  257.36    5.74 
  -3   0  -7  256.41    6.15 
   3   0   7  258.33    5.75 
   3   0   7  256.94    5.66 
  -4   0  -7   52.88    1.57 
  -4   0  -7   53.15    2.15 
   4   0   7   56.77    1.50 
   4   0   7   55.28    1.61 
  -5   0  -7  145.98    3.64 
  -5   0  -7  150.88    4.49 
   5   0   7  148.50    3.52 
   5   0   7  150.53    3.70 
  -6   0  -7   -1.39    1.23 
  -6   0  -7   -1.58    0.65 
   6   0   7    0.54    0.50 
   6   0   7    0.76    0.72 
   9  -1  -7    0.91    0.98 
  -9   1   7    0.22    0.68 
  -9   1   7    2.42    1.06 
   8  -1  -7   21.00    1.15 
   8  -1  -7   21.06    1.70 
  -8   1   7   17.17    1.66 
  -8   1   7   19.66    1.36 
   7  -1  -7   78.10    1.99 
   7  -1  -7   75.59    2.37 
  -7   1   7   76.68    2.20 
   6  -1  -7   29.33    1.41 
   6  -1  -7   30.40    0.98 
   6  -1  -7   32.25    1.66 
   6  -1  -7   30.00    1.02 
   6  -1  -7   29.50    0.78 
  -6   1   7   29.53    1.18 
   5  -1  -7    4.95    0.35 
   5  -1  -7    4.64    0.55 
   5  -1  -7    3.96    0.31 
   5  -1  -7    3.58    0.55 
   5  -1  -7    3.77    0.33 
  -5   1   7    3.82    0.39 
  -5   1   7    4.18    0.56 
   4  -1  -7  283.88    5.97 
   4  -1  -7  268.31    5.96 
   4  -1  -7  266.42    5.85 
   4  -1  -7  268.69    5.85 
  -4   1   7  265.09    5.89 
   3  -1  -7  118.59    2.81 
   3  -1  -7  122.21    2.80 
   3  -1  -7  118.62    2.86 
   3  -1  -7  116.15    2.80 
  -3   1   7  115.68    2.83 
  -3   1   7  118.99    2.86 
  -3   1   7  116.01    2.81 
   2  -1  -7    9.42    0.62 
   2  -1  -7   10.30    0.56 
   2  -1  -7    8.78    0.56 
   2  -1  -7    9.64    0.59 
  -2   1   7   10.82    0.55 
  -2   1   7    9.25    0.55 
  -2   1   7   10.07    0.67 
   1  -1  -7  339.98    7.17 
   1  -1  -7  349.91    7.19 
   1  -1  -7  359.00    7.18 
   1  -1  -7  350.66    7.18 
  -1   1   7  334.91    7.19 
  -1   1   7  357.81    7.19 
  -1   1   7  355.09    7.14 
   0  -1  -7  112.17    2.65 
   0  -1  -7  111.42    2.65 
   0  -1  -7  118.33    2.77 
   0   1   7  114.29    2.69 
   0   1   7  116.65    2.57 
  -1  -1  -7   30.34    1.01 
  -1  -1  -7   31.87    1.27 
   1   1   7   29.07    1.03 
   1   1   7   29.08    1.14 
  -2  -1  -7   84.49    2.48 
  -2  -1  -7   84.69    2.12 
   2   1   7   83.60    2.10 
   2   1   7   86.16    2.07 
  -3  -1  -7  414.27    8.85 
  -3  -1  -7  404.67    9.25 
   3   1   7  418.16    8.80 
   3   1   7  415.00    8.83 
  -4  -1  -7   10.38    1.24 
  -4  -1  -7    9.34    0.61 
   4   1   7    9.95    0.57 
   4   1   7   13.03    0.98 
  -5  -1  -7    0.62    1.26 
  -5  -1  -7    0.22    0.64 
   5   1   7    1.60    0.57 
   5   1   7    2.06    0.60 
  -6  -1  -7   17.91    1.88 
  -6  -1  -7   18.97    1.64 
   6   1   7   21.66    1.48 
   6   1   7   22.91    1.36 
   9  -2  -7   17.26    1.68 
  -9   2   7   15.39    1.40 
  -9   2   7   19.26    1.70 
   8  -2  -7    2.97    0.94 
  -8   2   7    3.48    0.87 
  -8   2   7    3.20    0.57 
   7  -2  -7   38.45    1.66 
   7  -2  -7   40.72    1.11 
  -7   2   7   41.11    1.46 
   6  -2  -7   51.50    1.82 
   6  -2  -7   54.26    1.79 
   6  -2  -7   52.07    1.47 
   6  -2  -7   53.60    1.46 
   6  -2  -7   53.27    1.42 
  -6   2   7   53.83    1.62 
   5  -2  -7   16.07    0.68 
   5  -2  -7   16.40    0.64 
   5  -2  -7   16.34    0.76 
   5  -2  -7   15.78    0.95 
   5  -2  -7   15.91    0.82 
  -5   2   7   16.06    0.82 
   4  -2  -7  164.36    3.47 
   4  -2  -7  159.52    3.46 
   4  -2  -7  162.83    3.48 
   4  -2  -7  161.04    3.57 
   4  -2  -7  157.34    3.62 
  -4   2   7  157.81    3.52 
   3  -2  -7  396.48    7.72 
   3  -2  -7  400.25    7.65 
   3  -2  -7  399.65    7.64 
  -3   2   7  391.09    7.67 
  -3   2   7  398.60    7.68 
  -3   2   7  394.13    7.73 
   2  -2  -7   92.31    1.78 
   2  -2  -7   91.17    1.74 
   2  -2  -7   93.17    1.75 
  -2   2   7   94.47    1.77 
  -2   2   7   90.55    1.76 
   1  -2  -7    1.25    0.26 
   1  -2  -7    1.34    0.27 
   1  -2  -7    2.23    0.36 
  -1   2   7    1.33    0.29 
  -1   2   7    2.04    0.29 
   0  -2  -7  511.22   10.36 
   0  -2  -7  523.38   10.50 
   0   2   7  520.99   10.42 
   0   2   7  511.69   10.38 
   0   2   7  516.68   10.35 
  -1  -2  -7  234.41    5.43 
  -1  -2  -7  235.09    5.19 
   1   2   7  238.05    5.17 
   1   2   7  243.00    5.31 
  -2  -2  -7   32.50    1.65 
  -2  -2  -7   33.86    1.30 
   2   2   7   32.90    1.23 
   2   2   7   34.23    1.24 
  -3  -2  -7  210.11    5.38 
  -3  -2  -7  222.05    4.91 
   3   2   7  218.15    4.78 
   3   2   7  226.50    4.85 
  -4  -2  -7   16.30    0.86 
  -4  -2  -7   16.13    1.40 
   4   2   7   21.01    1.10 
  -5  -2  -7    2.97    0.72 
  -5  -2  -7    3.97    1.34 
   5   2   7    3.24    0.63 
   5   2   7    4.61    0.79 
   9  -3  -7   21.48    1.74 
  -9   3   7   21.70    1.52 
   8  -3  -7    3.82    0.96 
  -8   3   7    2.05    0.53 
  -8   3   7    3.35    0.87 
   7  -3  -7    2.22    0.80 
  -7   3   7    2.26    0.68 
  -7   3   7    3.08    0.48 
   6  -3  -7   91.39    2.09 
   6  -3  -7   98.23    2.11 
   6  -3  -7   95.81    2.46 
   6  -3  -7   95.49    2.36 
   6  -3  -7   93.93    2.64 
  -6   3   7   92.40    2.33 
   5  -3  -7   24.27    1.13 
   5  -3  -7   24.82    0.73 
   5  -3  -7   24.34    1.02 
   5  -3  -7   25.87    0.76 
  -5   3   7   25.02    0.95 
   4  -3  -7   55.13    1.62 
   4  -3  -7   55.74    1.62 
   4  -3  -7   56.76    1.36 
   4  -3  -7   58.14    1.38 
  -4   3   7   55.60    1.62 
  -4   3   7   56.00    1.49 
   3  -3  -7  324.70    6.80 
   3  -3  -7  325.08    6.93 
   3  -3  -7  331.94    6.81 
  -3   3   7  319.84    6.86 
  -3   3   7  341.66    6.94 
   2  -3  -7  120.71    2.74 
   2  -3  -7  121.63    2.74 
  -2   3   7  119.15    2.80 
   1  -3  -7    6.11    0.59 
   1  -3  -7    4.52    0.36 
   1  -3  -7    4.50    0.34 
  -1   3   7    4.30    0.40 
  -1   3   7    5.23    0.46 
   0  -3  -7  178.48    3.92 
   0  -3  -7  157.98    4.02 
   0   3   7  181.77    3.97 
   0   3   7  173.02    3.91 
  -1  -3  -7  872.98   17.23 
  -1  -3  -7  794.43   17.46 
   1   3   7  863.70   17.22 
   1   3   7  910.97   17.41 
  -2  -3  -7   -0.16    0.47 
  -2  -3  -7   -0.02    0.75 
   2   3   7    0.98    0.37 
   2   3   7    0.75    0.46 
  -3  -3  -7    2.36    1.12 
  -3  -3  -7    0.14    0.55 
   3   3   7    0.94    0.39 
   3   3   7    0.42    0.47 
  -4  -3  -7   38.55    2.32 
  -4  -3  -7   41.81    1.72 
   4   3   7   45.29    1.66 
  -5  -3  -7   14.75    1.57 
  -5  -3  -7   12.58    0.90 
   5   3   7   14.49    0.88 
   9  -4  -7    5.82    1.13 
   8  -4  -7   30.40    1.88 
  -8   4   7   26.01    1.88 
  -8   4   7   27.78    1.27 
   7  -4  -7   -0.16    0.73 
   7  -4  -7   -0.62    0.46 
  -7   4   7   -0.66    0.59 
   6  -4  -7   74.49    2.02 
   6  -4  -7   74.96    2.16 
  -6   4   7   72.43    1.88 
   5  -4  -7   72.02    2.00 
   5  -4  -7   72.25    1.97 
  -5   4   7   74.18    1.82 
  -5   4   7   74.29    2.04 
   4  -4  -7    6.69    0.42 
   4  -4  -7    6.21    0.58 
   4  -4  -7    6.88    0.38 
   4  -4  -7    6.68    0.62 
  -4   4   7    5.69    0.38 
  -4   4   7    7.32    0.70 
   3  -4  -7    8.61    0.50 
   3  -4  -7    8.75    0.56 
   3  -4  -7    9.28    0.99 
   2  -4  -7  140.30    2.90 
   2  -4  -7  133.25    2.87 
  -2   4   7  134.85    2.95 
  -2   4   7  137.47    2.75 
   1  -4  -7  113.89    2.68 
   1  -4  -7  120.79    2.84 
   1  -4  -7  116.58    2.70 
  -1   4   7  120.29    2.70 
  -1   4   7  113.42    2.75 
   0  -4  -7  146.68    3.19 
   0  -4  -7  131.69    3.40 
   0   4   7  146.84    3.30 
   0   4   7  151.31    3.24 
  -1  -4  -7  118.60    2.84 
  -1  -4  -7  105.03    3.19 
   1   4   7  122.59    2.89 
  -2  -4  -7   52.44    2.19 
  -2  -4  -7   49.74    1.52 
   2   4   7   54.15    1.61 
   2   4   7   54.71    1.31 
  -3  -4  -7    7.78    0.67 
  -3  -4  -7    8.57    1.14 
   3   4   7    9.55    0.72 
  -4  -4  -7   17.07    0.96 
  -4  -4  -7   21.96    2.26 
   4   4   7   22.07    1.31 
   9  -5  -7   -0.69    1.09 
   8  -5  -7   25.87    1.75 
   8  -5  -7   26.68    1.67 
   7  -5  -7    4.60    0.67 
   7  -5  -7    5.74    0.88 
  -7   5   7    4.80    0.46 
  -7   5   7    4.95    1.15 
   6  -5  -7   24.47    1.25 
   6  -5  -7   26.35    1.31 
  -6   5   7   27.98    1.01 
  -6   5   7   25.52    1.05 
  -6   5   7   24.66    1.36 
   5  -5  -7   31.18    1.38 
   5  -5  -7   32.48    1.43 
  -5   5   7   33.17    1.40 
  -5   5   7   33.01    1.07 
  -5   5   7   30.79    0.96 
   4  -5  -7   11.65    0.92 
   4  -5  -7    9.91    0.78 
  -4   5   7   10.56    0.72 
   3  -5  -7   14.61    0.57 
   3  -5  -7   15.64    1.04 
   3  -5  -7   13.95    0.53 
  -3   5   7   13.89    0.77 
   2  -5  -7  318.90    6.84 
   2  -5  -7  319.52    7.13 
   2  -5  -7  330.77    6.85 
  -2   5   7  332.76    6.84 
  -2   5   7  320.77    6.93 
   1  -5  -7  542.24   11.73 
   1  -5  -7  567.03   11.75 
  -1   5   7  551.75   11.79 
  -1   5   7  572.50   11.82 
   0  -5  -7   28.14    1.09 
   0  -5  -7   29.31    1.47 
   0   5   7   29.45    1.20 
   0   5   7   27.74    1.14 
  -1  -5  -7    9.99    0.64 
   1   5   7   12.96    0.96 
   1   5   7   13.43    0.64 
  -2  -5  -7  121.73    2.97 
  -2  -5  -7  117.73    3.55 
   2   5   7  123.13    2.98 
  -3  -5  -7   24.71    1.39 
  -3  -5  -7   30.06    2.33 
   3   5   7   29.21    1.58 
  -4  -5  -7    4.56    1.44 
  -4  -5  -7    1.07    0.69 
   4   5   7    1.96    0.77 
   8  -6  -7    6.74    1.03 
   8  -6  -7    5.37    0.76 
  -8   6   7    5.92    1.19 
   7  -6  -7    9.43    0.84 
  -7   6   7   12.05    1.12 
   6  -6  -7   -0.12    0.70 
  -6   6   7   -0.63    0.84 
  -6   6   7    0.10    0.34 
   5  -6  -7   53.70    1.77 
   5  -6  -7   52.04    1.63 
  -5   6   7   52.50    1.40 
  -5   6   7   52.20    1.33 
   4  -6  -7   20.13    1.40 
  -4   6   7   17.51    0.95 
  -4   6   7   18.03    0.70 
   3  -6  -7  159.60    3.10 
   3  -6  -7  159.23    3.58 
   3  -6  -7  159.81    3.10 
  -3   6   7  161.40    3.33 
  -3   6   7  146.71    3.19 
   2  -6  -7  245.45    5.25 
   2  -6  -7  253.88    4.89 
   2  -6  -7  239.68    4.87 
  -2   6   7  243.70    4.97 
  -2   6   7  245.99    5.00 
   1  -6  -7   74.24    2.03 
   1  -6  -7   74.91    2.05 
   1  -6  -7   75.08    2.43 
  -1   6   7   73.30    2.12 
  -1   6   7   75.89    2.19 
   0  -6  -7   62.39    1.61 
   0  -6  -7   61.72    2.01 
   0   6   7   63.54    1.70 
  -1  -6  -7   11.20    1.14 
  -1  -6  -7   12.22    1.07 
  -1  -6  -7   10.74    0.61 
   1   6   7   11.57    0.68 
  -2  -6  -7   21.12    2.10 
  -2  -6  -7   18.19    1.35 
  -2  -6  -7   16.59    1.26 
   2   6   7   17.96    1.28 
  -3  -6  -7   48.58    2.89 
  -3  -6  -7   46.68    2.21 
  -3  -6  -7   43.67    1.91 
   3   6   7   46.30    1.82 
   8  -7  -7    7.02    1.08 
   8  -7  -7    5.23    0.85 
  -8   7   7    6.20    1.11 
   7  -7  -7    3.18    0.85 
   7  -7  -7    3.74    0.97 
  -7   7   7    3.80    1.05 
   6  -7  -7    6.65    0.88 
   6  -7  -7    6.13    0.86 
  -6   7   7    5.80    1.00 
   5  -7  -7    5.19    0.80 
  -5   7   7    4.35    0.39 
   4  -7  -7  130.28    3.40 
  -4   7   7  126.29    2.98 
   3  -7  -7   97.06    2.89 
  -3   7   7   96.80    2.47 
   2  -7  -7   24.42    1.52 
   2  -7  -7   23.62    0.92 
  -2   7   7   22.63    1.16 
   1  -7  -7   36.44    1.85 
   1  -7  -7   35.23    1.18 
  -1   7   7   34.96    1.31 
   0  -7  -7   81.61    2.67 
   0  -7  -7   77.94    2.11 
   0   7   7   79.38    2.26 
  -1  -7  -7    8.16    0.68 
  -1  -7  -7    9.94    1.12 
   1   7   7    8.11    0.70 
  -2  -7  -7    3.87    1.11 
  -2  -7  -7    3.95    1.41 
  -2  -7  -7    2.51    0.65 
   2   7   7    2.76    0.71 
   7  -8  -7    5.74    0.91 
   6  -8  -7    3.92    0.98 
   5  -8  -7   27.94    1.85 
   4  -8  -7  262.59    5.59 
  -4   8   7  254.17    5.21 
   3  -8  -7   29.53    1.75 
  -3   8   7   28.38    1.34 
   2  -8  -7   42.65    1.86 
  -2   8   7   45.20    1.50 
   1  -8  -7    7.07    1.09 
   1  -8  -7    5.38    0.46 
  -1   8   7    5.30    0.64 
   0  -8  -7   39.24    2.23 
   0  -8  -7   36.55    1.51 
   0   8   7   37.02    1.72 
  -1  -8  -7   24.08    1.81 
  -1  -8  -7   22.55    1.46 
   1   8   7   22.79    1.62 
   7  -9  -7    0.99    1.13 
   6  -9  -7   70.27    2.60 
   5  -9  -7   29.04    1.91 
   4  -9  -7    2.98    1.02 
   3  -9  -7   17.17    1.22 
  -3   9   7   19.97    1.08 
   2  -9  -7   20.42    1.74 
  -2   9   7   19.85    1.30 
   1  -9  -7    7.19    1.14 
  -1   9   7    7.94    0.71 
   0  -9  -7    2.34    1.21 
   0   9   7    1.26    0.76 
   5 -10  -7    4.12    1.25 
   4 -10  -7    8.38    1.17 
   3 -10  -7    4.70    1.14 
   0  10  -8    4.47    0.64 
  -1  10  -8    1.43    0.57 
   1 -10   8    3.03    0.78 
   2 -10   8   16.05    1.57 
   2   9  -8   -0.53    0.63 
  -2  -9   8    1.22    0.55 
   1   9  -8   11.41    0.74 
  -1  -9   8   12.41    0.79 
  -1  -9   8   15.81    1.01 
   0   9  -8    7.77    0.68 
   0  -9   8   11.15    1.19 
  -1   9  -8    2.26    0.52 
   1  -9   8    3.11    0.74 
  -2   9  -8   20.64    1.12 
   2  -9   8   20.61    1.45 
   3  -9   8   84.42    2.72 
  -4   9  -8    7.79    1.51 
   4  -9   8    7.38    1.16 
   4   8  -8   25.65    1.50 
  -4  -8   8   27.46    1.64 
   3   8  -8   34.16    1.60 
  -3  -8   8   37.18    1.75 
   2   8  -8   12.79    0.72 
  -2  -8   8   16.44    1.11 
   1   8  -8   10.38    0.62 
  -1  -8   8   10.81    0.53 
   0   8  -8   51.55    1.77 
   0  -8   8   54.20    1.59 
   0  -8   8   49.49    1.89 
  -1   8  -8   57.69    1.83 
   1  -8   8   57.91    2.05 
  -2   8  -8    7.46    0.54 
   2  -8   8    7.69    0.84 
  -3   8  -8    1.56    0.46 
   3  -8   8    2.34    0.86 
  -4   8  -8   10.51    1.60 
   4  -8   8    9.05    1.04 
  -5   8  -8    0.00    1.34 
   5  -8   8   -1.50    0.94 
   5   7  -8    4.98    0.78 
  -5  -7   8    4.45    0.78 
   4   7  -8    1.30    0.67 
  -4  -7   8    1.23    0.68 
   3   7  -8   14.61    1.29 
  -3  -7   8   13.47    1.36 
   2   7  -8   21.10    1.23 
  -2  -7   8   22.80    1.20 
   1   7  -8   11.98    0.58 
  -1  -7   8   11.73    0.50 
   0   7  -8   75.42    2.13 
   0  -7   8   76.20    2.02 
  -1   7  -8  162.46    3.95 
   1  -7   8  168.23    3.81 
   1  -7   8  164.90    4.18 
  -2   7  -8   31.58    1.23 
   2  -7   8   30.02    1.50 
  -3   7  -8    1.67    0.42 
   3  -7   8    0.82    0.81 
  -4   7  -8   56.50    2.56 
  -4   7  -8   56.43    1.62 
   4  -7   8   55.08    2.04 
  -5   7  -8    8.48    1.51 
   5  -7   8    6.50    1.06 
   6   6  -8   23.91    1.66 
  -6  -6   8   25.96    2.40 
   5   6  -8   53.09    2.03 
  -5  -6   8   53.26    2.01 
   4   6  -8    4.25    0.64 
  -4  -6   8    5.06    0.69 
   3   6  -8   41.46    1.23 
  -3  -6   8   44.55    1.40 
   2   6  -8  140.57    3.75 
  -2  -6   8  143.13    3.75 
   1   6  -8  207.33    4.41 
  -1  -6   8  208.84    4.38 
   0   6  -8   34.01    1.24 
   0  -6   8   34.90    1.15 
  -1   6  -8   12.87    0.95 
   1  -6   8   13.21    0.77 
   1  -6   8   13.43    1.13 
  -2   6  -8   21.28    1.07 
   2  -6   8   21.12    0.71 
   2  -6   8   20.27    1.27 
  -3   6  -8    6.85    0.48 
  -3   6  -8    7.21    1.24 
   3  -6   8    6.45    0.80 
  -4   6  -8    9.84    0.93 
  -4   6  -8   11.22    1.51 
   4  -6   8    6.99    0.95 
  -5   6  -8    3.98    0.50 
  -5   6  -8    4.00    1.33 
   5  -6   8    1.64    1.00 
  -6   6  -8   -0.74    1.38 
   6  -6   8   -1.88    0.95 
   6   5  -8    0.15    0.57 
  -6  -5   8    0.33    0.73 
   5   5  -8   26.52    1.44 
  -5  -5   8   26.42    1.57 
   4   5  -8   26.73    1.13 
  -4  -5   8   27.26    1.21 
   3   5  -8   10.19    0.49 
  -3  -5   8    9.79    0.50 
   2   5  -8   50.79    1.89 
  -2  -5   8   48.53    1.89 
   1   5  -8  186.59    4.31 
  -1  -5   8  185.74    4.29 
   0   5  -8   23.43    1.02 
   0  -5   8   21.58    0.87 
   0  -5   8   24.64    0.94 
  -1   5  -8   31.43    1.04 
  -1   5  -8   28.83    0.70 
   1  -5   8   29.44    0.85 
   1  -5   8   32.66    0.91 
  -2   5  -8  118.58    2.75 
   2  -5   8  116.83    2.60 
   2  -5   8  111.15    2.59 
   2  -5   8  114.64    2.95 
  -3   5  -8   26.52    1.10 
  -3   5  -8   27.39    1.80 
   3  -5   8   28.03    0.82 
   3  -5   8   24.30    1.40 
  -4   5  -8    0.18    0.41 
  -4   5  -8    0.81    1.07 
   4  -5   8   -0.02    0.72 
  -5   5  -8   21.15    2.27 
  -5   5  -8   20.64    1.18 
   5  -5   8   16.77    1.12 
  -6   5  -8    1.04    0.57 
  -6   5  -8    0.32    1.44 
   6  -5   8    1.07    0.95 
   7   4  -8   29.43    1.63 
  -7  -4   8   29.29    1.86 
   6   4  -8   -0.52    0.57 
  -6  -4   8   -0.86    0.65 
   5   4  -8   49.57    1.48 
  -5  -4   8   48.81    1.60 
   4   4  -8  184.74    4.65 
  -4  -4   8  191.74    4.75 
   3   4  -8  194.65    4.05 
  -3  -4   8  194.63    4.06 
   2   4  -8   -0.13    0.42 
  -2  -4   8   -0.09    0.42 
   1   4  -8   76.49    2.04 
  -1  -4   8   73.79    2.02 
   0   4  -8  151.31    3.35 
   0  -4   8  151.64    3.34 
   0  -4   8  150.89    3.32 
  -1   4  -8   46.77    1.23 
   1  -4   8   43.22    1.08 
   1  -4   8   45.70    1.11 
  -2   4  -8   63.88    1.67 
  -2   4  -8   63.94    2.16 
   2  -4   8   64.08    1.53 
   2  -4   8   62.87    1.91 
   2  -4   8   61.83    1.52 
  -3   4  -8   16.44    1.48 
  -3   4  -8   18.48    0.94 
   3  -4   8   15.86    0.66 
   3  -4   8   17.95    0.70 
   3  -4   8   15.57    0.91 
  -4   4  -8   -0.16    0.40 
  -4   4  -8   -0.25    0.98 
   4  -4   8   -0.05    0.25 
   4  -4   8   -1.25    0.66 
  -5   4  -8    1.17    0.51 
  -5   4  -8    1.96    1.34 
   5  -4   8    1.93    0.82 
  -6   4  -8   22.49    2.59 
  -6   4  -8   21.97    1.37 
   6  -4   8   22.64    1.70 
   7   3  -8   34.97    1.46 
  -7  -3   8   32.19    1.68 
   6   3  -8   18.65    1.20 
  -6  -3   8   15.84    1.38 
   5   3  -8    4.60    0.49 
  -5  -3   8    4.81    0.61 
   4   3  -8   59.72    2.05 
  -4  -3   8   59.56    2.07 
   3   3  -8  184.29    3.98 
  -3  -3   8  181.47    4.01 
   2   3  -8   11.12    0.78 
  -2  -3   8    9.55    0.89 
   1   3  -8   19.11    0.87 
  -1  -3   8   19.15    0.92 
   0   3  -8  161.61    3.66 
   0  -3   8  157.28    3.62 
   0  -3   8  156.93    3.65 
  -1   3  -8   47.66    1.26 
   1  -3   8   46.56    1.18 
   1  -3   8   44.24    1.12 
  -2   3  -8   26.37    1.56 
  -2   3  -8   25.51    1.02 
   2  -3   8   24.60    0.90 
   2  -3   8   23.36    1.14 
   2  -3   8   23.25    0.84 
  -3   3  -8   58.40    1.63 
  -3   3  -8   60.74    2.19 
   3  -3   8   59.93    1.82 
   3  -3   8   58.21    1.49 
   3  -3   8   61.22    1.50 
  -4   3  -8    4.85    0.54 
  -4   3  -8    5.26    1.15 
   4  -3   8    5.39    0.79 
   4  -3   8    5.05    0.42 
  -5   3  -8   -0.65    0.51 
  -5   3  -8   -0.63    1.15 
   5  -3   8   -0.11    0.71 
   5  -3   8   -0.43    0.33 
  -6   3  -8   35.41    2.79 
  -6   3  -8   30.79    1.64 
   6  -3   8   31.81    2.00 
   8   2  -8    0.65    0.56 
   8   2  -8    0.64    0.97 
  -8  -2   8    1.58    1.20 
  -8  -2   8   -0.44    0.74 
   7   2  -8   23.26    1.21 
   7   2  -8   22.30    1.53 
  -7  -2   8   20.66    1.47 
  -7  -2   8   22.77    2.00 
   6   2  -8   88.24    2.54 
  -6  -2   8   81.91    2.59 
   5   2  -8   34.23    1.17 
  -5  -2   8   34.38    1.39 
   4   2  -8   15.92    0.89 
  -4  -2   8   15.20    1.00 
   3   2  -8  150.77    3.34 
   3   2  -8  134.85    3.59 
  -3  -2   8  147.56    3.37 
   2   2  -8  236.42    4.79 
   2   2  -8  238.21    4.87 
  -2  -2   8  234.77    4.87 
   1   2  -8    6.47    0.36 
   1   2  -8    7.91    0.61 
  -1  -2   8    5.28    0.39 
   0   2  -8  188.16    3.97 
   0  -2   8  185.01    3.96 
   0  -2   8  191.65    3.96 
  -1   2  -8  113.62    2.64 
  -1   2  -8  117.82    2.98 
   1  -2   8  114.39    2.59 
   1  -2   8  112.90    2.62 
  -2   2  -8   14.90    0.99 
  -2   2  -8   13.83    0.80 
   2  -2   8   12.83    0.65 
   2  -2   8   12.35    0.52 
   2  -2   8   12.77    0.67 
  -3   2  -8   27.53    1.77 
  -3   2  -8   25.63    1.14 
   3  -2   8   27.33    1.23 
   3  -2   8   26.71    0.98 
   3  -2   8   27.97    0.71 
  -4   2  -8   62.07    2.62 
  -4   2  -8   58.12    1.86 
   4  -2   8   61.04    1.55 
   4  -2   8   59.74    1.97 
   4  -2   8   59.62    1.69 
  -5   2  -8    5.09    0.66 
  -5   2  -8    6.98    1.37 
   5  -2   8    6.52    0.88 
   5  -2   8    6.61    0.52 
  -6   2  -8   30.62    2.74 
  -6   2  -8   25.32    1.63 
   6  -2   8   27.49    1.88 
   8   1  -8    5.12    0.56 
   8   1  -8    5.69    0.98 
  -8  -1   8    4.68    0.78 
  -8  -1   8    6.29    1.23 
   7   1  -8    1.31    0.73 
   7   1  -8    1.78    0.46 
  -7  -1   8    0.73    0.60 
  -7  -1   8    2.44    0.96 
   6   1  -8   94.21    2.45 
   6   1  -8  100.29    2.67 
  -6  -1   8   97.72    2.61 
  -6  -1   8   99.76    3.00 
   5   1  -8   69.10    1.94 
   5   1  -8   69.88    2.07 
  -5  -1   8   67.62    2.05 
   4   1  -8   18.56    1.14 
   4   1  -8   16.19    0.84 
   4   1  -8   16.54    0.87 
  -4  -1   8   14.99    0.94 
   3   1  -8   45.84    1.43 
   3   1  -8   39.78    1.61 
   3   1  -8   43.61    1.39 
  -3  -1   8   45.27    1.47 
   2   1  -8  501.61    9.77 
   2   1  -8  496.56    9.83 
  -2  -1   8  497.28    9.85 
  -2  -1   8  491.18    9.77 
   1   1  -8   16.30    0.78 
   1   1  -8   16.93    0.57 
  -1  -1   8   15.74    0.84 
   0   1  -8   19.16    0.98 
   0   1  -8   17.60    0.78 
   0   1  -8   18.66    0.65 
   0  -1   8   18.59    0.84 
  -1   1  -8  100.60    2.55 
  -1   1  -8  105.44    2.82 
   1  -1   8   97.78    2.52 
  -2   1  -8   57.53    1.58 
  -2   1  -8   60.04    2.01 
   2  -1   8   55.84    1.54 
   2  -1   8   57.66    1.65 
  -3   1  -8    0.71    0.41 
  -3   1  -8    1.07    0.84 
   3  -1   8    1.70    0.54 
   3  -1   8    0.81    0.37 
  -4   1  -8   97.09    3.21 
  -4   1  -8   96.11    2.55 
   4  -1   8  101.40    2.30 
   4  -1   8   95.30    2.38 
   4  -1   8   96.64    2.64 
  -5   1  -8   34.43    2.33 
  -5   1  -8   32.55    1.68 
   5  -1   8   30.92    1.76 
   5  -1   8   34.65    1.42 
  -6   1  -8   22.19    2.30 
  -6   1  -8   21.07    1.54 
   6  -1   8   23.16    1.21 
   6  -1   8   24.17    1.68 
   8   0  -8   19.03    1.76 
   8   0  -8   22.40    1.17 
  -8   0   8   21.28    2.02 
  -8   0   8   20.76    1.54 
   7   0  -8    3.53    0.81 
   7   0  -8    3.61    0.45 
  -7   0   8    4.18    0.95 
  -7   0   8    3.09    0.58 
   6   0  -8   20.18    1.01 
   6   0  -8   18.52    1.30 
  -6   0   8   20.70    1.45 
  -6   0   8   18.46    1.03 
   5   0  -8  166.66    3.84 
   5   0  -8  150.96    3.63 
   5   0  -8  153.32    3.52 
  -5   0   8  152.37    3.60 
   4   0  -8   82.82    2.07 
   4   0  -8   87.51    2.21 
   4   0  -8   83.21    2.00 
  -4   0   8   82.25    2.06 
   3   0  -8   22.89    0.84 
   3   0  -8   20.27    0.90 
   3   0  -8   22.45    0.80 
   3   0  -8   21.64    0.79 
  -3   0   8   22.75    0.90 
  -3   0   8   22.17    0.83 
   2   0  -8  157.54    3.62 
   2   0  -8  160.00    3.71 
   2   0  -8  158.13    3.69 
  -2   0   8  154.73    3.69 
   1   0  -8  236.86    5.00 
   1   0  -8  238.17    5.04 
  -1   0   8  232.53    5.02 
   0   0  -8   -0.36    0.31 
   0   0  -8    0.19    0.41 
   0   0   8    0.44    0.15 
   0   0   8   -0.15    0.29 
  -1   0  -8   62.60    1.62 
  -1   0  -8   66.92    1.88 
   1   0   8   65.94    1.39 
   1   0   8   62.58    1.63 
  -2   0  -8   28.90    1.54 
  -2   0  -8   26.62    1.12 
   2   0   8   25.83    1.11 
   2   0   8   26.88    1.19 
  -3   0  -8   16.33    1.48 
  -3   0  -8   16.52    1.16 
   3   0   8   18.48    1.11 
   3   0   8   16.42    1.02 
  -4   0  -8  223.71    5.47 
  -4   0  -8  223.93    4.95 
   4   0   8  221.34    4.93 
   4   0   8  225.56    4.82 
  -5   0  -8    0.89    0.66 
  -5   0  -8    1.16    1.26 
   5   0   8    1.36    0.53 
   5   0   8    1.40    0.72 
  -6   0  -8    2.72    0.75 
  -9   1   8   -0.02    0.68 
   8  -1  -8   33.75    1.41 
   8  -1  -8   33.27    1.85 
  -8   1   8   31.60    1.49 
  -8   1   8   31.27    1.87 
   7  -1  -8   25.00    1.01 
   7  -1  -8   21.79    1.56 
  -7   1   8   24.35    1.29 
  -7   1   8   22.30    1.55 
   6  -1  -8    2.79    0.33 
   6  -1  -8    3.09    0.54 
   6  -1  -8    3.51    0.30 
   6  -1  -8    2.24    0.67 
   6  -1  -8    2.85    0.30 
  -6   1   8    2.54    0.46 
  -6   1   8    3.12    0.62 
   5  -1  -8  122.18    2.89 
   5  -1  -8  128.68    2.90 
   5  -1  -8  125.17    2.73 
   5  -1  -8  121.59    2.72 
   5  -1  -8  124.17    2.75 
  -5   1   8  120.37    2.81 
   4  -1  -8  235.99    4.98 
   4  -1  -8  225.73    4.92 
   4  -1  -8  226.66    4.91 
   4  -1  -8  224.38    5.00 
  -4   1   8  223.06    4.96 
   3  -1  -8    1.16    0.35 
   3  -1  -8    0.86    0.25 
   3  -1  -8    1.13    0.28 
  -3   1   8    1.00    0.44 
  -3   1   8    1.20    0.33 
   2  -1  -8   40.42    1.34 
   2  -1  -8   41.07    1.34 
   2  -1  -8   41.69    1.29 
   2  -1  -8   44.12    1.23 
  -2   1   8   43.78    1.29 
  -2   1   8   41.03    1.39 
   1  -1  -8  376.98    7.68 
   1  -1  -8  369.89    7.67 
   1  -1  -8  355.97    7.65 
  -1   1   8  372.16    7.60 
  -1   1   8  357.36    7.67 
   0  -1  -8   53.88    1.49 
   0  -1  -8   59.97    1.61 
   0   1   8   57.97    1.32 
   0   1   8   55.28    1.47 
  -1  -1  -8   52.36    1.37 
  -1  -1  -8   56.13    1.59 
   1   1   8   52.28    1.35 
  -2  -1  -8  249.46    5.74 
  -2  -1  -8  262.35    6.11 
   2   1   8  253.06    5.74 
   2   1   8  262.26    5.73 
  -3  -1  -8   66.77    2.13 
  -3  -1  -8   64.38    2.63 
   3   1   8   68.02    2.03 
   3   1   8   63.45    2.05 
  -4  -1  -8   18.23    1.36 
  -4  -1  -8   17.97    2.05 
   4   1   8   20.08    1.24 
   4   1   8   19.22    1.20 
  -5  -1  -8   -0.50    0.63 
  -5  -1  -8    0.94    1.28 
   5   1   8    2.13    0.66 
   5   1   8    0.31    0.56 
   9  -2  -8   -0.46    1.00 
  -9   2   8   -1.04    0.62 
   8  -2  -8   13.56    1.14 
  -8   2   8   14.40    1.45 
  -8   2   8   16.73    1.31 
   7  -2  -8   60.12    2.16 
   7  -2  -8   60.73    1.54 
  -7   2   8   62.21    1.86 
   6  -2  -8   19.68    0.80 
   6  -2  -8   19.06    1.31 
   6  -2  -8   20.98    1.04 
   6  -2  -8   21.18    0.86 
   6  -2  -8   20.71    0.76 
  -6   2   8   17.87    1.06 
  -6   2   8   18.47    1.01 
   5  -2  -8    7.93    0.59 
   5  -2  -8    8.97    0.67 
   5  -2  -8    7.70    0.40 
  -5   2   8    7.69    0.49 
   4  -2  -8  249.76    5.54 
   4  -2  -8  252.07    5.40 
   4  -2  -8  255.50    5.41 
   4  -2  -8  260.17    5.33 
  -4   2   8  250.19    5.54 
  -4   2   8  249.44    5.47 
   3  -2  -8  120.00    2.74 
   3  -2  -8  123.34    2.69 
   3  -2  -8  122.27    2.67 
  -3   2   8  120.94    2.73 
  -3   2   8  120.09    2.79 
   2  -2  -8    8.21    0.61 
   2  -2  -8    8.33    0.58 
  -2   2   8    7.50    0.44 
   1  -2  -8   47.15    1.23 
   1  -2  -8   44.92    1.21 
  -1   2   8   45.56    1.30 
   0  -2  -8   39.03    1.40 
   0  -2  -8   43.26    1.52 
   0   2   8   37.94    1.36 
  -1  -2  -8    8.65    0.51 
  -1  -2  -8   10.20    0.85 
   1   2   8    7.81    0.70 
   1   2   8   11.33    0.81 
  -2  -2  -8  478.90   10.02 
  -2  -2  -8  491.25    9.67 
   2   2   8  491.83    9.63 
   2   2   8  481.93    9.60 
  -3  -2  -8    7.80    1.08 
  -3  -2  -8    6.40    0.57 
   3   2   8    7.16    0.50 
   3   2   8    8.59    0.57 
  -4  -2  -8   33.11    2.21 
  -4  -2  -8   30.62    1.53 
   4   2   8   37.74    1.36 
   4   2   8   35.70    1.49 
  -5  -2  -8   14.16    0.79 
  -5  -2  -8   18.35    1.65 
   5   2   8   15.98    0.74 
   9  -3  -8    7.31    1.11 
  -9   3   8    6.82    0.77 
   8  -3  -8    0.16    0.88 
  -8   3   8    1.27    0.53 
   7  -3  -8   41.37    1.25 
   7  -3  -8   41.49    1.69 
  -7   3   8   43.08    1.45 
   6  -3  -8   45.23    1.15 
   6  -3  -8   43.24    1.61 
   6  -3  -8   44.71    1.41 
  -6   3   8   44.36    1.44 
   5  -3  -8    2.70    0.23 
   5  -3  -8    3.07    0.56 
   5  -3  -8    2.45    0.49 
   5  -3  -8    2.65    0.25 
  -5   3   8    2.41    0.67 
  -5   3   8    2.88    0.37 
   4  -3  -8   95.77    2.40 
   4  -3  -8   93.49    2.12 
   4  -3  -8   93.05    2.33 
   4  -3  -8   95.78    2.13 
  -4   3   8   92.56    2.33 
  -4   3   8   92.65    2.22 
   3  -3  -8  103.82    2.35 
   3  -3  -8  105.48    2.49 
   3  -3  -8  106.13    2.38 
  -3   3   8  105.40    2.45 
   2  -3  -8    0.69    0.28 
   2  -3  -8    0.54    0.25 
  -2   3   8    0.79    0.34 
   1  -3  -8  124.58    2.61 
   1  -3  -8  112.16    2.57 
  -1   3   8  123.14    2.63 
   0  -3  -8  508.52   10.57 
   0  -3  -8  453.50   10.67 
   0   3   8  514.95   10.62 
   0   3   8  498.98   10.57 
  -1  -3  -8   30.02    1.16 
  -1  -3  -8   26.98    1.56 
   1   3   8   32.05    1.25 
   1   3   8   29.38    1.49 
  -2  -3  -8   42.51    1.37 
  -2  -3  -8   42.49    1.92 
   2   3   8   44.31    1.23 
   2   3   8   43.51    1.34 
  -3  -3  -8   22.61    1.38 
  -3  -3  -8   21.49    1.89 
   3   3   8   25.43    1.06 
   3   3   8   25.29    1.35 
  -4  -3  -8   35.91    1.79 
  -4  -3  -8   33.41    2.27 
   4   3   8   40.67    1.74 
   9  -4  -8   10.76    1.20 
   8  -4  -8    2.39    0.96 
  -8   4   8    3.29    0.53 
   7  -4  -8   10.35    0.67 
   7  -4  -8   10.49    0.95 
  -7   4   8    9.25    0.58 
   6  -4  -8   81.41    2.08 
   6  -4  -8   79.92    2.20 
  -6   4   8   80.53    1.96 
  -6   4   8   77.24    2.24 
   5  -4  -8    1.93    0.18 
   5  -4  -8    3.63    0.67 
   5  -4  -8    2.27    0.21 
   5  -4  -8    1.51    0.59 
  -5   4   8    3.46    0.80 
  -5   4   8    2.08    0.39 
   4  -4  -8    0.47    0.48 
   4  -4  -8    0.17    0.21 
   4  -4  -8   -0.02    0.60 
   4  -4  -8    0.15    0.24 
  -4   4   8    1.36    0.61 
  -4   4   8    0.64    0.35 
   3  -4  -8  256.82    4.97 
   3  -4  -8  245.95    4.95 
  -3   4   8  246.26    5.05 
   2  -4  -8   80.31    2.32 
   2  -4  -8   83.87    2.36 
  -2   4   8   83.39    2.43 
   1  -4  -8    0.41    0.36 
   1  -4  -8    0.74    0.51 
  -1   4   8    0.43    0.41 
   0  -4  -8  410.77    7.67 
   0  -4  -8  367.99    7.81 
   0   4   8  407.14    7.67 
   0   4   8  423.05    7.76 
  -1  -4  -8    2.02    0.76 
  -1  -4  -8    0.27    0.43 
   1   4   8    0.58    0.45 
  -2  -4  -8   68.01    2.63 
  -2  -4  -8   71.62    2.02 
   2   4   8   75.50    1.83 
   2   4   8   73.15    2.02 
  -3  -4  -8   20.62    0.89 
  -3  -4  -8   23.78    1.97 
   3   4   8   26.17    1.28 
  -4  -4  -8   26.52    2.43 
  -4  -4  -8   22.74    1.69 
   4   4   8   27.36    1.66 
   8  -5  -8    9.28    1.04 
   7  -5  -8   -0.12    0.63 
   7  -5  -8    1.26    0.81 
  -7   5   8    0.95    0.45 
  -7   5   8   -0.10    0.95 
   6  -5  -8   80.03    2.35 
   6  -5  -8   78.52    2.21 
  -6   5   8   79.56    2.00 
  -6   5   8   78.25    2.31 
   5  -5  -8   31.69    1.52 
   5  -5  -8   32.20    1.41 
  -5   5   8   31.67    1.16 
  -5   5   8   32.10    1.50 
   4  -5  -8   15.41    1.10 
   4  -5  -8   14.64    0.53 
   4  -5  -8   14.13    0.51 
  -4   5   8   14.30    0.89 
   3  -5  -8   56.52    1.40 
   3  -5  -8   55.04    1.35 
   3  -5  -8   58.09    1.93 
  -3   5   8   53.77    1.54 
   2  -5  -8  324.97    6.61 
   2  -5  -8  310.27    6.59 
   2  -5  -8  309.69    6.92 
  -2   5   8  320.35    6.70 
  -2   5   8  314.83    6.51 
   1  -5  -8   16.72    0.98 
  -1   5   8   16.06    1.03 
   0  -5  -8    8.24    0.47 
   0   5   8    9.16    0.54 
  -1  -5  -8   39.97    2.11 
  -1  -5  -8   33.18    1.49 
   1   5   8   36.69    1.59 
  -2  -5  -8   35.63    1.55 
  -2  -5  -8   38.73    2.20 
   2   5   8   40.15    1.51 
  -3  -5  -8    1.03    0.60 
   3   5   8    1.31    0.73 
   8  -6  -8    5.70    0.79 
   8  -6  -8    6.93    1.10 
  -8   6   8    5.48    1.13 
   7  -6  -8    0.39    0.91 
   7  -6  -8   -0.63    0.72 
  -7   6   8   -0.10    1.05 
   6  -6  -8    6.94    0.88 
   6  -6  -8    7.85    0.96 
  -6   6   8    5.30    0.50 
  -6   6   8    9.25    1.16 
   5  -6  -8   99.27    2.54 
  -5   6   8   92.98    2.17 
   4  -6  -8    8.83    0.99 
  -4   6   8    6.41    0.57 
   3  -6  -8   41.53    1.88 
   3  -6  -8   44.90    1.30 
  -3   6   8   44.64    1.60 
   2  -6  -8  315.24    6.70 
   2  -6  -8  325.18    6.32 
   2  -6  -8  317.98    6.40 
  -2   6   8  312.87    6.42 
   1  -6  -8   28.94    1.27 
   1  -6  -8   27.16    1.73 
  -1   6   8   27.68    1.27 
   0  -6  -8   18.26    1.16 
   0  -6  -8   18.29    1.27 
   0   6   8   19.66    1.11 
  -1  -6  -8   13.37    0.69 
   1   6   8   16.40    1.16 
  -2  -6  -8   63.89    2.82 
  -2  -6  -8   62.89    2.08 
   2   6   8   64.07    2.08 
   8  -7  -8   33.13    1.73 
   8  -7  -8   34.23    1.92 
  -8   7   8   34.25    1.90 
   7  -7  -8   32.58    1.75 
   7  -7  -8   34.09    1.81 
  -7   7   8   32.05    1.97 
   6  -7  -8    5.50    0.88 
   5  -7  -8   56.70    2.01 
  -5   7   8   51.26    1.60 
   4  -7  -8  152.97    3.96 
  -4   7   8  151.06    3.55 
   3  -7  -8    3.33    0.89 
  -3   7   8    3.30    0.48 
   2  -7  -8    3.64    0.37 
   2  -7  -8    4.04    0.89 
  -2   7   8    3.51    0.52 
   1  -7  -8   34.81    1.81 
   1  -7  -8   33.26    1.28 
  -1   7   8   34.49    1.45 
   0  -7  -8   18.59    1.64 
   0  -7  -8   16.48    1.20 
   0   7   8   17.64    1.20 
  -1  -7  -8    0.77    1.04 
  -1  -7  -8    1.15    0.57 
   1   7   8    1.26    0.69 
  -2  -7  -8    8.68    0.78 
   7  -8  -8    5.81    0.99 
   6  -8  -8    4.76    1.03 
   5  -8  -8   56.04    2.44 
   4  -8  -8   61.81    2.41 
  -4   8   8   59.71    1.78 
   3  -8  -8    3.41    0.99 
  -3   8   8    2.97    0.56 
   2  -8  -8   -0.27    1.01 
  -2   8   8   -1.30    0.52 
   1  -8  -8   16.43    1.28 
   1  -8  -8   13.47    0.65 
  -1   8   8   13.74    0.82 
   0  -8  -8   59.94    1.96 
   0  -8  -8   62.28    2.68 
   0   8   8   61.54    2.16 
   6  -9  -8   49.92    2.31 
   5  -9  -8    1.62    1.06 
   4  -9  -8   -0.82    1.05 
   3  -9  -8   22.15    1.99 
  -3   9   8   19.25    1.29 
   2  -9  -8    8.89    1.24 
  -2   9   8    7.71    0.73 
   1  -9  -8    4.04    1.19 
  -1   9   8    3.80    0.71 
   2   9  -9   -0.89    0.60 
  -2  -9   9    0.25    0.55 
   1   9  -9    3.35    0.69 
  -1  -9   9    5.82    0.78 
  -1  -9   9    5.26    0.93 
   0   9  -9    1.02    0.55 
   0  -9   9    2.04    0.69 
  -1   9  -9    0.16    0.52 
   1  -9   9   -0.68    0.78 
  -2   9  -9   26.86    1.34 
   2  -9   9   22.98    1.62 
   3  -9   9    9.84    1.10 
   3   8  -9   23.77    1.56 
  -3  -8   9   25.97    1.50 
   2   8  -9   -1.64    0.56 
  -2  -8   9   -1.02    0.52 
   1   8  -9    4.60    0.60 
  -1  -8   9    5.44    0.52 
   0   8  -9   22.85    1.32 
   0  -8   9   26.27    1.14 
   0  -8   9   21.05    1.50 
  -1   8  -9   27.10    1.18 
   1  -8   9   24.52    1.38 
  -2   8  -9    0.61    0.50 
   2  -8   9    0.20    0.79 
  -3   8  -9    4.56    0.54 
   3  -8   9    3.94    0.92 
  -4   8  -9    6.43    1.53 
   4  -8   9    6.18    1.06 
   4   7  -9   -0.33    0.59 
  -4  -7   9   -0.67    0.65 
   3   7  -9    2.92    0.65 
  -3  -7   9    3.46    0.66 
  -2  -7   9   -0.66    0.51 
   1   7  -9    1.43    0.46 
  -1  -7   9    2.09    0.45 
   0   7  -9   45.06    1.51 
   0  -7   9   50.74    1.50 
  -1   7  -9    2.30    0.47 
   1  -7   9    2.37    0.32 
   1  -7   9    2.11    0.76 
  -2   7  -9   16.43    1.15 
   2  -7   9   16.11    1.38 
  -3   7  -9   67.21    1.88 
  -3   7  -9   68.07    2.75 
   3  -7   9   69.51    2.29 
  -4   7  -9   11.35    1.56 
  -4   7  -9   10.22    0.58 
   4  -7   9   10.52    1.05 
  -5   7  -9   -0.28    1.36 
   5  -7   9   -1.55    1.06 
   5   6  -9   20.87    1.33 
  -5  -6   9   24.21    1.59 
   4   6  -9    1.78    0.61 
  -4  -6   9    1.59    0.63 
   3   6  -9    1.98    0.54 
  -3  -6   9    1.66    0.61 
   2   6  -9   56.35    1.78 
  -2  -6   9   55.51    1.75 
   1   6  -9    5.00    0.50 
  -1  -6   9    5.16    0.50 
   0   6  -9   20.63    1.11 
   0  -6   9   21.31    0.93 
  -1   6  -9   48.56    1.47 
   1  -6   9   50.10    1.70 
   1  -6   9   49.66    1.28 
  -2   6  -9   10.88    0.96 
   2  -6   9   11.14    0.65 
  -3   6  -9    6.62    1.25 
  -3   6  -9    6.19    0.56 
   3  -6   9    7.30    1.01 
  -4   6  -9   37.11    1.32 
  -4   6  -9   36.78    2.43 
   4  -6   9   34.34    1.77 
  -5   6  -9    0.68    1.31 
  -5   6  -9    1.65    0.52 
   5  -6   9   -0.95    0.92 
   6   5  -9   -0.10    0.64 
  -6  -5   9   -0.56    0.65 
   5   5  -9   16.12    1.31 
  -5  -5   9   17.52    1.27 
   4   5  -9    0.22    0.50 
  -4  -5   9   -0.10    0.53 
   3   5  -9    3.71    0.47 
  -3  -5   9    3.37    0.47 
   2   5  -9   42.12    1.47 
  -2  -5   9   42.31    1.56 
   1   5  -9   -0.22    0.42 
  -1  -5   9    0.15    0.39 
   0   5  -9   26.34    1.23 
   0  -5   9   26.26    1.16 
  -1   5  -9  147.78    3.16 
   1  -5   9  146.13    3.03 
   1  -5   9  148.63    3.05 
  -2   5  -9    4.21    0.47 
   2  -5   9    4.24    0.35 
   2  -5   9    5.01    0.77 
  -3   5  -9    3.60    0.46 
  -3   5  -9    3.56    1.15 
   3  -5   9    2.60    0.82 
   3  -5   9    4.30    0.31 
  -4   5  -9   27.88    2.09 
  -4   5  -9   25.37    1.30 
   4  -5   9   24.09    1.81 
  -5   5  -9   37.92    1.43 
  -5   5  -9   37.36    2.62 
   5  -5   9   33.13    2.01 
   7   4  -9    9.32    0.78 
  -7  -4   9    9.43    0.87 
   6   4  -9    0.59    0.57 
  -6  -4   9    0.06    0.69 
   5   4  -9    1.20    0.55 
  -5  -4   9    0.98    0.59 
   4   4  -9   39.85    1.29 
  -4  -4   9   40.94    1.38 
   3   4  -9   12.23    0.53 
  -3  -4   9   11.60    0.55 
   2   4  -9   63.91    1.86 
  -2  -4   9   64.45    1.87 
   1   4  -9  112.21    2.31 
  -1  -4   9  111.96    2.34 
   0   4  -9   22.90    1.04 
   0  -4   9   23.78    0.96 
  -1   4  -9   52.52    1.54 
   1  -4   9   50.98    1.42 
   1  -4   9   48.34    1.45 
  -2   4  -9  137.52    3.12 
  -2   4  -9  143.13    3.75 
   2  -4   9  139.27    3.03 
   2  -4   9  141.01    3.35 
   2  -4   9  135.36    3.02 
  -3   4  -9   12.88    1.30 
  -3   4  -9   10.09    0.55 
   3  -4   9   11.34    0.87 
  -4   4  -9    0.24    1.08 
  -4   4  -9    0.93    0.48 
   4  -4   9    0.80    0.77 
   4  -4   9    0.63    0.33 
  -5   4  -9   12.45    1.63 
  -5   4  -9    9.54    0.72 
   5  -4   9   10.36    1.12 
   7   3  -9   10.56    0.74 
  -7  -3   9   10.67    0.89 
   6   3  -9   -0.66    0.53 
  -6  -3   9   -0.85    0.63 
   5   3  -9    1.34    0.47 
  -5  -3   9    0.60    0.50 
   4   3  -9   92.06    2.29 
  -4  -3   9   93.35    2.43 
   3   3  -9   14.39    0.83 
  -3  -3   9   15.24    0.90 
   2   3  -9  115.90    2.57 
  -2  -3   9  112.10    2.55 
  -2  -3   9  110.82    2.36 
   1   3  -9  104.28    2.33 
   1   3  -9  102.72    2.53 
  -1  -3   9  100.72    2.52 
   0   3  -9   48.85    1.53 
   0  -3   9   46.57    1.47 
  -1   3  -9    1.57    0.80 
  -1   3  -9    1.56    0.39 
   1  -3   9    2.28    0.39 
  -2   3  -9  110.39    2.61 
  -2   3  -9  111.17    3.04 
   2  -3   9  109.31    2.51 
   2  -3   9  111.04    2.81 
  -3   3  -9   66.02    2.38 
  -3   3  -9   63.79    1.76 
   3  -3   9   65.26    1.66 
   3  -3   9   63.71    2.08 
  -4   3  -9   -0.59    0.48 
  -4   3  -9   -1.27    1.10 
   4  -3   9   -0.91    0.69 
   4  -3   9   -0.64    0.35 
  -5   3  -9    2.47    0.63 
  -5   3  -9    2.16    1.40 
   5  -3   9    2.19    0.93 
   8   2  -9    0.68    0.57 
  -8  -2   9   -0.25    0.74 
   7   2  -9    0.74    0.53 
   7   2  -9    1.01    0.78 
  -7  -2   9   -0.46    0.67 
   6   2  -9   21.48    1.18 
   6   2  -9   21.71    1.23 
  -6  -2   9   22.08    1.41 
   5   2  -9   11.11    0.63 
   5   2  -9   10.99    0.49 
  -5  -2   9   11.10    0.56 
   4   2  -9   78.78    2.30 
   4   2  -9   80.90    2.29 
  -4  -2   9   78.70    2.32 
   3   2  -9  114.33    2.18 
   3   2  -9  104.52    2.43 
   3   2  -9  115.20    2.11 
  -3  -2   9  112.26    2.18 
   2   2  -9   34.75    0.91 
   2   2  -9   35.33    0.77 
  -2  -2   9   35.11    0.77 
  -2  -2   9   35.81    1.03 
   1   2  -9   80.76    2.16 
   1   2  -9   82.52    1.95 
  -1  -2   9   81.21    2.19 
   0   2  -9  206.17    4.60 
   0  -2   9  200.94    4.57 
  -1   2  -9   32.28    1.40 
  -1   2  -9   30.26    1.08 
   1  -2   9   32.40    0.97 
  -2   2  -9    6.94    0.98 
  -2   2  -9    5.62    0.47 
   2  -2   9    5.17    0.64 
   2  -2   9    4.66    0.43 
  -3   2  -9   42.91    1.40 
  -3   2  -9   44.36    2.11 
   3  -2   9   45.15    1.68 
   3  -2   9   43.27    1.32 
  -4   2  -9    2.48    1.22 
  -4   2  -9    1.34    0.52 
   4  -2   9    2.03    0.82 
   4  -2   9    1.43    0.46 
  -5   2  -9    0.09    0.59 
  -5   2  -9    1.84    1.26 
   5  -2   9    1.69    0.48 
   5  -2   9    0.47    0.81 
   8   1  -9   -0.41    0.91 
   8   1  -9   -0.67    0.49 
  -8  -1   9   -1.42    0.68 
  -8  -1   9    1.03    1.12 
   7   1  -9    3.25    0.52 
   7   1  -9    2.83    0.85 
  -7  -1   9    1.93    0.67 
   6   1  -9   86.73    2.32 
   6   1  -9   85.83    2.15 
  -6  -1   9   84.86    2.27 
   5   1  -9   -0.27    0.51 
   5   1  -9    0.38    0.38 
  -5  -1   9   -0.30    0.45 
   4   1  -9  117.71    2.63 
   4   1  -9  114.52    2.91 
   4   1  -9  118.88    2.65 
  -4  -1   9  115.79    2.69 
   3   1  -9   59.72    1.77 
   3   1  -9   55.31    1.99 
   3   1  -9   59.20    1.83 
  -3  -1   9   59.89    1.83 
  -3  -1   9   60.23    1.75 
   2   1  -9  140.48    2.94 
   2   1  -9  141.62    2.85 
  -2  -1   9  142.42    3.00 
   1   1  -9   94.68    2.17 
  -1  -1   9   94.77    2.18 
   0   1  -9  264.66    5.58 
   0   1  -9  259.93    5.28 
   0   1  -9  253.37    5.38 
   0  -1   9  258.14    5.38 
  -1   1  -9   96.68    2.51 
  -1   1  -9   99.92    2.81 
   1  -1   9   94.90    2.51 
  -2   1  -9   14.17    0.60 
  -2   1  -9   16.31    1.32 
   2  -1   9   16.69    0.94 
   2  -1   9   13.40    0.52 
  -3   1  -9   52.51    1.74 
  -3   1  -9   55.34    2.18 
   3  -1   9   53.09    1.84 
   3  -1   9   56.92    1.54 
   3  -1   9   50.46    1.58 
  -4   1  -9   46.89    2.48 
  -4   1  -9   43.11    1.74 
   4  -1   9   43.03    1.53 
   4  -1   9   41.77    1.76 
  -5   1  -9    0.40    1.32 
  -5   1  -9   -0.21    0.57 
   5  -1   9   -0.09    0.49 
   5  -1   9   -1.58    0.76 
   8   0  -9   13.13    0.99 
   8   0  -9   10.90    1.02 
  -8   0   9   11.31    1.21 
  -8   0   9    9.67    0.80 
   7   0  -9    5.61    0.82 
   7   0  -9    5.41    0.48 
  -7   0   9    5.61    0.64 
  -7   0   9    7.27    0.99 
   6   0  -9   81.83    2.40 
   6   0  -9   84.20    2.15 
  -6   0   9   83.80    2.31 
   5   0  -9   41.17    1.28 
   5   0  -9   40.97    1.44 
   5   0  -9   43.78    1.51 
  -5   0   9   40.34    1.42 
   4   0  -9   12.36    0.57 
   4   0  -9   11.05    0.43 
  -4   0   9   11.38    0.48 
   3   0  -9   92.24    2.33 
   3   0  -9   94.52    2.34 
   3   0  -9   87.42    2.44 
  -3   0   9   93.94    2.38 
  -3   0   9   92.93    2.34 
   2   0  -9  340.06    7.15 
   2   0  -9  345.71    7.07 
  -2   0   9  338.78    7.16 
   1   0  -9   48.88    1.33 
   1   0  -9   52.64    1.41 
  -1   0   9   48.96    1.41 
   0   0  -9   13.50    0.87 
   0   0  -9   15.21    0.93 
   0   0  -9   15.63    0.69 
   0   0   9   12.93    0.87 
   0   0   9   16.49    0.49 
  -1   0  -9   94.74    2.55 
  -1   0  -9   87.11    2.26 
   1   0   9   87.97    2.27 
   1   0   9   89.44    1.99 
  -2   0  -9   15.14    1.03 
  -2   0  -9   18.12    1.50 
   2   0   9   13.25    1.05 
   2   0   9   16.54    1.06 
  -3   0  -9    1.42    1.01 
  -3   0  -9    0.71    0.54 
   3   0   9   -0.13    0.61 
   3   0   9    1.05    0.44 
  -4   0  -9   28.05    2.12 
  -4   0  -9   26.23    1.46 
   4   0   9   27.22    1.30 
  -5   0  -9   -0.85    0.65 
  -5   0  -9   -0.18    1.19 
   5   0   9   -0.60    0.53 
   5   0   9   -0.08    0.74 
   8  -1  -9   19.49    1.52 
  -8   1   9   19.14    1.64 
  -8   1   9   20.01    1.41 
   7  -1  -9   -0.12    0.36 
   7  -1  -9   -1.34    0.71 
  -7   1   9   -0.13    0.55 
  -7   1   9    0.37    0.75 
   6  -1  -9   44.52    1.74 
   6  -1  -9   42.16    1.16 
   6  -1  -9   39.20    1.59 
   6  -1  -9   41.19    1.26 
  -6   1   9   40.52    1.44 
   5  -1  -9   76.87    2.13 
   5  -1  -9   83.48    2.04 
   5  -1  -9   76.98    1.97 
  -5   1   9   78.15    2.06 
   4  -1  -9   16.40    0.83 
   4  -1  -9   19.08    0.76 
   4  -1  -9   17.46    0.92 
  -4   1   9   17.97    0.97 
  -4   1   9   17.94    0.99 
   3  -1  -9   73.63    1.74 
   3  -1  -9   78.15    1.85 
   3  -1  -9   78.48    1.83 
  -3   1   9   76.29    1.85 
  -3   1   9   77.52    1.85 
   2  -1  -9  233.16    5.10 
   2  -1  -9  244.48    5.09 
   2  -1  -9  230.10    5.14 
  -2   1   9  226.65    5.17 
   1  -1  -9  140.90    3.37 
   1  -1  -9  153.58    3.41 
   1  -1  -9  148.94    3.37 
  -1   1   9  148.83    3.28 
  -1   1   9  140.14    3.41 
   0  -1  -9    4.32    0.37 
   0  -1  -9    6.24    0.54 
   0   1   9    6.30    0.29 
   0   1   9    4.35    0.38 
  -1  -1  -9  153.37    3.47 
  -1  -1  -9  164.62    3.75 
   1   1   9  160.44    3.29 
   1   1   9  154.46    3.45 
  -2  -1  -9   39.02    1.86 
  -2  -1  -9   35.10    1.46 
   2   1   9   33.08    1.39 
   2   1   9   36.99    1.40 
  -3  -1  -9    5.26    0.61 
  -3  -1  -9    5.48    1.08 
   3   1   9    5.43    0.50 
   3   1   9    5.55    0.64 
  -4  -1  -9   -0.32    0.57 
  -4  -1  -9   -0.27    1.10 
   4   1   9   -0.31    0.56 
   4   1   9    1.00    0.61 
  -5  -1  -9    9.47    1.56 
  -5  -1  -9    7.71    0.91 
   5   1   9    7.40    0.77 
   5   1   9   10.47    0.95 
   8  -2  -9   31.82    1.73 
  -8   2   9   30.64    1.48 
   7  -2  -9    2.15    0.35 
   7  -2  -9    0.54    0.77 
  -7   2   9    2.47    0.54 
  -7   2   9    2.13    0.70 
   6  -2  -9    2.64    0.77 
   6  -2  -9    2.73    0.37 
   6  -2  -9    3.39    0.49 
  -6   2   9    2.79    0.50 
   5  -2  -9  104.85    2.40 
   5  -2  -9  112.51    2.57 
   5  -2  -9  112.77    2.40 
   5  -2  -9  109.65    2.44 
   5  -2  -9  106.78    2.60 
  -5   2   9  105.01    2.53 
  -5   2   9  101.69    2.62 
   4  -2  -9  177.36    3.80 
   4  -2  -9  170.48    3.77 
   4  -2  -9  172.71    3.90 
  -4   2   9  173.21    3.91 
  -4   2   9  174.53    3.87 
   3  -2  -9    0.01    0.28 
   3  -2  -9    0.24    0.40 
   3  -2  -9   -0.03    0.32 
  -3   2   9    0.06    0.37 
   2  -2  -9   83.57    2.16 
  -2   2   9   81.13    2.20 
   1  -2  -9  283.01    5.97 
   1  -2  -9  279.92    5.95 
  -1   2   9  284.61    6.00 
   0  -2  -9  114.61    2.93 
   0  -2  -9  110.69    2.79 
   0   2   9  110.54    2.81 
  -1  -2  -9    2.87    0.51 
  -1  -2  -9    4.51    0.83 
   1   2   9    3.40    0.49 
  -2  -2  -9   23.20    1.15 
  -2  -2  -9   25.94    1.75 
   2   2   9   21.40    1.08 
   2   2   9   23.52    1.09 
  -3  -2  -9   14.67    1.39 
  -3  -2  -9   16.99    1.96 
   3   2   9   21.37    1.21 
   3   2   9   19.53    1.35 
  -4  -2  -9   11.85    1.29 
  -4  -2  -9   10.55    0.80 
   4   2   9   11.33    0.77 
   4   2   9   12.35    0.72 
   8  -3  -9   26.08    1.39 
  -8   3   9   29.08    1.31 
   7  -3  -9   31.59    1.14 
   7  -3  -9   29.66    1.66 
  -7   3   9   33.66    1.34 
   6  -3  -9   -0.62    0.68 
   6  -3  -9    0.37    0.27 
   6  -3  -9   -0.39    0.50 
  -6   3   9   -0.89    0.78 
  -6   3   9   -0.11    0.44 
   5  -3  -9   22.48    0.92 
   5  -3  -9   21.33    0.87 
   5  -3  -9   23.41    1.22 
   5  -3  -9   21.50    1.27 
  -5   3   9   16.42    1.37 
  -5   3   9   21.60    1.17 
   4  -3  -9  444.85    8.76 
   4  -3  -9  444.80    8.90 
   4  -3  -9  452.31    8.77 
  -4   3   9  443.50    8.84 
  -4   3   9  442.97    8.92 
   3  -3  -9  172.91    3.80 
   3  -3  -9  170.62    3.78 
  -3   3   9  164.77    3.83 
   2  -3  -9   41.78    1.17 
  -2   3   9   42.48    1.20 
   1  -3  -9   33.25    1.11 
   1  -3  -9   29.89    1.08 
  -1   3   9   29.90    1.14 
   0  -3  -9   34.73    1.26 
   0  -3  -9   33.23    1.35 
   0   3   9   35.77    1.30 
   0   3   9   33.08    1.22 
  -1  -3  -9   15.08    0.97 
  -1  -3  -9   14.05    0.65 
   1   3   9   14.11    0.64 
  -2  -3  -9    0.11    0.53 
  -2  -3  -9    1.60    0.91 
   2   3   9    0.71    0.52 
   2   3   9    1.58    0.45 
  -3  -3  -9    2.83    0.64 
  -3  -3  -9    3.02    1.21 
   3   3   9    3.99    0.65 
   3   3   9    5.30    0.70 
  -4  -3  -9   -0.14    0.69 
  -4  -3  -9    1.96    1.25 
   4   3   9   -0.19    0.68 
   8  -4  -9   -1.20    0.88 
  -8   4   9    0.35    0.53 
   7  -4  -9   38.06    1.42 
   7  -4  -9   35.39    1.80 
  -7   4   9   32.10    1.71 
  -7   4   9   40.69    1.44 
   6  -4  -9   34.13    1.40 
   6  -4  -9   30.19    1.56 
  -6   4   9   33.30    1.27 
  -6   4   9   31.23    1.55 
   5  -4  -9    0.51    0.26 
   5  -4  -9    0.84    0.59 
   5  -4  -9    0.28    0.66 
  -5   4   9    1.29    0.44 
  -5   4   9    1.27    0.77 
   4  -4  -9   64.79    1.75 
   4  -4  -9   71.98    2.23 
   4  -4  -9   70.17    1.80 
   4  -4  -9   66.93    2.04 
  -4   4   9   66.15    1.94 
   3  -4  -9  127.97    2.80 
   3  -4  -9  131.60    2.83 
  -3   4   9  126.48    2.92 
   2  -4  -9   14.02    0.91 
  -2   4   9   14.03    0.97 
   1  -4  -9   68.64    1.90 
   1  -4  -9   70.84    1.97 
  -1   4   9   66.91    1.81 
  -1   4   9   70.01    1.98 
   0  -4  -9   27.84    1.48 
   0  -4  -9   26.48    1.28 
   0   4   9   27.43    1.35 
   0   4   9   31.21    1.71 
  -1  -4  -9   94.03    2.82 
  -1  -4  -9   97.67    2.42 
   1   4   9  100.32    2.52 
  -2  -4  -9   -0.54    0.88 
  -3  -4  -9    7.87    0.79 
  -3  -4  -9    9.95    1.32 
   3   4   9    9.34    0.84 
   8  -5  -9    2.57    0.96 
  -8   5   9    2.85    1.06 
   7  -5  -9   59.78    2.03 
   7  -5  -9   60.13    2.16 
  -7   5   9   60.88    1.88 
  -7   5   9   57.27    2.20 
   6  -5  -9  293.03    6.25 
   6  -5  -9  301.69    6.22 
  -6   5   9  297.24    6.28 
  -6   5   9  291.68    6.03 
   5  -5  -9   87.21    2.63 
   5  -5  -9   91.54    2.71 
  -5   5   9   88.01    2.41 
   4  -5  -9   42.10    1.48 
   4  -5  -9   39.84    0.97 
  -4   5   9   38.99    1.25 
   3  -5  -9   80.56    1.94 
   3  -5  -9   79.11    2.39 
   3  -5  -9   75.47    1.89 
  -3   5   9   79.05    2.09 
   2  -5  -9  103.31    2.39 
  -2   5   9  103.36    2.49 
   1  -5  -9   42.00    1.32 
  -1   5   9   41.57    1.42 
   0  -5  -9   11.99    0.54 
   0  -5  -9   14.72    0.93 
   0   5   9   12.68    0.57 
  -1  -5  -9    2.07    0.59 
   1   5   9    1.89    0.58 
  -2  -5  -9    8.62    1.23 
  -2  -5  -9    5.19    0.70 
   2   5   9    5.98    0.76 
  -3  -5  -9   24.68    1.65 
   3   5   9   27.46    1.79 
   8  -6  -9   26.05    1.91 
   8  -6  -9   22.93    1.41 
  -8   6   9   24.52    1.70 
   7  -6  -9    5.49    1.00 
   7  -6  -9    6.18    0.90 
  -7   6   9    6.35    1.09 
   6  -6  -9   11.25    1.03 
  -6   6   9   11.58    1.16 
  -6   6   9    9.64    0.60 
   5  -6  -9   14.18    1.45 
  -5   6   9    9.59    0.60 
   4  -6  -9    3.36    0.89 
  -4   6   9    4.06    0.46 
   3  -6  -9   25.14    1.72 
   3  -6  -9   30.31    1.05 
  -3   6   9   30.99    1.29 
   2  -6  -9    5.10    1.01 
   2  -6  -9    4.35    0.48 
  -2   6   9    5.03    0.60 
   1  -6  -9   37.78    1.33 
   1  -6  -9   37.32    1.84 
  -1   6   9   37.97    1.34 
   0  -6  -9    7.56    0.57 
   0   6   9    7.06    0.59 
  -1  -6  -9   16.17    1.35 
  -1  -6  -9   19.42    1.83 
   1   6   9   17.77    1.51 
  -2  -6  -9   23.33    1.52 
  -2  -6  -9   27.04    2.20 
   2   6   9   25.96    1.70 
   7  -7  -9   24.47    1.74 
   7  -7  -9   21.27    1.60 
  -7   7   9   20.55    1.71 
   6  -7  -9    0.60    0.84 
   5  -7  -9   75.41    2.45 
  -5   7   9   75.69    2.08 
  -4   7   9   33.39    1.32 
   3  -7  -9   22.39    1.37 
  -3   7   9   24.77    1.17 
   2  -7  -9   -0.29    0.39 
   2  -7  -9    0.66    1.01 
  -2   7   9   -0.46    0.54 
   1  -7  -9   19.28    1.17 
   1  -7  -9   22.15    1.77 
  -1   7   9   18.63    1.36 
   0  -7  -9    5.24    0.61 
   0  -7  -9    5.58    1.25 
   0   7   9    5.28    0.74 
  -1  -7  -9   39.75    2.18 
  -1  -7  -9   41.59    1.76 
   1   7   9   43.77    1.88 
   7  -8  -9    3.63    1.02 
   6  -8  -9    5.58    1.02 
   5  -8  -9    6.81    1.09 
   4  -8  -9    1.61    1.04 
  -4   8   9    1.78    0.53 
   3  -8  -9   16.23    1.24 
  -3   8   9   12.27    0.71 
   2  -8  -9   -0.31    0.99 
  -2   8   9   -0.65    0.54 
   1  -8  -9   22.07    1.33 
   1  -8  -9   23.22    1.97 
  -1   8   9   25.34    1.60 
   0  -8  -9    6.36    0.64 
   0  -8  -9    9.29    1.40 
   0   8   9    7.75    0.84 
   5  -9  -9    4.69    1.20 
   4  -9  -9    6.09    1.17 
   3  -9  -9    4.95    1.27 
  -3   9   9    3.70    0.65 
  -2   9   9   -0.06    0.66 
   1   9 -10    0.57    0.66 
  -1  -9  10    1.96    0.80 
   0   9 -10    1.15    0.58 
   0  -9  10    1.70    0.73 
  -1   9 -10    1.22    0.57 
   1  -9  10    0.86    0.89 
  -2   9 -10    8.02    0.70 
   2  -9  10    7.47    1.13 
   3   8 -10    2.39    0.71 
  -3  -8  10    3.37    0.67 
   2   8 -10    3.84    0.66 
  -2  -8  10    4.76    0.60 
   1   8 -10    1.29    0.62 
  -1  -8  10    2.69    0.54 
   0   8 -10    5.45    0.62 
   0  -8  10    4.76    0.89 
   0  -8  10    6.56    0.49 
  -1   8 -10   16.05    1.15 
   1  -8  10   13.44    1.06 
  -2   8 -10   15.32    1.21 
   2  -8  10   13.37    1.24 
  -3   8 -10    1.73    0.52 
   3  -8  10    1.04    1.03 
   4   7 -10    0.95    0.66 
  -4  -7  10    2.10    0.67 
   3   7 -10    3.49    0.69 
  -3  -7  10    3.38    0.67 
   2   7 -10   -0.43    0.53 
  -2  -7  10   -0.30    0.55 
   1   7 -10    3.45    0.60 
  -1  -7  10    3.84    0.55 
   0   7 -10   17.92    1.25 
   0  -7  10   18.85    1.06 
  -1   7 -10   27.26    1.30 
   1  -7  10   28.37    1.02 
   1  -7  10   27.01    1.73 
  -2   7 -10   52.51    1.71 
   2  -7  10   50.35    2.05 
  -3   7 -10    1.00    1.24 
  -3   7 -10    1.35    0.51 
   3  -7  10    0.67    0.91 
  -4   7 -10    7.85    1.57 
  -4   7 -10    6.74    0.67 
   4  -7  10    7.07    1.22 
   5   6 -10    0.79    0.67 
  -5  -6  10    1.10    0.74 
   4   6 -10    6.10    0.61 
  -4  -6  10    6.27    0.70 
   3   6 -10    1.40    0.54 
  -3  -6  10    0.97    0.58 
   2   6 -10    5.78    0.53 
  -2  -6  10    5.73    0.54 
   1   6 -10   50.36    1.54 
  -1  -6  10   51.51    1.46 
   0   6 -10   60.10    1.80 
   0  -6  10   61.47    1.65 
  -1   6 -10    3.47    0.50 
   1  -6  10    3.40    0.86 
   1  -6  10    3.87    0.38 
  -2   6 -10    8.37    0.56 
   2  -6  10    8.54    0.90 
  -3   6 -10    9.23    1.47 
  -3   6 -10   11.46    1.10 
   3  -6  10    7.20    1.02 
  -4   6 -10   37.83    2.38 
   4  -6  10   36.49    1.98 
   6   5 -10    3.49    0.63 
  -6  -5  10    3.79    0.81 
   5   5 -10    4.88    0.60 
  -5  -5  10    4.83    0.69 
   4   5 -10   -0.34    0.54 
  -4  -5  10   -0.37    0.55 
   3   5 -10   29.40    1.24 
  -3  -5  10   30.57    1.30 
   2   5 -10   27.51    1.22 
  -2  -5  10   28.20    0.92 
  -2  -5  10   27.82    1.33 
   1   5 -10    6.75    0.55 
  -1  -5  10    7.31    0.58 
   0   5 -10   52.51    1.64 
   0  -5  10   53.35    1.56 
  -1   5 -10    2.81    0.48 
   1  -5  10    2.45    0.36 
  -2   5 -10   16.11    1.12 
  -2   5 -10   12.93    1.62 
   2  -5  10   16.18    0.84 
  -3   5 -10   54.57    1.65 
  -3   5 -10   51.72    2.32 
   3  -5  10   54.95    1.37 
   3  -5  10   53.13    1.97 
  -4   5 -10   32.93    1.41 
  -4   5 -10   32.11    2.44 
   4  -5  10   30.21    1.83 
  -5   5 -10   13.82    1.23 
  -5   5 -10   12.11    1.74 
   5  -5  10   10.38    1.16 
   6   4 -10    1.13    0.60 
  -6  -4  10    0.44    0.71 
   5   4 -10    5.07    0.59 
  -5  -4  10    4.62    0.72 
   4   4 -10    6.84    0.51 
  -4  -4  10    6.65    0.56 
   3   4 -10   57.67    1.53 
  -3  -4  10   57.23    1.60 
   2   4 -10   39.85    1.44 
  -2  -4  10   41.67    1.13 
  -2  -4  10   40.39    1.52 
   1   4 -10   20.33    1.04 
  -1  -4  10   21.13    1.01 
   0   4 -10    3.05    0.46 
  -1   4 -10   83.23    1.92 
   1  -4  10   84.06    1.84 
  -2   4 -10   25.81    1.25 
  -2   4 -10   23.45    1.75 
   2  -4  10   24.85    1.07 
   2  -4  10   24.88    1.48 
  -3   4 -10    0.41    1.02 
  -3   4 -10    1.54    0.51 
   3  -4  10    1.07    0.36 
   3  -4  10    0.56    0.80 
  -4   4 -10   22.11    2.00 
  -4   4 -10   22.34    1.29 
   4  -4  10   22.22    1.61 
  -5   4 -10   13.52    1.59 
  -5   4 -10   11.48    0.75 
   5  -4  10   11.54    1.11 
   7   3 -10    2.79    0.84 
   7   3 -10    1.56    0.58 
  -7  -3  10    1.04    0.76 
   6   3 -10   -0.29    0.48 
   6   3 -10    0.41    0.70 
  -6  -3  10   -1.08    0.64 
   5   3 -10   37.24    1.39 
  -5  -3  10   36.77    1.43 
   4   3 -10   24.68    1.16 
  -4  -3  10   26.96    1.38 
   3   3 -10    5.97    0.50 
   3   3 -10    4.84    0.49 
  -3  -3  10    4.72    0.51 
   2   3 -10   43.13    1.36 
   2   3 -10   42.61    1.07 
  -2  -3  10   44.30    1.30 
   1   3 -10    4.09    0.39 
   1   3 -10    4.57    0.21 
  -1  -3  10    4.55    0.45 
   0   3 -10    8.20    0.54 
   0  -3  10   10.42    0.85 
  -1   3 -10   99.76    2.87 
  -1   3 -10   95.53    2.38 
   1  -3  10   95.40    2.33 
  -2   3 -10  146.34    3.78 
  -2   3 -10  142.04    3.21 
   2  -3  10  146.87    3.47 
   2  -3  10  142.72    3.13 
  -3   3 -10    9.20    1.33 
  -3   3 -10    7.11    0.64 
   3  -3  10    6.31    0.51 
   3  -3  10    7.86    0.88 
  -4   3 -10    0.26    0.48 
  -4   3 -10   -0.72    1.17 
   4  -3  10   -0.41    0.77 
   4  -3  10   -0.83    0.41 
  -5   3 -10   20.74    1.68 
  -5   3 -10   20.43    1.36 
   5  -3  10   17.82    1.16 
   7   2 -10   13.07    0.67 
   7   2 -10   16.62    1.05 
  -7  -2  10   14.65    0.87 
   6   2 -10    0.29    0.49 
   6   2 -10    0.30    0.69 
  -6  -2  10   -0.04    0.64 
   5   2 -10   14.82    1.14 
   5   2 -10   16.39    1.11 
  -5  -2  10   15.85    1.28 
   4   2 -10   48.92    1.49 
   4   2 -10   48.04    1.57 
  -4  -2  10   48.04    1.66 
   3   2 -10    9.23    0.45 
   3   2 -10    9.00    0.73 
   3   2 -10    9.31    0.49 
  -3  -2  10    9.23    0.48 
  -3  -2  10    9.01    0.52 
   2   2 -10    4.22    0.32 
   2   2 -10    4.01    0.43 
  -2  -2  10    4.49    0.46 
   1   2 -10  139.54    2.89 
  -1  -2  10  136.62    2.85 
   0   2 -10   23.43    1.38 
   0   2 -10   24.31    1.19 
   0  -2  10   22.74    1.16 
  -1   2 -10    0.72    0.43 
  -1   2 -10    1.07    0.68 
   1  -2  10    0.68    0.38 
  -2   2 -10   82.82    2.19 
  -2   2 -10   82.72    2.58 
   2  -2  10   82.80    2.30 
   2  -2  10   80.07    2.09 
  -3   2 -10   47.67    2.22 
  -3   2 -10   46.77    1.56 
   3  -2  10   47.38    1.68 
   3  -2  10   43.93    1.38 
  -4   2 -10    3.67    0.65 
  -4   2 -10    3.65    1.17 
   4  -2  10    3.63    0.84 
   4  -2  10    3.17    0.50 
  -5   2 -10   -0.09    0.57 
  -5   2 -10    0.46    1.37 
   5  -2  10   -2.17    0.88 
   5  -2  10   -0.52    0.47 
   8   1 -10   -0.56    0.49 
   8   1 -10   -0.39    0.91 
  -8  -1  10   -0.84    0.68 
   7   1 -10   25.79    1.57 
   7   1 -10   26.30    1.27 
  -7  -1  10   24.80    1.51 
   6   1 -10   17.89    1.36 
   6   1 -10   17.42    1.14 
  -6  -1  10   16.89    1.22 
   5   1 -10   14.12    1.00 
   5   1 -10   14.91    0.82 
  -5  -1  10   13.75    0.71 
   4   1 -10    1.08    0.42 
   4   1 -10    0.76    0.48 
  -4  -1  10    0.85    0.49 
   3   1 -10    4.11    0.45 
   3   1 -10    3.05    0.41 
  -3  -1  10    4.00    0.51 
  -3  -1  10    3.48    0.47 
   2   1 -10    1.63    0.40 
   2   1 -10    2.00    0.30 
  -2  -1  10    1.93    0.40 
   1   1 -10  119.80    2.82 
  -1  -1  10  115.63    2.80 
   0   1 -10  251.11    5.40 
   0   1 -10  246.91    5.08 
   0   1 -10  245.78    5.20 
   0  -1  10  249.17    5.20 
  -1   1 -10    6.62    0.90 
  -1   1 -10    4.28    0.51 
   1  -1  10    4.70    0.53 
  -2   1 -10    9.76    0.90 
  -2   1 -10    8.69    0.55 
   2  -1  10    9.30    0.66 
   2  -1  10    8.01    0.49 
  -3   1 -10   59.79    1.71 
  -3   1 -10   62.18    2.30 
   3  -1  10   57.00    1.57 
   3  -1  10   58.75    1.83 
  -4   1 -10    5.70    0.63 
  -4   1 -10    7.25    1.25 
   4  -1  10    6.10    0.58 
   4  -1  10    3.88    0.87 
  -5   1 -10    1.98    1.27 
  -5   1 -10    0.99    0.61 
   5  -1  10    0.51    0.85 
   5  -1  10    0.95    0.54 
   8   0 -10   -0.24    0.43 
   8   0 -10   -1.23    0.93 
  -8   0  10   -0.22    0.69 
   7   0 -10    8.79    0.95 
   7   0 -10    6.95    1.02 
  -7   0  10    6.26    0.78 
   6   0 -10   47.65    1.60 
   6   0 -10   48.76    1.39 
  -6   0  10   46.75    1.55 
   5   0 -10   23.49    0.54 
   5   0 -10   23.50    0.69 
  -5   0  10   26.98    1.08 
   4   0 -10   15.05    0.57 
   4   0 -10   15.28    0.51 
  -4   0  10   15.98    0.68 
  -4   0  10   15.49    0.57 
   3   0 -10  134.40    2.92 
   3   0 -10  132.14    2.99 
   3   0 -10  128.70    3.08 
  -3   0  10  128.95    2.99 
  -3   0  10  132.67    2.94 
   2   0 -10   42.95    1.35 
   2   0 -10   44.39    1.15 
  -2   0  10   41.69    1.40 
   1   0 -10   19.35    0.93 
   1   0 -10   16.36    0.94 
  -1   0  10   17.54    0.96 
   0   0 -10  168.79    3.85 
   0   0 -10  169.66    3.73 
   0   0 -10  177.11    4.01 
   0   0  10  171.75    3.57 
   0   0  10  170.41    3.86 
  -1   0 -10   74.06    2.13 
  -1   0 -10   80.33    2.39 
   1   0  10   73.22    2.09 
  -2   0 -10   27.97    1.65 
  -2   0 -10   25.07    1.27 
   2   0  10   25.07    1.29 
   2   0  10   24.79    1.18 
  -3   0 -10    8.87    0.74 
  -3   0 -10   10.31    1.29 
   3   0  10    7.21    0.62 
   3   0  10    6.47    0.82 
  -4   0 -10   35.78    2.14 
  -4   0 -10   34.11    1.66 
   4   0  10   36.27    1.46 
   4   0  10   34.62    1.66 
   8  -1 -10    3.81    1.02 
  -8   1  10    2.39    0.69 
   7  -1 -10   21.48    1.38 
   7  -1 -10   23.66    1.02 
  -7   1  10   23.25    1.36 
   6  -1 -10    1.37    0.39 
   6  -1 -10    0.92    0.69 
   6  -1 -10    1.78    0.44 
  -6   1  10    1.52    0.54 
   5  -1 -10   73.92    1.83 
   5  -1 -10   70.81    1.94 
   5  -1 -10   75.26    1.83 
  -5   1  10   68.45    1.89 
  -5   1  10   75.26    1.93 
   4  -1 -10    4.20    0.52 
   4  -1 -10    3.76    0.38 
   4  -1 -10    4.24    0.37 
  -4   1  10    4.43    0.46 
  -4   1  10    4.59    0.63 
   3  -1 -10   99.81    2.48 
   3  -1 -10   96.46    2.41 
   3  -1 -10   98.99    2.49 
  -3   1  10   99.34    2.58 
   2  -1 -10  387.63    7.95 
   2  -1 -10  404.89    7.90 
  -2   1  10  381.12    7.98 
   1  -1 -10  116.70    2.94 
   1  -1 -10  127.14    3.01 
  -1   1  10  115.93    2.96 
  -1   1  10  123.59    2.81 
   0  -1 -10   49.57    1.49 
   0  -1 -10   43.20    1.33 
   0   1  10   43.77    1.34 
   0   1  10   46.73    1.01 
  -1  -1 -10   31.01    1.45 
  -1  -1 -10   27.90    1.12 
   1   1  10   27.63    1.10 
  -2  -1 -10    8.26    1.03 
  -2  -1 -10    6.63    0.57 
   2   1  10    7.48    0.58 
   2   1  10    6.03    0.64 
  -3  -1 -10    6.54    1.06 
  -3  -1 -10    5.50    0.67 
   3   1  10    5.95    0.69 
   3   1  10    5.26    0.54 
  -4  -1 -10    1.73    1.24 
  -4  -1 -10    0.61    0.65 
   4   1  10    2.93    0.73 
   4   1  10    1.24    0.64 
   8  -2 -10   14.58    1.18 
  -8   2  10   11.73    0.74 
   7  -2 -10    1.68    0.34 
   7  -2 -10    0.90    0.84 
  -7   2  10    2.43    0.57 
   6  -2 -10   36.43    0.98 
   6  -2 -10   32.87    1.36 
   6  -2 -10   35.98    1.08 
  -6   2  10   36.42    1.22 
   5  -2 -10  120.47    2.61 
   5  -2 -10  116.89    2.79 
   5  -2 -10  114.21    2.93 
  -5   2  10  111.62    2.75 
  -5   2  10  118.47    2.72 
   4  -2 -10    7.76    0.68 
   4  -2 -10    9.46    0.82 
  -4   2  10    9.10    0.80 
  -4   2  10    9.84    0.98 
   3  -2 -10   12.05    0.81 
   3  -2 -10   12.28    0.84 
  -3   2  10   12.62    0.94 
   2  -2 -10   31.42    0.94 
   2  -2 -10   32.43    1.26 
  -2   2  10   31.89    1.33 
   1  -2 -10   28.52    1.09 
   1  -2 -10   22.93    1.11 
  -1   2  10   22.90    1.08 
   0  -2 -10   -0.35    0.55 
   0  -2 -10   -0.68    0.42 
   0   2  10   -0.39    0.40 
  -1  -2 -10  114.62    2.78 
  -1  -2 -10  119.01    3.12 
   1   2  10  116.05    2.77 
  -2  -2 -10   58.79    2.41 
  -2  -2 -10   57.42    1.90 
   2   2  10   59.04    1.85 
   2   2  10   60.10    1.87 
  -3  -2 -10    9.09    1.29 
  -3  -2 -10    8.46    0.69 
   3   2  10   10.87    0.76 
   3   2  10    9.33    0.69 
  -4  -2 -10   -0.45    0.64 
  -4  -2 -10    0.97    1.33 
   4   2  10   -0.49    0.67 
   8  -3 -10    1.26    0.91 
  -8   3  10    2.41    0.59 
   7  -3 -10   30.82    1.55 
   7  -3 -10   31.31    1.74 
  -7   3  10   35.08    1.38 
   6  -3 -10   21.68    1.00 
   6  -3 -10   25.29    0.82 
   6  -3 -10   22.66    1.09 
  -6   3  10   24.90    1.12 
  -6   3  10   23.55    1.26 
   5  -3 -10  122.25    2.99 
   5  -3 -10  125.34    3.30 
   5  -3 -10  119.16    3.21 
   5  -3 -10  123.42    3.21 
  -5   3  10  117.60    3.22 
  -5   3  10  119.70    3.12 
   4  -3 -10  370.57    7.49 
   4  -3 -10  373.92    7.61 
   4  -3 -10  383.88    7.50 
  -4   3  10  367.07    7.56 
   3  -3 -10  114.49    2.68 
  -3   3  10  112.21    2.75 
   2  -3 -10    1.04    0.39 
  -2   3  10    1.37    0.45 
   1  -3 -10   48.24    1.46 
   1  -3 -10   51.03    1.56 
  -1   3  10   52.36    1.56 
   0  -3 -10  125.95    2.70 
   0  -3 -10  118.44    2.81 
   0   3  10  130.44    2.74 
  -1  -3 -10    7.90    0.97 
  -1  -3 -10    6.66    0.63 
   1   3  10    6.97    0.65 
  -2  -3 -10    0.23    0.98 
  -2  -3 -10   -0.53    0.54 
   2   3  10    1.12    0.54 
   2   3  10   -0.72    0.60 
  -3  -3 -10   -0.67    1.12 
   3   3  10   -1.63    0.64 
   8  -4 -10   -0.25    0.88 
  -8   4  10    1.02    1.04 
  -8   4  10    1.84    0.58 
   7  -4 -10   69.03    2.29 
   7  -4 -10   69.57    2.08 
  -7   4  10   70.73    2.34 
  -7   4  10   72.92    2.08 
   6  -4 -10   21.55    1.50 
   6  -4 -10   19.38    1.37 
  -6   4  10   23.96    1.22 
  -6   4  10   23.75    1.47 
   5  -4 -10   21.87    0.82 
   5  -4 -10   20.64    1.13 
   5  -4 -10   18.92    1.38 
  -5   4  10   23.41    1.14 
  -5   4  10   21.10    1.26 
   4  -4 -10    1.23    0.35 
   4  -4 -10    1.69    0.39 
   4  -4 -10    3.10    0.80 
  -4   4  10    1.90    0.48 
   3  -4 -10    0.53    0.38 
  -3   4  10    0.73    0.43 
   2  -4 -10    3.72    0.46 
  -2   4  10    3.50    0.47 
   1  -4 -10   62.96    1.73 
   1  -4 -10   59.97    1.67 
  -1   4  10   61.28    1.66 
   0  -4 -10   34.39    1.66 
   0  -4 -10   27.63    1.44 
   0   4  10   29.99    1.52 
  -1  -4 -10    2.73    0.55 
  -1  -4 -10    4.52    0.78 
   1   4  10    2.83    0.59 
  -2  -4 -10   14.75    1.21 
  -2  -4 -10   12.46    0.74 
   2   4  10   14.68    0.86 
  -3  -4 -10   27.32    2.37 
  -3  -4 -10   18.80    1.58 
   3   4  10   22.63    1.65 
   8  -5 -10    4.58    1.05 
  -8   5  10    5.45    1.10 
   7  -5 -10   53.24    2.17 
   7  -5 -10   51.84    2.00 
  -7   5  10   55.25    1.82 
  -7   5  10   53.55    2.12 
   6  -5 -10   58.28    1.99 
   6  -5 -10   60.64    2.08 
  -6   5  10   58.06    2.13 
  -6   5  10   61.53    1.85 
   5  -5 -10    6.64    0.74 
   5  -5 -10    7.68    0.92 
  -5   5  10    7.03    0.54 
   4  -5 -10   18.44    1.39 
   4  -5 -10   17.05    0.82 
  -4   5  10   19.35    1.06 
   3  -5 -10   94.56    2.33 
   3  -5 -10   90.60    2.81 
  -3   5  10   92.80    2.47 
   2  -5 -10  100.60    2.27 
  -2   5  10  100.77    2.40 
   1  -5 -10    3.06    0.48 
  -1   5  10    2.55    0.50 
   0  -5 -10    5.24    0.59 
   0   5  10    5.84    0.64 
  -1  -5 -10   14.50    0.76 
   1   5  10   14.86    0.78 
  -2  -5 -10   -0.62    0.62 
  -2  -5 -10    3.54    1.15 
   2   5  10    0.28    0.70 
   7  -6 -10    0.80    0.85 
   7  -6 -10    1.77    0.88 
  -7   6  10    0.71    1.04 
   6  -6 -10    8.37    0.96 
   6  -6 -10    8.71    0.94 
  -6   6  10    8.74    0.60 
   5  -6 -10    1.74    0.93 
  -5   6  10    2.43    0.50 
   4  -6 -10   -0.66    0.84 
  -4   6  10    1.94    0.47 
   3  -6 -10   29.39    1.73 
   3  -6 -10   34.50    1.09 
  -3   6  10   34.44    1.33 
   2  -6 -10   43.03    1.46 
   2  -6 -10   41.66    2.01 
  -2   6  10   41.93    1.51 
   1  -6 -10    0.99    0.46 
  -1   6  10    0.74    0.51 
   0  -6 -10    4.96    0.56 
   0   6  10    5.16    0.66 
  -1  -6 -10    9.09    0.76 
   1   6  10   10.31    0.86 
   7  -7 -10    0.90    0.99 
   6  -7 -10   14.91    1.09 
   5  -7 -10   27.69    2.00 
  -5   7  10   32.62    1.32 
   4  -7 -10   13.31    1.23 
   3  -7 -10    6.01    1.13 
  -3   7  10    4.89    0.60 
   2  -7 -10   11.61    0.64 
   2  -7 -10   14.21    1.37 
  -2   7  10   11.01    0.80 
   1  -7 -10    8.93    0.61 
  -1   7  10    8.93    0.71 
   0  -7 -10   10.52    1.34 
   0  -7 -10    9.71    0.70 
   0   7  10   10.46    0.86 
   6  -8 -10   -1.97    1.10 
   5  -8 -10   36.45    2.17 
   4  -8 -10   21.71    1.86 
  -4   8  10   20.64    1.32 
   3  -8 -10    0.34    1.05 
  -3   8  10   -0.27    0.56 
   2  -8 -10    6.57    1.29 
  -2   8  10    4.04    0.65 
   2   8 -11   17.15    1.46 
  -2  -8  11   18.53    1.28 
   1   8 -11    7.69    0.71 
   0   8 -11    4.02    0.64 
   0  -8  11    2.64    0.87 
  -1   8 -11   24.90    1.46 
   1  -8  11   24.82    1.78 
  -2   8 -11   30.45    1.52 
   2  -8  11   29.75    1.88 
   4   7 -11    3.45    0.88 
  -4  -7  11    4.43    0.80 
   3   7 -11   -0.25    0.65 
  -3  -7  11    0.15    0.62 
   2   7 -11   22.84    1.30 
  -2  -7  11   24.66    1.45 
   1   7 -11   55.33    1.96 
  -1  -7  11   59.61    1.91 
   0   7 -11   15.85    1.32 
   0  -7  11   17.28    1.08 
  -1   7 -11    1.26    0.56 
   1  -7  11    2.17    0.52 
   1  -7  11    1.69    0.91 
  -2   7 -11    2.25    0.60 
   2  -7  11    2.06    1.04 
  -3   7 -11   18.30    1.29 
  -3   7 -11   13.35    1.70 
   3  -7  11   13.26    1.27 
   5   6 -11    2.17    0.76 
  -5  -6  11    1.66    0.67 
   4   6 -11   12.04    0.79 
  -4  -6  11   15.75    1.27 
   3   6 -11    7.26    0.64 
  -3  -6  11    7.84    0.70 
   2   6 -11    3.21    0.56 
  -2  -6  11    3.39    0.58 
   1   6 -11   31.91    1.64 
  -1  -6  11   32.96    1.54 
   0   6 -11   56.75    1.73 
   0  -6  11   58.93    1.53 
  -1   6 -11    3.23    0.53 
   1  -6  11    3.32    0.38 
   1  -6  11    2.73    0.90 
  -2   6 -11   17.22    1.38 
  -2   6 -11   21.19    1.21 
   2  -6  11   20.50    0.92 
   2  -6  11   16.81    1.05 
  -3   6 -11   86.23    2.31 
  -3   6 -11   83.20    3.08 
   3  -6  11   86.53    2.74 
  -4   6 -11    0.94    0.57 
  -4   6 -11   -0.18    1.32 
   4  -6  11   -1.64    1.10 
   5   5 -11   -0.50    0.59 
  -5  -5  11   -0.74    0.68 
   4   5 -11   22.44    1.32 
  -4  -5  11   21.06    1.41 
   3   5 -11   52.15    1.86 
  -3  -5  11   55.01    1.91 
   2   5 -11   13.42    1.05 
  -2  -5  11   15.55    1.16 
   1   5 -11    4.21    0.54 
  -1  -5  11    5.08    0.56 
   0   5 -11    2.89    0.58 
   0  -5  11    3.01    0.48 
  -1   5 -11   61.52    1.96 
   1  -5  11   63.18    1.80 
  -2   5 -11    3.79    0.57 
  -2   5 -11    3.13    1.14 
   2  -5  11    1.36    0.84 
   2  -5  11    2.67    0.39 
  -3   5 -11   40.58    1.71 
  -3   5 -11   42.05    2.60 
   3  -5  11   39.72    2.07 
  -4   5 -11   21.88    1.85 
  -4   5 -11   23.54    1.33 
   4  -5  11   19.59    1.32 
   6   4 -11    5.16    0.67 
  -6  -4  11    4.10    0.71 
   5   4 -11   10.66    0.66 
  -5  -4  11   11.44    0.80 
   4   4 -11    4.39    0.55 
  -4  -4  11    3.58    0.59 
   3   4 -11   50.51    1.90 
  -3  -4  11   51.77    1.95 
   2   4 -11   47.08    1.27 
   2   4 -11   47.53    1.52 
  -2  -4  11   49.30    1.63 
   1   4 -11    2.26    0.50 
  -1  -4  11    2.42    0.54 
   0   4 -11   26.08    1.01 
   0  -4  11   26.64    1.02 
  -1   4 -11  223.97    5.08 
  -1   4 -11  223.53    4.59 
   1  -4  11  225.08    4.49 
  -2   4 -11    4.99    0.49 
  -2   4 -11    5.48    1.09 
   2  -4  11    4.67    0.40 
   2  -4  11    5.34    0.81 
  -3   4 -11    6.35    0.60 
  -3   4 -11    7.58    1.31 
   3  -4  11    6.47    0.49 
   3  -4  11    7.39    1.03 
  -4   4 -11   12.36    1.61 
  -4   4 -11   11.18    0.76 
   4  -4  11   11.21    1.18 
   7   3 -11   -0.02    0.79 
   7   3 -11    0.19    0.60 
  -7  -3  11   -0.12    0.69 
   6   3 -11    6.83    0.68 
   6   3 -11    8.97    0.90 
  -6  -3  11    6.54    0.73 
   5   3 -11   39.09    1.62 
   5   3 -11   39.98    1.66 
  -5  -3  11   39.28    1.68 
   4   3 -11   11.05    0.63 
   4   3 -11   10.32    0.62 
  -4  -3  11   10.22    0.68 
   3   3 -11   23.06    1.12 
   3   3 -11   24.26    0.87 
  -3  -3  11   24.13    1.07 
  -3  -3  11   24.79    0.78 
   2   3 -11    2.81    0.33 
   2   3 -11    2.33    0.48 
  -2  -3  11    2.12    0.51 
   1   3 -11  169.73    3.64 
  -1  -3  11  173.60    3.65 
   0   3 -11   24.90    1.23 
   0  -3  11   24.81    1.16 
  -1   3 -11   56.99    1.88 
  -1   3 -11   60.83    2.42 
   1  -3  11   58.14    1.85 
  -2   3 -11   54.68    2.30 
  -2   3 -11   55.14    1.74 
   2  -3  11   53.36    1.60 
   2  -3  11   61.45    2.05 
  -3   3 -11    1.31    1.10 
  -3   3 -11    1.21    0.54 
   3  -3  11    1.35    0.74 
   3  -3  11    0.99    0.40 
  -4   3 -11    0.55    1.24 
  -4   3 -11    1.14    0.55 
   4  -3  11    0.66    0.44 
   4  -3  11   -0.78    0.90 
   7   2 -11    7.62    0.94 
   7   2 -11    6.18    0.59 
  -7  -2  11    5.16    0.73 
   6   2 -11   13.10    0.92 
   6   2 -11   11.72    0.70 
  -6  -2  11   11.80    0.82 
   5   2 -11   34.09    1.58 
   5   2 -11   35.60    1.55 
  -5  -2  11   35.15    1.70 
   4   2 -11   36.94    1.33 
   4   2 -11   36.65    1.33 
  -4  -2  11   36.26    1.52 
   3   2 -11   27.20    0.99 
   3   2 -11   30.22    1.21 
  -3  -2  11   28.02    0.96 
  -3  -2  11   29.12    1.28 
   2   2 -11    2.94    0.49 
   2   2 -11    2.49    0.35 
  -2  -2  11    2.88    0.49 
   1   2 -11  174.77    3.96 
  -1  -2  11  174.78    3.96 
   0   2 -11   17.18    1.19 
   0   2 -11   14.03    0.56 
   0  -2  11   14.12    0.54 
  -1   2 -11   13.82    1.43 
  -1   2 -11   13.20    0.98 
   1  -2  11   11.48    1.02 
  -2   2 -11   34.05    1.45 
  -2   2 -11   33.71    1.94 
   2  -2  11   37.45    1.57 
   2  -2  11   33.45    1.31 
  -3   2 -11    0.12    1.09 
  -3   2 -11    0.85    0.56 
   3  -2  11    0.22    0.73 
   3  -2  11    0.30    0.45 
  -4   2 -11   11.47    1.34 
  -4   2 -11   10.63    0.68 
   4  -2  11   10.89    0.60 
   4  -2  11   10.25    0.98 
   7   1 -11   23.62    1.59 
   7   1 -11   23.14    1.29 
  -7  -1  11   22.77    1.60 
   6   1 -11    1.38    0.49 
   6   1 -11    1.04    0.69 
  -6  -1  11    1.24    0.62 
   5   1 -11   23.52    1.09 
   5   1 -11   21.54    1.10 
  -5  -1  11   23.51    1.29 
   4   1 -11    4.44    0.49 
   4   1 -11    5.07    0.58 
  -4  -1  11    4.44    0.64 
  -4  -1  11    4.66    0.60 
   3   1 -11  301.90    5.28 
   3   1 -11  298.08    5.17 
   3   1 -11  281.96    5.44 
  -3  -1  11  297.46    5.29 
   2   1 -11   70.74    1.62 
   2   1 -11   69.51    1.32 
  -2  -1  11   71.29    1.67 
   1   1 -11   95.08    2.68 
   1   1 -11   89.66    2.51 
  -1  -1  11   90.81    2.52 
   0   1 -11   87.21    2.09 
   0   1 -11   85.30    2.24 
   0   1 -11   88.89    2.52 
   0  -1  11   85.89    2.28 
  -1   1 -11   17.63    1.44 
  -1   1 -11   16.18    0.99 
   1  -1  11   16.92    1.04 
  -2   1 -11    1.13    0.87 
  -2   1 -11    1.58    0.53 
   2  -1  11    1.60    0.47 
   2  -1  11    2.01    0.67 
  -3   1 -11    2.61    0.63 
  -3   1 -11    2.66    1.13 
   3  -1  11    2.32    0.51 
   3  -1  11    1.08    0.82 
  -4   1 -11    2.38    1.25 
  -4   1 -11    1.76    0.68 
   4  -1  11    2.03    0.56 
   4  -1  11    0.83    0.87 
   8   0 -11    5.75    0.95 
   8   0 -11    5.44    0.52 
  -8   0  11    5.80    0.81 
   7   0 -11   29.24    1.29 
   7   0 -11   28.28    1.70 
  -7   0  11   30.52    1.66 
   6   0 -11   45.70    1.48 
   6   0 -11   44.98    1.72 
  -6   0  11   44.57    1.71 
   5   0 -11   54.57    1.47 
   5   0 -11   53.42    1.54 
  -5   0  11   54.62    1.53 
  -5   0  11   49.69    1.47 
   4   0 -11    2.50    0.54 
   4   0 -11    3.56    0.50 
  -4   0  11    3.38    0.57 
  -4   0  11    2.56    0.59 
   3   0 -11   52.81    1.91 
   3   0 -11   56.34    1.89 
   3   0 -11   55.36    1.77 
  -3   0  11   55.24    1.89 
   2   0 -11   -0.11    0.42 
   2   0 -11    1.00    0.44 
  -2   0  11    0.40    0.43 
   1   0 -11   13.34    0.98 
   1   0 -11   11.74    0.87 
  -1   0  11   13.28    0.89 
   0   0 -11    1.13    0.63 
   0   0 -11    0.63    0.47 
   0   0  11    0.74    0.48 
  -1   0 -11   43.33    1.42 
  -1   0 -11   43.83    1.71 
   1   0  11   44.43    1.38 
  -2   0 -11   71.03    2.06 
  -2   0 -11   74.33    2.56 
   2   0  11   69.98    2.20 
   2   0  11   72.20    1.98 
  -3   0 -11  134.98    3.80 
  -3   0 -11  128.83    3.18 
   3   0  11  128.21    3.11 
   3   0  11  130.89    3.28 
  -4   0 -11    7.80    1.51 
  -4   0 -11    6.58    0.83 
   4   0  11    7.64    0.75 
   4   0  11    9.57    1.04 
   8  -1 -11    0.05    0.85 
  -8   1  11    0.82    0.69 
   7  -1 -11    3.91    0.48 
   7  -1 -11    4.83    0.88 
  -7   1  11    3.90    0.66 
   6  -1 -11   13.40    1.08 
   6  -1 -11   11.43    1.30 
   6  -1 -11   14.52    1.02 
  -6   1  11   14.23    1.16 
   5  -1 -11   99.49    2.43 
   5  -1 -11  103.22    2.36 
  -5   1  11  101.29    2.39 
  -5   1  11   94.93    2.39 
   4  -1 -11   97.53    2.09 
   4  -1 -11   97.57    2.08 
  -4   1  11   98.40    2.16 
  -4   1  11  100.24    2.19 
   3  -1 -11  123.50    3.17 
   3  -1 -11  132.75    3.25 
   3  -1 -11  141.67    3.14 
   3  -1 -11  138.18    3.33 
  -3   1  11  137.83    3.38 
   2  -1 -11   80.51    1.95 
   2  -1 -11   76.72    2.05 
  -2   1  11   75.35    2.10 
   1  -1 -11   26.13    1.00 
   1  -1 -11   24.78    1.03 
  -1   1  11   24.23    1.08 
   0  -1 -11   41.00    1.26 
   0  -1 -11   43.69    1.49 
   0   1  11   42.95    1.38 
  -1  -1 -11   13.25    1.22 
  -1  -1 -11   12.59    1.51 
   1   1  11   14.45    1.20 
  -2  -1 -11    1.86    1.02 
  -2  -1 -11    2.74    0.56 
   2   1  11    1.81    0.66 
   2   1  11    2.86    0.58 
  -3  -1 -11   15.40    0.90 
  -3  -1 -11   18.75    1.56 
   3   1  11   14.10    0.77 
   8  -2 -11   12.89    1.12 
  -8   2  11   16.26    1.52 
   7  -2 -11   46.18    1.24 
   7  -2 -11   45.44    1.74 
  -7   2  11   45.80    1.60 
   6  -2 -11   12.60    1.30 
   6  -2 -11   13.43    1.17 
   6  -2 -11   15.22    0.95 
  -6   2  11   16.04    1.22 
  -6   2  11   10.87    1.01 
   5  -2 -11   77.05    2.40 
   5  -2 -11   82.65    2.27 
  -5   2  11   76.78    2.45 
  -5   2  11   79.70    2.38 
   4  -2 -11    6.41    0.47 
   4  -2 -11    6.16    0.56 
  -4   2  11    6.79    0.56 
   3  -2 -11    3.29    0.43 
  -3   2  11    3.57    0.47 
   2  -2 -11   31.28    0.63 
   2  -2 -11   31.63    1.00 
  -2   2  11   32.38    1.00 
   1  -2 -11   34.96    1.23 
   1  -2 -11   35.03    1.16 
  -1   2  11   34.19    1.19 
   0  -2 -11   95.30    2.60 
   0  -2 -11   91.98    2.43 
   0   2  11   93.23    2.39 
  -1  -2 -11  130.81    3.42 
  -1  -2 -11  127.61    3.04 
   1   2  11  132.21    3.10 
  -2  -2 -11   -0.70    0.53 
   2   2  11    0.30    0.60 
   2   2  11   -0.41    0.51 
  -3  -2 -11    2.53    1.23 
  -3  -2 -11    1.31    0.63 
   3   2  11    1.36    0.62 
   3   2  11    2.59    0.69 
   8  -3 -11    8.74    1.13 
  -8   3  11   13.92    1.44 
   7  -3 -11   17.83    1.56 
  -7   3  11   19.79    1.34 
  -7   3  11   16.77    1.63 
   6  -3 -11   19.97    0.96 
   6  -3 -11   19.15    1.39 
   6  -3 -11   17.10    1.35 
  -6   3  11   21.75    1.27 
  -6   3  11   19.18    1.51 
   5  -3 -11   61.72    1.84 
   5  -3 -11   63.54    1.61 
   5  -3 -11   62.94    2.05 
  -5   3  11   60.57    1.96 
  -5   3  11   63.77    1.80 
   4  -3 -11    0.32    0.38 
   4  -3 -11    0.03    0.52 
  -4   3  11    0.61    0.48 
   3  -3 -11    2.12    0.43 
  -3   3  11    2.20    0.49 
   2  -3 -11  125.93    2.71 
  -2   3  11  125.55    2.74 
   1  -3 -11   24.16    1.35 
   1  -3 -11   29.70    1.29 
  -1   3  11   25.93    1.43 
   0  -3 -11    1.94    0.52 
   0  -3 -11    3.08    0.64 
   0   3  11    2.25    0.54 
  -1  -3 -11   67.29    1.78 
  -1  -3 -11   63.58    2.12 
   1   3  11   68.19    1.87 
  -2  -3 -11    9.58    1.30 
  -2  -3 -11    6.32    0.75 
   2   3  11    8.50    0.83 
   2   3  11   11.36    1.08 
  -3  -3 -11    3.99    1.24 
  -3  -3 -11    0.05    0.79 
   3   3  11    1.09    0.75 
   8  -4 -11   30.44    1.91 
  -8   4  11   27.42    1.73 
  -8   4  11   31.91    1.48 
   7  -4 -11   25.89    1.72 
   7  -4 -11   24.12    1.49 
  -7   4  11   26.70    1.65 
  -7   4  11   27.89    1.41 
   6  -4 -11    0.31    0.68 
  -6   4  11   -0.37    0.83 
  -6   4  11    0.80    0.50 
   5  -4 -11    0.95    0.61 
   5  -4 -11    0.09    0.77 
   5  -4 -11    1.42    0.35 
  -5   4  11    2.04    0.50 
   4  -4 -11    1.99    0.41 
  -4   4  11    2.24    0.47 
   3  -4 -11    0.24    0.39 
  -3   4  11    0.65    0.47 
   2  -4 -11   50.63    1.60 
  -2   4  11   53.44    1.61 
   1  -4 -11   59.92    1.79 
  -1   4  11   63.86    1.89 
   0  -4 -11    1.04    0.51 
   0   4  11    0.89    0.58 
  -1  -4 -11   -1.28    0.58 
   1   4  11   -0.98    0.60 
  -2  -4 -11   20.43    1.56 
   2   4  11   22.24    1.58 
   7  -5 -11   16.00    1.06 
   7  -5 -11   16.44    1.04 
  -7   5  11   20.92    1.28 
  -7   5  11   17.83    1.29 
   6  -5 -11    4.64    0.74 
   6  -5 -11    5.04    0.86 
  -6   5  11    6.24    0.55 
   5  -5 -11   -0.32    0.77 
  -5   5  11    1.19    0.50 
   4  -5 -11   52.09    1.41 
   4  -5 -11   51.16    2.11 
  -4   5  11   52.87    1.61 
   3  -5 -11   10.77    0.99 
  -3   5  11   12.48    1.04 
   2  -5 -11    6.18    0.57 
  -2   5  11    6.91    0.67 
   1  -5 -11   46.73    1.59 
  -1   5  11   52.24    1.72 
   0  -5 -11    6.29    0.72 
   0   5  11    6.60    0.77 
  -1  -5 -11    0.31    0.61 
   1   5  11    0.61    0.60 
   7  -6 -11    1.43    0.93 
   7  -6 -11    1.07    0.93 
   6  -6 -11    7.80    0.95 
  -6   6  11    8.40    0.62 
   5  -6 -11    0.59    0.92 
  -5   6  11    3.16    0.52 
   4  -6 -11   27.44    1.83 
  -4   6  11   32.69    1.44 
   3  -6 -11   59.32    2.40 
   3  -6 -11   62.01    1.75 
  -3   6  11   65.94    1.98 
   2  -6 -11    6.61    1.16 
   2  -6 -11    5.00    0.54 
  -2   6  11    5.45    0.67 
   1  -6 -11    1.45    0.51 
  -1   6  11    2.68    0.66 
   0  -6 -11   21.85    1.45 
   0   6  11   24.72    1.45 
   6  -7 -11   23.20    1.92 
   5  -7 -11    5.26    1.20 
   4  -7 -11    2.30    1.15 
  -4   7  11    4.11    0.59 
   3  -7 -11   11.13    1.37 
  -3   7  11   13.31    1.25 
   2  -7 -11   12.19    1.33 
   2  -7 -11    8.96    0.62 
  -2   7  11    8.93    0.73 
   1  -7 -11   -0.62    1.13 
   1  -7 -11   -0.68    0.53 
  -1   7  11   -0.06    0.65 
   4  -8 -11   -0.53    1.11 
  -4   8  11    0.18    0.56 
  -3   8  11    3.23    0.66 
   1   8 -12    0.90    0.68 
   0   8 -12   16.16    1.43 
   0  -8  12   16.33    1.70 
  -1   8 -12   29.70    1.64 
   3   7 -12    3.15    0.65 
  -3  -7  12    3.62    0.69 
   2   7 -12   18.14    1.50 
  -2  -7  12   21.53    1.47 
   1   7 -12   35.13    1.65 
  -1  -7  12   40.66    1.61 
   0   7 -12    3.21    0.62 
   0  -7  12    4.82    0.52 
  -1   7 -12   21.00    1.45 
   1  -7  12   23.85    1.84 
  -2   7 -12   32.75    1.68 
  -2   7 -12   31.07    2.30 
   2  -7  12   34.18    2.27 
   4   6 -12    3.20    0.71 
  -4  -6  12    3.35    0.77 
   3   6 -12   -0.37    0.61 
  -3  -6  12    0.00    0.65 
   2   6 -12   38.38    1.76 
  -2  -6  12   41.14    1.75 
   1   6 -12   70.30    2.34 
  -1  -6  12   72.98    2.30 
   0   6 -12   31.30    1.58 
   0  -6  12   34.17    1.40 
  -1   6 -12    1.70    0.59 
   1  -6  12    1.87    0.93 
   1  -6  12    2.11    0.42 
  -2   6 -12   33.50    2.23 
  -2   6 -12   33.26    1.60 
   2  -6  12   33.90    2.01 
  -3   6 -12   29.02    1.53 
  -3   6 -12   26.88    2.47 
   3  -6  12   24.75    1.96 
   5   5 -12    7.04    0.71 
  -5  -5  12    6.92    0.81 
   4   5 -12   20.11    1.43 
  -4  -5  12   20.57    1.54 
   3   5 -12   19.75    1.40 
  -3  -5  12   20.63    1.45 
   2   5 -12    6.86    0.62 
  -2  -5  12    8.46    0.71 
   1   5 -12   57.93    2.05 
  -1  -5  12   58.54    1.99 
   0   5 -12   88.99    2.39 
   0  -5  12   89.57    2.25 
  -1   5 -12   20.16    1.35 
   1  -5  12   21.05    1.13 
  -2   5 -12   52.15    2.62 
  -2   5 -12   52.78    1.86 
   2  -5  12   52.09    2.22 
   2  -5  12   53.88    1.58 
  -3   5 -12   18.01    2.28 
  -3   5 -12   18.34    1.37 
   3  -5  12   16.41    1.80 
   6   4 -12    0.82    0.64 
   6   4 -12    1.02    0.74 
  -6  -4  12   -0.46    0.84 
   5   4 -12    1.05    0.61 
   5   4 -12    1.09    0.64 
  -5  -4  12    0.44    0.70 
   4   4 -12   59.63    2.02 
   4   4 -12   60.38    1.83 
  -4  -4  12   60.89    2.10 
   3   4 -12   89.98    2.56 
   3   4 -12   88.17    2.32 
  -3  -4  12   90.86    2.52 
   2   4 -12   24.58    1.39 
  -2  -4  12   24.55    1.27 
   1   4 -12    2.84    0.59 
  -1  -4  12    2.62    0.56 
   0   4 -12   87.14    2.45 
   0  -4  12   86.51    2.32 
  -1   4 -12   20.36    1.38 
  -1   4 -12   19.00    1.89 
   1  -4  12   23.32    1.26 
  -2   4 -12   24.40    1.38 
  -2   4 -12   24.00    2.07 
   2  -4  12   24.45    1.15 
   2  -4  12   24.80    1.65 
  -3   4 -12   14.19    1.57 
  -3   4 -12   15.19    1.28 
   3  -4  12   13.72    1.23 
   3  -4  12   15.30    1.03 
   6   3 -12   12.36    1.13 
   6   3 -12   11.95    1.31 
  -6  -3  12    8.27    0.82 
   5   3 -12   14.15    1.24 
   5   3 -12   14.05    1.20 
  -5  -3  12   11.47    0.84 
   4   3 -12   13.28    1.02 
  -4  -3  12   12.45    0.90 
  -4  -3  12   14.11    1.37 
   3   3 -12  108.34    2.72 
   3   3 -12  110.96    2.53 
  -3  -3  12  113.38    2.80 
   2   3 -12   88.97    2.45 
  -2  -3  12   91.78    2.48 
   1   3 -12    4.32    0.53 
  -1  -3  12    4.42    0.55 
   0   3 -12   92.24    2.95 
   0   3 -12   91.56    2.62 
   0  -3  12   93.09    2.55 
  -1   3 -12   93.82    2.84 
  -1   3 -12   93.07    2.39 
   1  -3  12   93.08    2.28 
  -2   3 -12    2.98    0.53 
  -2   3 -12    3.08    1.07 
   2  -3  12    4.33    0.84 
  -3   3 -12    5.54    1.19 
  -3   3 -12    6.26    0.67 
   3  -3  12    5.61    0.89 
   3  -3  12    5.78    0.51 
   7   2 -12    1.23    0.84 
   7   2 -12    1.08    0.56 
  -7  -2  12    0.42    0.66 
   6   2 -12   45.06    1.80 
   6   2 -12   47.19    1.74 
  -6  -2  12   46.15    1.95 
   5   2 -12   68.22    2.02 
   5   2 -12   66.16    2.02 
  -5  -2  12   69.21    2.18 
   4   2 -12   19.57    1.20 
   4   2 -12   19.14    1.02 
  -4  -2  12   20.18    1.34 
  -4  -2  12   19.42    0.94 
   3   2 -12    1.68    0.51 
   3   2 -12    2.30    0.44 
  -3  -2  12    1.87    0.53 
   2   2 -12  105.06    2.72 
  -2  -2  12  108.02    2.76 
   1   2 -12    3.35    0.49 
  -1  -2  12    3.16    0.48 
   0   2 -12   39.22    1.83 
   0   2 -12   37.61    1.57 
   0  -2  12   38.90    1.53 
  -1   2 -12    8.68    0.70 
  -1   2 -12    9.24    1.13 
   1  -2  12   10.90    1.05 
  -2   2 -12   -0.44    0.95 
  -2   2 -12    0.67    0.57 
   2  -2  12    1.07    0.47 
   2  -2  12    2.06    0.83 
  -3   2 -12   26.08    1.41 
  -3   2 -12   22.60    2.05 
   3  -2  12   25.46    1.16 
   3  -2  12   22.98    1.52 
   7   1 -12    7.67    0.90 
   7   1 -12    7.50    0.60 
  -7  -1  12    7.38    0.80 
   6   1 -12   21.94    1.22 
   6   1 -12   20.91    1.31 
  -6  -1  12   21.34    1.33 
   5   1 -12   42.62    1.66 
   5   1 -12   44.82    1.64 
  -5  -1  12   46.52    1.82 
  -5  -1  12   42.20    1.60 
   4   1 -12   49.96    1.64 
   4   1 -12   51.67    1.74 
  -4  -1  12   52.34    1.87 
  -4  -1  12   49.73    1.66 
   3   1 -12   10.52    0.79 
   3   1 -12   13.16    1.10 
  -3  -1  12   13.25    1.21 
   2   1 -12  207.43    4.59 
  -2  -1  12  204.38    4.59 
   1   1 -12  158.47    3.35 
   1   1 -12  160.43    3.51 
  -1  -1  12  161.53    3.38 
   0   1 -12    0.74    0.68 
   0   1 -12    1.81    0.50 
   0  -1  12    2.27    0.45 
  -1   1 -12    5.19    0.82 
  -1   1 -12    5.96    0.54 
   1  -1  12    6.23    0.44 
  -2   1 -12  131.50    3.70 
  -2   1 -12  127.12    3.16 
   2  -1  12  131.82    3.12 
   2  -1  12  134.50    3.39 
  -3   1 -12    4.60    0.67 
  -3   1 -12    5.16    1.28 
   3  -1  12    4.81    0.98 
   3  -1  12    4.55    0.59 
   7   0 -12   38.04    1.74 
   7   0 -12   38.75    1.44 
  -7   0  12   36.52    1.73 
   6   0 -12    6.87    0.59 
   6   0 -12    6.63    0.80 
  -6   0  12    7.57    0.76 
   5   0 -12    3.44    0.68 
   5   0 -12    3.00    0.54 
  -5   0  12    2.98    0.60 
  -5   0  12    2.61    0.75 
   4   0 -12  102.65    2.58 
   4   0 -12   98.80    2.49 
  -4   0  12  105.61    2.68 
  -4   0  12  100.56    2.55 
   3   0 -12    1.02    0.46 
   3   0 -12    1.39    0.42 
  -3   0  12    1.29    0.56 
   2   0 -12    6.13    0.59 
   2   0 -12    9.24    0.89 
  -2   0  12    9.25    1.01 
   1   0 -12    3.79    0.55 
   1   0 -12    5.16    0.70 
  -1   0  12    4.57    0.58 
   0   0 -12    1.16    0.50 
   0   0 -12    0.24    0.66 
   0   0  12    1.38    0.51 
  -1   0 -12   44.05    1.50 
  -1   0 -12   44.80    1.92 
   1   0  12   47.12    1.58 
  -2   0 -12  120.61    3.36 
  -2   0 -12  124.19    3.82 
   2   0  12  124.10    3.29 
   2   0  12  120.57    3.38 
  -3   0 -12   46.20    2.55 
  -3   0 -12   46.67    1.90 
   3   0  12   46.53    1.94 
   3   0  12   45.60    1.69 
   7  -1 -12    5.18    0.95 
   7  -1 -12    8.10    0.98 
  -7   1  12    4.75    0.75 
   6  -1 -12   40.24    1.30 
   6  -1 -12   36.69    1.54 
  -6   1  12   36.10    1.45 
  -6   1  12   39.41    1.45 
   5  -1 -12   52.83    1.49 
   5  -1 -12   53.62    1.42 
  -5   1  12   54.30    1.51 
  -5   1  12   53.20    1.56 
   4  -1 -12   97.55    2.64 
   4  -1 -12   95.23    2.59 
  -4   1  12   99.88    2.75 
   3  -1 -12   43.75    1.34 
  -3   1  12   44.53    1.52 
   2  -1 -12   16.92    0.80 
   2  -1 -12   13.30    0.62 
  -2   1  12   15.61    0.96 
   1  -1 -12   23.87    1.35 
   1  -1 -12   27.04    1.35 
  -1   1  12   23.98    1.30 
   0  -1 -12  265.82    5.62 
   0  -1 -12  280.55    5.85 
   0   1  12  270.18    5.65 
  -1  -1 -12    1.75    0.56 
  -1  -1 -12    1.61    0.93 
   1   1  12    2.58    0.60 
  -2  -1 -12    2.94    0.70 
  -2  -1 -12    1.88    1.14 
   2   1  12    2.32    0.63 
   2   1  12    3.20    0.81 
  -3  -1 -12   38.18    1.88 
  -3  -1 -12   39.90    2.49 
   3   1  12   40.63    1.84 
   3   1  12   38.01    1.61 
  -8   2  12   -0.08    0.68 
   7  -2 -12    6.95    0.89 
   7  -2 -12    6.59    0.54 
  -7   2  12    7.08    0.76 
  -7   2  12    7.34    1.12 
   6  -2 -12   67.66    2.15 
   6  -2 -12   70.00    1.90 
   6  -2 -12   69.90    2.09 
  -6   2  12   67.90    2.21 
  -6   2  12   67.95    2.10 
   5  -2 -12   -0.32    0.55 
   5  -2 -12    0.23    0.45 
  -5   2  12    0.85    0.56 
  -5   2  12   -0.28    0.79 
   4  -2 -12   21.37    1.18 
   4  -2 -12   24.39    1.23 
  -4   2  12   24.45    1.22 
   3  -2 -12   25.79    1.28 
  -3   2  12   26.54    1.39 
   2  -2 -12   21.12    1.16 
  -2   2  12   21.72    1.25 
   1  -2 -12    3.83    0.58 
   1  -2 -12    4.48    0.90 
  -1   2  12    3.52    0.53 
   0  -2 -12  112.20    3.09 
   0  -2 -12  114.32    2.94 
   0   2  12  115.09    2.93 
  -1  -2 -12   30.70    1.58 
  -1  -2 -12   32.13    1.86 
   1   2  12   33.91    1.45 
  -2  -2 -12    0.85    0.65 
  -2  -2 -12    1.22    1.05 
   2   2  12    2.03    0.61 
   2   2  12    2.61    0.69 
   7  -3 -12   26.96    1.54 
  -7   3  12   26.25    1.47 
  -7   3  12   28.66    1.39 
   6  -3 -12   20.72    1.51 
   6  -3 -12   22.64    1.17 
   6  -3 -12   22.35    1.53 
  -6   3  12   20.48    1.52 
  -6   3  12   23.25    1.48 
   5  -3 -12   27.83    1.08 
   5  -3 -12   26.23    1.25 
  -5   3  12   29.17    1.30 
   4  -3 -12    2.10    0.43 
  -4   3  12    2.67    0.52 
   3  -3 -12   21.18    1.17 
  -3   3  12   23.29    1.21 
   2  -3 -12   80.45    2.20 
  -2   3  12   85.52    2.31 
   1  -3 -12   -0.08    0.49 
  -1   3  12    1.23    0.57 
   0  -3 -12   15.65    1.33 
   0   3  12   17.22    1.25 
  -1  -3 -12   64.16    2.16 
   1   3  12   67.45    2.07 
  -2  -3 -12    4.93    0.71 
   2   3  12    6.31    0.71 
   7  -4 -12    0.65    0.74 
   7  -4 -12    1.10    0.81 
  -7   4  12    2.16    0.62 
  -7   4  12   -0.16    1.06 
   6  -4 -12   19.02    1.49 
   6  -4 -12   17.65    1.39 
  -6   4  12   21.47    1.32 
   5  -4 -12   20.83    1.72 
   5  -4 -12   17.79    1.04 
   5  -4 -12   17.59    1.35 
  -5   4  12   19.71    1.29 
   4  -4 -12   34.25    1.25 
  -4   4  12   34.47    1.33 
   3  -4 -12   16.20    1.04 
  -3   4  12   18.19    1.11 
   2  -4 -12  103.32    2.74 
  -2   4  12  108.20    2.81 
   1  -4 -12   26.72    1.43 
  -1   4  12   32.35    1.55 
   0  -4 -12    3.83    0.55 
   0   4  12    4.08    0.63 
  -1  -4 -12   40.83    1.77 
   1   4  12   48.21    1.75 
   7  -5 -12   10.61    0.97 
   7  -5 -12   12.08    1.09 
  -7   5  12    9.49    1.21 
  -7   5  12   10.80    0.71 
   6  -5 -12    0.46    0.83 
   6  -5 -12    0.59    0.88 
  -6   5  12    1.75    0.56 
   5  -5 -12    6.63    1.04 
  -5   5  12    6.51    0.69 
   4  -5 -12   38.79    1.39 
   4  -5 -12   36.81    2.01 
  -4   5  12   39.95    1.63 
   3  -5 -12    1.20    0.47 
  -3   5  12    2.05    0.57 
   2  -5 -12   15.56    1.15 
  -2   5  12   20.20    1.35 
   1  -5 -12   37.94    1.61 
  -1   5  12   42.30    1.64 
   0  -5 -12    1.29    0.63 
   0   5  12    2.26    0.69 
   6  -6 -12    9.97    1.18 
   5  -6 -12   13.68    1.23 
   4  -6 -12   30.85    2.25 
  -4   6  12   35.71    1.59 
   3  -6 -12   16.43    1.38 
   3  -6 -12   17.54    1.12 
   2  -6 -12   -0.53    0.50 
  -2   6  12    1.23    0.63 
   1  -6 -12   44.23    1.67 
  -1   6  12   49.41    1.90 
   5  -7 -12   -2.57    1.11 
   4  -7 -12    9.44    1.30 
   3  -7 -12   35.32    2.24 
  -3   7  12   38.94    1.77 
   2   7 -13   14.26    1.52 
  -1  -7  13   15.00    1.37 
   0   7 -13   25.66    1.56 
   0  -7  13   30.51    1.45 
   3   6 -13    5.50    0.76 
  -3  -6  13    4.50    0.71 
   2   6 -13   49.91    2.08 
  -2  -6  13   56.45    2.07 
   1   6 -13   37.40    1.72 
  -1  -6  13   41.18    1.71 
   0   6 -13    0.70    0.56 
   0  -6  13    2.19    0.52 
  -1   6 -13   14.63    1.44 
   1  -6  13   16.45    1.83 
   1  -6  13   15.19    1.10 
  -2   6 -13   15.04    1.42 
   4   5 -13   24.58    1.56 
  -4  -5  13   25.52    1.65 
   3   5 -13    1.87    0.67 
  -3  -5  13    1.44    0.64 
   2   5 -13   31.00    1.64 
  -2  -5  13   34.64    1.66 
   1   5 -13   49.59    1.91 
  -1  -5  13   51.40    1.85 
   0   5 -13    8.93    0.78 
   0  -5  13   13.11    1.11 
  -1   5 -13   20.76    1.43 
  -1   5 -13   18.59    2.00 
   1  -5  13   21.46    1.76 
   1  -5  13   22.75    1.21 
  -2   5 -13   67.09    2.22 
  -2   5 -13   63.00    2.92 
   2  -5  13   72.45    2.81 
   2  -5  13   67.66    1.93 
   5   4 -13    3.78    0.73 
   5   4 -13    3.06    0.67 
  -5  -4  13    3.68    0.72 
   4   4 -13   57.47    1.90 
  -4  -4  13   61.73    2.13 
   3   4 -13   24.97    1.37 
  -3  -4  13   28.09    1.59 
   2   4 -13    1.70    0.58 
  -2  -4  13    2.69    0.65 
   1   4 -13   14.84    1.26 
  -1  -4  13   17.81    1.35 
   0   4 -13   34.28    1.60 
   0  -4  13   35.07    1.44 
  -1   4 -13    7.88    0.68 
  -1   4 -13    6.78    1.18 
  -2   4 -13   45.00    1.82 
  -2   4 -13   41.83    2.31 
   2  -4  13   45.97    1.60 
   2  -4  13   50.55    2.31 
   6   3 -13   13.75    1.29 
   6   3 -13   15.46    1.35 
  -6  -3  13   10.97    1.06 
   5   3 -13    0.26    0.62 
   5   3 -13    0.55    0.58 
  -5  -3  13   -0.24    0.68 
   4   3 -13   37.08    1.68 
   4   3 -13   36.68    1.69 
  -4  -3  13   37.45    1.68 
   3   3 -13   49.94    1.80 
  -3  -3  13   53.95    1.93 
   2   3 -13    0.72    0.53 
  -2  -3  13    1.20    0.58 
   1   3 -13   83.94    2.37 
  -1  -3  13   86.45    2.32 
   0   3 -13  153.34    3.86 
   0   3 -13  151.14    4.22 
   0  -3  13  157.88    3.79 
  -1   3 -13   83.09    2.69 
  -1   3 -13   85.48    2.23 
   1  -3  13   87.77    2.08 
  -2   3 -13    1.35    0.62 
  -2   3 -13   -0.97    1.11 
   2  -3  13    1.62    0.87 
   2  -3  13    1.50    0.50 
  -3   3 -13   32.28    1.73 
  -3   3 -13   27.38    2.46 
   3  -3  13   31.59    1.47 
   3  -3  13   35.67    2.16 
   6   2 -13   27.06    1.50 
   6   2 -13   28.09    1.48 
  -6  -2  13   29.08    1.60 
   5   2 -13   15.38    1.24 
   5   2 -13   13.02    1.18 
  -5  -2  13   14.29    1.28 
  -5  -2  13   14.48    1.12 
   4   2 -13    7.62    0.62 
   4   2 -13    9.48    0.68 
  -4  -2  13    8.17    0.72 
  -4  -2  13    9.56    0.73 
   3   2 -13   35.32    1.46 
  -3  -2  13   37.18    1.68 
   2   2 -13   60.26    1.95 
  -2  -2  13   63.03    2.03 
   1   2 -13   14.69    1.21 
   1   2 -13   12.52    1.36 
  -1  -2  13   15.61    1.08 
   0   2 -13   39.90    1.76 
   0   2 -13   41.36    2.09 
   0  -2  13   44.06    1.72 
  -1   2 -13   56.20    1.88 
  -1   2 -13   52.35    2.37 
   1  -2  13   57.00    1.88 
  -2   2 -13    9.73    0.76 
  -2   2 -13    9.93    1.32 
   2  -2  13   13.96    1.14 
   2  -2  13   14.52    1.46 
  -3   2 -13   51.12    1.96 
  -3   2 -13   45.92    2.53 
   3  -2  13   48.36    2.26 
   3  -2  13   50.25    1.76 
   7   1 -13    0.74    0.53 
  -7  -1  13   -0.49    0.73 
   6   1 -13   34.30    1.53 
   6   1 -13   34.67    1.61 
  -6  -1  13   33.50    1.59 
  -6  -1  13   34.90    1.65 
   5   1 -13   14.67    1.21 
   5   1 -13   12.70    1.17 
  -5  -1  13   15.44    1.45 
  -5  -1  13   13.40    1.11 
   4   1 -13    2.57    0.53 
   4   1 -13    1.74    0.49 
  -4  -1  13    2.88    0.61 
   3   1 -13   93.29    2.61 
   3   1 -13   86.86    2.45 
  -3  -1  13   89.51    2.47 
   2   1 -13  186.49    4.47 
   2   1 -13  190.67    4.41 
  -2  -1  13  188.59    4.40 
   1   1 -13   32.67    1.41 
   1   1 -13   30.06    1.47 
  -1  -1  13   33.32    1.42 
   0   1 -13   14.37    1.04 
   0   1 -13   15.93    1.08 
   0  -1  13   17.07    1.17 
  -1   1 -13  116.58    3.62 
  -1   1 -13  117.42    3.31 
   1  -1  13  114.31    3.17 
  -2   1 -13  114.72    2.88 
  -2   1 -13  116.42    3.43 
   2  -1  13  117.43    3.03 
   2  -1  13  118.23    2.83 
   7   0 -13    4.94    0.87 
   7   0 -13    4.71    0.57 
  -7   0  13    4.13    0.77 
   6   0 -13   27.80    1.38 
   6   0 -13   31.40    1.33 
  -6   0  13   29.07    1.42 
  -6   0  13   30.11    1.54 
   5   0 -13   34.94    1.48 
   5   0 -13   31.87    1.47 
  -5   0  13   35.62    1.68 
  -5   0  13   33.83    1.48 
   4   0 -13   51.46    1.71 
   4   0 -13   47.40    1.56 
  -4   0  13   49.56    1.73 
   3   0 -13   17.33    0.93 
   3   0 -13   18.26    1.13 
  -3   0  13   20.21    1.39 
   2   0 -13   91.12    2.54 
   2   0 -13   92.18    2.55 
  -2   0  13   89.49    2.50 
   1   0 -13  158.29    3.99 
   1   0 -13  157.01    3.91 
  -1   0  13  159.04    3.92 
   0   0 -13   18.90    1.49 
   0   0 -13   18.30    1.31 
   0   0  13   21.89    1.33 
  -1   0 -13   43.09    2.07 
  -1   0 -13   43.55    1.70 
   1   0  13   47.89    1.78 
  -2   0 -13   62.86    2.69 
  -2   0 -13   63.31    2.24 
   2   0  13   66.10    2.11 
   2   0  13   65.42    2.34 
   7  -1 -13    5.41    0.58 
   7  -1 -13    4.51    0.88 
  -7   1  13    5.05    0.78 
  -7   1  13    6.79    1.08 
   6  -1 -13   -1.17    0.67 
   6  -1 -13    0.34    0.48 
  -6   1  13   -0.95    0.82 
  -6   1  13    0.00    0.62 
   5  -1 -13   60.36    1.92 
   5  -1 -13   63.90    1.92 
  -5   1  13   66.15    2.11 
  -5   1  13   61.46    1.99 
   4  -1 -13  111.41    2.85 
   4  -1 -13  107.87    2.76 
  -4   1  13  110.84    2.90 
   3  -1 -13    7.38    0.65 
  -3   1  13    7.20    0.69 
   2  -1 -13    0.52    0.47 
  -2   1  13    0.85    0.51 
   1  -1 -13  151.05    3.72 
  -1   1  13  155.23    3.75 
   0  -1 -13   36.66    2.53 
   0  -1 -13   38.10    1.60 
   0   1  13   39.23    1.60 
  -1  -1 -13    6.10    0.65 
  -1  -1 -13    8.30    1.15 
   1   1  13    6.25    0.62 
  -2  -1 -13   42.32    1.83 
  -2  -1 -13   43.33    2.45 
   2   1  13   45.37    1.95 
   2   1  13   45.70    1.86 
   7  -2 -13    7.35    0.97 
  -7   2  13    9.39    0.87 
  -7   2  13    8.68    1.10 
   6  -2 -13   19.30    1.35 
   6  -2 -13   21.50    1.56 
   6  -2 -13   22.26    1.15 
  -6   2  13   19.41    1.33 
  -6   2  13   23.00    1.44 
   5  -2 -13   33.72    1.34 
   5  -2 -13   31.95    1.42 
  -5   2  13   35.25    1.60 
   4  -2 -13   81.69    2.23 
  -4   2  13   83.88    2.37 
   3  -2 -13   96.53    2.65 
  -3   2  13   94.96    2.67 
   2  -2 -13    3.05    0.55 
  -2   2  13    2.72    0.53 
   1  -2 -13   89.02    2.58 
  -1   2  13   94.67    2.69 
   0  -2 -13  110.49    2.86 
   0   2  13  112.68    2.88 
  -1  -2 -13   17.65    1.46 
   1   2  13   20.61    1.45 
   7  -3 -13   27.43    1.70 
  -7   3  13   32.68    1.67 
  -7   3  13   26.38    1.66 
   6  -3 -13   47.41    1.89 
   6  -3 -13   50.99    2.13 
   6  -3 -13   50.62    1.60 
  -6   3  13   52.78    1.92 
   5  -3 -13    8.02    0.58 
   5  -3 -13    8.74    0.82 
  -5   3  13    8.84    0.74 
   4  -3 -13    0.74    0.47 
  -4   3  13    1.21    0.55 
   3  -3 -13  130.45    3.10 
  -3   3  13  133.39    3.20 
   2  -3 -13    4.75    0.62 
   1  -3 -13    2.77    0.63 
  -1   3  13    3.67    0.66 
   0  -3 -13   68.16    2.16 
   0   3  13   76.64    2.31 
  -1  -3 -13   33.83    1.79 
   1   3  13   36.86    1.76 
   7  -4 -13   13.16    1.47 
   7  -4 -13   12.26    1.00 
  -7   4  13   13.47    1.30 
   6  -4 -13   16.36    1.43 
   6  -4 -13   19.11    1.70 
  -6   4  13   19.33    1.41 
   5  -4 -13   38.24    2.09 
   5  -4 -13   36.31    1.39 
  -5   4  13   38.68    1.65 
   4  -4 -13    1.34    0.50 
  -4   4  13    2.79    0.60 
   3  -4 -13   96.34    2.55 
  -3   4  13  100.40    2.70 
   2  -4 -13   50.13    1.78 
  -2   4  13   54.60    1.90 
   1  -4 -13    3.16    0.62 
  -1   4  13    4.82    0.63 
   0  -4 -13   43.83    1.87 
   0   4  13   48.07    1.86 
   6  -5 -13    6.36    1.14 
  -6   5  13    5.57    0.70 
   5  -5 -13   60.76    2.44 
  -5   5  13   66.52    2.13 
   4  -5 -13    1.24    1.12 
   4  -5 -13    1.89    0.50 
  -4   5  13    3.29    0.61 
   3  -5 -13    4.85    0.59 
  -3   5  13    7.67    0.75 
   2  -5 -13   83.53    2.41 
  -2   5  13   89.12    2.43 
   1  -5 -13   10.20    0.78 
   5  -6 -13   40.11    2.38 
  -5   6  13   46.61    1.77 
   4  -6 -13   23.59    2.27 
  -4   6  13   31.69    1.59 
   3  -6 -13    4.01    0.61 
   3  -6 -13    6.34    1.28 
  -3   6  13    6.30    0.68 
   2   6 -14   35.87    1.91 
   1   6 -14    9.61    0.78 
   0   6 -14    8.48    0.76 
   3   5 -14    5.07    0.65 
  -3  -5  14    6.47    0.77 
   2   5 -14   28.12    1.58 
  -2  -5  14   31.56    1.72 
   1   5 -14   21.34    1.53 
  -1  -5  14   24.34    1.43 
   0   5 -14    0.91    0.63 
   0  -5  14    1.51    0.55 
  -1   5 -14   52.38    2.73 
  -1   5 -14   57.94    2.12 
   1  -5  14   64.99    2.56 
   1  -5  14   62.31    1.90 
   4   4 -14   38.73    1.77 
  -4  -4  14   38.29    1.74 
   3   4 -14    2.51    0.63 
  -3  -4  14    3.05    0.64 
   2   4 -14   23.81    1.49 
  -2  -4  14   26.22    1.54 
   1   4 -14   21.98    1.61 
  -1  -4  14   25.15    1.53 
   0   4 -14   49.96    1.74 
   0   4 -14   42.77    2.12 
   0  -4  14   53.25    1.62 
  -1   4 -14   30.48    2.19 
  -1   4 -14   35.67    1.67 
   1  -4  14   36.02    1.42 
   5   3 -14   14.93    1.37 
  -5  -3  14   14.84    1.40 
   4   3 -14   42.89    1.67 
  -4  -3  14   46.19    1.93 
   3   3 -14   21.16    1.34 
  -3  -3  14   25.24    1.61 
   2   3 -14    1.88    0.63 
  -2  -3  14    2.39    0.66 
   1   3 -14   92.03    2.62 
   1   3 -14   85.82    2.89 
  -1  -3  14   93.42    2.57 
   0   3 -14   76.20    2.77 
   0   3 -14   78.90    2.42 
  -1   3 -14    0.79    1.06 
  -1   3 -14    2.41    0.63 
   1  -3  14    3.01    0.54 
  -2   3 -14   16.10    1.29 
   6   2 -14   17.45    1.38 
  -6  -2  14   11.84    1.51 
   5   2 -14    0.56    0.57 
  -5  -2  14    1.30    0.71 
   4   2 -14   32.92    1.48 
  -4  -2  14   38.39    1.80 
   3   2 -14   55.77    1.95 
  -3  -2  14   58.10    2.05 
   2   2 -14   29.48    1.47 
  -2  -2  14   33.03    1.54 
   1   2 -14   70.56    2.10 
   1   2 -14   66.21    2.23 
  -1  -2  14   72.35    2.08 
   0   2 -14   51.42    1.97 
   0   2 -14   52.64    2.40 
   0  -2  14   55.67    2.00 
  -1   2 -14   51.16    1.88 
  -1   2 -14   46.53    2.21 
   1  -2  14   51.40    1.72 
  -2   2 -14    2.00    0.64 
   2  -2  14    3.01    0.58 
   6   1 -14   44.05    1.69 
   6   1 -14   41.98    1.71 
  -6  -1  14   41.21    1.68 
  -6  -1  14   45.78    1.97 
   5   1 -14   14.73    1.20 
   5   1 -14   16.67    1.32 
  -5  -1  14   17.72    1.37 
  -5  -1  14   15.19    1.18 
   4   1 -14    1.31    0.59 
  -4  -1  14    1.31    0.67 
   3   1 -14   81.83    2.33 
  -3  -1  14   84.33    2.34 
   2   1 -14   76.99    2.40 
  -2  -1  14   79.03    2.36 
   1   1 -14    0.77    0.98 
   1   1 -14    1.12    0.56 
  -1  -1  14    1.99    0.54 
   0   1 -14   17.60    1.60 
   0   1 -14   18.23    1.44 
   0  -1  14   20.65    1.40 
  -1   1 -14   37.53    2.09 
  -1   1 -14   40.61    1.74 
   1  -1  14   39.59    1.60 
   6   0 -14   24.23    1.46 
   6   0 -14   25.39    1.37 
  -6   0  14   26.59    1.50 
  -6   0  14   23.67    1.45 
   5   0 -14   22.98    1.29 
   5   0 -14   25.61    1.38 
  -5   0  14   27.31    1.61 
   4   0 -14    0.82    0.55 
  -4   0  14    1.36    0.65 
   3   0 -14   75.59    2.29 
  -3   0  14   74.35    2.28 
   2   0 -14   93.81    2.60 
  -2   0  14   96.26    2.70 
   1   0 -14   22.09    1.23 
  -1   0  14   24.52    1.39 
   0   0 -14   26.21    1.34 
   0   0  14   29.01    1.33 
  -1   0 -14   50.87    1.90 
   1   0  14   56.63    1.95 
   6  -1 -14    1.72    0.55 
   6  -1 -14    2.48    0.80 
  -6   1  14    3.10    0.76 
  -6   1  14    2.40    0.93 
   5  -1 -14   65.09    1.99 
   5  -1 -14   69.92    2.08 
  -5   1  14   71.02    2.11 
   4  -1 -14   40.31    1.62 
   4  -1 -14   37.70    1.51 
  -4   1  14   41.89    1.77 
   3  -1 -14    4.57    0.60 
  -3   1  14    6.11    0.68 
   2  -1 -14   27.92    1.56 
  -2   1  14   30.56    1.63 
   1  -1 -14   61.58    1.90 
  -1   1  14   65.53    1.94 
   0  -1 -14    2.88    0.62 
   0   1  14    3.96    0.63 
  -1  -1 -14   22.88    1.59 
   1   1  14   26.40    1.56 
   6  -2 -14   -0.47    0.69 
   6  -2 -14    1.00    0.50 
  -6   2  14    1.63    0.70 
   5  -2 -14   53.48    1.87 
   5  -2 -14   59.28    1.90 
  -5   2  14   59.02    2.06 
   4  -2 -14   56.17    1.90 
  -4   2  14   60.67    2.09 
   3  -2 -14    0.76    0.53 
  -3   2  14    1.31    0.55 
   2  -2 -14   32.60    1.55 
  -2   2  14   34.76    1.63 
   1  -2 -14   76.84    2.32 
  -1   2  14   80.30    2.38 
   0  -2 -14   18.67    1.50 
   0   2  14   21.87    1.54 
   6  -3 -14    5.00    0.84 
   6  -3 -14    4.35    1.01 
   6  -3 -14    4.12    0.74 
  -6   3  14    5.40    0.71 
   5  -3 -14   16.96    1.20 
  -5   3  14   21.47    1.47 
   4  -3 -14   59.56    2.01 
  -4   3  14   61.26    2.17 
   3  -3 -14   42.31    1.68 
  -3   3  14   46.76    1.78 
   2  -3 -14    4.27    0.56 
  -2   3  14    5.79    0.59 
   1  -3 -14   26.33    1.60 
  -1   3  14   32.08    1.68 
   0  -3 -14   36.89    1.70 
   0   3  14   39.31    2.32 
  -6   4  14   28.82    1.68 
   5  -4 -14    0.57    0.52 
   5  -4 -14    1.79    1.05 
  -5   4  14    3.11    0.68 
   4  -4 -14   22.93    1.33 
  -4   4  14   27.73    1.52 
   3  -4 -14   58.74    1.90 
  -3   4  14   60.73    1.89 
   2  -4 -14    4.13    0.67 
  -2   4  14    6.05    0.74 
   1  -4 -14    5.61    0.71 
   4  -5 -14   -0.08    0.78 
  -4   5  14    2.87    0.66 
   3  -5 -14   19.46    1.40 
  -3   5  14   25.03    1.54 
   3   4 -15    3.42    0.81 
  -3  -4  15    4.66    0.76 
   2   4 -15   30.78    1.74 
  -2  -4  15   35.31    1.77 
   1   4 -15    8.43    0.80 
   1   4 -15    8.79    1.11 
   0   4 -15    2.25    0.69 
   4   3 -15   29.99    1.56 
  -4  -3  15   32.52    1.62 
   3   3 -15    2.61    0.63 
  -3  -3  15    3.78    0.67 
   2   3 -15   17.57    1.46 
  -2  -3  15   23.78    1.54 
   1   3 -15   10.54    1.66 
   1   3 -15   13.59    1.42 
   0   3 -15    7.64    0.76 
   0   3 -15    6.49    1.09 
   0  -3  15    8.41    0.68 
   5   2 -15    4.68    0.69 
   4   2 -15   20.12    1.47 
  -4  -2  15   22.95    1.50 
   3   2 -15    5.34    0.63 
  -3  -2  15    6.08    0.68 
   2   2 -15   25.69    1.47 
  -2  -2  15   29.67    1.52 
   1   2 -15   47.20    1.98 
  -1  -2  15   52.89    1.97 
   0   2 -15   26.71    1.61 
   0  -2  15   30.92    1.56 
   5   1 -15    0.12    0.57 
  -5  -1  15    0.39    0.74 
   4   1 -15   26.93    1.51 
  -4  -1  15   28.98    1.54 
   3   1 -15   24.54    1.49 
  -3  -1  15   27.86    1.64 
   2   1 -15    6.02    0.59 
  -2  -1  15    7.06    0.61 
   1   1 -15   31.64    1.54 
  -1  -1  15   36.39    1.58 
   0   1 -15   17.61    1.53 
   0  -1  15   20.02    1.49 
   5   0 -15    0.80    0.57 
  -5   0  15    2.14    0.72 
   4   0 -15   30.31    1.49 
  -4   0  15   33.75    1.67 
   3   0 -15   50.26    1.97 
  -3   0  15   51.13    1.97 
   2   0 -15   42.29    1.75 
  -2   0  15   45.68    1.81 
   1   0 -15    1.08    0.61 
  -1   0  15    1.74    0.59 
   0   0 -15   21.49    1.37 
   0   0  15   23.68    1.48 
   5  -1 -15   16.41    1.34 
  -5   1  15   20.97    1.63 
   4  -1 -15    1.37    0.59 
  -4   1  15    2.89    0.71 
   3  -1 -15   42.19    1.76 
  -3   1  15   44.74    1.86 
   2  -1 -15   46.77    1.95 
  -2   1  15   47.77    1.88 
   1  -1 -15   34.27    1.49 
  -1   1  15   36.24    1.51 
   5  -2 -15   74.42    2.40 
  -5   2  15   78.81    2.58 
   4  -2 -15   39.35    1.67 
  -4   2  15   45.11    1.89 
   3  -2 -15    0.28    0.58 
  -3   2  15    2.09    0.65 
   2  -2 -15   15.48    1.42 
  -2   2  15   19.86    1.38 
   1  -2 -15   45.39    1.79 
  -1   2  15   44.93    1.99 
   4  -3 -15   33.31    1.60 
  -4   3  15   37.70    1.74 
   3  -3 -15    7.69    0.70 
   2  -3 -15    7.92    0.74 
  -2   3  15    8.84    0.87 
  -2  -1  16    5.38    1.22 
; 
# end of ARCHIVE-HKL.CIF 
